# Supplementary material for: Long-read methylome analysis of Oleidesulfovibrio alaskensis G20 biofilm under copper stress
Source: Sci Rep. 2025 Oct 31;15:38250. doi: 10.1038/s41598-025-22029-8 (PMC12579266; doi:10.1038/s41598-025-22029-8)
Supplement: Supplementary file 2 — Supplementary Material 2 [file 41598_2025_22029_MOESM2_ESM.xlsx]

## Sheet: Sheet1
Read alignment analysis and mapping statistics
Sample ID	Input Reads Count	Total bases	Read length (Mean)	Read length (Median)	GC%	N	Mapped Q	Mapped read Count	Reads (Mean) bp	Mapped bps	Unmapped read count	Error rate
bc01	14819	188173791	12574	6035	56.62	0	60	14627	12698	187769319	192	0.109
bc02	14688	155076083	10484	5526	56.6	0	60	14459	10558	154394847	229	0.114
bc03	28631	138239798	4904	3362	56.3	0	60	28208	4828	137025519	423	0.109
bc04	31961	147292538	4698	3127	56.47	0	60	31662	4609	146554922	299	0.104
