# Supplementary material for: Long-read methylome analysis of Oleidesulfovibrio alaskensis G20 biofilm under copper stress
Source: Sci Rep. 2025 Oct 31;15:38250. doi: 10.1038/s41598-025-22029-8 (PMC12579266; doi:10.1038/s41598-025-22029-8)
Supplement: Supplementary file 3 — Supplementary Material 3 [file 41598_2025_22029_MOESM3_ESM.xlsx]

## Sheet: Amino acid
List of methylated genes involved in amino-acid biosynthesis
dde01230 Biosynthesis of amino acids - Oleidesulfovibrio alaskensis (62)	Gene ID	PM_CB	PM_CuB
dde:Dde_2664 K01586 diaminopimelate decarboxylase	Dde_2664	0.74	0.92
dde:Dde_0079 K01696 Tryptophan synthase beta chain	Dde_0079	0.68	0.87
dde:Dde_1081 K00620 arginine biosynthesis bifunctional protein ArgJ	Dde_1081	0.52	0.82
dde:Dde_2728 K00891 Shikimate kinase	Dde_2728	0.73	0.77
dde:Dde_1798 K01778 diaminopimelate epimerase	Dde_1798	0.62	0.75
dde:Dde_0520 K05942 putative cache sensor protein	Dde_0520	0.7	0.73
dde:Dde_1054 K01817 N-(5'phosphoribosyl)anthranilate isomerase (PRAI)	Dde_1054	0.57	0.73
dde:Dde_0171 K01733 threonine synthase	Dde_0171	0.59	0.7
dde:Dde_1008 K00013 histidinol dehydrogenase	Dde_1008	0.52	0.69
dde:Dde_2609 K00891 shikimate kinase	Dde_2609	0.56	0.69
dde:Dde_0102 K01915 glutamine synthetase catalytic region	Dde_0102	0.64	0.67
dde:Dde_0104 K01915 glutamine synthetase, type I	Dde_0104	0.5	0.67
dde:Dde_1440 K00286 pyrroline-5-carboxylate reductase	Dde_1440	0.5	0.65
dde:Dde_2532 K00611 ornithine carbamoyltransferase	Dde_2532	0.59	0.65
dde:Dde_2632 K01783 ribulose-phosphate 3-epimerase	Dde_2632	0.68	0.64
dde:Dde_1135 K01953 asparagine synthase	Dde_1135	0.62	0.62
dde:Dde_2732 K15635 Phosphoglycerate mutase	Dde_2732	0.74	0.62
dde:Dde_3004 K01834 phosphoglycerate mutase 1 family	Dde_3004	0.65	0.62
dde:Dde_3218 K01649 2-isopropylmalate synthase	Dde_3218	0.61	0.62
dde:Dde_3219 K01703 homoaconitate hydratase family protein	Dde_3219	0.5	0.62
dde:Dde_3222 K00052 3-isopropylmalate dehydrogenase	Dde_3222	0.75	0.62
dde:Dde_3455 K00145 N-acetyl-gamma-glutamyl-phosphate reductase	Dde_3455	0.72	0.62
dde:Dde_3478 K01695 tryptophan synthase, alpha subunit	Dde_3478	0.62	0.62
dde:Dde_3479 K01696 tryptophan synthase, beta subunit	Dde_3479	0.61	0.62
dde:Dde_3481 K01609 Indole-3-glycerol-phosphate synthase	Dde_3481	0.74	0.62
dde:Dde_3482 K00766 anthranilate phosphoribosyltransferase	Dde_3482	0.75	0.62
dde:Dde_3484 K01657 Anthranilate synthase	Dde_3484	0.65	0.62
dde:Dde_3485 K04517 Prephenate dehydrogenase	Dde_3485	0.81	0.62
dde:Dde_3487 K14170 prephenate dehydratase	Dde_3487	0.72	0.62
dde:Dde_3489 K16306 phospho-2-dehydro-3-deoxyheptonate aldolase	Dde_3489	0.58	0.62
dde:Dde_3502 K11645 Fructose-bisphosphate aldolase	Dde_3502	0.62	0.62
dde:Dde_3596 K00812 Aspartate transaminase	Dde_3596	0.72	0.62
dde:Dde_3635 K00266 glutamate synthase (NADPH), homotetrameric	Dde_3635	0.67	0.62
dde:Dde_3677 K01953 asparagine synthase (glutamine-hydrolyzing)	Dde_3677	0.65	0.62
dde:Dde_3689 K00058 Phosphoglycerate dehydrogenase	Dde_3689	0.69	0.62
dde:Dde_3736 K00134 glyceraldehyde-3-phosphate dehydrogenase, type I	Dde_3736	0.53	0.62
dde:Dde_2115 K00548 Methionine synthase	Dde_2115	0.5	0.61
dde:Dde_0255 K00826 aminotransferase class IV	Dde_0255	0.76	0.59
dde:Dde_0842 K01953 asparagine synthase	Dde_0842	0.71	0.59
dde:Dde_2081 K01958 Pyruvate carboxylase	Dde_2081	0.65	0.59
dde:Dde_2432 K00600 Glycine hydroxymethyltransferase	Dde_2432	0.77	0.59
dde:Dde_3034 K01752 L-serine ammonia-lyase	Dde_3034	0.58	0.59
dde:Dde_0116 K01687 dihydroxy-acid dehydratase	Dde_0116	0.52	0.58
dde:Dde_2689 K00931 glutamate 5-kinase	Dde_2689	0.52	0.57
dde:Dde_0254 K00133 aspartate-semialdehyde dehydrogenase	Dde_0254	0.55	0.56
dde:Dde_1032 K00873 pyruvate kinase	Dde_1032	0.62	0.56
dde:Dde_1426 K00821 acetylornithine and succinylornithine aminotransferase	Dde_1426	0.57	0.56
dde:Dde_2167 K01653 acetolactate synthase, small subunit	Dde_2167	0.56	0.55
dde:Dde_2731 K00003 homoserine dehydrogenase	Dde_2731	0.58	0.54
dde:Dde_3081 K00640 Serine O-acetyltransferase	Dde_3081	0.72	0.54
dde:Dde_1453 K00817 histidinol-phosphate aminotransferase	Dde_1453	0.56	0.53
dde:Dde_1465 K01814 1-(5-phosphoribosyl)-5-((5-phosphoribosylamino)methylideneamino) imidazole-4-carboxamide isomerase	Dde_1465	0.57	0.53
dde:Dde_1589 K00850 6-phosphofructokinase	Dde_1589	0.74	0.53
dde:Dde_2092 K00215 dihydrodipicolinate reductase	Dde_2092	0.52	0.53
dde:Dde_2328 K00549 5-methyltetrahydropteroyltriglutamate/homocysteine S-methyltransferase	Dde_2328	0.55	0.53
dde:Dde_2630 K00927 Phosphoglycerate kinase	Dde_2630	0.6	0.53
dde:Dde_2631 K00615 transketolase	Dde_2631	0.7	0.53
dde:Dde_2015 K00930 acetylglutamate kinase	Dde_2015	0.59	0.52
dde:Dde_0276 K14155 Cystathionine beta-lyase	Dde_0276	0.58	0.5
dde:Dde_0398 K01652 acetolactate synthase, large subunit, biosynthetic type	Dde_0398	0.53	0.5
dde:Dde_1250 K00266 glutamate synthase (NADPH), homotetrameric	Dde_1250	0.5	0.5
dde:Dde_2049 K01649 2-isopropylmalate synthase/homocitrate synthase family protein	Dde_2049	0.67	0.5
