# Supplementary material for: Long-read methylome analysis of Oleidesulfovibrio alaskensis G20 biofilm under copper stress
Source: Sci Rep. 2025 Oct 31;15:38250. doi: 10.1038/s41598-025-22029-8 (PMC12579266; doi:10.1038/s41598-025-22029-8)
Supplement: Supplementary file 4 — Supplementary Material 4 [file 41598_2025_22029_MOESM4_ESM.xlsx]

## Sheet: Sheet2
List of methylated genes related to biofilm formation
dde00540 Lipopolysaccharide biosynthesis - Oleidesulfovibrio alaskensis (14)	Gene ID	PM_CB	PM_CuB
dde:Dde_1481 K03273 hydrolase, HAD-superfamily, subfamily IIIA	Dde_1481	0.85	0.5
dde:Dde_1374 K00677 Acyl-(acyl-carrier-protein)--UDP-N-acetylglucosamine O-acyltransferase	Dde_1374	0.75	0.65
dde:Dde_3687 K00979 3-deoxy-D-manno-octulosonate cytidylyltransferase	Dde_3687	0.75	0.62
dde:Dde_0028 K21344 D-glycero-D-manno-heptose-7-phosphate 1-kinase	Dde_0028	0.74	0.62
dde:Dde_1375 K09949 protein of unknown function DUF1009	Dde_1375	0.74	0.56
dde:Dde_0335 K06041 KpsF/GutQ family protein	Dde_0335	0.69	0.71
dde:Dde_1372 K02536 UDP-3-O-(3-hydroxymyristoyl) glucosamine N-acyltransferase	Dde_1372	0.65	0.69
dde:Dde_3647 K00979 3-deoxy-D-manno-octulosonate cytidylyltransferase	Dde_3647	0.65	0.62
dde:Dde_1433 K02843 glycosyl transferase family 9	Dde_1433	0.64	0.62
dde:Dde_2600 K00912 tetraacyldisaccharide 4'-kinase	Dde_2600	0.58	0.6
dde:Dde_2623 K09953 Protein of unknown function DUF2219	Dde_2623	0.57	0.71
dde:Dde_0367 K02527 Three-deoxy-D-manno-octulosonic-acid transferase domain-containing protein	Dde_0367	0.57	0.59
dde:Dde_1482 K02843 glycosyl transferase family 9	Dde_1482	0.57	0.5
dde:Dde_0592 K02844 glycosyl transferase group 1	Dde_0592	0.5	0.64
dde00550 Peptidoglycan biosynthesis - Oleidesulfovibrio alaskensis (13)
dde:Dde_0269 K05367 Bifunctional transpeptidase/transglycosylase	Dde_0269	0.74	0.64
dde:Dde_1044 K00075 UDP-N-acetylenolpyruvoylglucosamine reductase	Dde_1044	0.71	0.61
dde:Dde_1039 K01000 phospho-N-acetylmuramoyl-pentapeptide-transferase	Dde_1039	0.68	0.53
dde:Dde_1042 K02563 UDP-N-acetylglucosamine--N-acetylmuramyl-(pentapeptide) pyrophosphoryl-undecaprenol N-acetylglucosamine transferase	Dde_1042	0.68	0.67
dde:Dde_1126 K00806 Undecaprenyl pyrophosphate synthase	Dde_1126	0.68	0.77
dde:Dde_0546 K00790 UDP-N-acetylglucosamine 1-carboxyvinyltransferase	Dde_0546	0.67	0.62
dde:Dde_1038 K01929 UDP-N-acetylmuramoylalanyl-D-glutamyl-2,6-diaminopimelate/D-alanyl-D-alanyl ligase	Dde_1038	0.65	0.67
dde:Dde_1036 K03587 Peptidoglycan glycosyltransferase	Dde_1036	0.64	0.8
dde:Dde_0366 K01921 D-alanine/D-alanine ligase	Dde_0366	0.63	0.68
dde:Dde_1037 K01928 UDP-N-acetylmuramyl-tripeptide synthetase	Dde_1037	0.55	0.8
dde:Dde_1043 K01924 UDP-N-acetylmuramate--L-alanine ligase	Dde_1043	0.52	0.5
dde:Dde_2516 K03814 monofunctional biosynthetic peptidoglycan transglycosylase	Dde_2516	0.5	0.5
dde:Dde_3042 K01921 D-alanine--D-alanine ligase	Dde_3042	0.5	0.53
dde03070 Bacterial secretion system - Oleidesulfovibrio alaskensis (5)
dde:Dde_0560 K03110 signal recognition particle-docking protein FtsY	Dde_0560	0.54	0.65
dde:Dde_1082 K03070 preprotein translocase, SecA subunit	Dde_1082	0.55	0.59
dde:Dde_1100 K03106 signal recognition particle protein	Dde_1100	0.56	0.54
dde:Dde_1468 K03118 Sec-independent protein translocase, TatC subunit	Dde_1468	0.69	0.56
dde:Dde_2394 K03217 membrane protein insertase, YidC/Oxa1 family	Dde_2394	0.5	0.5
dde00543 Exopolysaccharide biosynthesis - Oleidesulfovibrio alaskensis (2)
dde:Dde_3081 K00640 Serine O-acetyltransferase	Dde_3081	0.72	0.54
Polysaccharide pyruvyl transferase	Dde_0419	0.52	0.67
Polysaccharide biosynthesis protein CapD	Dde_0360	0.54	0.7
Polysaccharide chain length determinant protein, PEP-CTERM locus subfamily	Dde_0831	0.64	0.61
Polysaccharide export protein, PEP-CTERM sytem-associated	Dde_0830	1	0.82
Exopolysaccharide biosynthesis polyprenyl glycosylphosphotransferase	Dde_0829	0.61	0.71
Cell Adhesion
Diguanylate cyclase	Dde_0077	0.68	0.8	cell adhesion involved in single-species biofilm formation [GO:0043709]	[GO:0043709]
Diguanylate cyclase	Dde_0816	0.53	0.64	cell adhesion involved in single-species biofilm formation [GO:0043709]	[GO:0043709]
Diguanylate cyclase	Dde_1069	0.6	0.78	cell adhesion involved in single-species biofilm formation [GO:0043709]	[GO:0043709]
Diguanylate cyclase	Dde_1834	0.62	0.73	cell adhesion involved in single-species biofilm formation [GO:0043709]	[GO:0043709]
Diguanylate cyclase with PAS/PAC sensor	Dde_2518	0.71	0.64	cell adhesion involved in single-species biofilm formation [GO:0043709]	[GO:0043709]
Diguanylate cyclase	Dde_2680	0.58	0.56	cell adhesion involved in single-species biofilm formation [GO:0043709]	[GO:0043709]
Cell shape
Cell shape-determining protein MreC (Cell shape protein MreC)	Dde_0995	0.82	0.5	regulation of cell shape [GO:0008360]	[GO:0008360]
Probable lipid II flippase MurJ	murJ Dde_2468	0.8	0.5	cell wall organization [GO:0071555]	[GO:0051301]
UDP-N-acetylglucosamine--N-acetylmuramyl-(pentapeptide) pyrophosphoryl-undecaprenol N-acetylglucosamine transferase (EC 2.4.1.227) (Undecaprenyl-PP-MurNAc-pentapeptide-UDPGlcNAc GlcNAc transferase)	murG Dde_1042	0.75	0.69	carbohydrate metabolic process [GO:0005975]	[GO:0051301]
UDP-N-acetylenolpyruvoylglucosamine reductase (EC 1.3.1.98) (UDP-N-acetylmuramate dehydrogenase)	murB Dde_1044	0.71	0.76	cell division [GO:0051301]	[GO:0051301]
Probable peptidoglycan glycosyltransferase FtsW (EC 2.4.99.28) (Cell division protein FtsW) (Cell wall polymerase) (Peptidoglycan polymerase)	Dde_1041	0.7	0.62	cell division [GO:0051301]	[GO:0005975]
Glutamate racemase (EC 5.1.1.3)	murI Dde_2743	0.68	0.67	cell wall organization [GO:0071555]	[GO:0051301]
UDP-N-acetylglucosamine 1-carboxyvinyltransferase (EC 2.5.1.7) (Enoylpyruvate transferase) (UDP-N-acetylglucosamine enolpyruvyl transferase) (EPT)	murA Dde_0546	0.67	0.62	cell division [GO:0051301]	[GO:0051301]
UDP-N-acetylmuramoyl-tripeptide--D-alanyl-D-alanine ligase (EC 6.3.2.10)	Dde_1038	0.65	0.67	cell division [GO:0051301]	[GO:0051301]
Phospho-N-acetylmuramoyl-pentapeptide-transferase (EC 2.7.8.13) (UDP-MurNAc-pentapeptide phosphotransferase)	mraY Dde_1039	0.64	0.53	cell division [GO:0051301]	[GO:0000902]
RNA-binding protein KhpB (RNA-binding protein EloR)	khpB eloR Dde_2393	0.57	0.69	cell wall organization [GO:0071555]	[GO:0071555]
Cell shape-determining protein MreB	mreB Dde_1993	0.55	0.54	cell morphogenesis [GO:0000902]	[GO:0071555]
UDP-N-acetylmuramate--L-alanine ligase (EC 6.3.2.8) (UDP-N-acetylmuramoyl-L-alanine synthetase)	murC Dde_1043	0.52	0.5	cell division [GO:0051301]	[GO:0071555]
Cell shape-determining protein MreB	mreB Dde_0996	0.5	0.6	cell morphogenesis [GO:0000902]
Cell division
Cell division protein FtsX	Dde_0115	0.82	0.78
Signal recognition particle receptor FtsY (SRP receptor) (EC 3.6.5.4)	ftsY Dde_0560	0.72	0.65
Probable peptidoglycan glycosyltransferase FtsW (EC 2.4.99.28) (Cell division protein FtsW) (Cell wall polymerase) (Peptidoglycan polymerase)	Dde_1041	0.7	0.62
