# Supplementary material for: Long-read methylome analysis of Oleidesulfovibrio alaskensis G20 biofilm under copper stress
Source: Sci Rep. 2025 Oct 31;15:38250. doi: 10.1038/s41598-025-22029-8 (PMC12579266; doi:10.1038/s41598-025-22029-8)
Supplement: Supplementary file 5 — Supplementary Material 5 [file 41598_2025_22029_MOESM5_ESM.xlsx]

## Sheet: Chemotaxis
List of methylated genes involved in signal-transduction system
dde02030 Bacterial chemotaxis - Oleidesulfovibrio alaskensis (33)	Gene ID	PM_CB	PM_CuB
dde:Dde_3100 K03415 response regulator receiver modulated CheW protein	Dde_3100	0.56	0.92
dde:Dde_1198 K00575 MCP methyltransferase, CheR-type	Dde_1198	0.56	0.88
dde:Dde_1650 K03406 methyl-accepting chemotaxis sensory transducer with Pas/Pac sensor	Dde_1650	0.75	0.82
dde:Dde_1279 K03406 methyl-accepting chemotaxis sensory transducer with Pas/Pac sensor	Dde_1279	0.61	0.81
dde:Dde_2734 K03406 methyl-accepting chemotaxis sensory transducer with Cache sensor	Dde_2734	0.61	0.77
dde:Dde_3074 K03406 methyl-accepting chemotaxis sensory transducer with Pas/Pac sensor	Dde_3074	0.5	0.77
dde:Dde_1077 K03406 methyl-accepting chemotaxis sensory transducer	Dde_1077	0.52	0.75
dde:Dde_0458 K03406 methyl-accepting chemotaxis sensory transducer	Dde_0458	0.64	0.74
dde:Dde_0347 K03406 methyl-accepting chemotaxis sensory transducer	Dde_0347	0.55	0.71
dde:Dde_2814 K03406 methyl-accepting chemotaxis sensory transducer	Dde_2814	0.54	0.71
dde:Dde_1755 K03406 methyl-accepting chemotaxis sensory transducer with Cache sensor	Dde_1755	0.55	0.69
dde:Dde_0281 K03409 CheC domain protein	Dde_0281	0.61	0.64
dde:Dde_0391 K03415 response regulator receiver modulated CheW protein	Dde_0391	0.74	0.64
dde:Dde_1078 K03408 CheW protein	Dde_1078	0.65	0.64
dde:Dde_2411 K03406 methyl-accepting chemotaxis sensory transducer with Cache sensor	Dde_2411	0.5	0.62
dde:Dde_3293 K03406 methyl-accepting chemotaxis sensory transducer with Cache sensor	Dde_3293	0.5	0.62
dde:Dde_3508 K03406 methyl-accepting chemotaxis sensory transducer	Dde_3508	0.62	0.62
dde:Dde_3561 K03406 methyl-accepting chemotaxis sensory transducer	Dde_3561	0.5	0.62
dde:Dde_3585 K02417 flagellar motor switch protein FliN	Dde_3585	0.53	0.62
dde:Dde_3588 K02557 OmpA/MotB domain protein	Dde_3588	0.5	0.62
dde:Dde_3589 K02556 MotA/TolQ/ExbB proton channel	Dde_3589	0.56	0.62
dde:Dde_0218 K03406 methyl-accepting chemotaxis sensory transducer	Dde_0218	0.71	0.6
dde:Dde_2105 K00575 MCP methyltransferase, CheR-type	Dde_2105	0.68	0.6
dde:Dde_1627 K03406 methyl-accepting chemotaxis sensory transducer	Dde_1627	0.77	0.58
dde:Dde_0434 K03406 methyl-accepting chemotaxis sensory transducer	Dde_0434	0.53	0.57
dde:Dde_2857 K03406 methyl-accepting chemotaxis sensory transducer with Pas/Pac sensor	Dde_2857	0.62	0.57
dde:Dde_2968 K03406 methyl-accepting chemotaxis sensory transducer with Cache sensor	Dde_2968	0.59	0.57
dde:Dde_1716 K02557 OmpA/MotB domain protein	Dde_1716	0.58	0.56
dde:Dde_2106 K03407 CheA signal transduction histidine kinase	Dde_2106	0.55	0.56
dde:Dde_2104 K03412 response regulator receiver modulated CheB methylesterase	Dde_2104	0.58	0.54
dde:Dde_1577 K03407 CheA signal transduction histidine kinase	Dde_1577	0.59	0.5
dde:Dde_1665 K03406 methyl-accepting chemotaxis sensory transducer with Cache sensor	Dde_1665	0.59	0.5
dde:Dde_3020 K03406 methyl-accepting chemotaxis sensory transducer with Cache sensor	Dde_3020	0.56	0.5

## Sheet: Flagellar and motility 
List of methylated genes involved in signal-transduction system
dde02040 Flagellar assembly - Oleidesulfovibrio alaskensis (23)	Gene ID	PM_CB	PM_CuB
dde:Dde_3584 K02418 flagellar biosynthetic protein FliO	Dde_3584	0.92	0.62
dde:Dde_0378 K02421 flagellar biosynthetic protein FliR	Dde_0378	0.9	0.8
dde:Dde_0350 K02412 flagellar protein export ATPase FliI	Dde_0350	0.8	0.62
dde:Dde_0355 K02388 flagellar basal-body rod protein FlgC	Dde_0355	0.77	0.87
dde:Dde_0385 K02415 flagellar basal body-associated protein FliL	Dde_0385	0.73	0.68
dde:Dde_0298 K02390 flagellar hook-basal body protein	Dde_0298	0.73	0.56
dde:Dde_1120 K02407 flagellar hook-associated 2 domain-containing protein	Dde_1120	0.7	0.67
dde:Dde_3156 K02393 flagellar L-ring protein	Dde_3156	0.65	0.64
dde:Dde_3018 K02406 flagellin domain protein	Dde_3018	0.62	0.5
dde:Dde_3157 K02386 flagella basal body P-ring formation protein FlgA	Dde_3157	0.62	0.5
dde:Dde_1502 K02406 flagellin domain protein	Dde_1502	0.6	0.61
dde:Dde_1716 K02557 OmpA/MotB domain protein	Dde_1716	0.58	0.56
dde:Dde_0380 K02400 flagellar biosynthesis protein FlhA	Dde_0380	0.57	0.58
dde:Dde_3582 K02420 flagellar biosynthetic protein FliQ	Dde_3582	0.56	0.62
dde:Dde_3589 K02556 MotA/TolQ/ExbB proton channel	Dde_3589	0.56	0.62
dde:Dde_3158 K02392 flagellar basal-body rod protein FlgG	Dde_3158	0.56	0.5
dde:Dde_3154 K02395 Peptidase M23	Dde_3154	0.55	0.64
dde:Dde_3585 K02417 flagellar motor switch protein FliN	Dde_3585	0.53	0.62
dde:Dde_1713 K02414 flagellar hook-length control protein	Dde_1713	0.52	0.67
dde:Dde_0351 K02411 flagellar assembly protein FliH	Dde_0351	0.52	0.62
dde:Dde_3151 K02397 flagellar hook-associated protein 3	Dde_3151	0.5	0.65
dde:Dde_3588 K02557 OmpA/MotB domain protein	Dde_3588	0.5	0.62
dde:Dde_1771 K03092 RNA polymerase, sigma 54 subunit, RpoN	Dde_1771	0.5	0.5
Not found in KEGG pathway enrichment but important
Type IV pilus assembly PilZ	Dde_0203	0.83	0.79
Type IV pilus assembly PilZ	Dde_0821	0.58	0.81
Type IV pilus assembly PilZ	Dde_1029	0.67	0.79
Type IV pilus assembly PilZ	Dde_1540	0.55	0.53
Type IV pilus assembly PilZ	Dde_2940	0.56	0.62
Flagellar hook protein FlgE	Dde_0298	0.73	0.52
dde:Dde_2359 K02279 Flp pilus assembly protein CpaB	Dde_2359	0.52	0.62

## Sheet: QS
List of methylated genes involved in signal-transduction system
dde02024 Quorum sensing - Oleidesulfovibrio alaskensis (33)	Gene ID	PM_CB	PM_CuB
dde:Dde_1326 K02031 ABC transporter related protein	Dde_1326	0.5	0.82
dde:Dde_1181 K02032 oligopeptide/dipeptide ABC transporter, ATPase subunit	Dde_1181	0.88	0.81
dde:Dde_0259 K01997 ABC-type transporter, integral membrane subunit	Dde_0259	1	0.73
dde:Dde_1327 K02034 ABC-type transporter, integral membrane subunit	Dde_1327	0.89	0.73
dde:Dde_0612 K01999 Extracellular ligand-binding receptor	Dde_0612	0.76	0.73
dde:Dde_1328 K02033 ABC-type transporter, integral membrane subunit	Dde_1328	0.5	0.73
dde:Dde_1182 K02031 oligopeptide/dipeptide ABC transporter, ATPase subunit	Dde_1182	0.81	0.71
dde:Dde_0193 K01897 Long-chain-fatty-acid--CoA ligase	Dde_0193	0.77	0.71
dde:Dde_1329 K02035 ABC-type transporter, periplasmic subunit	Dde_1329	0.64	0.69
dde:Dde_1183 K02034 ABC-type transporter, integral membrane subunit	Dde_1183	0.88	0.67
dde:Dde_0258 K01999 Extracellular ligand-binding receptor	Dde_0258	0.79	0.67
dde:Dde_0261 K01995 Monosaccharide-transporting ATPase	Dde_0261	0.72	0.67
dde:Dde_1185 K02035 ABC-type transporter, periplasmic subunit	Dde_1185	0.64	0.67
dde:Dde_0560 K03110 signal recognition particle-docking protein FtsY	Dde_0560	0.54	0.65
dde:Dde_3484 K01657 Anthranilate synthase	Dde_3484	0.65	0.62
dde:Dde_3174 K02035 ABC-type transporter, periplasmic subunit	Dde_3174	0.52	0.62
dde:Dde_0759 K02055 putative ABC transporter solute-binding protein	Dde_0759	0.76	0.6
dde:Dde_0712 K01999 Extracellular ligand-binding receptor	Dde_0712	0.59	0.6
dde:Dde_1200 K10914 transcriptional regulator, Crp/Fnr family	Dde_1200	0.71	0.59
dde:Dde_1082 K03070 preprotein translocase, SecA subunit	Dde_1082	0.55	0.59
dde:Dde_0213 K02052 Polyamine-transporting ATPase	Dde_0213	0.71	0.58
dde:Dde_0273 K02034 ABC-type transporter, integral membrane subunit	Dde_0273	0.57	0.57
dde:Dde_0252 K09936 protein of unknown function DUF606	Dde_0252	0.5	0.56
dde:Dde_0371 K02035 ABC-type transporter, periplasmic subunit	Dde_0371	0.6	0.54
dde:Dde_1100 K03106 signal recognition particle protein	Dde_1100	0.56	0.54
dde:Dde_2768 K01999 Extracellular ligand-binding receptor	Dde_2768	0.57	0.53
dde:Dde_0608 K01996 Monosaccharide-transporting ATPase	Dde_0608	0.57	0.52
dde:Dde_0309 K02053 ABC-type transporter, integral membrane subunit	Dde_0309	0.88	0.5
dde:Dde_2434 K11752 riboflavin biosynthesis protein RibD	Dde_2434	0.71	0.5
dde:Dde_0271 K02032 oligopeptide/dipeptide ABC transporter, ATPase subunit	Dde_0271	0.67	0.5
dde:Dde_2831 K01999 Extracellular ligand-binding receptor	Dde_2831	0.63	0.5
dde:Dde_0262 K01996 Fe(3+)-transporting ATPase	Dde_0262	0.54	0.5
dde:Dde_2394 K03217 membrane protein insertase, YidC/Oxa1 family	Dde_2394	0.5	0.5
Isethionate-binding periplasmic protein DctP (TRAP transporter, DctP solute-binding subunit)	dctP Dde_1275	0.53	0.62
Isethionate TRAP transporter permease protein DctMQ (TRAP transporter, fused DctMQ subunit)	dctMQ Dde_1274	0.52	0.56
TRAP-type C4-dicarboxylate transport system, periplasmic component, DctP	Dde_2216	0.61	0.8

## Sheet: NtrC
List of methylated genes involved in signal-transduction system
Gene name	Gene ID	PM_CB	PM_CuB
Glutamine synthetase catalytic region	Dde_0102	0.64	0.88
Nitrogen regulatory protein P-II	Dde_2310	0.56	0.67
Bifunctional uridylyltransferase/uridylyl-removing enzyme (UTase/UR) (Bifunctional [protein-PII] modification enzyme) (Bifunctional nitrogen sensor protein) [Includes: [Protein-PII] uridylyltransferase (PII uridylyltransferase) (UTase) (EC 2.7.7.59); [Protein-PII]-UMP uridylyl-removing enzyme (UR) (EC 3.1.4.-)]	Dde_2309	0.68	0.54
histidine kinase (EC 2.7.13.3)	Dde_3000	0.52	0.54
