# Supplementary material for: Long-read methylome analysis of Oleidesulfovibrio alaskensis G20 biofilm under copper stress
Source: Sci Rep. 2025 Oct 31;15:38250. doi: 10.1038/s41598-025-22029-8 (PMC12579266; doi:10.1038/s41598-025-22029-8)
Supplement: Supplementary file 6 — Supplementary Material 6 [file 41598_2025_22029_MOESM6_ESM.xlsx]

## Sheet: KEGG_Fig1
KEGG pathway enrichment analysis for the CB and CuB samples
#term ID	term description	observed gene count	background gene count	strength	signal	false discovery rate	matching proteins in your network (IDs)	matching proteins in your network (labels)
dde01100	Metabolic pathways	326	549	0.59	2.31	8.73e-106	207559.Dde_0033,207559.Dde_0039,207559.Dde_0044,207559.Dde_0045,207559.Dde_0050,207559.Dde_0054,207559.Dde_0056,207559.Dde_0057,207559.Dde_0076,207559.Dde_0079,207559.Dde_0102,207559.Dde_0104,207559.Dde_0113,207559.Dde_0116,207559.Dde_0123,207559.Dde_0136,207559.Dde_0171,207559.Dde_0176,207559.Dde_0182,207559.Dde_0189,207559.Dde_0193,207559.Dde_0230,207559.Dde_0254,207559.Dde_0255,207559.Dde_0276…	Dde_0033,Dde_0039,Dde_0044,Dde_0045,Dde_0050,Dde_0054,pyrD,Dde_0057,mtnA,trpB,Dde_0102,Dde_0104,Dde_0113,ilvD,cysQ,ade,Dde_0171,purA,Dde_0182,Dde_0189,Dde_0193,Dde_0230,asd,Dde_0255,Dde_0276,Dde_0277,folD,carB,purF,Dde_0335,Dde_0342,cbiA,Dde_0358,ddl,Dde_0367,ispH,Dde_0398,glpK,Dde_0416,Dde_0417,Dde_0427,gmd,Dde_0476,glmS,Dde_0504,Dde_0510,Dde_0518,Dde_0520,Dde_0526,Dde_0527,cbiA-2,murA,pepA,Dde_…
dde01110	Biosynthesis of secondary metabolites	161	267	0.6	2.08	4.73e-42	207559.Dde_0044,207559.Dde_0045,207559.Dde_0054,207559.Dde_0070,207559.Dde_0079,207559.Dde_0116,207559.Dde_0171,207559.Dde_0182,207559.Dde_0254,207559.Dde_0255,207559.Dde_0276,207559.Dde_0334,207559.Dde_0390,207559.Dde_0398,207559.Dde_0408,207559.Dde_0510,207559.Dde_0520,207559.Dde_0604,207559.Dde_0750,207559.Dde_0789,207559.Dde_0796,207559.Dde_0798,207559.Dde_0799,207559.Dde_0842,207559.Dde_0999…	Dde_0044,Dde_0045,Dde_0054,Dde_0070,trpB,ilvD,Dde_0171,Dde_0182,asd,Dde_0255,Dde_0276,purF,ispH,Dde_0398,Dde_0408,Dde_0510,Dde_0520,Dde_0604,Dde_0750,Dde_0789,mqnA,mqnE,mqnD,Dde_0842,Dde_0999,Dde_1006,hisD,Dde_1032,ribB,trpF,argJ,Dde_1085,Dde_1087,dxr,Dde_1124,Dde_1126,Dde_1135,glcB,Dde_1250,Dde_1315,Dde_1323,pgl,Dde_1376,Dde_1392,Dde_1424,argD,ndk,proC,hisC,hisA,guaB,panC,gpt,Dde_1542,pfkA,Dde_1…
dde01120	Microbial metabolism in diverse environments	96	169	0.57	1.7	5.38e-22	207559.Dde_0044,207559.Dde_0045,207559.Dde_0086,207559.Dde_0102,207559.Dde_0104,207559.Dde_0123,207559.Dde_0171,207559.Dde_0182,207559.Dde_0254,207559.Dde_0296,207559.Dde_0416,207559.Dde_0417,207559.Dde_0476,207559.Dde_0518,207559.Dde_0520,207559.Dde_0526,207559.Dde_0527,207559.Dde_0604,207559.Dde_0652,207559.Dde_0682,207559.Dde_0685,207559.Dde_0717,207559.Dde_0813,207559.Dde_1032,207559.Dde_1076…	Dde_0044,Dde_0045,Dde_0086,Dde_0102,Dde_0104,cysQ,Dde_0171,Dde_0182,asd,folD,Dde_0416,Dde_0417,Dde_0476,Dde_0518,Dde_0520,Dde_0526,Dde_0527,Dde_0604,Dde_0652,Dde_0682,Dde_0685,Dde_0717,Dde_0813,Dde_1032,Dde_1076,Dde_1085,Dde_1087,Dde_1109,glcB,Dde_1209,Dde_1211,Dde_1250,pgl,Dde_1382,argD,Dde_1542,pfkA,Dde_1625,Dde_1638,Dde_1639,Dde_1681,Dde_1690,Dde_1695,Dde_1793,Dde_1796,dapF,hemA,fbp,Dde_2080,D…
dde01230	Biosynthesis of amino acids	62	110	0.57	1.43	1.00e-13	207559.Dde_0079,207559.Dde_0102,207559.Dde_0104,207559.Dde_0116,207559.Dde_0171,207559.Dde_0254,207559.Dde_0255,207559.Dde_0276,207559.Dde_0398,207559.Dde_0520,207559.Dde_0842,207559.Dde_1008,207559.Dde_1032,207559.Dde_1054,207559.Dde_1081,207559.Dde_1135,207559.Dde_1250,207559.Dde_1426,207559.Dde_1440,207559.Dde_1453,207559.Dde_1465,207559.Dde_1589,207559.Dde_1798,207559.Dde_2015,207559.Dde_2049…	trpB,Dde_0102,Dde_0104,ilvD,Dde_0171,asd,Dde_0255,Dde_0276,Dde_0398,Dde_0520,Dde_0842,hisD,Dde_1032,trpF,argJ,Dde_1135,Dde_1250,argD,proC,hisC,hisA,pfkA,dapF,argB,Dde_2049,Dde_2081,dapB,Dde_2115,Dde_2167,metE,glyA,argF,aroK,pgk,Dde_2631,Dde_2632,lysA-2,proB,aroK-2,Dde_2731,Dde_2732,gpmA,Dde_3034,Dde_3081,leuA,leuC,leuB,argC,trpA,trpB-2,Dde_3481,trpD,Dde_3484,Dde_3485,Dde_3487,aroA-2,Dde_3502,Dde_…
dde01200	Carbon metabolism	56	102	0.56	1.33	4.53e-12	207559.Dde_0044,207559.Dde_0045,207559.Dde_0296,207559.Dde_0476,207559.Dde_0520,207559.Dde_0604,207559.Dde_0652,207559.Dde_0685,207559.Dde_0717,207559.Dde_0813,207559.Dde_1032,207559.Dde_1174,207559.Dde_1209,207559.Dde_1211,207559.Dde_1324,207559.Dde_1542,207559.Dde_1589,207559.Dde_1625,207559.Dde_1638,207559.Dde_1639,207559.Dde_1681,207559.Dde_1690,207559.Dde_1691,207559.Dde_1692,207559.Dde_1793…	Dde_0044,Dde_0045,folD,Dde_0476,Dde_0520,Dde_0604,Dde_0652,Dde_0685,Dde_0717,Dde_0813,Dde_1032,glcB,Dde_1209,Dde_1211,pgl,Dde_1542,pfkA,Dde_1625,Dde_1638,Dde_1639,Dde_1681,Dde_1690,Dde_1691,gcvPA,Dde_1793,Dde_1796,fbp,Dde_2080,Dde_2081,Dde_2317,sucD,glyA,Dde_2460,pgk,Dde_2631,Dde_2632,Dde_2732,Dde_2751,gpmA,Dde_3028,Dde_3034,Dde_3081,Dde_3237,Dde_3470,zwf,aroA-2,Dde_3502,Dde_3513,Dde_3514,Dde_352…
dde02010	ABC transporters	55	101	0.56	1.31	8.14e-12	207559.Dde_0115,207559.Dde_0137,207559.Dde_0138,207559.Dde_0139,207559.Dde_0141,207559.Dde_0145,207559.Dde_0146,207559.Dde_0154,207559.Dde_0155,207559.Dde_0167,207559.Dde_0168,207559.Dde_0232,207559.Dde_0233,207559.Dde_0258,207559.Dde_0259,207559.Dde_0261,207559.Dde_0262,207559.Dde_0448,207559.Dde_0450,207559.Dde_0451,207559.Dde_0608,207559.Dde_0612,207559.Dde_0673,207559.Dde_0712,207559.Dde_1055…	Dde_0115,Dde_0137,Dde_0138,Dde_0139,Dde_0141,Dde_0145,Dde_0146,Dde_0154,Dde_0155,Dde_0167,Dde_0168,Dde_0232,Dde_0233,Dde_0258,Dde_0259,Dde_0261,Dde_0262,Dde_0448,Dde_0450,Dde_0451,Dde_0608,Dde_0612,Dde_0673,Dde_0712,Dde_1055,Dde_1190,Dde_1191,Dde_1193,lolD,Dde_1418,Dde_1475,Dde_1476,Dde_1510,Dde_1960,Dde_1985,Dde_2208,Dde_2209,Dde_2768,Dde_2831,Dde_2954,Dde_2975,Dde_3306,Dde_3309,phnC,Dde_3325,Dd…
dde00010	Glycolysis / Gluconeogenesis	29	39	0.69	1.26	1.85e-08	207559.Dde_0044,207559.Dde_0045,207559.Dde_0604,207559.Dde_1032,207559.Dde_1589,207559.Dde_1638,207559.Dde_1639,207559.Dde_1690,207559.Dde_1695,207559.Dde_1793,207559.Dde_1796,207559.Dde_2069,207559.Dde_2080,207559.Dde_2317,207559.Dde_2630,207559.Dde_2732,207559.Dde_2945,207559.Dde_3004,207559.Dde_3062,207559.Dde_3121,207559.Dde_3126,207559.Dde_3237,207559.Dde_3489,207559.Dde_3502,207559.Dde_3523…	Dde_0044,Dde_0045,Dde_0604,Dde_1032,pfkA,Dde_1638,Dde_1639,Dde_1690,Dde_1695,Dde_1793,Dde_1796,fbp,Dde_2080,Dde_2317,pgk,Dde_2732,Dde_2945,gpmA,Dde_3062,Dde_3121,Dde_3126,Dde_3237,aroA-2,Dde_3502,Dde_3523,Dde_3534,Dde_3597,Dde_3655,Dde_3736
dde02020	Two-component system	48	105	0.48	1.01	2.16e-08	207559.Dde_0102,207559.Dde_0104,207559.Dde_0110,207559.Dde_0218,207559.Dde_0347,207559.Dde_0391,207559.Dde_0434,207559.Dde_0458,207559.Dde_0659,207559.Dde_0697,207559.Dde_0830,207559.Dde_1077,207559.Dde_1078,207559.Dde_1198,207559.Dde_1200,207559.Dde_1216,207559.Dde_1279,207559.Dde_1502,207559.Dde_1577,207559.Dde_1627,207559.Dde_1650,207559.Dde_1665,207559.Dde_1755,207559.Dde_1771,207559.Dde_2104…	Dde_0102,Dde_0104,Dde_0110,Dde_0218,Dde_0347,Dde_0391,Dde_0434,Dde_0458,Dde_0659,Dde_0697,Dde_0830,Dde_1077,Dde_1078,Dde_1198,Dde_1200,Dde_1216,Dde_1279,Dde_1502,Dde_1577,Dde_1627,Dde_1650,Dde_1665,Dde_1755,Dde_1771,cheB2,Dde_2105,Dde_2106,Dde_2134,glnD,Dde_2310,Dde_2355,Dde_2411,Dde_2734,Dde_2857,Dde_2952,Dde_2968,Dde_3000,Dde_3018,Dde_3020,Dde_3074,Dde_3100,Dde_3204,Dde_3205,Dde_3293,Dde_3508,D…
dde02024	Quorum sensing	33	56	0.59	1.09	7.61e-08	207559.Dde_0193,207559.Dde_0213,207559.Dde_0252,207559.Dde_0258,207559.Dde_0259,207559.Dde_0261,207559.Dde_0262,207559.Dde_0271,207559.Dde_0273,207559.Dde_0309,207559.Dde_0371,207559.Dde_0560,207559.Dde_0608,207559.Dde_0612,207559.Dde_0712,207559.Dde_0759,207559.Dde_1082,207559.Dde_1100,207559.Dde_1181,207559.Dde_1182,207559.Dde_1183,207559.Dde_1185,207559.Dde_1200,207559.Dde_1326,207559.Dde_1327…	Dde_0193,Dde_0213,Dde_0252,Dde_0258,Dde_0259,Dde_0261,Dde_0262,Dde_0271,Dde_0273,Dde_0309,Dde_0371,ftsY,Dde_0608,Dde_0612,Dde_0712,Dde_0759,secA,ffh,Dde_1181,Dde_1182,Dde_1183,Dde_1185,Dde_1200,Dde_1326,Dde_1327,Dde_1328,Dde_1329,yidC,Dde_2434,Dde_2768,Dde_2831,Dde_3174,Dde_3484
dde00520	Amino sugar and nucleotide sugar metabolism	26	37	0.67	1.13	2.19e-07	207559.Dde_0033,207559.Dde_0358,207559.Dde_0427,207559.Dde_0432,207559.Dde_0502,207559.Dde_0546,207559.Dde_0981,207559.Dde_1044,207559.Dde_1091,207559.Dde_1315,207559.Dde_1517,207559.Dde_1695,207559.Dde_2042,207559.Dde_2187,207559.Dde_2522,207559.Dde_2559,207559.Dde_2945,207559.Dde_3060,207559.Dde_3187,207559.Dde_3255,207559.Dde_3597,207559.Dde_3653,207559.Dde_3681,207559.Dde_3691,207559.Dde_3694…	Dde_0033,Dde_0358,Dde_0427,gmd,glmS,murA,glmU,murB,Dde_1091,Dde_1315,glmM,Dde_1695,Dde_2042,Dde_2187,Dde_2522,Dde_2559,Dde_2945,Dde_3060,Dde_3187,Dde_3255,Dde_3597,Dde_3653,Dde_3681,Dde_3691,Dde_3694,Dde_3695
dde00680	Methane metabolism	28	46	0.6	1.03	5.44e-07	207559.Dde_0476,207559.Dde_0604,207559.Dde_0652,207559.Dde_0685,207559.Dde_0717,207559.Dde_0813,207559.Dde_1209,207559.Dde_1211,207559.Dde_1589,207559.Dde_1625,207559.Dde_1681,207559.Dde_1796,207559.Dde_2069,207559.Dde_2080,207559.Dde_2317,207559.Dde_2432,207559.Dde_2732,207559.Dde_2751,207559.Dde_3004,207559.Dde_3028,207559.Dde_3489,207559.Dde_3502,207559.Dde_3513,207559.Dde_3514,207559.Dde_3525…	Dde_0476,Dde_0604,Dde_0652,Dde_0685,Dde_0717,Dde_0813,Dde_1209,Dde_1211,pfkA,Dde_1625,Dde_1681,Dde_1796,fbp,Dde_2080,Dde_2317,glyA,Dde_2732,Dde_2751,gpmA,Dde_3028,aroA-2,Dde_3502,Dde_3513,Dde_3514,Dde_3525,Dde_3526,Dde_3527,Dde_3689
dde00860	Porphyrin and chlorophyll metabolism	22	31	0.67	1.02	2.03e-06	207559.Dde_0342,207559.Dde_0343,207559.Dde_0529,207559.Dde_0801,207559.Dde_0803,207559.Dde_0804,207559.Dde_1030,207559.Dde_1401,207559.Dde_1529,207559.Dde_1669,207559.Dde_2025,207559.Dde_2181,207559.Dde_2576,207559.Dde_2577,207559.Dde_2648,207559.Dde_2704,207559.Dde_2837,207559.Dde_3107,207559.Dde_3180,207559.Dde_3181,207559.Dde_3433,207559.Dde_3777	Dde_0342,cbiA,cbiA-2,Dde_0801,Dde_0803,cbiD,cobQ,Dde_1401,cobD,Dde_1669,hemA,Dde_2181,Dde_2576,Dde_2577,gltX,cobS,Dde_2837,Dde_3107,hemL,Dde_3181,Dde_3433,cobT
dde00250	Alanine, aspartate and glutamate metabolism	21	31	0.65	0.95	6.15e-06	207559.Dde_0054,207559.Dde_0102,207559.Dde_0104,207559.Dde_0176,207559.Dde_0333,207559.Dde_0334,207559.Dde_0417,207559.Dde_0502,207559.Dde_0842,207559.Dde_1135,207559.Dde_1250,207559.Dde_1382,207559.Dde_1553,207559.Dde_1829,207559.Dde_2284,207559.Dde_3011,207559.Dde_3552,207559.Dde_3596,207559.Dde_3635,207559.Dde_3646,207559.Dde_3677	Dde_0054,Dde_0102,Dde_0104,purA,carB,purF,Dde_0417,glmS,Dde_0842,Dde_1135,Dde_1250,Dde_1382,Dde_1553,Dde_1829,Dde_2284,Dde_3011,Dde_3552,Dde_3596,Dde_3635,carA,Dde_3677
dde02030	Bacterial chemotaxis	28	59	0.5	0.78	2.02e-05	207559.Dde_0218,207559.Dde_0347,207559.Dde_0391,207559.Dde_0434,207559.Dde_0458,207559.Dde_1077,207559.Dde_1078,207559.Dde_1198,207559.Dde_1279,207559.Dde_1577,207559.Dde_1627,207559.Dde_1650,207559.Dde_1665,207559.Dde_1755,207559.Dde_2104,207559.Dde_2105,207559.Dde_2106,207559.Dde_2411,207559.Dde_2734,207559.Dde_2857,207559.Dde_2968,207559.Dde_3020,207559.Dde_3074,207559.Dde_3100,207559.Dde_3293…	Dde_0218,Dde_0347,Dde_0391,Dde_0434,Dde_0458,Dde_1077,Dde_1078,Dde_1198,Dde_1279,Dde_1577,Dde_1627,Dde_1650,Dde_1665,Dde_1755,cheB2,Dde_2105,Dde_2106,Dde_2411,Dde_2734,Dde_2857,Dde_2968,Dde_3020,Dde_3074,Dde_3100,Dde_3293,Dde_3508,Dde_3561,Dde_3589
dde00260	Glycine, serine and threonine metabolism	17	23	0.69	0.89	2.67e-05	207559.Dde_0079,207559.Dde_0171,207559.Dde_0254,207559.Dde_1681,207559.Dde_1690,207559.Dde_1691,207559.Dde_1692,207559.Dde_2432,207559.Dde_2731,207559.Dde_2732,207559.Dde_2751,207559.Dde_3004,207559.Dde_3034,207559.Dde_3217,207559.Dde_3478,207559.Dde_3479,207559.Dde_3689	trpB,Dde_0171,asd,Dde_1681,Dde_1690,Dde_1691,gcvPA,glyA,Dde_2731,Dde_2732,Dde_2751,gpmA,Dde_3034,Dde_3217,trpA,trpB-2,Dde_3689
dde00630	Glyoxylate and dicarboxylate metabolism	20	33	0.6	0.83	3.22e-05	207559.Dde_0102,207559.Dde_0104,207559.Dde_0182,207559.Dde_0652,207559.Dde_0717,207559.Dde_0813,207559.Dde_1085,207559.Dde_1087,207559.Dde_1174,207559.Dde_1681,207559.Dde_1690,207559.Dde_1691,207559.Dde_1692,207559.Dde_2173,207559.Dde_2190,207559.Dde_2317,207559.Dde_2432,207559.Dde_2751,207559.Dde_3513,207559.Dde_3514	Dde_0102,Dde_0104,Dde_0182,Dde_0652,Dde_0717,Dde_0813,Dde_1085,Dde_1087,glcB,Dde_1681,Dde_1690,Dde_1691,gcvPA,Dde_2173,Dde_2190,Dde_2317,glyA,Dde_2751,Dde_3513,Dde_3514
dde00230	Purine metabolism	22	41	0.55	0.78	4.51e-05	207559.Dde_0113,207559.Dde_0136,207559.Dde_0176,207559.Dde_0277,207559.Dde_0334,207559.Dde_0504,207559.Dde_0789,207559.Dde_1032,207559.Dde_1439,207559.Dde_1471,207559.Dde_1506,207559.Dde_1672,207559.Dde_1695,207559.Dde_2101,207559.Dde_2340,207559.Dde_2453,207559.Dde_2767,207559.Dde_2945,207559.Dde_3011,207559.Dde_3016,207559.Dde_3191,207559.Dde_3458	Dde_0113,ade,purA,Dde_0277,purF,Dde_0504,Dde_0789,Dde_1032,ndk,guaB,gpt,purM,Dde_1695,Dde_2101,surE,Dde_2453,purT,Dde_2945,Dde_3011,Dde_3016,purL,purD
dde00240	Pyrimidine metabolism	17	25	0.65	0.83	4.94e-05	207559.Dde_0056,207559.Dde_0057,207559.Dde_0113,207559.Dde_0277,207559.Dde_0333,207559.Dde_0789,207559.Dde_1425,207559.Dde_1439,207559.Dde_1765,207559.Dde_2338,207559.Dde_2340,207559.Dde_2433,207559.Dde_2453,207559.Dde_2718,207559.Dde_2965,207559.Dde_3016,207559.Dde_3646	pyrD,Dde_0057,Dde_0113,Dde_0277,carB,Dde_0789,Dde_1425,ndk,pyrG,tmk,surE,Dde_2433,Dde_2453,pyrF,pyrC,Dde_3016,carA
dde00541	O-Antigen nucleotide sugar biosynthesis	17	25	0.65	0.83	4.94e-05	207559.Dde_0033,207559.Dde_0358,207559.Dde_0427,207559.Dde_0432,207559.Dde_0981,207559.Dde_1315,207559.Dde_2042,207559.Dde_2182,207559.Dde_2183,207559.Dde_2187,207559.Dde_2693,207559.Dde_3187,207559.Dde_3255,207559.Dde_3691,207559.Dde_3694,207559.Dde_3695,207559.Dde_3696	Dde_0033,Dde_0358,Dde_0427,gmd,glmU,Dde_1315,Dde_2042,Dde_2182,Dde_2183,Dde_2187,Dde_2693,Dde_3187,Dde_3255,Dde_3691,Dde_3694,Dde_3695,Dde_3696
dde00030	Pentose phosphate pathway	15	22	0.65	0.77	0.00014	207559.Dde_1324,207559.Dde_1589,207559.Dde_1695,207559.Dde_1796,207559.Dde_2069,207559.Dde_2460,207559.Dde_2631,207559.Dde_2632,207559.Dde_2751,207559.Dde_2945,207559.Dde_3470,207559.Dde_3471,207559.Dde_3489,207559.Dde_3502,207559.Dde_3597	pgl,pfkA,Dde_1695,Dde_1796,fbp,Dde_2460,Dde_2631,Dde_2632,Dde_2751,Dde_2945,Dde_3470,zwf,aroA-2,Dde_3502,Dde_3597
dde00620	Pyruvate metabolism	19	35	0.55	0.72	0.00014	207559.Dde_0044,207559.Dde_0045,207559.Dde_0604,207559.Dde_0786,207559.Dde_1032,207559.Dde_1174,207559.Dde_1542,207559.Dde_1638,207559.Dde_1639,207559.Dde_1690,207559.Dde_1793,207559.Dde_2049,207559.Dde_2080,207559.Dde_2081,207559.Dde_2317,207559.Dde_3121,207559.Dde_3218,207559.Dde_3237,207559.Dde_3638	Dde_0044,Dde_0045,Dde_0604,Dde_0786,Dde_1032,glcB,Dde_1542,Dde_1638,Dde_1639,Dde_1690,Dde_1793,Dde_2049,Dde_2080,Dde_2081,Dde_2317,Dde_3121,leuA,Dde_3237,Dde_3638
dde00730	Thiamine metabolism	13	17	0.7	0.77	0.0002	207559.Dde_0637,207559.Dde_1148,207559.Dde_1216,207559.Dde_1378,207559.Dde_1379,207559.Dde_1555,207559.Dde_1556,207559.Dde_1557,207559.Dde_1680,207559.Dde_2200,207559.Dde_3079,207559.Dde_3170,207559.Dde_3570	Dde_0637,Dde_1148,Dde_1216,thiM,thiE,thiG,Dde_1556,Dde_1557,Dde_1680,dxs,Dde_3079,rsgA,thiL
dde01210	2-Oxocarboxylic acid metabolism	16	27	0.59	0.71	0.00025	207559.Dde_0116,207559.Dde_0254,207559.Dde_0255,207559.Dde_0398,207559.Dde_0520,207559.Dde_1081,207559.Dde_1376,207559.Dde_1426,207559.Dde_2015,207559.Dde_2049,207559.Dde_2167,207559.Dde_3218,207559.Dde_3219,207559.Dde_3222,207559.Dde_3455,207559.Dde_3596	ilvD,asd,Dde_0255,Dde_0398,Dde_0520,argJ,Dde_1376,argD,argB,Dde_2049,Dde_2167,leuA,leuC,leuB,argC,Dde_3596
dde00400	Phenylalanine, tyrosine and tryptophan biosynthesis	14	21	0.64	0.72	0.00027	207559.Dde_0079,207559.Dde_1054,207559.Dde_1453,207559.Dde_2609,207559.Dde_2728,207559.Dde_3478,207559.Dde_3479,207559.Dde_3481,207559.Dde_3482,207559.Dde_3484,207559.Dde_3485,207559.Dde_3487,207559.Dde_3488,207559.Dde_3596	trpB,trpF,hisC,aroK,aroK-2,trpA,trpB-2,Dde_3481,trpD,Dde_3484,Dde_3485,Dde_3487,Dde_3488,Dde_3596
dde00500	Starch and sucrose metabolism	13	18	0.68	0.74	0.00027	207559.Dde_0510,207559.Dde_0999,207559.Dde_1315,207559.Dde_1424,207559.Dde_1695,207559.Dde_2060,207559.Dde_2286,207559.Dde_2353,207559.Dde_2522,207559.Dde_2945,207559.Dde_3088,207559.Dde_3597,207559.Dde_3694	Dde_0510,Dde_0999,Dde_1315,Dde_1424,Dde_1695,Dde_2060,glgA,Dde_2353,Dde_2522,Dde_2945,Dde_3088,Dde_3597,Dde_3694
dde00550	Peptidoglycan biosynthesis	13	18	0.68	0.74	0.00027	207559.Dde_0269,207559.Dde_0366,207559.Dde_0546,207559.Dde_1036,207559.Dde_1037,207559.Dde_1038,207559.Dde_1039,207559.Dde_1042,207559.Dde_1043,207559.Dde_1044,207559.Dde_1126,207559.Dde_2516,207559.Dde_3042	Dde_0269,ddl,murA,Dde_1036,murE,Dde_1038,mraY,murG,murC,murB,Dde_1126,mtgA,Dde_3042
dde00270	Cysteine and methionine metabolism	14	23	0.6	0.67	0.0005	207559.Dde_0076,207559.Dde_0254,207559.Dde_0255,207559.Dde_0276,207559.Dde_0702,207559.Dde_2115,207559.Dde_2328,207559.Dde_2581,207559.Dde_2731,207559.Dde_3034,207559.Dde_3081,207559.Dde_3134,207559.Dde_3596,207559.Dde_3689	mtnA,asd,Dde_0255,Dde_0276,Dde_0702,Dde_2115,metE,Dde_2581,Dde_2731,Dde_3034,Dde_3081,ahcY,Dde_3596,Dde_3689
dde00900	Terpenoid backbone biosynthesis	9	11	0.73	0.62	0.0018	207559.Dde_0070,207559.Dde_0390,207559.Dde_1123,207559.Dde_1126,207559.Dde_1726,207559.Dde_2200,207559.Dde_2201,207559.Dde_2207,207559.Dde_3189	Dde_0070,ispH,dxr,Dde_1126,ispDF,dxs,Dde_2201,ispG,Dde_3189
dde00330	Arginine and proline metabolism	9	12	0.69	0.58	0.0026	207559.Dde_0054,207559.Dde_0518,207559.Dde_0571,207559.Dde_0573,207559.Dde_0574,207559.Dde_1440,207559.Dde_2689,207559.Dde_3121,207559.Dde_3596	Dde_0054,Dde_0518,Dde_0571,Dde_0573,Dde_0574,proC,proB,Dde_3121,Dde_3596
dde01212	Fatty acid metabolism	9	12	0.69	0.58	0.0026	207559.Dde_0193,207559.Dde_1006,207559.Dde_1542,207559.Dde_2428,207559.Dde_2429,207559.Dde_2431,207559.Dde_2657,207559.Dde_2658,207559.Dde_2660	Dde_0193,Dde_1006,Dde_1542,fabH,Dde_2429,Dde_2431,Dde_2657,Dde_2658,Dde_2660
dde00540	Lipopolysaccharide biosynthesis	11	19	0.58	0.53	0.0031	207559.Dde_0335,207559.Dde_0367,207559.Dde_0592,207559.Dde_1372,207559.Dde_1374,207559.Dde_1433,207559.Dde_1481,207559.Dde_1482,207559.Dde_2600,207559.Dde_3647,207559.Dde_3687	Dde_0335,Dde_0367,Dde_0592,lpxD,lpxA,Dde_1433,Dde_1481,Dde_1482,lpxK,kdsB,Dde_3687
dde00061	Fatty acid biosynthesis	9	13	0.66	0.54	0.0036	207559.Dde_0193,207559.Dde_1006,207559.Dde_1542,207559.Dde_2428,207559.Dde_2429,207559.Dde_2431,207559.Dde_2657,207559.Dde_2658,207559.Dde_2660	Dde_0193,Dde_1006,Dde_1542,fabH,Dde_2429,Dde_2431,Dde_2657,Dde_2658,Dde_2660
dde00650	Butanoate metabolism	10	17	0.59	0.51	0.0046	207559.Dde_0044,207559.Dde_0045,207559.Dde_0398,207559.Dde_0417,207559.Dde_1638,207559.Dde_1639,207559.Dde_1793,207559.Dde_2167,207559.Dde_3128,207559.Dde_3237	Dde_0044,Dde_0045,Dde_0398,Dde_0417,Dde_1638,Dde_1639,Dde_1793,Dde_2167,buk,Dde_3237
dde00220	Arginine biosynthesis	9	14	0.63	0.51	0.0049	207559.Dde_0102,207559.Dde_0104,207559.Dde_1081,207559.Dde_1382,207559.Dde_1426,207559.Dde_2015,207559.Dde_2532,207559.Dde_3455,207559.Dde_3596	Dde_0102,Dde_0104,argJ,Dde_1382,argD,argB,argF,argC,Dde_3596
dde00350	Tyrosine metabolism	7	8	0.76	0.54	0.0049	207559.Dde_1124,207559.Dde_1453,207559.Dde_3062,207559.Dde_3126,207559.Dde_3523,207559.Dde_3534,207559.Dde_3596	Dde_1124,hisC,Dde_3062,Dde_3126,Dde_3523,Dde_3534,Dde_3596
dde00780	Biotin metabolism	9	14	0.63	0.51	0.0049	207559.Dde_1006,207559.Dde_2429,207559.Dde_2431,207559.Dde_2654,207559.Dde_2655,207559.Dde_2656,207559.Dde_2657,207559.Dde_2658,207559.Dde_2660	Dde_1006,Dde_2429,Dde_2431,birA,bioB,bioA,Dde_2657,Dde_2658,Dde_2660
dde00920	Sulfur metabolism	10	18	0.56	0.49	0.0056	207559.Dde_0123,207559.Dde_0223,207559.Dde_0526,207559.Dde_0527,207559.Dde_0682,207559.Dde_1076,207559.Dde_1109,207559.Dde_2390,207559.Dde_3081,207559.Dde_3164	cysQ,Dde_0223,Dde_0526,Dde_0527,Dde_0682,Dde_1076,Dde_1109,Dde_2390,Dde_3081,Dde_3164
dde00052	Galactose metabolism	9	15	0.6	0.49	0.0062	207559.Dde_0427,207559.Dde_1315,207559.Dde_1589,207559.Dde_1695,207559.Dde_2187,207559.Dde_2945,207559.Dde_3653,207559.Dde_3655,207559.Dde_3691	Dde_0427,Dde_1315,pfkA,Dde_1695,Dde_2187,Dde_2945,Dde_3653,Dde_3655,Dde_3691
dde00521	Streptomycin biosynthesis	7	9	0.71	0.5	0.0067	207559.Dde_1695,207559.Dde_1992,207559.Dde_2182,207559.Dde_2183,207559.Dde_2693,207559.Dde_2945,207559.Dde_3696	Dde_1695,Dde_1992,Dde_2182,Dde_2183,Dde_2693,Dde_2945,Dde_3696
dde00300	Lysine biosynthesis	9	16	0.57	0.46	0.0082	207559.Dde_0254,207559.Dde_1037,207559.Dde_1038,207559.Dde_1376,207559.Dde_1426,207559.Dde_1798,207559.Dde_2092,207559.Dde_2664,207559.Dde_2731	asd,murE,Dde_1038,Dde_1376,argD,dapF,dapB,lysA-2,Dde_2731
dde00051	Fructose and mannose metabolism	10	20	0.52	0.44	0.0091	207559.Dde_0432,207559.Dde_1091,207559.Dde_1589,207559.Dde_1796,207559.Dde_2069,207559.Dde_2522,207559.Dde_2945,207559.Dde_3489,207559.Dde_3502,207559.Dde_3569	gmd,Dde_1091,pfkA,Dde_1796,fbp,Dde_2522,Dde_2945,aroA-2,Dde_3502,Dde_3569
dde00071	Fatty acid degradation	6	7	0.75	0.48	0.0093	207559.Dde_0193,207559.Dde_3062,207559.Dde_3121,207559.Dde_3126,207559.Dde_3523,207559.Dde_3534	Dde_0193,Dde_3062,Dde_3121,Dde_3126,Dde_3523,Dde_3534
dde00633	Nitrotoluene degradation	6	7	0.75	0.48	0.0093	207559.Dde_0086,207559.Dde_0476,207559.Dde_0526,207559.Dde_0527,207559.Dde_2134,207559.Dde_3028	Dde_0086,Dde_0476,Dde_0526,Dde_0527,Dde_2134,Dde_3028
dde00020	Citrate cycle (TCA cycle)	11	25	0.46	0.41	0.0116	207559.Dde_0044,207559.Dde_0045,207559.Dde_0520,207559.Dde_1638,207559.Dde_1639,207559.Dde_1690,207559.Dde_1793,207559.Dde_2081,207559.Dde_2334,207559.Dde_3237,207559.Dde_3638	Dde_0044,Dde_0045,Dde_0520,Dde_1638,Dde_1639,Dde_1690,Dde_1793,Dde_2081,sucD,Dde_3237,Dde_3638
dde00290	Valine, leucine and isoleucine biosynthesis	8	14	0.58	0.43	0.0116	207559.Dde_0116,207559.Dde_0255,207559.Dde_0398,207559.Dde_2049,207559.Dde_2167,207559.Dde_3218,207559.Dde_3219,207559.Dde_3222	ilvD,Dde_0255,Dde_0398,Dde_2049,Dde_2167,leuA,leuC,leuB
dde00380	Tryptophan metabolism	5	5	0.82	0.46	0.0123	207559.Dde_0518,207559.Dde_1124,207559.Dde_1690,207559.Dde_2331,207559.Dde_3121	Dde_0518,Dde_1124,Dde_1690,Dde_2331,Dde_3121
dde00625	Chloroalkane and chloroalkene degradation	5	5	0.82	0.46	0.0123	207559.Dde_3062,207559.Dde_3121,207559.Dde_3126,207559.Dde_3523,207559.Dde_3534	Dde_3062,Dde_3121,Dde_3126,Dde_3523,Dde_3534
dde00770	Pantothenate and CoA biosynthesis	9	18	0.52	0.42	0.0123	207559.Dde_0039,207559.Dde_0116,207559.Dde_0255,207559.Dde_0398,207559.Dde_1498,207559.Dde_1604,207559.Dde_2167,207559.Dde_2453,207559.Dde_3121	Dde_0039,ilvD,Dde_0255,Dde_0398,panC,Dde_1604,Dde_2167,Dde_2453,Dde_3121
dde00790	Folate biosynthesis	9	18	0.52	0.42	0.0123	207559.Dde_0230,207559.Dde_0709,207559.Dde_1216,207559.Dde_1616,207559.Dde_2436,207559.Dde_3058,207559.Dde_3228,207559.Dde_3547,207559.Dde_3618	Dde_0230,moaA,Dde_1216,Dde_1616,ribBA,Dde_3058,Dde_3228,Dde_3547,Dde_3618
dde00910	Nitrogen metabolism	7	11	0.62	0.44	0.0123	207559.Dde_0102,207559.Dde_0104,207559.Dde_1250,207559.Dde_1382,207559.Dde_2641,207559.Dde_2979,207559.Dde_3635	Dde_0102,Dde_0104,Dde_1250,Dde_1382,hcp,Dde_2979,Dde_3635
dde00561	Glycerolipid metabolism	6	9	0.64	0.41	0.0177	207559.Dde_0410,207559.Dde_1178,207559.Dde_1179,207559.Dde_2427,207559.Dde_2751,207559.Dde_3121	glpK,Dde_1178,Dde_1179,plsX,Dde_2751,Dde_3121
dde00310	Lysine degradation	5	6	0.74	0.42	0.0178	207559.Dde_0189,207559.Dde_0417,207559.Dde_1690,207559.Dde_3041,207559.Dde_3121	Dde_0189,Dde_0417,Dde_1690,Dde_3041,Dde_3121
dde00440	Phosphonate and phosphinate metabolism	5	6	0.74	0.42	0.0178	207559.Dde_3328,207559.Dde_3329,207559.Dde_3331,207559.Dde_3333,207559.Dde_3334	Dde_3328,Dde_3329,Dde_3331,Dde_3333,Dde_3334
dde00740	Riboflavin metabolism	5	6	0.74	0.42	0.0178	207559.Dde_1050,207559.Dde_2434,207559.Dde_2435,207559.Dde_2436,207559.Dde_2437	ribB,Dde_2434,Dde_2435,ribBA,ribH
dde00626	Naphthalene degradation	4	4	0.82	0.4	0.0249	207559.Dde_3062,207559.Dde_3126,207559.Dde_3523,207559.Dde_3534	Dde_3062,Dde_3126,Dde_3523,Dde_3534
dde00280	Valine, leucine and isoleucine degradation	4	5	0.72	0.34	0.0395	207559.Dde_0255,207559.Dde_0417,207559.Dde_1690,207559.Dde_3121	Dde_0255,Dde_0417,Dde_1690,Dde_3121
dde00480	Glutathione metabolism	4	5	0.72	0.34	0.0395	207559.Dde_0568,207559.Dde_1641,207559.Dde_3470,207559.Dde_3471	pepA,Dde_1641,Dde_3470,zwf
dde00523	Polyketide sugar unit biosynthesis	4	5	0.72	0.34	0.0395	207559.Dde_2182,207559.Dde_2183,207559.Dde_2693,207559.Dde_3696	Dde_2182,Dde_2183,Dde_2693,Dde_3696
dde00640	Propanoate metabolism	6	12	0.52	0.32	0.0402	207559.Dde_0050,207559.Dde_0417,207559.Dde_1542,207559.Dde_1690,207559.Dde_2317,207559.Dde_2334	Dde_0050,Dde_0417,Dde_1542,Dde_1690,Dde_2317,sucD
dde00760	Nicotinate and nicotinamide metabolism	6	12	0.52	0.32	0.0402	207559.Dde_0789,207559.Dde_1632,207559.Dde_1829,207559.Dde_2340,207559.Dde_2453,207559.Dde_2618	Dde_0789,nadD,Dde_1829,surE,Dde_2453,nadK
dde00660	C5-Branched dibasic acid metabolism	5	9	0.56	0.31	0.0469	207559.Dde_0398,207559.Dde_2167,207559.Dde_2334,207559.Dde_3219,207559.Dde_3222	Dde_0398,Dde_2167,sucD,leuC,leuB
dde01502	Vancomycin resistance	5	9	0.56	0.31	0.0469	207559.Dde_0366,207559.Dde_1038,207559.Dde_1039,207559.Dde_1042,207559.Dde_3042	ddl,Dde_1038,mraY,murG,Dde_3042
dde00564	Glycerophospholipid metabolism	6	13	0.48	0.3	0.0491	207559.Dde_0408,207559.Dde_0590,207559.Dde_2074,207559.Dde_3178,207559.Dde_3217,207559.Dde_3733	Dde_0408,Dde_0590,Dde_2074,gpsA,Dde_3217,Dde_3733

## Sheet: KEGG_Fig2
#term ID	term description	observed gene count	background gene count	strength	signal	false discovery rate	matching proteins in your network (IDs)	matching proteins in your network (labels)
dde02030	Bacterial chemotaxis	32	59	1.12	3.2	6.36e-22	207559.Dde_0218,207559.Dde_0281,207559.Dde_0347,207559.Dde_0391,207559.Dde_0434,207559.Dde_0458,207559.Dde_1077,207559.Dde_1078,207559.Dde_1198,207559.Dde_1279,207559.Dde_1577,207559.Dde_1627,207559.Dde_1650,207559.Dde_1665,207559.Dde_1716,207559.Dde_1755,207559.Dde_2104,207559.Dde_2105,207559.Dde_2106,207559.Dde_2411,207559.Dde_2734,207559.Dde_2857,207559.Dde_2968,207559.Dde_3020,207559.Dde_3074…	Dde_0218,Dde_0281,Dde_0347,Dde_0391,Dde_0434,Dde_0458,Dde_1077,Dde_1078,Dde_1198,Dde_1279,Dde_1577,Dde_1627,Dde_1650,Dde_1665,Dde_1716,Dde_1755,cheB2,Dde_2105,Dde_2106,Dde_2411,Dde_2734,Dde_2857,Dde_2968,Dde_3020,Dde_3074,Dde_3100,Dde_3293,Dde_3508,Dde_3561,Dde_3585,Dde_3588,Dde_3589
dde02040	Flagellar assembly	20	44	1.05	2.09	2.77e-12	207559.Dde_0298,207559.Dde_0350,207559.Dde_0351,207559.Dde_0355,207559.Dde_0378,207559.Dde_0380,207559.Dde_1120,207559.Dde_1502,207559.Dde_1713,207559.Dde_1716,207559.Dde_3018,207559.Dde_3151,207559.Dde_3156,207559.Dde_3157,207559.Dde_3158,207559.Dde_3582,207559.Dde_3584,207559.Dde_3585,207559.Dde_3588,207559.Dde_3589	Dde_0298,Dde_0350,Dde_0351,Dde_0355,Dde_0378,flhA,Dde_1120,Dde_1502,Dde_1713,Dde_1716,Dde_3018,Dde_3151,flgH,Dde_3157,Dde_3158,fliQ,Dde_3584,Dde_3585,Dde_3588,Dde_3589
dde00550	Peptidoglycan biosynthesis	13	18	1.25	2.02	8.34e-10	207559.Dde_0269,207559.Dde_0366,207559.Dde_0546,207559.Dde_1036,207559.Dde_1037,207559.Dde_1038,207559.Dde_1039,207559.Dde_1042,207559.Dde_1043,207559.Dde_1044,207559.Dde_1126,207559.Dde_2516,207559.Dde_3042	Dde_0269,ddl,murA,Dde_1036,murE,Dde_1038,mraY,murG,murC,murB,Dde_1126,mtgA,Dde_3042
dde00540	Lipopolysaccharide biosynthesis	11	19	1.15	1.55	1.32e-07	207559.Dde_0335,207559.Dde_0367,207559.Dde_0592,207559.Dde_1372,207559.Dde_1374,207559.Dde_1433,207559.Dde_1481,207559.Dde_1482,207559.Dde_2600,207559.Dde_3647,207559.Dde_3687	Dde_0335,Dde_0367,Dde_0592,lpxD,lpxA,Dde_1433,Dde_1481,Dde_1482,lpxK,kdsB,Dde_3687
dde00920	Sulfur metabolism	10	18	1.13	1.4	7.52e-07	207559.Dde_0123,207559.Dde_0223,207559.Dde_0526,207559.Dde_0527,207559.Dde_0682,207559.Dde_1076,207559.Dde_1109,207559.Dde_2390,207559.Dde_3081,207559.Dde_3164	cysQ,Dde_0223,Dde_0526,Dde_0527,Dde_0682,Dde_1076,Dde_1109,Dde_2390,Dde_3081,Dde_3164
dde03430	Mismatch repair	9	15	1.17	1.34	1.94e-06	207559.Dde_0066,207559.Dde_0628,207559.Dde_1545,207559.Dde_1976,207559.Dde_2054,207559.Dde_2093,207559.Dde_2441,207559.Dde_3464,207559.Dde_3571	dnaX,Dde_0628,Dde_1545,mutS,mutS2,ligA,Dde_2441,mutL,Dde_3571
dde01502	Vancomycin resistance	5	9	1.13	0.71	0.0017	207559.Dde_0366,207559.Dde_1038,207559.Dde_1039,207559.Dde_1042,207559.Dde_3042	ddl,Dde_1038,mraY,murG,Dde_3042
dde03070	Bacterial secretion system	5	13	0.97	0.57	0.0055	207559.Dde_0560,207559.Dde_1082,207559.Dde_1100,207559.Dde_1468,207559.Dde_2394	ftsY,secA,ffh,tatC,yidC
dde03030	DNA replication	5	15	0.91	0.52	0.0085	207559.Dde_0066,207559.Dde_0628,207559.Dde_1545,207559.Dde_2093,207559.Dde_2441	dnaX,Dde_0628,Dde_1545,ligA,Dde_2441
dde03060	Protein export	5	15	0.91	0.52	0.0085	207559.Dde_0560,207559.Dde_1082,207559.Dde_1100,207559.Dde_1468,207559.Dde_2394	ftsY,secA,ffh,tatC,yidC
dde00633	Nitrotoluene degradation	3	7	1.02	0.35	0.0491	207559.Dde_0526,207559.Dde_0527,207559.Dde_2134	Dde_0526,Dde_0527,Dde_2134
