# Supplementary material for: Long-read methylome analysis of Oleidesulfovibrio alaskensis G20 biofilm under copper stress
Source: Sci Rep. 2025 Oct 31;15:38250. doi: 10.1038/s41598-025-22029-8 (PMC12579266; doi:10.1038/s41598-025-22029-8)
Supplement: Supplementary file 7 — Supplementary Material 7 [file 41598_2025_22029_MOESM7_ESM.xlsx]

## Sheet: carbon metabolism
List of methylated genes involved in carbon metabolism
dde01200 Carbon metabolism - Oleidesulfovibrio alaskensis (57)	Gene ID	PM_CB	PM_CuB
dde:Dde_1211 K00125 4Fe-4S ferredoxin iron-sulfur binding domain-containing protein	Dde_1211	0.68	0.75
dde:Dde_1793 K00175 pyruvate ferredoxin/flavodoxin oxidoreductase, beta subunit	Dde_1793	0.5	0.75
dde:Dde_1796 K02446 fructose-1,6-bisphosphatase, class II	Dde_1796	0.62	0.75
dde:Dde_1691 K00283 Glycine cleavage system P-protein	Dde_1691	0.65	0.74
dde:Dde_0476 K00196 Hydrogenase FeS protein, cytoplasmic	Dde_0476	0.56	0.73
dde:Dde_0520 K05942 putative cache sensor protein	Dde_0520	0.7	0.73
dde:Dde_1209 K03388 4Fe-4S ferredoxin iron-sulfur binding domain-containing protein	Dde_1209	0.53	0.72
dde:Dde_0296 K01491 Methylenetetrahydrofolate dehydrogenase (NADP(+))	Dde_0296	0.52	0.7
dde:Dde_1174 K01638 malate synthase G	Dde_1174	0.62	0.7
dde:Dde_0604 K01007 Pyruvate, water dikinase	Dde_0604	0.5	0.69
dde:Dde_1542 K01962 K01963 Acetyl-CoA carboxylase	Dde_1542	0.5	0.69
dde:Dde_2317 K01895 Butyrate--CoA ligase	Dde_2317	0.54	0.69
dde:Dde_3028 K00198 carbon-monoxide dehydrogenase, catalytic subunit	Dde_3028	0.76	0.69
dde:Dde_0717 K00123 formate dehydrogenase, alpha subunit	Dde_0717	0.57	0.68
dde:Dde_0652 K00124 HmcB, 40.1 kd protein in hmc operon	Dde_0652	0.71	0.67
dde:Dde_1324 K01057 6-phosphogluconolactonase	Dde_1324	0.59	0.67
dde:Dde_1639 K00174 2-oxoglutarate synthase	Dde_1639	0.63	0.67
dde:Dde_1638 K00175 2-oxoglutarate synthase	Dde_1638	0.56	0.64
dde:Dde_1692 K00282 Glycine dehydrogenase (decarboxylating)	Dde_1692	0.53	0.64
dde:Dde_2632 K01783 ribulose-phosphate 3-epimerase	Dde_2632	0.68	0.64
dde:Dde_2751 K11529 Glycerate kinase	Dde_2751	0.52	0.64
dde:Dde_0813 K00123 formate dehydrogenase, alpha subunit	Dde_0813	0.74	0.62
dde:Dde_2080 K01007 Pyruvate, water dikinase., Phosphoenolpyruvate--protein phosphotransferase	Dde_2080	0.5	0.62
dde:Dde_2732 K15635 Phosphoglycerate mutase	Dde_2732	0.74	0.62
dde:Dde_3004 K01834 phosphoglycerate mutase 1 family	Dde_3004	0.65	0.62
dde:Dde_3237 K03737 pyruvate ferredoxin/flavodoxin oxidoreductase	Dde_3237	0.54	0.62
dde:Dde_3470 K00033 6-phosphogluconate dehydrogenase, decarboxylating	Dde_3470	0.75	0.62
dde:Dde_3471 K00036 glucose-6-phosphate 1-dehydrogenase	Dde_3471	0.56	0.62
dde:Dde_3489 K16306 phospho-2-dehydro-3-deoxyheptonate aldolase	Dde_3489	0.58	0.62
dde:Dde_3502 K11645 Fructose-bisphosphate aldolase	Dde_3502	0.62	0.62
dde:Dde_3513 K00123 formate dehydrogenase, alpha subunit	Dde_3513	0.62	0.62
dde:Dde_3514 K00124 Formate dehydrogenase beta subunit	Dde_3514	0.57	0.62
dde:Dde_3525 K03389 CoB--CoM heterodisulfide reductase	Dde_3525	0.59	0.62
dde:Dde_3526 K03388 FAD dependent oxidoreductase	Dde_3526	0.5	0.62
dde:Dde_3527 K14127 methyl-viologen-reducing hydrogenase delta subunit	Dde_3527	0.52	0.62
dde:Dde_3597 K01810 phosphoglucose isomerase (PGI)	Dde_3597	0.5	0.62
dde:Dde_3638 K01678 hydro-lyase, Fe-S type, tartrate/fumarate subfamily, beta subunit	Dde_3638	0.56	0.62
dde:Dde_3689 K00058 Phosphoglycerate dehydrogenase	Dde_3689	0.69	0.62
dde:Dde_3736 K00134 glyceraldehyde-3-phosphate dehydrogenase, type I	Dde_3736	0.53	0.62
dde:Dde_1625 K11261 formylmethanofuran dehydrogenase subunit E region	Dde_1625	0.52	0.61
dde:Dde_1690 K00382 Dihydrolipoyl dehydrogenase	Dde_1690	0.53	0.61
dde:Dde_2460 K03738 Aldehyde ferredoxin oxidoreductase	Dde_2460	0.76	0.6
dde:Dde_0044 K00174 2-oxoisovalerate oxidoreductase, beta subunit	Dde_0044	0.56	0.59
dde:Dde_0045 K00175 2-oxoglutarate synthase	Dde_0045	0.5	0.59
dde:Dde_2081 K01958 Pyruvate carboxylase	Dde_2081	0.65	0.59
dde:Dde_2432 K00600 Glycine hydroxymethyltransferase	Dde_2432	0.77	0.59
dde:Dde_3034 K01752 L-serine ammonia-lyase	Dde_3034	0.58	0.59
dde:Dde_2069 K03841 Fructose-bisphosphatase	Dde_2069	0.85	0.58
dde:Dde_2334 K01902 Succinyl-CoA synthetase, alpha/beta subunit (sucCD)	Dde_2334	0.55	0.58
dde:Dde_1032 K00873 pyruvate kinase	Dde_1032	0.62	0.56
dde:Dde_3081 K00640 Serine O-acetyltransferase	Dde_3081	0.72	0.54
dde:Dde_0685 K11261 formylmethanofuran dehydrogenase subunit E region	Dde_0685	0.62	0.53
dde:Dde_1589 K00850 6-phosphofructokinase	Dde_1589	0.74	0.53
dde:Dde_2630 K00927 Phosphoglycerate kinase	Dde_2630	0.6	0.53
dde:Dde_2631 K00615 transketolase	Dde_2631	0.7	0.53
dde:Dde_0475 K25123 Fe-only hydrogenase, large & small subunits, cytoplasmic	Dde_0475	0.57	0.5
dde:Dde_1681 K00018 Phosphoglycerate dehydrogenase	Dde_1681	0.63	0.5
