# Supplementary material for: Long-read methylome analysis of Oleidesulfovibrio alaskensis G20 biofilm under copper stress
Source: Sci Rep. 2025 Oct 31;15:38250. doi: 10.1038/s41598-025-22029-8 (PMC12579266; doi:10.1038/s41598-025-22029-8)
Supplement: Supplementary file 8 — Supplementary Material 8 [file 41598_2025_22029_MOESM8_ESM.xlsx]

## Sheet: ABC and efflux
Methylated genes involved in efflux or transport
dde02010 ABC transporters - Oleidesulfovibrio alaskensis (57)
Gene Name	Gene ID	PM_CB	PM_CuB
dde:Dde_1190 K02007 cobalamin (vitamin B12) biosynthesis CbiM protein	Dde_1190	0.74	1
dde:Dde_1602 K14698 Xenobiotic-transporting ATPase	Dde_1602	0.89	0.88
dde:Dde_2209 K09817 ATPase component of zinc ABC transporter	Dde_2209	0.64	0.86
dde:Dde_1055 K05776 ABC transporter related protein	Dde_1055	0.6	0.85
dde:Dde_2208 K09815 periplasmic component of zinc ABC transporter	Dde_2208	0.62	0.79
dde:Dde_0115 K09811 protein of unknown function DUF214	Dde_0115	0.82	0.78
dde:Dde_1985 K02066 protein of unknown function DUF140	Dde_1985	0.57	0.78
dde:Dde_1191 K16915 additional component of nickel ABC transport system	Dde_1191	0.67	0.74
dde:Dde_0259 K01997 ABC-type transporter, integral membrane subunit	Dde_0259	1	0.73
dde:Dde_0612 K01999 Extracellular ligand-binding receptor	Dde_0612	0.76	0.73
dde:Dde_2975 K16783 hypothetical protein	Dde_2975	0.68	0.68
dde:Dde_0137 K23536 ABC-type transporter, integral membrane subunit	Dde_0137	0.57	0.67
dde:Dde_0141 K07335 basic membrane lipoprotein	Dde_0141	0.6	0.67
dde:Dde_0146 K02002 ABC-type glycine betaine transport, periplasmic subunit	Dde_0146	0.68	0.67
dde:Dde_0154 K02018 Molybdenum ABC transporter, permease protein	Dde_0154	0.62	0.67
dde:Dde_0155 K02020 molybdenum ABC transporter, periplasmic molybdate-binding protein	Dde_0155	0.68	0.67
dde:Dde_0258 K01999 Extracellular ligand-binding receptor	Dde_0258	0.79	0.67
dde:Dde_0261 K01995 Monosaccharide-transporting ATPase	Dde_0261	0.72	0.67
dde:Dde_1193 K02006 component of nickel ABC transport system	Dde_1193	0.58	0.67
dde:Dde_2954 K03523 BioY protein	Dde_2954	0.52	0.67
dde:Dde_1418 K12541 type I secretion system ATPase	Dde_1418	0.52	0.65
dde:Dde_0138 K23535 ABC-type transporter, integral membrane subunit	Dde_0138	0.71	0.64
dde:Dde_0139 K23537 Monosaccharide-transporting ATPase	Dde_0139	0.57	0.62
dde:Dde_0451 K13896 Nickel-transporting ATPase., Fe(3+)-transporting ATPase	Dde_0451	0.5	0.62
dde:Dde_3306 K02002 ABC-type glycine betaine transport, periplasmic subunit	Dde_3306	0.57	0.62
dde:Dde_3309 K05772 ABC transporter substrate-binding protein	Dde_3309	0.63	0.62
dde:Dde_3324 K02041 phosphonate ABC transporter, ATPase subunit	Dde_3324	0.77	0.62
dde:Dde_3325 K02044 phosphonate ABC transporter, periplasmic phosphonate binding protein	Dde_3325	0.57	0.62
dde:Dde_3326 K02042 phosphonate ABC transporter, inner membrane subunit	Dde_3326	0.54	0.62
dde:Dde_3519 K02018 molybdate ABC transporter, inner membrane subunit	Dde_3519	0.7	0.62
dde:Dde_3656 K10112 Glycerol-3-phosphate-transporting ATPase	Dde_3656	0.76	0.62
dde:Dde_3657 K17315 extracellular solute-binding protein family 1	Dde_3657	0.57	0.62
dde:Dde_3658 K17316 ABC-type transporter, integral membrane subunit	Dde_3658	0.67	0.62
dde:Dde_3659 K17317 ABC-type transporter, integral membrane subunit	Dde_3659	0.55	0.62
dde:Dde_3670 K11072 spermidine/putrescine ABC transporter ATPase subunit	Dde_3670	0.55	0.62
dde:Dde_3671 K11071 ABC-type transporter, integral membrane subunit	Dde_3671	0.52	0.62
dde:Dde_3673 K11069 extracellular solute-binding protein family 1	Dde_3673	0.83	0.62
dde:Dde_3725 K02042 phosphonate ABC transporter, inner membrane subunit	Dde_3725	0.59	0.62
dde:Dde_0232 K06857 Fe(3+)-transporting ATPase	Dde_0232	0.5	0.6
dde:Dde_0233 K05773 ABC-type transporter, integral membrane subunit	Dde_0233	0.55	0.6
dde:Dde_0450 K13895 ABC-type transporter, integral membrane subunit	Dde_0450	0.57	0.6
dde:Dde_0673 K02000 glycine betaine/L-proline ABC transporter, ATPase subunit	Dde_0673	0.59	0.6
dde:Dde_0712 K01999 Extracellular ligand-binding receptor	Dde_0712	0.59	0.6
dde:Dde_0167 K10037 polar amino acid ABC transporter, inner membrane subunit	Dde_0167	0.67	0.59
dde:Dde_1475 K02194 cytochrome c-type biogenesis protein CcmB	Dde_1475	0.73	0.57
dde:Dde_1476 K02193 Heme-transporting ATPase	Dde_1476	0.69	0.57
dde:Dde_0168 K10036 ABC-type transporter, periplasmic subunit family 3	Dde_0168	0.61	0.54
dde:Dde_0448 K13893 ABC-type transporter, periplasmic subunit	Dde_0448	0.64	0.54
dde:Dde_1510 K23537 Monosaccharide-transporting ATPase	Dde_1510	0.67	0.54
dde:Dde_0145 K02002 ABC-type glycine betaine transport, periplasmic subunit	Dde_0145	0.71	0.53
dde:Dde_1367 K09810 Phosphonate-transporting ATPase	Dde_1367	0.64	0.53
dde:Dde_2768 K01999 Extracellular ligand-binding receptor	Dde_2768	0.57	0.53
dde:Dde_0608 K01996 Monosaccharide-transporting ATPase	Dde_0608	0.57	0.52
dde:Dde_1601 K14699 Xenobiotic-transporting ATPase	Dde_1601	0.57	0.52
dde:Dde_1960 K11085 lipid A ABC exporter, fused ATPase and inner membrane subunits MsbA	Dde_1960	0.5	0.52
dde:Dde_0262 K01996 Fe(3+)-transporting ATPase	Dde_0262	0.54	0.5
dde:Dde_2831 K01999 Extracellular ligand-binding receptor	Dde_2831	0.63	0.5
These proteins were not found in KEGG pathway
Efflux transporter, RND family, MFP subunit	Dde_0549	0.57	0.69
Efflux transporter, RND family, MFP subunit	Dde_0402	0.5	0.57
Transporter, hydrophobe/amphiphile efflux-1 (HAE1) family	Dde_0401	0.81	0.59
RND efflux system, outer membrane lipoprotein, NodT family	Dde_0400	0.75	0.82
Multidrug-efflux transporter	Dde_2418	0.55	0.62
Multidrug-efflux transporter	Dde_2651	0.8	0.73
