# Supplementary material for: Long-read methylome analysis of Oleidesulfovibrio alaskensis G20 biofilm under copper stress
Source: Sci Rep. 2025 Oct 31;15:38250. doi: 10.1038/s41598-025-22029-8 (PMC12579266; doi:10.1038/s41598-025-22029-8)
Supplement: Supplementary file 9 — Supplementary Material 9 [file 41598_2025_22029_MOESM9_ESM.xlsx]

## Sheet: 0µM_GO plot
GO functional analysis for control experimental conditions
Gene ID	Gene Names	Protein names								Biological process	GO_ID_BP	PM_CB		Molecular Function	G0_ID_MF	PM_CB		Cellular component	Go_ID_CC	PM_CB
Dde_0039	coaBC Dde_0039	Coenzyme A biosynthesis bifunctional protein CoaBC (DNA/pantothenate metabolism flavoprotein) (Phosphopantothenoylcysteine synthetase/decarboxylase) (PPCS-PPCDC) [Includes: Phosphopantothenoylcysteine decarboxylase (PPC decarboxylase) (PPC-DC) (EC 4.1.1.36) (CoaC); Phosphopantothenate--cysteine ligase (EC 6.3.2.5) (CoaB) (Phosphopantothenoylcysteine synthetase) (PPC synthetase) (PPC-S)]								coenzyme A biosynthetic process [GO:0015937]	[GO:0015937]	0.79		FMN binding [GO:0010181]	[GO:0010181]	0.79				0.79
Dde_0056	pyrD Dde_0056	Dihydroorotate dehydrogenase (DHOD) (DHODase) (DHOdehase) (EC 1.3.-.-)								'de novo' pyrimidine nucleobase biosynthetic process [GO:0006207]	[GO:0006207]	0.69		dihydroorotate dehydrogenase activity [GO:0004152]	[GO:0004152]	0.69		cytoplasm [GO:0005737]	[GO:0005737]	0.69
Dde_0296	folD Dde_0296	Bifunctional protein FolD [Includes: Methylenetetrahydrofolate dehydrogenase (EC 1.5.1.5); Methenyltetrahydrofolate cyclohydrolase (EC 3.5.4.9)]								L-histidine biosynthetic process [GO:0000105]	[GO:0000105]	0.52		methenyltetrahydrofolate cyclohydrolase activity [GO:0004477]	[GO:0004477]	0.52		cytosol [GO:0005829]	[GO:0005829]	0.52
Dde_0228	tyrS Dde_0228	Tyrosine--tRNA ligase (EC 6.1.1.1) (Tyrosyl-tRNA synthetase) (TyrRS)								tyrosyl-tRNA aminoacylation [GO:0006437]	[GO:0006437]	0.63		ATP binding [GO:0005524]	[GO:0005524]	0.63		cytosol [GO:0005829]	[GO:0005829]	0.63
Dde_0176	purA Dde_0176	Adenylosuccinate synthetase (AMPSase) (AdSS) (EC 6.3.4.4) (IMP--aspartate ligase)								'de novo' AMP biosynthetic process [GO:0044208]	[GO:0044208]	0.71		adenylosuccinate synthase activity [GO:0004019]	[GO:0004019]	0.71		cytoplasm [GO:0005737]	[GO:0005737]	0.71
Dde_0123	cysQ Dde_0123	3'(2'),5'-bisphosphate nucleotidase CysQ (EC 3.1.3.7) (3'(2'),5-bisphosphonucleoside 3'(2')-phosphohydrolase) (3'-phosphoadenosine 5'-phosphate phosphatase) (PAP phosphatase)								3'-phosphoadenosine 5'-phosphosulfate metabolic process [GO:0050427]	[GO:0050427]	0.56		3'(2'),5'-bisphosphate nucleotidase activity [GO:0008441]	[GO:0008441]	0.56		plasma membrane [GO:0005886]	[GO:0005886]	0.56
Dde_0042	queA Dde_0042	S-adenosylmethionine:tRNA ribosyltransferase-isomerase (EC 2.4.99.17) (Queuosine biosynthesis protein QueA)								queuosine biosynthetic process [GO:0008616]	[GO:0008616]	0.68		S-adenosylmethionine:tRNA ribosyltransferase-isomerase activity [GO:0051075]	[GO:0051075]	0.68		cytoplasm [GO:0005737]	[GO:0005737]	0.68
Dde_0012	aspS Dde_0012	Aspartate--tRNA(Asp/Asn) ligase (EC 6.1.1.23) (Aspartyl-tRNA synthetase) (AspRS) (Non-discriminating aspartyl-tRNA synthetase) (ND-AspRS)								aspartyl-tRNA aminoacylation [GO:0006422]	[GO:0006422]	0.73		aspartate-tRNA ligase activity [GO:0004815]	[GO:0004815]	0.73		cytoplasm [GO:0005737]	[GO:0005737]	0.73
Dde_0004	gyrA Dde_0004	DNA gyrase subunit A (EC 5.6.2.2)								DNA topological change [GO:0006265]	[GO:0006265]	0.56		ATP binding [GO:0005524]	[GO:0005524]	0.56		chromosome [GO:0005694]	[GO:0005694]	0.56
Dde_0070	Dde_0070	Ste24 endopeptidase (EC 3.4.24.84)								CAAX-box protein processing [GO:0071586]	[GO:0071586]	0.77		metal ion binding [GO:0046872]	[GO:0046872]	0.77		membrane [GO:0016020]	[GO:0016020]	0.77
Dde_0057	Dde_0057	Dihydroorotate dehydrogenase, electron transfer subunit, iron-sulfur cluster binding domain-containing protein								pyrimidine nucleotide biosynthetic process [GO:0006221]	[GO:0006221]	0.7		2 iron, 2 sulfur cluster binding [GO:0051537]	[GO:0051537]	0.7				0.7
Dde_0054	Dde_0054	L-glutamate gamma-semialdehyde dehydrogenase (EC 1.2.1.88)								proline catabolic process to glutamate [GO:0010133]	[GO:0010133]	0.74		1-pyrroline-5-carboxylate dehydrogenase activity [GO:0003842]	[GO:0003842]	0.74		cytoplasmic side of plasma membrane [GO:0009898]	[GO:0009898]	0.74
Dde_0291	Dde_0291	Cytochrome c class I								aerobic electron transport chain [GO:0019646]	[GO:0019646]	0.63		electron transfer activity [GO:0009055]	[GO:0009055]	0.63		cytochrome complex [GO:0070069]	[GO:0070069]	0.63
Dde_0269	Dde_0269	peptidoglycan glycosyltransferase (EC 2.4.99.28)								peptidoglycan biosynthetic process [GO:0009252]	[GO:0009252]	0.78		carboxypeptidase activity [GO:0004180]	[GO:0004180]	0.78		membrane [GO:0016020]	[GO:0016020]	0.78
Dde_0259	Dde_0259	ABC-type transporter, integral membrane subunit								D-alanine transmembrane transport [GO:0042941]	[GO:0042941]	1		L-isoleucine transmembrane transporter activity [GO:0015188]	[GO:0015188]	1		plasma membrane [GO:0005886]	[GO:0005886]	1
Dde_0255	Dde_0255	aminodeoxychorismate lyase (EC 4.1.3.38)								folic acid biosynthetic process [GO:0046656]	[GO:0046656]	0.76		4-amino-4-deoxychorismate lyase activity [GO:0008696]	[GO:0008696]	0.76				0.76
Dde_0230	Dde_0230	Molybdopterin molybdenumtransferase (EC 2.10.1.1)								Mo-molybdopterin cofactor biosynthetic process [GO:0006777]	[GO:0006777]	0.7		metal ion binding [GO:0046872]	[GO:0046872]	0.7		cytoplasm [GO:0005737]	[GO:0005737]	0.7
Dde_0212	Dde_0212	Adenine DNA glycosylase (EC 3.2.2.31)								base-excision repair [GO:0006284]	[GO:0006284]	0.76		4 iron, 4 sulfur cluster binding [GO:0051539]	[GO:0051539]	0.76				0.76
Dde_0209	Dde_0209	Peptidyl-prolyl cis-trans isomerase (PPIase) (EC 5.2.1.8)								protein folding [GO:0006457]	[GO:0006457]	0.59		peptidyl-prolyl cis-trans isomerase activity [GO:0003755]	[GO:0003755]	0.59		periplasmic space [GO:0042597]	[GO:0042597]	0.59
Dde_0189	Dde_0189	L-lysine 2,3-aminomutase (EC 5.4.3.2)										0.79		4 iron, 4 sulfur cluster binding [GO:0051539]	[GO:0051539]	0.79				0.79
Dde_0179	Dde_0179	Deoxyribodipyrimidine photo-lyase (EC 4.1.99.3) (DNA photolyase)								photoreactive repair [GO:0000719]	[GO:0000719]	0.59		deoxyribodipyrimidine photo-lyase activity [GO:0003904]	[GO:0003904]	0.59				0.59
Dde_0171	Dde_0171	Threonine synthase (EC 4.2.3.1)								isoleucine biosynthetic process [GO:0009097]	[GO:0009097]	0.65		L-serine ammonia-lyase activity [GO:0003941]	[GO:0003941]	0.65				0.65
Dde_0152	Dde_0152	RNA helicase (EC 3.6.4.13)								response to cold [GO:0009409]	[GO:0009409]	0.5		ATP binding [GO:0005524]	[GO:0005524]	0.5		cytosol [GO:0005829]	[GO:0005829]	0.5
Dde_0136	ade Dde_0136	Adenine deaminase (Adenase) (Adenine aminase) (EC 3.5.4.2)								adenine catabolic process [GO:0006146]	[GO:0006146]	0.55		adenine deaminase activity [GO:0000034]	[GO:0000034]	0.55				0.55
Dde_0113	Dde_0113	Vitamin B12-dependent ribonucleotide reductase (EC 1.17.4.1)								deoxyribonucleotide biosynthetic process [GO:0009263]	[GO:0009263]	0.56		ATP binding [GO:0005524]	[GO:0005524]	0.56				0.56
Dde_0099	asnS Dde_0099	Asparagine--tRNA ligase (EC 6.1.1.22) (Asparaginyl-tRNA synthetase) (AsnRS)								asparaginyl-tRNA aminoacylation [GO:0006421]	[GO:0006421]	0.62		asparagine-tRNA ligase activity [GO:0004816]	[GO:0004816]	0.62		cytoplasm [GO:0005737]	[GO:0005737]	0.62
Dde_0085	Dde_0085	Acyltransferase 3 domain-containing protein								enterobacterial common antigen biosynthetic process [GO:0009246]	[GO:0009246]	0.62		O-acetyltransferase activity [GO:0016413]	[GO:0016413]	0.62		plasma membrane [GO:0005886]	[GO:0005886]	0.62
Dde_0079	trpB Dde_0079	Tryptophan synthase beta chain (EC 4.2.1.20)								tryptophan metabolic process [GO:0006568]	[GO:0006568]	0.74		tryptophan synthase activity [GO:0004834]	[GO:0004834]	0.74		cytoplasm [GO:0005737]	[GO:0005737]	0.74
Dde_0076	mtnA Dde_0076	Methylthioribose-1-phosphate isomerase (M1Pi) (MTR-1-P isomerase) (EC 5.3.1.23) (S-methyl-5-thioribose-1-phosphate isomerase)								L-methionine salvage from methylthioadenosine [GO:0019509]	[GO:0019509]	0.76		S-methyl-5-thioribose-1-phosphate isomerase activity [GO:0046523]	[GO:0046523]	0.76				0.76
Dde_0011	hisS Dde_0011	Histidine--tRNA ligase (EC 6.1.1.21) (Histidyl-tRNA synthetase) (HisRS)								histidyl-tRNA aminoacylation [GO:0006427]	[GO:0006427]	0.7		ATP binding [GO:0005524]	[GO:0005524]	0.7		cytoplasm [GO:0005737]	[GO:0005737]	0.7
Dde_4005	Dde_4005	Uncharacterized protein										0.56				0.56				0.56
Dde_0060	Dde_0060	Uncharacterized protein										0.52				0.52				0.52
Dde_0059	Dde_0059	ADP-ribosylation/Crystallin J1										0.65		metal ion binding [GO:0046872]	[GO:0046872]	0.65				0.65
Dde_0306	Dde_0306	Redoxin domain protein										0.56		oxidoreductase activity [GO:0016491]	[GO:0016491]	0.56				0.56
Dde_0305	Dde_0305	Alkyl hydroperoxide reductase/ Thiol specific antioxidant/ Mal allergen										0.67		antioxidant activity [GO:0016209]	[GO:0016209]	0.67				0.67
Dde_0298	Dde_0298	Flagellar hook protein FlgE								bacterial-type flagellum-dependent swarming motility [GO:0071978]	[GO:0071978]	0.73				0.73		bacterial-type flagellum basal body [GO:0009425]	[GO:0009425]	0.73
Dde_0293	Dde_0293	Polyketide cyclase/dehydrase										0.58				0.58				0.58
Dde_0289	Dde_0289	Proprionate catabolism activator, Fis family								regulation of DNA-templated transcription [GO:0006355]	[GO:0006355]	0.71		ATP binding [GO:0005524]	[GO:0005524]	0.71				0.71
Dde_0288	Dde_0288	Uncharacterized protein										0.79				0.79				0.79
Dde_0281	Dde_0281	CheC domain protein								chemotaxis [GO:0006935]	[GO:0006935]	0.61				0.61				0.61
Dde_0277	Dde_0277	Anaerobic ribonucleoside-triphosphate reductase (EC 1.17.4.2)								2'-deoxyribonucleotide biosynthetic process [GO:0009265]	[GO:0009265]	0.8		ATP binding [GO:0005524]	[GO:0005524]	0.8		anaerobic ribonucleoside-triphosphate reductase complex [GO:0031250]	[GO:0031250]	0.8
Dde_0271	Dde_0271	Oligopeptide/dipeptide ABC transporter, ATPase subunit (EC 3.6.3.24)								peptide transport [GO:0015833]	[GO:0015833]	0.67		ATP binding [GO:0005524]	[GO:0005524]	0.67				0.67
Dde_0270	Dde_0270	Alpha-2-macroglobulin domain protein								negative regulation of endopeptidase activity [GO:0010951]	[GO:0010951]	0.7		endopeptidase inhibitor activity [GO:0004866]	[GO:0004866]	0.7				0.7
Dde_0267	Dde_0267	4Fe-4S ferredoxin-type domain-containing protein										0.79		iron-sulfur cluster binding [GO:0051536]	[GO:0051536]	0.79				0.79
Dde_0265	Dde_0265	4Fe-4S ferredoxin iron-sulfur binding domain-containing protein								aerobic respiration [GO:0009060]	[GO:0009060]	0.88		4 iron, 4 sulfur cluster binding [GO:0051539]	[GO:0051539]	0.88		membrane [GO:0016020]	[GO:0016020]	0.88
Dde_0264	Dde_0264	Uncharacterized protein										0.62				0.62				0.62
Dde_0263	Dde_0263	Metal dependent phosphohydrolase										0.75		hydrolase activity [GO:0016787]	[GO:0016787]	0.75		plasma membrane [GO:0005886]	[GO:0005886]	0.75
Dde_0262	Dde_0262	Fe(3+)-transporting ATPase (EC 3.6.3.30)								L-amino acid transport [GO:0015807]	[GO:0015807]	0.67		ATP binding [GO:0005524]	[GO:0005524]	0.67				0.67
Dde_0258	Dde_0258	Extracellular ligand-binding receptor								amino acid transport [GO:0006865]	[GO:0006865]	0.79				0.79				0.79
Dde_0256	Dde_0256	Glycosyl transferase group 1										0.71		hexosyltransferase activity [GO:0016758]	[GO:0016758]	0.71				0.71
Dde_0252	Dde_0252	Uncharacterized protein										0.5				0.5		plasma membrane [GO:0005886]	[GO:0005886]	0.5
Dde_0246	Dde_0246	DUF4340 domain-containing protein										0.67				0.67				0.67
Dde_0244	Dde_0244	PP-loop domain protein								tRNA modification [GO:0006400]	[GO:0006400]	0.55		metal ion binding [GO:0046872]	[GO:0046872]	0.55		cytoplasm [GO:0005737]	[GO:0005737]	0.55
Dde_0243	Dde_0243	Peptidase M23										0.7		metalloendopeptidase activity [GO:0004222]	[GO:0004222]	0.7		membrane [GO:0016020]	[GO:0016020]	0.7
Dde_0241	Dde_0241	ABC-type transporter, periplasmic subunit family 3										0.85				0.85				0.85
Dde_0236	Dde_0236	NAD-dependent epimerase/dehydratase								ubiquinone-6 biosynthetic process [GO:1901006]	[GO:1901006]	0.75		protein-containing complex binding [GO:0044877]	[GO:0044877]	0.75		membrane [GO:0016020]	[GO:0016020]	0.75
Dde_0235	Dde_0235	Transcriptional regulator, BadM/Rrf2 family										0.72		DNA-binding transcription factor activity [GO:0003700]	[GO:0003700]	0.72		cytosol [GO:0005829]	[GO:0005829]	0.72
Dde_0232	Dde_0232	Fe(3+)-transporting ATPase (EC 3.6.3.30)								phosphate ion transmembrane transport [GO:0035435]	[GO:0035435]	0.68		ATP binding [GO:0005524]	[GO:0005524]	0.68		membrane [GO:0016020]	[GO:0016020]	0.68
Dde_0227	Dde_0227	Carbon starvation protein CstA								cellular response to starvation [GO:0009267]	[GO:0009267]	0.6				0.6		plasma membrane [GO:0005886]	[GO:0005886]	0.6
Dde_0225	Dde_0225	AsmA family protein								regulation of protein targeting to membrane [GO:0090313]	[GO:0090313]	0.7				0.7		plasma membrane [GO:0005886]	[GO:0005886]	0.7
Dde_0218	Dde_0218	Methyl-accepting chemotaxis sensory transducer								signal transduction [GO:0007165]	[GO:0007165]	0.71				0.71		membrane [GO:0016020]	[GO:0016020]	0.71
Dde_0215	Dde_0215	Glycosyl transferase family 2										0.86		transferase activity [GO:0016740]	[GO:0016740]	0.86				0.86
Dde_0214	Dde_0214	Aminoglycoside phosphotransferase										0.79		transferase activity [GO:0016740]	[GO:0016740]	0.79				0.79
Dde_0213	Dde_0213	Polyamine-transporting ATPase (EC 3.6.3.31)										0.71		ATP binding [GO:0005524]	[GO:0005524]	0.71		ATP-binding cassette (ABC) transporter complex [GO:0043190]	[GO:0043190]	0.71
Dde_0211	Dde_0211	Diguanylate cyclase with PAS/PAC sensor										0.73				0.73		membrane [GO:0016020]	[GO:0016020]	0.73
Dde_0208	Dde_0208	Lysine transporter from the Na+/H+ antiporter superfamily										0.57				0.57		plasma membrane [GO:0005886]	[GO:0005886]	0.57
Dde_0205	Dde_0205	SEC-C motif domain protein										0.68				0.68				0.68
Dde_0203	Dde_0203	Type IV pilus assembly PilZ										0.83		cyclic-di-GMP binding [GO:0035438]	[GO:0035438]	0.83				0.83
Dde_0202	Dde_0202	Class I peptide chain release factor								rescue of stalled ribosome [GO:0072344]	[GO:0072344]	0.63		aminoacyl-tRNA hydrolase activity [GO:0004045]	[GO:0004045]	0.63				0.63
Dde_0201	Dde_0201	Uncharacterized protein										0.54				0.54				0.54
Dde_0197	Dde_0197	Uncharacterized protein										0.68				0.68				0.68
Dde_0193	Dde_0193	Long-chain-fatty-acid--CoA ligase (EC 6.2.1.3)										0.8		long-chain fatty acid-CoA ligase activity [GO:0004467]	[GO:0004467]	0.8		membrane [GO:0016020]	[GO:0016020]	0.8
Dde_0188	Dde_0188	Beta-lysine N-acetyltransferase										0.52		N-acetyltransferase activity [GO:0008080]	[GO:0008080]	0.52				0.52
Dde_0184	Dde_0184	Phosphonate-transporting ATPase (EC 3.6.3.28)										0.67		ABC-type amino acid transporter activity [GO:0015424]	[GO:0015424]	0.67				0.67
Dde_0182	Dde_0182	D-lactate dehydrogenase (Cytochrome) (EC 1.1.2.4)										0.72		D-lactate dehydrogenase (cytochrome) activity [GO:0004458]	[GO:0004458]	0.72				0.72
Dde_0173	Dde_0173	Ribonuclease II										0.88		3'-5'-RNA exonuclease activity [GO:0000175]	[GO:0000175]	0.88				0.88
Dde_0167	Dde_0167	Polar amino acid ABC transporter, inner membrane subunit								amino acid transport [GO:0006865]	[GO:0006865]	0.67		transmembrane transporter activity [GO:0022857]	[GO:0022857]	0.67		ATP-binding cassette (ABC) transporter complex [GO:0043190]	[GO:0043190]	0.67
Dde_0158	Dde_0158	AzlC family protein								L-valine transmembrane transport [GO:1903785]	[GO:1903785]	0.63				0.63		plasma membrane [GO:0005886]	[GO:0005886]	0.63
Dde_0157	Dde_0157	Transcriptional regulator, GntR family with aminotransferase domain-containing protein								biosynthetic process [GO:0009058]	[GO:0009058]	0.87		DNA binding [GO:0003677]	[GO:0003677]	0.87				0.87
Dde_0155	Dde_0155	Molybdenum ABC transporter, periplasmic molybdate-binding protein								molybdate ion transport [GO:0015689]	[GO:0015689]	0.68		metal ion binding [GO:0046872]	[GO:0046872]	0.68		outer membrane-bounded periplasmic space [GO:0030288]	[GO:0030288]	0.68
Dde_0154	Dde_0154	Molybdenum ABC transporter, permease protein								transmembrane transport [GO:0055085]	[GO:0055085]	0.62				0.62		plasma membrane [GO:0005886]	[GO:0005886]	0.62
Dde_0146	Dde_0146	ABC-type glycine betaine transport, periplasmic subunit								choline transport [GO:0015871]	[GO:0015871]	0.68		choline binding [GO:0033265]	[GO:0033265]	0.68		ATP-binding cassette (ABC) transporter complex [GO:0043190]	[GO:0043190]	0.68
Dde_0145	Dde_0145	ABC-type glycine betaine transport, periplasmic subunit								choline transport [GO:0015871]	[GO:0015871]	0.71		choline binding [GO:0033265]	[GO:0033265]	0.71		ATP-binding cassette (ABC) transporter complex [GO:0043190]	[GO:0043190]	0.71
Dde_0141	Dde_0141	Basic membrane lipoprotein										0.6				0.6		plasma membrane [GO:0005886]	[GO:0005886]	0.6
Dde_0139	Dde_0139	Monosaccharide-transporting ATPase (EC 3.6.3.17)										0.56		ATP binding [GO:0005524]	[GO:0005524]	0.56				0.56
Dde_0130	Dde_0130	Transcriptional regulator, DeoR family										0.52		DNA binding [GO:0003677]	[GO:0003677]	0.52				0.52
Dde_0129	Dde_0129	2-keto-3-deoxygluconate permease										0.5		2-keto-3-deoxygluconate:proton symporter activity [GO:0015649]	[GO:0015649]	0.5		plasma membrane [GO:0005886]	[GO:0005886]	0.5
Dde_0128	Dde_0128	Type III effector Hrp-dependent outer protein								phosphorylation [GO:0016310]	[GO:0016310]	0.54		ATP binding [GO:0005524]	[GO:0005524]	0.54				0.54
Dde_0127	Dde_0127	PdxA-like dehydrogenase (EC 1.1.1.262)										0.73		4-hydroxythreonine-4-phosphate dehydrogenase activity [GO:0050570]	[GO:0050570]	0.73				0.73
Dde_0126	Dde_0126	MerR family transcriptional regulator								regulation of DNA-templated transcription [GO:0006355]	[GO:0006355]	0.5		DNA binding [GO:0003677]	[GO:0003677]	0.5				0.5
Dde_0121	Dde_0121	FG-GAP repeat protein										0.61				0.61				0.61
Dde_0120	Dde_0120	Pseudouridine synthase								enzyme-directed rRNA pseudouridine synthesis [GO:0000455]	[GO:0000455]	0.68		RNA binding [GO:0003723]	[GO:0003723]	0.68				0.68
Dde_0119	Dde_0119	DNA binding domain protein, excisionase family										0.76		DNA binding [GO:0003677]	[GO:0003677]	0.76				0.76
Dde_0115	Dde_0115	Cell division protein FtsX								cell division [GO:0051301]	[GO:0051301]	0.82				0.82		cell division site [GO:0032153]	[GO:0032153]	0.82
Dde_0108	Dde_0108	Type VI secretion system spike protein VgrG3-like C-terminal domain-containing protein										0.73				0.73				0.73
Dde_0102	Dde_0102	Glutamine synthetase catalytic region								glutamine biosynthetic process [GO:0006542]	[GO:0006542]	0.64		glutamine synthetase activity [GO:0004356]	[GO:0004356]	0.64				0.64
Dde_0092	Dde_0092	Hydantoinaseoxoprolinase domain protein								glutathione metabolic process [GO:0006749]	[GO:0006749]	0.83		5-oxoprolinase (ATP-hydrolyzing) activity [GO:0017168]	[GO:0017168]	0.83		cytosol [GO:0005829]	[GO:0005829]	0.83
Dde_0090	Dde_0090	2-hydroxyglutaryl-CoA dehydratase family										0.58				0.58				0.58
Dde_0087	Dde_0087	Transcriptional regulator, LysR family										0.75		DNA-binding transcription factor activity [GO:0003700]	[GO:0003700]	0.75				0.75
Dde_0086	Dde_0086	6,7-dihydropteridine reductase (EC 1.5.1.34)										0.65		6,7-dihydropteridine reductase activity [GO:0004155]	[GO:0004155]	0.65				0.65
Dde_0084	Dde_0084	Thioredoxin-like fold domain-containing protein										0.71				0.71				0.71
Dde_0077	Dde_0077	Diguanylate cyclase								cell adhesion involved in single-species biofilm formation [GO:0043709]	[GO:0043709]	0.68		diguanylate cyclase activity [GO:0052621]	[GO:0052621]	0.68		plasma membrane [GO:0005886]	[GO:0005886]	0.68
Dde_0075	Dde_0075	Glycosyl transferase group 1										0.62		transferase activity [GO:0016740]	[GO:0016740]	0.62				0.62
Dde_0074	Dde_0074	Hydrolase, TatD family										0.65		DNA nuclease activity [GO:0004536]	[GO:0004536]	0.65		cytosol [GO:0005829]	[GO:0005829]	0.65
Dde_0050	Dde_0050	Alcohol dehydrogenase (NADP(+)) (EC 1.1.1.2)										0.81		alcohol dehydrogenase (NADP+) activity [GO:0008106]	[GO:0008106]	0.81		cytosol [GO:0005829]	[GO:0005829]	0.81
Dde_0048	Dde_0048	UspA domain-containing protein										0.59				0.59				0.59
Dde_0044	Dde_0044	2-oxoisovalerate oxidoreductase, beta subunit (EC 1.2.7.7)										0.56		3-methyl-2-oxobutanoate dehydrogenase (ferredoxin) activity [GO:0043807]	[GO:0043807]	0.56				0.56
Dde_0029	Dde_0029	ParB-like partition protein								chromosome segregation [GO:0007059]	[GO:0007059]	0.61		DNA binding [GO:0003677]	[GO:0003677]	0.61		chromosome [GO:0005694]	[GO:0005694]	0.61
Dde_0028	Dde_0028	D-glycero-D-manno-heptose-7-phosphate 1-kinase										0.68		heptose 7-phosphate kinase activity [GO:0033785]	[GO:0033785]	0.68		cytosol [GO:0005829]	[GO:0005829]	0.68
Dde_0020	Dde_0020	ABC-type transport auxiliary lipoprotein component domain-containing protein										0.62				0.62				0.62
Dde_0009	Dde_0009	Methyltransferase type 11								methylation [GO:0032259]	[GO:0032259]	0.64		S-adenosylmethionine-dependent methyltransferase activity [GO:0008757]	[GO:0008757]	0.64				0.64
Dde_0504	Dde_0504	dITP/XTP pyrophosphatase (EC 3.6.1.66) (Non-canonical purine NTP pyrophosphatase) (Non-standard purine NTP pyrophosphatase) (Nucleoside-triphosphate diphosphatase) (Nucleoside-triphosphate pyrophosphatase) (NTPase)								nucleotide metabolic process [GO:0009117]	[GO:0009117]	0.64		dITP diphosphatase activity [GO:0035870]	[GO:0035870]	0.64		cytosol [GO:0005829]	[GO:0005829]	0.64
Dde_0333	carB Dde_0333	Carbamoyl phosphate synthase large chain (EC 6.3.4.16) (EC 6.3.5.5) (Carbamoyl phosphate synthetase ammonia chain)								'de novo' UMP biosynthetic process [GO:0044205]	[GO:0044205]	0.73		ATP binding [GO:0005524]	[GO:0005524]	0.73		cytoplasm [GO:0005737]	[GO:0005737]	0.73
Dde_4002	queH Dde_4002	Epoxyqueuosine reductase QueH (EC 1.17.99.6) (Queuosine biosynthesis protein QueH)								queuosine biosynthetic process [GO:0008616]	[GO:0008616]	0.77		4 iron, 4 sulfur cluster binding [GO:0051539]	[GO:0051539]	0.77				0.77
Dde_0546	murA Dde_0546	UDP-N-acetylglucosamine 1-carboxyvinyltransferase (EC 2.5.1.7) (Enoylpyruvate transferase) (UDP-N-acetylglucosamine enolpyruvyl transferase) (EPT)								cell division [GO:0051301]	[GO:0051301]	0.67		UDP-N-acetylglucosamine 1-carboxyvinyltransferase activity [GO:0008760]	[GO:0008760]	0.67		cytoplasm [GO:0005737]	[GO:0005737]	0.67
Dde_0529	cbiA Dde_0529	Cobyrinate a,c-diamide synthase (EC 6.3.5.11) (Cobyrinic acid a,c-diamide synthetase)								cobalamin biosynthetic process [GO:0009236]	[GO:0009236]	0.68		ATP binding [GO:0005524]	[GO:0005524]	0.68				0.68
Dde_0506	rimO Dde_0506	Ribosomal protein uS12 methylthiotransferase RimO (uS12 MTTase) (uS12 methylthiotransferase) (EC 2.8.4.4) (Ribosomal protein uS12 (aspartate-C(3))-methylthiotransferase) (Ribosome maturation factor RimO)								tRNA modification [GO:0006400]	[GO:0006400]	0.79		4 iron, 4 sulfur cluster binding [GO:0051539]	[GO:0051539]	0.79		cytosol [GO:0005829]	[GO:0005829]	0.79
Dde_0390	ispH Dde_0390	4-hydroxy-3-methylbut-2-enyl diphosphate reductase (HMBPP reductase) (EC 1.17.7.4)								dimethylallyl diphosphate biosynthetic process [GO:0050992]	[GO:0050992]	0.6		4 iron, 4 sulfur cluster binding [GO:0051539]	[GO:0051539]	0.6				0.6
Dde_0366	ddl Dde_0366	D-alanine--D-alanine ligase (EC 6.3.2.4) (D-Ala-D-Ala ligase) (D-alanylalanine synthetase)								cell wall organization [GO:0071555]	[GO:0071555]	0.63		ATP binding [GO:0005524]	[GO:0005524]	0.63		cytoplasm [GO:0005737]	[GO:0005737]	0.63
Dde_0343	cbiA Dde_0343	Cobyrinate a,c-diamide synthase (EC 6.3.5.11) (Cobyrinic acid a,c-diamide synthetase)								cobalamin biosynthetic process [GO:0009236]	[GO:0009236]	0.53		ATP binding [GO:0005524]	[GO:0005524]	0.53				0.53
Dde_0315	mltG Dde_0315	Endolytic murein transglycosylase (EC 4.2.2.29) (Peptidoglycan lytic transglycosylase) (Peptidoglycan polymerization terminase)								cell wall organization [GO:0071555]	[GO:0071555]	0.75		lytic endotransglycosylase activity [GO:0008932]	[GO:0008932]	0.75		plasma membrane [GO:0005886]	[GO:0005886]	0.75
Dde_0558	Dde_0558	histidine kinase (EC 2.7.13.3)								regulation of DNA-templated transcription [GO:0006355]	[GO:0006355]	0.72		phosphorelay sensor kinase activity [GO:0000155]	[GO:0000155]	0.72		membrane [GO:0016020]	[GO:0016020]	0.72
Dde_0555	Dde_0555	Carbamoyltransferase (EC 6.2.-.-)								protein carbamoylation [GO:0046944]	[GO:0046944]	0.62		acylphosphatase activity [GO:0003998]	[GO:0003998]	0.62				0.62
Dde_0544	Dde_0544	histidine kinase (EC 2.7.13.3)										0.65		phosphorelay sensor kinase activity [GO:0000155]	[GO:0000155]	0.65		plasma membrane [GO:0005886]	[GO:0005886]	0.65
Dde_0542	Dde_0542	Formamidopyrimidine-DNA glycosylase (EC 3.2.2.23)								base-excision repair [GO:0006284]	[GO:0006284]	0.83		8-oxo-7,8-dihydroguanine DNA N-glycosylase activity [GO:0034039]	[GO:0034039]	0.83				0.83
Dde_0539	Dde_0539	tRNA (adenine(58)-N(1))-methyltransferase TrmI (EC 2.1.1.220)								tRNA methylation [GO:0030488]	[GO:0030488]	0.64		tRNA (adenine(58)-N1)-methyltransferase activity [GO:0160107]	[GO:0160107]	0.64		tRNA (m1A) methyltransferase complex [GO:0031515]	[GO:0031515]	0.64
Dde_0536	Dde_0536	Heme chaperone HemW								porphyrin-containing compound biosynthetic process [GO:0006779]	[GO:0006779]	0.55		4 iron, 4 sulfur cluster binding [GO:0051539]	[GO:0051539]	0.55		cytoplasm [GO:0005737]	[GO:0005737]	0.55
Dde_0531	rlpA Dde_0531	Probable endolytic peptidoglycan transglycosylase RlpA (EC 4.2.2.-)								cell wall organization [GO:0071555]	[GO:0071555]	0.61		lytic endotransglycosylase activity [GO:0008932]	[GO:0008932]	0.61		plasma membrane [GO:0005886]	[GO:0005886]	0.61
Dde_0526	Dde_0526	Sulfite reductase, dissimilatory-type alpha subunit (EC 1.8.99.3)								sulfate assimilation [GO:0000103]	[GO:0000103]	0.5		4 iron, 4 sulfur cluster binding [GO:0051539]	[GO:0051539]	0.5		sulfite reductase complex (NADPH) [GO:0009337]	[GO:0009337]	0.5
Dde_0519	rlpA Dde_0519	Probable endolytic peptidoglycan transglycosylase RlpA (EC 4.2.2.-)								cell wall organization [GO:0071555]	[GO:0071555]	0.57		lytic endotransglycosylase activity [GO:0008932]	[GO:0008932]	0.57		plasma membrane [GO:0005886]	[GO:0005886]	0.57
Dde_0517	Dde_0517	Integration host factor subunit alpha								DNA recombination [GO:0006310]	[GO:0006310]	0.64		DNA binding [GO:0003677]	[GO:0003677]	0.64		cytosol [GO:0005829]	[GO:0005829]	0.64
Dde_0514	ung Dde_0514	Uracil-DNA glycosylase (UDG) (EC 3.2.2.27)								base-excision repair, AP site formation via deaminated base removal [GO:0097510]	[GO:0097510]	0.62		uracil DNA N-glycosylase activity [GO:0004844]	[GO:0004844]	0.62		cytoplasm [GO:0005737]	[GO:0005737]	0.62
Dde_0513	Dde_0513	Aminotransferase (EC 2.6.1.-)								amino acid metabolic process [GO:0006520]	[GO:0006520]	0.76		pyridoxal phosphate binding [GO:0030170]	[GO:0030170]	0.76				0.76
Dde_0498	Dde_0498	Cation transport ATPase, iron related protein (EC 3.6.3.4)										0.67		ATP binding [GO:0005524]	[GO:0005524]	0.67		plasma membrane [GO:0005886]	[GO:0005886]	0.67
Dde_0432	gmd Dde_0432	GDP-mannose 4,6-dehydratase (EC 4.2.1.47) (GDP-D-mannose dehydratase)								GDP-mannose metabolic process [GO:0019673]	[GO:0019673]	0.56		GDP-mannose 4,6-dehydratase activity [GO:0008446]	[GO:0008446]	0.56				0.56
Dde_0427	Dde_0427	UDP-glucose 4-epimerase (EC 5.1.3.2) (Galactowaldenase) (UDP-galactose 4-epimerase)								galactose catabolic process via UDP-galactose [GO:0033499]	[GO:0033499]	0.66		UDP-glucose 4-epimerase activity [GO:0003978]	[GO:0003978]	0.66		cytosol [GO:0005829]	[GO:0005829]	0.66
Dde_0408	Dde_0408	Glycerol-3-phosphate dehydrogenase (EC 1.1.5.3)								glycerol-3-phosphate metabolic process [GO:0006072]	[GO:0006072]	0.75		glycerol-3-phosphate dehydrogenase (quinone) activity [GO:0004368]	[GO:0004368]	0.75		glycerol-3-phosphate dehydrogenase (FAD) complex [GO:0009331]	[GO:0009331]	0.75
Dde_0398	Dde_0398	Acetolactate synthase (EC 2.2.1.6)								isoleucine biosynthetic process [GO:0009097]	[GO:0009097]	0.53		acetolactate synthase activity [GO:0003984]	[GO:0003984]	0.53		acetolactate synthase complex [GO:0005948]	[GO:0005948]	0.53
Dde_0389	Dde_0389	tRNA-dihydrouridine synthase (EC 1.3.1.-)										0.69		flavin adenine dinucleotide binding [GO:0050660]	[GO:0050660]	0.69				0.69
Dde_0378	Dde_0378	Flagellar biosynthetic protein FliR								bacterial-type flagellum assembly [GO:0044780]	[GO:0044780]	0.9				0.9		bacterial-type flagellum basal body [GO:0009425]	[GO:0009425]	0.9
Dde_0376	hflX Dde_0376	GTPase HflX (GTP-binding protein HflX)										0.72		GTP binding [GO:0005525]	[GO:0005525]	0.72		cytoplasm [GO:0005737]	[GO:0005737]	0.72
Dde_0370	Dde_0370	histidine kinase (EC 2.7.13.3)										0.67		phosphorelay sensor kinase activity [GO:0000155]	[GO:0000155]	0.67		membrane [GO:0016020]	[GO:0016020]	0.67
Dde_0367	Dde_0367	3-deoxy-D-manno-octulosonic acid transferase (Kdo transferase) (EC 2.4.99.12) (Lipid IV(A) 3-deoxy-D-manno-octulosonic acid transferase)								lipid A biosynthetic process [GO:0009245]	[GO:0009245]	0.75		Kdo transferase activity [GO:0043842]	[GO:0043842]	0.75		plasma membrane [GO:0005886]	[GO:0005886]	0.75
Dde_0350	Dde_0350	Flagellar protein export ATPase FliI (EC 3.6.3.14)								protein secretion by the type III secretion system [GO:0030254]	[GO:0030254]	0.8		ATP binding [GO:0005524]	[GO:0005524]	0.8		cytoplasm [GO:0005737]	[GO:0005737]	0.8
Dde_0335	Dde_0335	KpsF/GutQ family protein (EC 5.3.1.13)								carbohydrate derivative metabolic process [GO:1901135]	[GO:1901135]	0.69		arabinose-5-phosphate isomerase activity [GO:0019146]	[GO:0019146]	0.69				0.69
Dde_0320	Dde_0320	histidine kinase (EC 2.7.13.3)										0.72		phosphorelay sensor kinase activity [GO:0000155]	[GO:0000155]	0.72		plasma membrane [GO:0005886]	[GO:0005886]	0.72
Dde_3592	Dde_0534 Dde_0741 Dde_0745 Dde_1289 Dde_1524 Dde_1648 Dde_1944 Dde_2032 Dde_2513 Dde_2859 Dde_3592	Integrase catalytic region								DNA integration [GO:0015074]	[GO:0015074]	0		nucleic acid binding [GO:0003676]	[GO:0003676]	0				0
Dde_0557	Dde_0557	Long-chain-fatty-acid--CoA ligase (EC 6.2.1.3)										0.58		long-chain fatty acid-CoA ligase activity [GO:0004467]	[GO:0004467]	0.58				0.58
Dde_0554	Dde_0554	Arginine dihydrolase ArgZ/ArgE-like C-terminal second subdomain domain-containing protein										0.75				0.75				0.75
Dde_0553	Dde_0553	AAA-4 family protein										0.55				0.55		membrane [GO:0016020]	[GO:0016020]	0.55
Dde_0550	Dde_0550	Diguanylate cyclase/phosphodiesterase with PAS/PAC sensor(S)										0.64				0.64				0.64
Dde_0549	Dde_0549	Efflux transporter, RND family, MFP subunit										0.57		efflux transmembrane transporter activity [GO:0015562]	[GO:0015562]	0.57		efflux pump complex [GO:1990281]	[GO:1990281]	0.57
Dde_0548	Dde_0548	Acriflavin resistance protein										0.57		xenobiotic transmembrane transporter activity [GO:0042910]	[GO:0042910]	0.57		plasma membrane [GO:0005886]	[GO:0005886]	0.57
Dde_0547	Dde_0547	ComEC/Rec2-related protein										0.72				0.72		plasma membrane [GO:0005886]	[GO:0005886]	0.72
Dde_0541	Dde_0541	PDZ domain-containing protein										0.63				0.63				0.63
Dde_0532	Dde_0532	Response regulator receiver modulated diguanylate cyclase/phosphodiesterase with PAS/PAC sensor(S)								phosphorelay signal transduction system [GO:0000160]	[GO:0000160]	0.71				0.71		plasma membrane [GO:0005886]	[GO:0005886]	0.71
Dde_0523	Dde_0523	Type I restriction enzyme R protein N-terminal domain-containing protein										0.5				0.5				0.5
Dde_0521	Dde_0521	Tetratricopeptide repeat protein										0.7				0.7				0.7
Dde_0520	Dde_0520	Putative cache sensor protein										0.63		transferase activity [GO:0016740]	[GO:0016740]	0.63				0.63
Dde_0518	Dde_0518	Amidase										0.52		hydrolase activity [GO:0016787]	[GO:0016787]	0.52				0.52
Dde_0515	Dde_0515	Radical SAM domain protein								tRNA wobble base 5-methoxycarbonylmethyl-2-thiouridinylation [GO:0002926]	[GO:0002926]	0.5		catalytic activity [GO:0003824]	[GO:0003824]	0.5		cytoplasm [GO:0005737]	[GO:0005737]	0.5
Dde_0511	Dde_0511	Phosphoglycerate mutase								fructose 2,6-bisphosphate metabolic process [GO:0006003]	[GO:0006003]	0.71		6-phosphofructo-2-kinase activity [GO:0003873]	[GO:0003873]	0.71		cytosol [GO:0005829]	[GO:0005829]	0.71
Dde_0508	Dde_0508	Signal peptide peptidase SppA, 36K type								proteolysis [GO:0006508]	[GO:0006508]	0.67		ATP-dependent peptidase activity [GO:0004176]	[GO:0004176]	0.67		membrane [GO:0016020]	[GO:0016020]	0.67
Dde_0496	Dde_0496	FeoA family protein										0.84		transition metal ion binding [GO:0046914]	[GO:0046914]	0.84				0.84
Dde_0495	Dde_0495	Heavy metal translocating P-type ATPase (EC 3.6.3.3)										0.73		ATP binding [GO:0005524]	[GO:0005524]	0.73		plasma membrane [GO:0005886]	[GO:0005886]	0.73
Dde_0492	Dde_0492	Transmembrane protein										0.74				0.74		membrane [GO:0016020]	[GO:0016020]	0.74
Dde_0491	Dde_0491	Uncharacterized protein										0.67				0.67				0.67
Dde_0480	Dde_0480	O-antigen polymerase										0.67				0.67		membrane [GO:0016020]	[GO:0016020]	0.67
Dde_0476	Dde_0476	Hydrogenase FeS protein, cytoplasmic										0.85		iron-sulfur cluster binding [GO:0051536]	[GO:0051536]	0.85				0.85
Dde_0475	Dde_0475	Fe-only hydrogenase, large & small subunits, cytoplasmic (EC 1.12.7.2)										0.77		ferredoxin hydrogenase activity [GO:0008901]	[GO:0008901]	0.77				0.77
Dde_0473	Dde_0473	Formate dehydrogenase, alpha subunit (EC 1.7.99.4)								formate metabolic process [GO:0015942]	[GO:0015942]	0.81		4 iron, 4 sulfur cluster binding [GO:0051539]	[GO:0051539]	0.81				0.81
Dde_0468	Dde_0468	CoA-binding domain-containing protein										0.76		ATP binding [GO:0005524]	[GO:0005524]	0.76				0.76
Dde_0467	Dde_0467	Thiamine pyrophosphate TPP-binding domain-containing protein										0.75		oxidoreductase activity, acting on the aldehyde or oxo group of donors [GO:0016903]	[GO:0016903]	0.75				0.75
Dde_0465	Dde_0465	Thioredoxin-disulfide reductase (EC 1.8.1.9)								cell redox homeostasis [GO:0045454]	[GO:0045454]	0.78		thioredoxin-disulfide reductase (NADPH) activity [GO:0004791]	[GO:0004791]	0.78				0.78
Dde_0463	Dde_0463	Transcriptional regulator, Crp/Fnr family										0.65		DNA binding [GO:0003677]	[GO:0003677]	0.65		cytosol [GO:0005829]	[GO:0005829]	0.65
Dde_0462	Dde_0462	Sulfatase										0.82				0.82				0.82
Dde_0461	Dde_0461	Na+/H+ antiporter NhaC										0.61		antiporter activity [GO:0015297]	[GO:0015297]	0.61		plasma membrane [GO:0005886]	[GO:0005886]	0.61
Dde_0458	Dde_0458	Methyl-accepting chemotaxis sensory transducer								chemotaxis [GO:0006935]	[GO:0006935]	0.66				0.66		plasma membrane [GO:0005886]	[GO:0005886]	0.66
Dde_0457	Dde_0457	Tetratricopeptide TPR_2 repeat-containing protein										0.58				0.58				0.58
Dde_0456	Dde_0456	TonB family protein								transmembrane transport [GO:0055085]	[GO:0055085]	0.73				0.73		plasma membrane [GO:0005886]	[GO:0005886]	0.73
Dde_0455	Dde_0455	Biopolymer transport protein ExbD/TolR								protein transport [GO:0015031]	[GO:0015031]	0.73		transmembrane transporter activity [GO:0022857]	[GO:0022857]	0.73		plasma membrane [GO:0005886]	[GO:0005886]	0.73
Dde_0454	Dde_0454	MotA/TolQ/ExbB proton channel								protein import [GO:0017038]	[GO:0017038]	0.59				0.59		plasma membrane [GO:0005886]	[GO:0005886]	0.59
Dde_0453	Dde_0453	MotA/TolQ/ExbB proton channel								protein import [GO:0017038]	[GO:0017038]	0.68				0.68		plasma membrane [GO:0005886]	[GO:0005886]	0.68
Dde_0452	Dde_0452	DUF3450 domain-containing protein										0.59				0.59				0.59
Dde_0451	Dde_0451	Nickel-transporting ATPase., Fe(3+)-transporting ATPase (EC 3.6.3.24, EC 3.6.3.30)								peptide transport [GO:0015833]	[GO:0015833]	0.5		ATP binding [GO:0005524]	[GO:0005524]	0.5				0.5
Dde_0450	Dde_0450	ABC-type transporter, integral membrane subunit								microcin transport [GO:0042884]	[GO:0042884]	0.84				0.84		plasma membrane [GO:0005886]	[GO:0005886]	0.84
Dde_0446	Dde_0446	Permease YjgP/YjgQ family protein										0.52				0.52		membrane [GO:0016020]	[GO:0016020]	0.52
Dde_0444	Dde_0444	Peptidase M16 domain protein								proteolysis [GO:0006508]	[GO:0006508]	0.75		metal ion binding [GO:0046872]	[GO:0046872]	0.75				0.75
Dde_0441	Dde_0441	NADPH-dependent FMN reductase										0.68		4 iron, 4 sulfur cluster binding [GO:0051539]	[GO:0051539]	0.68				0.68
Dde_0439	Dde_0439	CDP-glycerol:poly(Glycerophosphate) glycerophosphotransferase								teichoic acid biosynthetic process [GO:0019350]	[GO:0019350]	0.65		CDP-glycerol glycerophosphotransferase activity [GO:0047355]	[GO:0047355]	0.65		plasma membrane [GO:0005886]	[GO:0005886]	0.65
Dde_0438	Dde_0438	UDP-N-acetylglucosamine pyrophosphorylase related protein										0.59		nucleotidyltransferase activity [GO:0016779]	[GO:0016779]	0.59				0.59
Dde_0435	Dde_0435	Glycerophosphoryl diester phosphodiesterase								lipid metabolic process [GO:0006629]	[GO:0006629]	0.65		phosphoric diester hydrolase activity [GO:0008081]	[GO:0008081]	0.65				0.65
Dde_0434	Dde_0434	Methyl-accepting chemotaxis sensory transducer								signal transduction [GO:0007165]	[GO:0007165]	0.53		metal ion binding [GO:0046872]	[GO:0046872]	0.53		membrane [GO:0016020]	[GO:0016020]	0.53
Dde_0431	Dde_0431	CDP-glycerol:poly(Glycerophosphate) glycerophosphotransferase								teichoic acid biosynthetic process [GO:0019350]	[GO:0019350]	0.66		CDP-glycerol glycerophosphotransferase activity [GO:0047355]	[GO:0047355]	0.66		plasma membrane [GO:0005886]	[GO:0005886]	0.66
Dde_0430	Dde_0430	Glycosyl transferase family 2										0.71		transferase activity [GO:0016740]	[GO:0016740]	0.71				0.71
Dde_0429	Dde_0429	Methyltransferase type 11								methylation [GO:0032259]	[GO:0032259]	0.73		S-adenosylmethionine-dependent methyltransferase activity [GO:0008757]	[GO:0008757]	0.73				0.73
Dde_0428	Dde_0428	Glycosyl transferase group 1								lipopolysaccharide biosynthetic process [GO:0009103]	[GO:0009103]	0.82		glycosyltransferase activity [GO:0016757]	[GO:0016757]	0.82				0.82
Dde_0426	Dde_0426	Glycosyl transferase family 2										0.73		transferase activity [GO:0016740]	[GO:0016740]	0.73				0.73
Dde_0422	Dde_0422	GCN5-related N-acetyltransferase								protein acetylation [GO:0006473]	[GO:0006473]	0.62		acetyl-CoA binding [GO:1905502]	[GO:1905502]	0.62		cytoplasm [GO:0005737]	[GO:0005737]	0.62
Dde_0421	Dde_0421	Acylneuraminate cytidylyltransferase										0.68		glycosyltransferase activity [GO:0016757]	[GO:0016757]	0.68				0.68
Dde_0419	Dde_0419	Polysaccharide pyruvyl transferase										0.52		transferase activity [GO:0016740]	[GO:0016740]	0.52				0.52
Dde_0418	Dde_0418	Phosphoribosylglycinamide synthetase, ATP-grasp (A) domain-containing protein										0.65		ATP binding [GO:0005524]	[GO:0005524]	0.65				0.65
Dde_0417	Dde_0417	Acetylornithine transaminase (EC 2.6.1.11)										0.88		identical protein binding [GO:0042802]	[GO:0042802]	0.88				0.88
Dde_0413	Dde_0413	Arylesterase (EC 3.1.1.2)										0.74		arylesterase activity [GO:0004064]	[GO:0004064]	0.74				0.74
Dde_0412	Dde_0412	Polyamine-transporting ATPase (EC 3.6.3.31)										0.81		ATP binding [GO:0005524]	[GO:0005524]	0.81		plasma membrane [GO:0005886]	[GO:0005886]	0.81
Dde_0411	Dde_0411	ABC3 transporter permease protein domain-containing protein										0.89				0.89		plasma membrane [GO:0005886]	[GO:0005886]	0.89
Dde_0409	Dde_0409	Major intrinsic protein										0.69		glycerol channel activity [GO:0015254]	[GO:0015254]	0.69		plasma membrane [GO:0005886]	[GO:0005886]	0.69
Dde_0403	Dde_0403	Regulatory protein MarR								response to stress [GO:0006950]	[GO:0006950]	0.67		DNA binding [GO:0003677]	[GO:0003677]	0.67				0.67
Dde_0402	Dde_0402	Efflux transporter, RND family, MFP subunit								response to antibiotic [GO:0046677]	[GO:0046677]	0.5		transmembrane transporter activity [GO:0022857]	[GO:0022857]	0.5		membrane [GO:0016020]	[GO:0016020]	0.5
Dde_0401	Dde_0401	Transporter, hydrophobe/amphiphile efflux-1 (HAE1) family										0.81		efflux transmembrane transporter activity [GO:0015562]	[GO:0015562]	0.81		plasma membrane [GO:0005886]	[GO:0005886]	0.81
Dde_0400	Dde_0400	RND efflux system, outer membrane lipoprotein, NodT family										0.75		efflux transmembrane transporter activity [GO:0015562]	[GO:0015562]	0.75		plasma membrane [GO:0005886]	[GO:0005886]	0.75
Dde_0393	Dde_0393	Tetratricopeptide repeat protein										0.79				0.79				0.79
Dde_0392	Dde_0392	4Fe-4S ferredoxin-type domain-containing protein										0.64				0.64				0.64
Dde_0391	Dde_0391	Response regulator receiver modulated CheW protein								chemotaxis [GO:0006935]	[GO:0006935]	0.74				0.74				0.74
Dde_0388	Dde_0388	Uncharacterized protein										0.79				0.79				0.79
Dde_0382	Dde_0382	Cobyrinic acid ac-diamide synthase								negative regulation of cell division [GO:0051782]	[GO:0051782]	0.83		ATP binding [GO:0005524]	[GO:0005524]	0.83		cytoplasmic side of plasma membrane [GO:0009898]	[GO:0009898]	0.83
Dde_0374	Dde_0374	CoA-disulfide reductase (EC 1.8.1.14)										0.87		CoA-disulfide reductase (NADPH) activity [GO:0050451]	[GO:0050451]	0.87				0.87
Dde_0371	Dde_0371	ABC-type transporter, periplasmic subunit								peptide transport [GO:0015833]	[GO:0015833]	0.69		peptide transmembrane transporter activity [GO:1904680]	[GO:1904680]	0.69		ATP-binding cassette (ABC) transporter complex [GO:0043190]	[GO:0043190]	0.69
Dde_0369	Dde_0369	Methyl-accepting chemotaxis sensory transducer								chemotaxis [GO:0006935]	[GO:0006935]	0.81		transmembrane signaling receptor activity [GO:0004888]	[GO:0004888]	0.81		membrane [GO:0016020]	[GO:0016020]	0.81
Dde_0365	Dde_0365	Metal-dependent phosphohydrolase HD sub domain-containing protein										0.57		hydrolase activity [GO:0016787]	[GO:0016787]	0.57				0.57
Dde_0362	Dde_0362	Sugar transferase										0.76		phosphotransferase activity, for other substituted phosphate groups [GO:0016780]	[GO:0016780]	0.76		membrane [GO:0016020]	[GO:0016020]	0.76
Dde_0360	Dde_0360	Polysaccharide biosynthesis protein CapD										0.54				0.54		membrane [GO:0016020]	[GO:0016020]	0.54
Dde_0358	Dde_0358	UDP-glucose 4-epimerase (EC 5.1.3.2)										0.72		UDP-glucose 4-epimerase activity [GO:0003978]	[GO:0003978]	0.72				0.72
Dde_0355	Dde_0355	Flagellar basal-body rod protein FlgC								bacterial-type flagellum-dependent swarming motility [GO:0071978]	[GO:0071978]	0.77				0.77		bacterial-type flagellum basal body, rod [GO:0030694]	[GO:0030694]	0.77
Dde_0347	Dde_0347	Methyl-accepting chemotaxis sensory transducer								chemotaxis [GO:0006935]	[GO:0006935]	0.7		transmembrane signaling receptor activity [GO:0004888]	[GO:0004888]	0.7		membrane [GO:0016020]	[GO:0016020]	0.7
Dde_0342	Dde_0342	Precorrin-8X methylmutase (EC 5.4.1.2)								cobalamin biosynthetic process [GO:0009236]	[GO:0009236]	0.72		precorrin-8X methylmutase activity [GO:0016993]	[GO:0016993]	0.72				0.72
Dde_0341	Dde_0341	DEAD/DEAH box helicase domain protein								ribosomal large subunit assembly [GO:0000027]	[GO:0000027]	0.58		ATP binding [GO:0005524]	[GO:0005524]	0.58		cytosol [GO:0005829]	[GO:0005829]	0.58
Dde_0339	Dde_0339	Membrane protein involved in aromatic hydrocarbon degradation										0.69		long-chain fatty acid transporting porin activity [GO:0015483]	[GO:0015483]	0.69		membrane [GO:0016020]	[GO:0016020]	0.69
Dde_0327	Dde_0327	Response regulator receiver protein								phosphorelay signal transduction system [GO:0000160]	[GO:0000160]	0.67				0.67				0.67
Dde_0318	Dde_0318	PAS modulated sigma54 specific transcriptional regulator, Fis family								regulation of DNA-templated transcription [GO:0006355]	[GO:0006355]	0.79		ATP binding [GO:0005524]	[GO:0005524]	0.79				0.79
Dde_0310	Dde_0310	Cl-channel voltage-gated family protein										0.79		voltage-gated chloride channel activity [GO:0005247]	[GO:0005247]	0.79		membrane [GO:0016020]	[GO:0016020]	0.79
Dde_0999	Dde_0999	Malto-oligosyltrehalose trehalohydrolase (MTHase) (EC 3.2.1.141) (4-alpha-D-((1->4)-alpha-D-glucano)trehalose trehalohydrolase) (Maltooligosyl trehalose trehalohydrolase)								trehalose biosynthetic process [GO:0005992]	[GO:0005992]	0.78		4-alpha-D-(1->4)-alpha-D-glucanotrehalose trehalohydrolase activity [GO:0033942]	[GO:0033942]	0.78		cytoplasm [GO:0005737]	[GO:0005737]	0.78
Dde_0709	moaA Dde_0709	GTP 3',8-cyclase (EC 4.1.99.22) (Molybdenum cofactor biosynthesis protein A)								Mo-molybdopterin cofactor biosynthetic process [GO:0006777]	[GO:0006777]	0.71		4 iron, 4 sulfur cluster binding [GO:0051539]	[GO:0051539]	0.71				0.71
Dde_0640	Dde_0640	dTTP/UTP pyrophosphatase (dTTPase/UTPase) (EC 3.6.1.9) (Nucleoside triphosphate pyrophosphatase) (Nucleotide pyrophosphatase) (Nucleotide PPase)								nucleotide metabolic process [GO:0009117]	[GO:0009117]	0.65		dTTP diphosphatase activity [GO:0036218]	[GO:0036218]	0.65		cytoplasm [GO:0005737]	[GO:0005737]	0.65
Dde_0626	glnS Dde_0626	Glutamine--tRNA ligase (EC 6.1.1.18) (Glutaminyl-tRNA synthetase) (GlnRS)								glutaminyl-tRNA aminoacylation [GO:0006425]	[GO:0006425]	0.83		ATP binding [GO:0005524]	[GO:0005524]	0.83		cytosol [GO:0005829]	[GO:0005829]	0.83
Dde_0586	rnfB Dde_0586	Ion-translocating oxidoreductase complex subunit B (EC 7.-.-.-) (Rnf electron transport complex subunit B)								electron transport chain [GO:0022900]	[GO:0022900]	0.52		4 iron, 4 sulfur cluster binding [GO:0051539]	[GO:0051539]	0.52		plasma membrane [GO:0005886]	[GO:0005886]	0.52
Dde_0560	ftsY Dde_0560	Signal recognition particle receptor FtsY (SRP receptor) (EC 3.6.5.4)								SRP-dependent cotranslational protein targeting to membrane [GO:0006614]	[GO:0006614]	0.72		ATP hydrolysis activity [GO:0016887]	[GO:0016887]	0.72		cytoplasm [GO:0005737]	[GO:0005737]	0.72
Dde_0998	Dde_0998	Methylated-DNA--protein-cysteine methyltransferase (EC 2.1.1.63)								DNA repair [GO:0006281]	[GO:0006281]	0.75		methylated-DNA-[protein]-cysteine S-methyltransferase activity [GO:0003908]	[GO:0003908]	0.75				0.75
Dde_0996	mreB Dde_0996	Cell shape-determining protein MreB								cell morphogenesis [GO:0000902]	[GO:0000902]	0.5		ATP binding [GO:0005524]	[GO:0005524]	0.5		cytoplasm [GO:0005737]	[GO:0005737]	0.5
Dde_0842	Dde_0842	asparagine synthase (glutamine-hydrolyzing) (EC 6.3.5.4)								asparagine biosynthetic process [GO:0006529]	[GO:0006529]	0.77		asparagine synthase (glutamine-hydrolyzing) activity [GO:0004066]	[GO:0004066]	0.77		cytosol [GO:0005829]	[GO:0005829]	0.77
Dde_0813	Dde_0813	Formate dehydrogenase, alpha subunit (EC 1.7.99.4)								anaerobic respiration [GO:0009061]	[GO:0009061]	0.52		4 iron, 4 sulfur cluster binding [GO:0051539]	[GO:0051539]	0.52		periplasmic space [GO:0042597]	[GO:0042597]	0.52
Dde_0804	cbiD Dde_0804	Cobalt-precorrin-5B C(1)-methyltransferase (EC 2.1.1.195) (Cobalt-precorrin-6A synthase)								anaerobic cobalamin biosynthetic process [GO:0019251]	[GO:0019251]	0.5		cobalt-precorrin-5B C1-methyltransferase activity [GO:0043780]	[GO:0043780]	0.5				0.5
Dde_0753	Dde_0753	Ferric uptake regulator, Fur family								negative regulation of DNA-templated transcription [GO:0045892]	[GO:0045892]	0.68		DNA-binding transcription factor activity [GO:0003700]	[GO:0003700]	0.68		cytosol [GO:0005829]	[GO:0005829]	0.68
Dde_0717	Dde_0717	Formate dehydrogenase, alpha subunit (EC 1.7.99.4)								anaerobic respiration [GO:0009061]	[GO:0009061]	0.57		4 iron, 4 sulfur cluster binding [GO:0051539]	[GO:0051539]	0.57		periplasmic space [GO:0042597]	[GO:0042597]	0.57
Dde_0711	Dde_0711	histidine kinase (EC 2.7.13.3)										0.78		phosphorelay sensor kinase activity [GO:0000155]	[GO:0000155]	0.78		membrane [GO:0016020]	[GO:0016020]	0.78
Dde_0602	Dde_0602	histidine kinase (EC 2.7.13.3)										0.56		phosphorelay sensor kinase activity [GO:0000155]	[GO:0000155]	0.56		membrane [GO:0016020]	[GO:0016020]	0.56
Dde_0590	Dde_0590	Cardiolipin synthase (EC 2.7.8.-)								cardiolipin biosynthetic process [GO:0032049]	[GO:0032049]	0.57		cardiolipin synthase activity [GO:0008808]	[GO:0008808]	0.57		plasma membrane [GO:0005886]	[GO:0005886]	0.57
Dde_0587	Dde_0587	FAD:protein FMN transferase (EC 2.7.1.180) (Flavin transferase)								protein flavinylation [GO:0017013]	[GO:0017013]	0.65		iron-sulfur cluster binding [GO:0051536]	[GO:0051536]	0.65				0.65
Dde_0584	rnfE Dde_0584	Ion-translocating oxidoreductase complex subunit E (EC 7.-.-.-) (Rnf electron transport complex subunit E)								electron transport chain [GO:0022900]	[GO:0022900]	0.65				0.65		plasma membrane [GO:0005886]	[GO:0005886]	0.65
Dde_0582	rnfD Dde_0582	Ion-translocating oxidoreductase complex subunit D (EC 7.-.-.-) (Rnf electron transport complex subunit D)								electron transport chain [GO:0022900]	[GO:0022900]	0.67				0.67		plasma membrane [GO:0005886]	[GO:0005886]	0.67
Dde_0576	Dde_0576	Transmembrane signal peptide protein										0.69				0.69		membrane [GO:0016020]	[GO:0016020]	0.69
Dde_0571	Dde_0571	Arginine decarboxylase (EC 4.1.1.19)								arginine catabolic process [GO:0006527]	[GO:0006527]	0.8		arginine decarboxylase activity [GO:0008792]	[GO:0008792]	0.8				0.8
Dde_3592	Dde_0534 Dde_0741 Dde_0745 Dde_1289 Dde_1524 Dde_1648 Dde_1944 Dde_2032 Dde_2513 Dde_2859 Dde_3592	Integrase catalytic region								DNA integration [GO:0015074]	[GO:0015074]	0		nucleic acid binding [GO:0003676]	[GO:0003676]	0				0
Dde_0995	Dde_0995	Cell shape-determining protein MreC (Cell shape protein MreC)								regulation of cell shape [GO:0008360]	[GO:0008360]	0.82				0.82		plasma membrane [GO:0005886]	[GO:0005886]	0.82
Dde_0971	Dde_0971	Uncharacterized protein										0.53				0.53				0.53
Dde_0970	Dde_0970	Filamentation induced by cAMP protein Fic										0.56		ATP binding [GO:0005524]	[GO:0005524]	0.56				0.56
Dde_0967	Dde_0967	CoA-substrate-specific enzyme activase										0.61		iron-sulfur cluster binding [GO:0051536]	[GO:0051536]	0.61				0.61
Dde_0954	Dde_0954	BNR repeat-containing glycosyl hydrolase										0.57		hydrolase activity [GO:0016787]	[GO:0016787]	0.57				0.57
Dde_0878	Dde_0878	histidine kinase (EC 2.7.13.3)										0.5		phosphorelay sensor kinase activity [GO:0000155]	[GO:0000155]	0.5		membrane [GO:0016020]	[GO:0016020]	0.5
Dde_0865	Dde_0865	Metal dependent phosphohydrolase								defense response to virus [GO:0051607]	[GO:0051607]	0.58		ATP binding [GO:0005524]	[GO:0005524]	0.58				0.58
Dde_0864	Dde_0864	CRISPR-associated protein, Cse1 family										0.75				0.75				0.75
Dde_0862	Dde_0862	CRISPR-associated protein, Cse4 family										0.62				0.62				0.62
Dde_0860	Dde_0860	CRISPR-associated protein, Cse3 family										0.5				0.5				0.5
Dde_0850	Dde_0850	Two component, sigma54 specific, transcriptional regulator, Fis family								phosphorelay signal transduction system [GO:0000160]	[GO:0000160]	0.5		ATP binding [GO:0005524]	[GO:0005524]	0.5				0.5
Dde_0849	Dde_0849	histidine kinase (EC 2.7.13.3)										0.75		phosphorelay sensor kinase activity [GO:0000155]	[GO:0000155]	0.75		membrane [GO:0016020]	[GO:0016020]	0.75
Dde_0846	Dde_0846	Glycosyl transferase group 1										0.62		glycosyltransferase activity [GO:0016757]	[GO:0016757]	0.62				0.62
Dde_0845	Dde_0845	O-antigen polymerase										0.57				0.57		membrane [GO:0016020]	[GO:0016020]	0.57
Dde_0840	Dde_0840	Fibronectin type III domain protein										0.76				0.76				0.76
Dde_0839	Dde_0839	Glycosyl transferase group 1										0.75		hexosyltransferase activity [GO:0016758]	[GO:0016758]	0.75		membrane [GO:0016020]	[GO:0016020]	0.75
Dde_0838	Dde_0838	Glycosyl transferase group 1										0.68		glycosyltransferase activity [GO:0016757]	[GO:0016757]	0.68				0.68
Dde_0837	Dde_0837	Glycosyl transferase family 2										0.55		transferase activity [GO:0016740]	[GO:0016740]	0.55		membrane [GO:0016020]	[GO:0016020]	0.55
Dde_0833	Dde_0833	Secretion ATPase, PEP-CTERM locus subfamily										0.7		ATP hydrolysis activity [GO:0016887]	[GO:0016887]	0.7				0.7
Dde_0832	Dde_0832	Non-specific protein-tyrosine kinase (EC 2.7.10.2)								extracellular polysaccharide biosynthetic process [GO:0045226]	[GO:0045226]	0.67		ATP binding [GO:0005524]	[GO:0005524]	0.67		plasma membrane [GO:0005886]	[GO:0005886]	0.67
Dde_0831	Dde_0831	Polysaccharide chain length determinant protein, PEP-CTERM locus subfamily										0.64		protein tyrosine kinase activity [GO:0004713]	[GO:0004713]	0.64		plasma membrane [GO:0005886]	[GO:0005886]	0.64
Dde_0830	Dde_0830	Polysaccharide export protein, PEP-CTERM sytem-associated								monoatomic ion transport [GO:0006811]	[GO:0006811]	1		polysaccharide transmembrane transporter activity [GO:0015159]	[GO:0015159]	1		cell outer membrane [GO:0009279]	[GO:0009279]	1
Dde_0829	Dde_0829	Exopolysaccharide biosynthesis polyprenyl glycosylphosphotransferase								colanic acid biosynthetic process [GO:0009242]	[GO:0009242]	0.61		undecaprenyl-phosphate glucose phosphotransferase activity [GO:0089702]	[GO:0089702]	0.61		membrane [GO:0016020]	[GO:0016020]	0.61
Dde_0828	Dde_0828	PEP-CTERM system TPR-repeat lipoprotein										0.81				0.81				0.81
Dde_0827	Dde_0827	Uncharacterized protein										0.69				0.69		plasma membrane [GO:0005886]	[GO:0005886]	0.69
Dde_0826	Dde_0826	Phosphonate-transporting ATPase (EC 3.6.3.28)										0.76		ATP binding [GO:0005524]	[GO:0005524]	0.76		plasma membrane [GO:0005886]	[GO:0005886]	0.76
Dde_0822	Dde_0822	UBA/THIF-type NAD/FAD binding protein								cyclic threonylcarbamoyladenosine biosynthetic process [GO:0061504]	[GO:0061504]	0.86		oxidoreductase activity [GO:0016491]	[GO:0016491]	0.86				0.86
Dde_0821	Dde_0821	Type IV pilus assembly PilZ										0.58		cyclic-di-GMP binding [GO:0035438]	[GO:0035438]	0.58				0.58
Dde_0820	Dde_0820	Putative two component, sigma54 specific, transcriptional regulator								phosphorelay signal transduction system [GO:0000160]	[GO:0000160]	0.65		ATP binding [GO:0005524]	[GO:0005524]	0.65				0.65
Dde_0819	Dde_0819	Patatin								lipid catabolic process [GO:0016042]	[GO:0016042]	0.59		hydrolase activity [GO:0016787]	[GO:0016787]	0.59				0.59
Dde_0817	Dde_0817	Diguanylate cyclase with PAS/PAC sensor										0.75				0.75				0.75
Dde_0816	Dde_0816	Diguanylate cyclase								cell adhesion involved in single-species biofilm formation [GO:0043709]	[GO:0043709]	0.53		diguanylate cyclase activity [GO:0052621]	[GO:0052621]	0.53		plasma membrane [GO:0005886]	[GO:0005886]	0.53
Dde_0811	Dde_0811	Peptidase M24								proteolysis [GO:0006508]	[GO:0006508]	0.55		manganese ion binding [GO:0030145]	[GO:0030145]	0.55		cytosol [GO:0005829]	[GO:0005829]	0.55
Dde_0809	Dde_0809	Endoribonuclease L-PSP										0.53		deaminase activity [GO:0019239]	[GO:0019239]	0.53		cytosol [GO:0005829]	[GO:0005829]	0.53
Dde_0808	Dde_0808	Sodium:dicarboxylate symporter								serine transport [GO:0032329]	[GO:0032329]	0.58		neutral L-amino acid:sodium symporter activity [GO:0005295]	[GO:0005295]	0.58		plasma membrane [GO:0005886]	[GO:0005886]	0.58
Dde_0807	Dde_0807	UPF0597 protein Dde_0807								L-cysteine catabolic process to pyruvate [GO:0019450]	[GO:0019450]	0.68		L-cysteine desulfhydrase activity [GO:0080146]	[GO:0080146]	0.68				0.68
Dde_0803	Dde_0803	Precorrin-6y C5,15-methyltransferase (Decarboxylating), CbiE subunit (EC 2.1.1.132)								cobalamin biosynthetic process [GO:0009236]	[GO:0009236]	0.64		precorrin-6Y C5,15-methyltransferase (decarboxylating) activity [GO:0046025]	[GO:0046025]	0.64				0.64
Dde_0802	Dde_0802	ABC-type transporter, periplasmic subunit family 3										0.59				0.59				0.59
Dde_0801	Dde_0801	Precorrin-4 C11-methyltransferase (EC 2.1.1.133)								cobalamin biosynthetic process [GO:0009236]	[GO:0009236]	0.5		precorrin-4 C11-methyltransferase activity [GO:0046026]	[GO:0046026]	0.5				0.5
Dde_0800	Dde_0800	4Fe-4S ferredoxin iron-sulfur binding domain-containing protein										0.53		iron-sulfur cluster binding [GO:0051536]	[GO:0051536]	0.53				0.53
Dde_0795	Dde_0795	DUF429 domain-containing protein										0.6				0.6				0.6
Dde_0792	Dde_0792	GCN5-related N-acetyltransferase										0.71		acyltransferase activity, transferring groups other than amino-acyl groups [GO:0016747]	[GO:0016747]	0.71				0.71
Dde_0791	Dde_0791	EamA domain-containing protein										0.57				0.57		membrane [GO:0016020]	[GO:0016020]	0.57
Dde_0789	Dde_0789	5'-nucleotidase (EC 3.1.3.5)								nucleotide metabolic process [GO:0009117]	[GO:0009117]	0.61		magnesium ion binding [GO:0000287]	[GO:0000287]	0.61		cytoplasm [GO:0005737]	[GO:0005737]	0.61
Dde_0788	Dde_0788	Tetratricopeptide TPR_1 repeat-containing protein										0.77				0.77				0.77
Dde_0779	Dde_0779	Helicase domain-containing protein										0.7		ATP binding [GO:0005524]	[GO:0005524]	0.7				0.7
Dde_0773	Dde_0773	Import inner membrane translocase subunit Tim44										0.61				0.61		membrane [GO:0016020]	[GO:0016020]	0.61
Dde_0770	Dde_0770	Uncharacterized protein										0.88				0.88				0.88
Dde_0766	Dde_0766	Nickel insertion protein										0.74				0.74				0.74
Dde_0762	Dde_0762	Sulfite reductase, dissimilatory-type gamma subunit (EC 1.8.99.3)								tRNA wobble position uridine thiolation [GO:0002143]	[GO:0002143]	0.69		oxidoreductase activity [GO:0016491]	[GO:0016491]	0.69		cytoplasm [GO:0005737]	[GO:0005737]	0.69
Dde_0761	Dde_0761	Uncharacterized protein										0.65				0.65				0.65
Dde_0760	Dde_0760	Inosine/uridine-preferring nucleoside hydrolase								purine nucleoside catabolic process [GO:0006152]	[GO:0006152]	0.65		purine nucleosidase activity [GO:0008477]	[GO:0008477]	0.65		cytosol [GO:0005829]	[GO:0005829]	0.65
Dde_0759	Dde_0759	Putative ABC transporter solute-binding protein										0.76				0.76				0.76
Dde_0758	Dde_0758	histidine kinase (EC 2.7.13.3)										0.75		phosphorelay sensor kinase activity [GO:0000155]	[GO:0000155]	0.75		membrane [GO:0016020]	[GO:0016020]	0.75
Dde_0755	Dde_0755	Cache domain-containing protein										0.81				0.81				0.81
Dde_0748	Dde_0748	DUF3124 domain-containing protein										0.62				0.62				0.62
Dde_0739	Dde_0739	Glycosyltransferase 28 domain-containing protein										0.75		hexosyltransferase activity [GO:0016758]	[GO:0016758]	0.75				0.75
Dde_0738	Dde_0738	Glycosyl transferase group 1										0.6		glycosyltransferase activity [GO:0016757]	[GO:0016757]	0.6				0.6
Dde_0736	Dde_0736	Phosphoglycerate mutase								negative regulation of glycolytic process [GO:0045820]	[GO:0045820]	0.79		fructose-2,6-bisphosphate 2-phosphatase activity [GO:0004331]	[GO:0004331]	0.79		cytosol [GO:0005829]	[GO:0005829]	0.79
Dde_0735	Dde_0735	Glycosyl transferase family 28 C-terminal domain-containing protein										0.71		hexosyltransferase activity [GO:0016758]	[GO:0016758]	0.71				0.71
Dde_0733	Dde_0733	ABC3 transporter permease protein domain-containing protein										0.8		transmembrane transporter activity [GO:0022857]	[GO:0022857]	0.8		plasma membrane [GO:0005886]	[GO:0005886]	0.8
Dde_0732	Dde_0732	Methyltransferase domain-containing protein										0.65				0.65				0.65
Dde_0730	Dde_0730	Uncharacterized protein										0.79		transmembrane transporter activity [GO:0022857]	[GO:0022857]	0.79		plasma membrane [GO:0005886]	[GO:0005886]	0.79
Dde_0729	Dde_0729	Uncharacterized protein										0.93				0.93		membrane [GO:0016020]	[GO:0016020]	0.93
Dde_0727	Dde_0727	Sodium/hydrogen exchanger								potassium ion transport [GO:0006813]	[GO:0006813]	0.75		antiporter activity [GO:0015297]	[GO:0015297]	0.75		membrane [GO:0016020]	[GO:0016020]	0.75
Dde_0725	Dde_0725	Ferredoxin hydrogenase (EC 1.12.7.2)										0.74		ferredoxin hydrogenase activity [GO:0008901]	[GO:0008901]	0.74				0.74
Dde_0721	Dde_0721	Protein serine/threonine phosphatase with Cache sensor								phosphorylation [GO:0016310]	[GO:0016310]	0.76		kinase activity [GO:0016301]	[GO:0016301]	0.76		membrane [GO:0016020]	[GO:0016020]	0.76
Dde_0719	Dde_0719	Fe-S cluster domain protein								Mo-molybdopterin cofactor biosynthetic process [GO:0006777]	[GO:0006777]	0.85		4 iron, 4 sulfur cluster binding [GO:0051539]	[GO:0051539]	0.85				0.85
Dde_0714	Dde_0714	Transposase, putative										0.78				0.78				0.78
Dde_0713	Dde_0713	Alkyl hydroperoxide reductase/ Thiol specific antioxidant/ Mal allergen										0.8		antioxidant activity [GO:0016209]	[GO:0016209]	0.8				0.8
Dde_0712	Dde_0712	Extracellular ligand-binding receptor										0.72				0.72				0.72
Dde_0710	Dde_0710	Anti-sigma-factor antagonist								phosphorelay signal transduction system [GO:0000160]	[GO:0000160]	0.61				0.61				0.61
Dde_0707	Dde_0707	Formate dehydrogenase subunit FdhD								Mo-molybdopterin cofactor biosynthetic process [GO:0006777]	[GO:0006777]	0.57		sulfurtransferase activity [GO:0016783]	[GO:0016783]	0.57		cytoplasm [GO:0005737]	[GO:0005737]	0.57
Dde_0706	Dde_0706	Formate dehydrogenase accessory protein								protein maturation [GO:0051604]	[GO:0051604]	0.69		ferric iron binding [GO:0008199]	[GO:0008199]	0.69		cytosol [GO:0005829]	[GO:0005829]	0.69
Dde_0703	Dde_0703	Methyl-accepting chemotaxis sensory transducer with Pas/Pac sensor								chemotaxis [GO:0006935]	[GO:0006935]	0.9		protein histidine kinase activity [GO:0004673]	[GO:0004673]	0.9		membrane [GO:0016020]	[GO:0016020]	0.9
Dde_0702	Dde_0702	S-adenosylhomocysteine deaminase (EC 3.5.4.28)										0.62		S-adenosylhomocysteine deaminase activity [GO:0050270]	[GO:0050270]	0.62				0.62
Dde_0701	Dde_0701	Xanthine permease										0.74		xanthine transmembrane transporter activity [GO:0042907]	[GO:0042907]	0.74		membrane [GO:0016020]	[GO:0016020]	0.74
Dde_0697	Dde_0697	Sigma 54 interacting domain protein								regulation of DNA-templated transcription [GO:0006355]	[GO:0006355]	0.68		ATP binding [GO:0005524]	[GO:0005524]	0.68		membrane [GO:0016020]	[GO:0016020]	0.68
Dde_0685	Dde_0685	Formylmethanofuran dehydrogenase subunit E region										0.62		molybdopterin molybdotransferase activity [GO:0061599]	[GO:0061599]	0.62				0.62
Dde_0681	Dde_0681	4Fe-4S ferredoxin iron-sulfur binding domain-containing protein										0.69		electron transfer activity [GO:0009055]	[GO:0009055]	0.69				0.69
Dde_0678	Dde_0678	Rhodanese-like protein										0.71		thiosulfate sulfurtransferase activity [GO:0004792]	[GO:0004792]	0.71				0.71
Dde_0670	Dde_0670	Acriflavin resistance protein										0.5		xenobiotic transmembrane transporter activity [GO:0042910]	[GO:0042910]	0.5		plasma membrane [GO:0005886]	[GO:0005886]	0.5
Dde_0665	Dde_0665	Maltose O-acetyltransferase (EC 2.3.1.79)										0.61		maltose O-acetyltransferase activity [GO:0008925]	[GO:0008925]	0.61				0.61
Dde_0657	Dde_0657	4Fe-4S ferredoxin iron-sulfur binding domain-containing protein										0.67		4 iron, 4 sulfur cluster binding [GO:0051539]	[GO:0051539]	0.67				0.67
Dde_0655	Dde_0655	Xylose isomerase domain-containing protein TIM barrel								base-excision repair [GO:0006284]	[GO:0006284]	0.76		DNA binding [GO:0003677]	[GO:0003677]	0.76				0.76
Dde_0653	Dde_0653	HmcA, High-molecular-weight cytochrome c										0.64		electron transfer activity [GO:0009055]	[GO:0009055]	0.64				0.64
Dde_0652	Dde_0652	HmcB, 40.1 kd protein in hmc operon										0.71		4 iron, 4 sulfur cluster binding [GO:0051539]	[GO:0051539]	0.71				0.71
Dde_0649	Dde_0649	HmcE, 25.3 kd protein in hmc operon										0.68				0.68		membrane [GO:0016020]	[GO:0016020]	0.68
Dde_0644	Dde_0644	PAS modulated sigma54 specific transcriptional regulator, Fis family								regulation of DNA-templated transcription [GO:0006355]	[GO:0006355]	0.76		ATP binding [GO:0005524]	[GO:0005524]	0.76				0.76
Dde_0643	Dde_0643	Metal dependent phosphohydrolase										0.7		hydrolase activity [GO:0016787]	[GO:0016787]	0.7				0.7
Dde_0637	Dde_0637	Extracellular solute-binding protein family 1										0.61				0.61				0.61
Dde_0631	Dde_0631	Putative solute symporter protein										0.67				0.67		membrane [GO:0016020]	[GO:0016020]	0.67
Dde_0630	Dde_0630	Putative sodium symporter protein										0.62		transmembrane transporter activity [GO:0022857]	[GO:0022857]	0.62		membrane [GO:0016020]	[GO:0016020]	0.62
Dde_0629	Dde_0629	Putative CBS domain and cyclic nucleotide-regulated nucleotidyltransferase										0.85		[protein-PII] uridylyltransferase activity [GO:0008773]	[GO:0008773]	0.85				0.85
Dde_0628	Dde_0628	DNA polymerase III, epsilon subunit (EC 2.7.7.7)								DNA replication [GO:0006260]	[GO:0006260]	0.77		3'-5' exonuclease activity [GO:0008408]	[GO:0008408]	0.77		cytosol [GO:0005829]	[GO:0005829]	0.77
Dde_0621	Dde_0621	Transcriptional regulator, GntR family with aminotransferase domain-containing protein (EC 2.6.1.57)								biosynthetic process [GO:0009058]	[GO:0009058]	0.68		DNA binding [GO:0003677]	[GO:0003677]	0.68				0.68
Dde_0618	Dde_0618	Integrase catalytic region								DNA integration [GO:0015074]	[GO:0015074]	0.86		nucleic acid binding [GO:0003676]	[GO:0003676]	0.86				0.86
Dde_0612	Dde_0612	Extracellular ligand-binding receptor								amino acid transport [GO:0006865]	[GO:0006865]	0.76				0.76				0.76
Dde_0608	Dde_0608	Monosaccharide-transporting ATPase (EC 3.6.3.17)								L-amino acid transport [GO:0015807]	[GO:0015807]	0.57		ATP binding [GO:0005524]	[GO:0005524]	0.57				0.57
Dde_0605	Dde_0605	Dual specificity protein phosphatase								protein dephosphorylation [GO:0006470]	[GO:0006470]	0.56		hydrolase activity [GO:0016787]	[GO:0016787]	0.56				0.56
Dde_0600	Dde_0600	Transmembrane protein										0.69				0.69		membrane [GO:0016020]	[GO:0016020]	0.69
Dde_0592	Dde_0592	Glycosyl transferase group 1										0.83		glycosyltransferase activity [GO:0016757]	[GO:0016757]	0.83				0.83
Dde_0591	Dde_0591	Phospholipase C/D domain-containing protein										0.68				0.68		membrane [GO:0016020]	[GO:0016020]	0.68
Dde_0580	Dde_0580	Cytochrome c										0.7		electron transfer activity [GO:0009055]	[GO:0009055]	0.7		membrane [GO:0016020]	[GO:0016020]	0.7
Dde_0574	Dde_0574	Agmatinase (EC 3.5.3.11)										0.62		agmatinase activity [GO:0008783]	[GO:0008783]	0.62				0.62
Dde_0573	Dde_0573	Carboxynorspermidine decarboxylase								lysine biosynthetic process via diaminopimelate [GO:0009089]	[GO:0009089]	0.62		diaminopimelate decarboxylase activity [GO:0008836]	[GO:0008836]	0.62				0.62
Dde_0567	Dde_0567	H(+)-transporting two-sector ATPase (EC 3.6.3.14)								metal ion transport [GO:0030001]	[GO:0030001]	0.86		hydrolase activity [GO:0016787]	[GO:0016787]	0.86		plasma membrane [GO:0005886]	[GO:0005886]	0.86
Dde_0561	Dde_0561	Cytochrome c family protein										0.62		electron transfer activity [GO:0009055]	[GO:0009055]	0.62				0.62
Dde_1081	argJ Dde_1081	Arginine biosynthesis bifunctional protein ArgJ [Cleaved into: Arginine biosynthesis bifunctional protein ArgJ alpha chain; Arginine biosynthesis bifunctional protein ArgJ beta chain] [Includes: Glutamate N-acetyltransferase (EC 2.3.1.35) (Ornithine acetyltransferase) (OATase) (Ornithine transacetylase); Amino-acid acetyltransferase (EC 2.3.1.1) (N-acetylglutamate synthase) (AGSase)]								arginine biosynthetic process [GO:0006526]	[GO:0006526]	0.61		glutamate N-acetyltransferase activity [GO:0004358]	[GO:0004358]	0.61		cytoplasm [GO:0005737]	[GO:0005737]	0.61
Dde_1275	dctP Dde_1275	Isethionate-binding periplasmic protein DctP (TRAP transporter, DctP solute-binding subunit)								alkanesulfonate catabolic process [GO:0046306]	[GO:0046306]	0.53				0.53		outer membrane-bounded periplasmic space [GO:0030288]	[GO:0030288]	0.53
Dde_1274	dctMQ Dde_1274	Isethionate TRAP transporter permease protein DctMQ (TRAP transporter, fused DctMQ subunit)								alkanesulfonate catabolic process [GO:0046306]	[GO:0046306]	0.52		transmembrane transporter activity [GO:0022857]	[GO:0022857]	0.52		plasma membrane [GO:0005886]	[GO:0005886]	0.52
Dde_1272	islB Dde_1272	Isethionate sulfite-lyase activating enzyme (EC 1.97.1.-) (GRE activase IslB) (Glycyl-radical enzyme activating enzyme IslB)								alkanesulfonate catabolic process [GO:0046306]	[GO:0046306]	0.64		4 iron, 4 sulfur cluster binding [GO:0051539]	[GO:0051539]	0.64				0.64
Dde_1180	Dde_1180	Phosphoenolpyruvate-protein phosphotransferase (EC 2.7.3.9)								phosphoenolpyruvate-dependent sugar phosphotransferase system [GO:0009401]	[GO:0009401]	0.77		metal ion binding [GO:0046872]	[GO:0046872]	0.77		cytoplasm [GO:0005737]	[GO:0005737]	0.77
Dde_1174	glcB Dde_1174	Malate synthase G (EC 2.3.3.9)								glyoxylate catabolic process [GO:0009436]	[GO:0009436]	0.86		magnesium ion binding [GO:0000287]	[GO:0000287]	0.86		cytosol [GO:0005829]	[GO:0005829]	0.86
Dde_1123	dxr Dde_1123	1-deoxy-D-xylulose 5-phosphate reductoisomerase (DXP reductoisomerase) (EC 1.1.1.267) (1-deoxyxylulose-5-phosphate reductoisomerase) (2-C-methyl-D-erythritol 4-phosphate synthase)								isopentenyl diphosphate biosynthetic process, methylerythritol 4-phosphate pathway involved in terpenoid biosynthetic process [GO:0051484]	[GO:0051484]	0.54		1-deoxy-D-xylulose-5-phosphate reductoisomerase activity [GO:0030604]	[GO:0030604]	0.54				0.54
Dde_1096	trmD Dde_1096	tRNA (guanine-N(1)-)-methyltransferase (EC 2.1.1.228) (M1G-methyltransferase) (tRNA [GM37] methyltransferase)								tRNA N1-guanine methylation [GO:0002939]	[GO:0002939]	0.5		tRNA (guanine(37)-N1)-methyltransferase activity [GO:0052906]	[GO:0052906]	0.5		cytosol [GO:0005829]	[GO:0005829]	0.5
Dde_1082	secA Dde_1082	Protein translocase subunit SecA (EC 7.4.2.8)								intracellular protein transmembrane transport [GO:0065002]	[GO:0065002]	0.65		ATP binding [GO:0005524]	[GO:0005524]	0.65		cell envelope Sec protein transport complex [GO:0031522]	[GO:0031522]	0.65
Dde_1050	ribB Dde_1050	3,4-dihydroxy-2-butanone 4-phosphate synthase (DHBP synthase) (EC 4.1.99.12)								riboflavin biosynthetic process [GO:0009231]	[GO:0009231]	0.58		3,4-dihydroxy-2-butanone-4-phosphate synthase activity [GO:0008686]	[GO:0008686]	0.58		cytosol [GO:0005829]	[GO:0005829]	0.58
Dde_1044	murB Dde_1044	UDP-N-acetylenolpyruvoylglucosamine reductase (EC 1.3.1.98) (UDP-N-acetylmuramate dehydrogenase)								cell division [GO:0051301]	[GO:0051301]	0.71		FAD binding [GO:0071949]	[GO:0071949]	0.71		cytosol [GO:0005829]	[GO:0005829]	0.71
Dde_1043	murC Dde_1043	UDP-N-acetylmuramate--L-alanine ligase (EC 6.3.2.8) (UDP-N-acetylmuramoyl-L-alanine synthetase)								cell division [GO:0051301]	[GO:0051301]	0.52		ATP binding [GO:0005524]	[GO:0005524]	0.52		cytoplasm [GO:0005737]	[GO:0005737]	0.52
Dde_1042	murG Dde_1042	UDP-N-acetylglucosamine--N-acetylmuramyl-(pentapeptide) pyrophosphoryl-undecaprenol N-acetylglucosamine transferase (EC 2.4.1.227) (Undecaprenyl-PP-MurNAc-pentapeptide-UDPGlcNAc GlcNAc transferase)								carbohydrate metabolic process [GO:0005975]	[GO:0005975]	0.75		UDP-N-acetyl-D-glucosamine:N-acetylmuramoyl-L-alanyl-D-glutamyl-meso-2,6-diaminopimelyl-D-alanyl-D-alanine-diphosphoundecaprenol 4-beta-N-acetylglucosaminlytransferase activity [GO:0051991]	[GO:0051991]	0.75		plasma membrane [GO:0005886]	[GO:0005886]	0.75
Dde_1041	Dde_1041	Probable peptidoglycan glycosyltransferase FtsW (EC 2.4.99.28) (Cell division protein FtsW) (Cell wall polymerase) (Peptidoglycan polymerase)								cell division [GO:0051301]	[GO:0051301]	0.7		glycosyltransferase activity [GO:0016757]	[GO:0016757]	0.7		cell division site [GO:0032153]	[GO:0032153]	0.7
Dde_1039	mraY Dde_1039	Phospho-N-acetylmuramoyl-pentapeptide-transferase (EC 2.7.8.13) (UDP-MurNAc-pentapeptide phosphotransferase)								cell division [GO:0051301]	[GO:0051301]	0.64		metal ion binding [GO:0046872]	[GO:0046872]	0.64		plasma membrane [GO:0005886]	[GO:0005886]	0.64
Dde_1324	pgl Dde_1324	6-phosphogluconolactonase (6PGL) (EC 3.1.1.31)								carbohydrate metabolic process [GO:0005975]	[GO:0005975]	0.67		6-phosphogluconolactonase activity [GO:0017057]	[GO:0017057]	0.67				0.67
Dde_1318	Dde_1318	DNA topoisomerase (EC 5.6.2.1) (Omega-protein) (Relaxing enzyme) (Swivelase) (Untwisting enzyme)								DNA topological change [GO:0006265]	[GO:0006265]	0.74		DNA binding [GO:0003677]	[GO:0003677]	0.74				0.74
Dde_1315	Dde_1315	UTP--glucose-1-phosphate uridylyltransferase (EC 2.7.7.9)								glycogen metabolic process [GO:0005977]	[GO:0005977]	0.79		UTP:glucose-1-phosphate uridylyltransferase activity [GO:0003983]	[GO:0003983]	0.79		cytoplasm [GO:0005737]	[GO:0005737]	0.79
Dde_1313	Dde_1313	Copper-translocating P-type ATPase (EC 3.6.3.4)								copper ion homeostasis [GO:0055070]	[GO:0055070]	0.61		ATP binding [GO:0005524]	[GO:0005524]	0.61		plasma membrane [GO:0005886]	[GO:0005886]	0.61
Dde_1286	Dde_1286	histidine kinase (EC 2.7.13.3)								protein autophosphorylation [GO:0046777]	[GO:0046777]	0.78		histidine phosphotransfer kinase activity [GO:0009927]	[GO:0009927]	0.78		membrane [GO:0016020]	[GO:0016020]	0.78
Dde_1267	Dde_1267	succinyl-diaminopimelate desuccinylase (EC 3.5.1.18)										0.59		hydrolase activity [GO:0016787]	[GO:0016787]	0.59				0.59
Dde_1261	Dde_1261	histidine kinase (EC 2.7.13.3)										0.62		phosphorelay sensor kinase activity [GO:0000155]	[GO:0000155]	0.62		plasma membrane [GO:0005886]	[GO:0005886]	0.62
Dde_1216	Dde_1216	Alkaline phosphatase								dephosphorylation [GO:0016311]	[GO:0016311]	0.62		alkaline phosphatase activity [GO:0004035]	[GO:0004035]	0.62				0.62
Dde_1177	Dde_1177	Dipeptide epimerase (EC 5.1.1.-)										0.62		metal ion binding [GO:0046872]	[GO:0046872]	0.62				0.62
Dde_1147	htpG Dde_1147	Chaperone protein HtpG (Heat shock protein HtpG) (High temperature protein G)										0.68		ATP binding [GO:0005524]	[GO:0005524]	0.68		cytoplasm [GO:0005737]	[GO:0005737]	0.68
Dde_1137	rnj Dde_1137	Ribonuclease J (RNase J) (EC 3.1.-.-)								rRNA processing [GO:0006364]	[GO:0006364]	0.57		5'-3' RNA exonuclease activity [GO:0004534]	[GO:0004534]	0.57		cytoplasm [GO:0005737]	[GO:0005737]	0.57
Dde_1131	Dde_1131	Glutamine--scyllo-inositol transaminase (EC 2.6.1.50)								polysaccharide biosynthetic process [GO:0000271]	[GO:0000271]	0.56		glutamine-scyllo-inositol transaminase activity [GO:0047310]	[GO:0047310]	0.56				0.56
Dde_1128	frr Dde_1128	Ribosome-recycling factor (RRF) (Ribosome-releasing factor)								cytoplasmic translational termination [GO:0002184]	[GO:0002184]	0.73		ribosomal large subunit binding [GO:0043023]	[GO:0043023]	0.73		cytosol [GO:0005829]	[GO:0005829]	0.73
Dde_1126	Dde_1126	Isoprenyl transferase (EC 2.5.1.-)								polyprenol biosynthetic process [GO:0016094]	[GO:0016094]	0.68		magnesium ion binding [GO:0000287]	[GO:0000287]	0.68				0.68
Dde_1124	Dde_1124	Aromatic-L-amino-acid decarboxylase (EC 4.1.1.28)								amino acid metabolic process [GO:0006520]	[GO:0006520]	0.59		aromatic-L-amino-acid decarboxylase activity [GO:0004058]	[GO:0004058]	0.59				0.59
Dde_1120	Dde_1120	Flagellar hook-associated protein 2 (HAP2) (Flagellar cap protein)								bacterial-type flagellum-dependent cell motility [GO:0071973]	[GO:0071973]	0.7				0.7		bacterial-type flagellum filament cap [GO:0009421]	[GO:0009421]	0.7
Dde_1097	rimM Dde_1097	Ribosome maturation factor RimM								ribosomal small subunit biogenesis [GO:0042274]	[GO:0042274]	0.65		ribosome binding [GO:0043022]	[GO:0043022]	0.65		cytoplasm [GO:0005737]	[GO:0005737]	0.65
Dde_1074	Dde_1074	L-lactate permease										0.67		lactate transmembrane transporter activity [GO:0015129]	[GO:0015129]	0.67		plasma membrane [GO:0005886]	[GO:0005886]	0.67
Dde_1054	trpF Dde_1054	N-(5'-phosphoribosyl)anthranilate isomerase (PRAI) (EC 5.3.1.24)								tryptophan biosynthetic process [GO:0000162]	[GO:0000162]	0.57		phosphoribosylanthranilate isomerase activity [GO:0004640]	[GO:0004640]	0.57				0.57
Dde_1038	Dde_1038	UDP-N-acetylmuramoyl-tripeptide--D-alanyl-D-alanine ligase (EC 6.3.2.10)								cell division [GO:0051301]	[GO:0051301]	0.65		ATP binding [GO:0005524]	[GO:0005524]	0.65		cytoplasm [GO:0005737]	[GO:0005737]	0.65
Dde_1032	Dde_1032	Pyruvate kinase (EC 2.7.1.40)								phosphorylation [GO:0016310]	[GO:0016310]	0.85		ATP binding [GO:0005524]	[GO:0005524]	0.85		cytoplasm [GO:0005737]	[GO:0005737]	0.85
Dde_1030	cobQ Dde_1030	Cobyric acid synthase								cobalamin biosynthetic process [GO:0009236]	[GO:0009236]	0.71		ABC-type vitamin B12 transporter activity [GO:0015420]	[GO:0015420]	0.71				0.71
Dde_1025	grpE Dde_1025	Protein GrpE (HSP-70 cofactor)								protein folding [GO:0006457]	[GO:0006457]	0.71		adenyl-nucleotide exchange factor activity [GO:0000774]	[GO:0000774]	0.71		cytoplasm [GO:0005737]	[GO:0005737]	0.71
Dde_1023	dnaK Dde_1023	Chaperone protein DnaK (HSP70) (Heat shock 70 kDa protein) (Heat shock protein 70)										0.59		ATP binding [GO:0005524]	[GO:0005524]	0.59				0.59
Dde_1020	gatA Dde_1020	Glutamyl-tRNA(Gln) amidotransferase subunit A (Glu-ADT subunit A) (EC 6.3.5.7)								translation [GO:0006412]	[GO:0006412]	0.57		ATP binding [GO:0005524]	[GO:0005524]	0.57		glutamyl-tRNA(Gln) amidotransferase complex [GO:0030956]	[GO:0030956]	0.57
Dde_1014	uvrC Dde_1014	UvrABC system protein C (Protein UvrC) (Excinuclease ABC subunit C)								nucleotide-excision repair [GO:0006289]	[GO:0006289]	0.7		DNA binding [GO:0003677]	[GO:0003677]	0.7		cytoplasm [GO:0005737]	[GO:0005737]	0.7
Dde_1006	Dde_1006	Enoyl-[acyl-carrier-protein] reductase [NADH] (EC 1.3.1.9)								fatty acid biosynthetic process [GO:0006633]	[GO:0006633]	0.71		enoyl-[acyl-carrier-protein] reductase (NADH) activity [GO:0004318]	[GO:0004318]	0.71				0.71
Dde_1358	Dde_1358	DAC domain-containing protein										0.65		diadenylate cyclase activity [GO:0106408]	[GO:0106408]	0.65				0.65
Dde_1351	Dde_1351	Diguanylate cyclase/phosphodiesterase with PAS/PAC sensor(S)										0.77				0.77		membrane [GO:0016020]	[GO:0016020]	0.77
Dde_1350	Dde_1350	RarD protein, DMT superfamily transporter										0.52				0.52		plasma membrane [GO:0005886]	[GO:0005886]	0.52
Dde_1346	Dde_1346	Uncharacterized protein										0.69				0.69				0.69
Dde_1342	Dde_1342	Uncharacterized protein										0.57				0.57				0.57
Dde_1335	Dde_1335	ABC transporter permease										0.64		transmembrane transporter activity [GO:0022857]	[GO:0022857]	0.64		plasma membrane [GO:0005886]	[GO:0005886]	0.64
Dde_1329	Dde_1329	ABC-type transporter, periplasmic subunit								peptide transport [GO:0015833]	[GO:0015833]	0.64		peptide transmembrane transporter activity [GO:1904680]	[GO:1904680]	0.64		ATP-binding cassette (ABC) transporter complex [GO:0043190]	[GO:0043190]	0.64
Dde_1327	Dde_1327	ABC-type transporter, integral membrane subunit								transmembrane transport [GO:0055085]	[GO:0055085]	0.89				0.89		plasma membrane [GO:0005886]	[GO:0005886]	0.89
Dde_1325	Dde_1325	ABC transporter related protein										0.61		ATP binding [GO:0005524]	[GO:0005524]	0.61				0.61
Dde_1323	Dde_1323	Carboxylyase-related protein										0.55		carboxy-lyase activity [GO:0016831]	[GO:0016831]	0.55		cytoplasm [GO:0005737]	[GO:0005737]	0.55
Dde_1322	Dde_1322	Methyl-accepting chemotaxis sensory transducer with Pas/Pac sensor								signal transduction [GO:0007165]	[GO:0007165]	0.78				0.78		membrane [GO:0016020]	[GO:0016020]	0.78
Dde_1312	Dde_1312	Heavy metal transport/detoxification protein										0.59		metal ion binding [GO:0046872]	[GO:0046872]	0.59				0.59
Dde_1310	Dde_1310	AMIN domain-containing protein										0.69				0.69				0.69
Dde_3592	Dde_0534 Dde_0741 Dde_0745 Dde_1289 Dde_1524 Dde_1648 Dde_1944 Dde_2032 Dde_2513 Dde_2859 Dde_3592	Integrase catalytic region								DNA integration [GO:0015074]	[GO:0015074]	0		nucleic acid binding [GO:0003676]	[GO:0003676]	0				0
Dde_1279	Dde_1279	Methyl-accepting chemotaxis sensory transducer with Pas/Pac sensor								signal transduction [GO:0007165]	[GO:0007165]	0.65				0.65		membrane [GO:0016020]	[GO:0016020]	0.65
Dde_1278	Dde_1278	Amidohydrolase 2								secondary metabolic process [GO:0019748]	[GO:0019748]	0.59		carboxy-lyase activity [GO:0016831]	[GO:0016831]	0.59		cytoplasm [GO:0005737]	[GO:0005737]	0.59
Dde_1269	Dde_1269	N-acyl-D-amino-acid deacylase (EC 3.5.1.81)										0.67		N-acyl-D-amino-acid deacylase activity [GO:0047420]	[GO:0047420]	0.67				0.67
Dde_1268	Dde_1268	Na+/solute symporter										0.67		transmembrane transporter activity [GO:0022857]	[GO:0022857]	0.67		membrane [GO:0016020]	[GO:0016020]	0.67
Dde_1266	Dde_1266	Diaminopropionate ammonia-lyase (EC 4.3.1.15)										0.72		diaminopropionate ammonia-lyase activity [GO:0008838]	[GO:0008838]	0.72				0.72
Dde_1263	Dde_1263	DSBA oxidoreductase										0.54		oxidoreductase activity [GO:0016491]	[GO:0016491]	0.54				0.54
Dde_1260	Dde_1260	Putative two component, sigma54 specific, transcriptional regulator								phosphorelay signal transduction system [GO:0000160]	[GO:0000160]	0.6		ATP binding [GO:0005524]	[GO:0005524]	0.6				0.6
Dde_1251	Dde_1251	Oxidoreductase FAD/NAD(P)-binding domain protein								pyrimidine nucleotide biosynthetic process [GO:0006221]	[GO:0006221]	0.71		2 iron, 2 sulfur cluster binding [GO:0051537]	[GO:0051537]	0.71				0.71
Dde_1250	Dde_1250	Glutamate synthase (NADPH), homotetrameric (EC 1.4.1.13)										0.64		glutamate synthase (NADPH) activity [GO:0004355]	[GO:0004355]	0.64				0.64
Dde_1241	Dde_1241	Acyltransferase 3								lipopolysaccharide biosynthetic process [GO:0009103]	[GO:0009103]	0.74		acyltransferase activity, transferring groups other than amino-acyl groups [GO:0016747]	[GO:0016747]	0.74		membrane [GO:0016020]	[GO:0016020]	0.74
Dde_1218	Dde_1218	Ferredoxin-dependent glutamate synthase								glutamate biosynthetic process [GO:0006537]	[GO:0006537]	0.5		glutamate synthase activity [GO:0015930]	[GO:0015930]	0.5				0.5
Dde_1212	Dde_1212	Hydrogenase, putative										0.65		iron-sulfur cluster binding [GO:0051536]	[GO:0051536]	0.65				0.65
Dde_1211	Dde_1211	4Fe-4S ferredoxin iron-sulfur binding domain-containing protein										0.63		iron-sulfur cluster binding [GO:0051536]	[GO:0051536]	0.63				0.63
Dde_1209	Dde_1209	4Fe-4S ferredoxin iron-sulfur binding domain-containing protein										0.65		iron-sulfur cluster binding [GO:0051536]	[GO:0051536]	0.65				0.65
Dde_1205	Dde_1205	EamA domain-containing protein										0.65				0.65		membrane [GO:0016020]	[GO:0016020]	0.65
Dde_1204	Dde_1204	Sodium/sulphate symporter										0.73		transmembrane transporter activity [GO:0022857]	[GO:0022857]	0.73		membrane [GO:0016020]	[GO:0016020]	0.73
Dde_1202	Dde_1202	Thioredoxin domain-containing protein								cell redox homeostasis [GO:0045454]	[GO:0045454]	0.5				0.5				0.5
Dde_1201	Dde_1201	Sulfatase										0.83				0.83				0.83
Dde_1200	Dde_1200	Transcriptional regulator, Crp/Fnr family								regulation of DNA-templated transcription [GO:0006355]	[GO:0006355]	0.71		DNA binding [GO:0003677]	[GO:0003677]	0.71				0.71
Dde_1198	Dde_1198	protein-glutamate O-methyltransferase (EC 2.1.1.80)								methylation [GO:0032259]	[GO:0032259]	0.56		protein-glutamate O-methyltransferase activity [GO:0008983]	[GO:0008983]	0.56				0.56
Dde_1193	Dde_1193	Component of nickel ABC transport system										0.79		ATP binding [GO:0005524]	[GO:0005524]	0.79		ATP-binding cassette (ABC) transporter complex [GO:0043190]	[GO:0043190]	0.79
Dde_1190	Dde_1190	Cobalamin (Vitamin B12) biosynthesis CbiM protein								transition metal ion transport [GO:0000041]	[GO:0000041]	0.74				0.74		plasma membrane [GO:0005886]	[GO:0005886]	0.74
Dde_1183	Dde_1183	ABC-type transporter, integral membrane subunit								transmembrane transport [GO:0055085]	[GO:0055085]	0.88				0.88		plasma membrane [GO:0005886]	[GO:0005886]	0.88
Dde_1182	Dde_1182	Oligopeptide/dipeptide ABC transporter, ATPase subunit (EC 3.6.3.24)								peptide transport [GO:0015833]	[GO:0015833]	0.81		ATP binding [GO:0005524]	[GO:0005524]	0.81				0.81
Dde_1181	Dde_1181	Oligopeptide/dipeptide ABC transporter, ATPase subunit (EC 3.6.3.24)								peptide transport [GO:0015833]	[GO:0015833]	0.88		ATP binding [GO:0005524]	[GO:0005524]	0.88				0.88
Dde_1179	Dde_1179	Dihydroxyacetone kinase, L subunit								glycerol catabolic process [GO:0019563]	[GO:0019563]	0.71		glycerone kinase activity [GO:0004371]	[GO:0004371]	0.71		cytosol [GO:0005829]	[GO:0005829]	0.71
Dde_1173	Dde_1173	DUF306 domain-containing protein										0.5				0.5				0.5
Dde_1169	Dde_1169	Intracellular protease, PfpI family								proteolysis [GO:0006508]	[GO:0006508]	0.56		peptidase activity [GO:0008233]	[GO:0008233]	0.56		membrane [GO:0016020]	[GO:0016020]	0.56
Dde_1166	Dde_1166	Diguanylate cyclase with PAS/PAC sensor										0.65				0.65				0.65
Dde_1165	Dde_1165	histidine kinase (EC 2.7.13.3)										0.88		phosphorelay sensor kinase activity [GO:0000155]	[GO:0000155]	0.88				0.88
Dde_1164	Dde_1164	Alcohol dehydrogenase (EC 1.1.1.1)										0.84		alcohol dehydrogenase (NAD+) activity [GO:0004022]	[GO:0004022]	0.84				0.84
Dde_1158	Dde_1158	Putative phage repressor										0.74		DNA binding [GO:0003677]	[GO:0003677]	0.74				0.74
Dde_1156	Dde_1156	Uncharacterized protein										0.81				0.81				0.81
Dde_1155	Dde_1155	Single-strand binding protein/primosomal replication protein N										0.86		single-stranded DNA binding [GO:0003697]	[GO:0003697]	0.86				0.86
Dde_1154	Dde_1154	Peptidase M15A										0.54				0.54				0.54
Dde_1152	Dde_1152	Uncharacterized protein										0.71				0.71				0.71
Dde_1151	Dde_1151	Metal dependent phosphohydrolase										0.94		hydrolase activity [GO:0016787]	[GO:0016787]	0.94				0.94
Dde_1150	Dde_1150	17 kDa surface antigen										0.81				0.81		outer membrane [GO:0019867]	[GO:0019867]	0.81
Dde_1148	Dde_1148	Uncharacterized protein										0.79				0.79				0.79
Dde_1138	Dde_1138	5-carboxymethyl-2-hydroxymuconate Delta-isomerase (EC 5.3.3.10)										0.6		5-carboxymethyl-2-hydroxymuconate delta-isomerase activity [GO:0008704]	[GO:0008704]	0.6				0.6
Dde_1130	Dde_1130	Glycosyl transferase family 2										0.5		transferase activity [GO:0016740]	[GO:0016740]	0.5				0.5
Dde_1121	Dde_1121	Peptidase M22 glycoprotease								proteolysis [GO:0006508]	[GO:0006508]	0.63		peptidase activity [GO:0008233]	[GO:0008233]	0.63				0.63
Dde_1116	Dde_1116	MJ0042 family finger-like protein										0.76				0.76		membrane [GO:0016020]	[GO:0016020]	0.76
Dde_1115	Dde_1115	Uncharacterized protein										0.61				0.61				0.61
Dde_1106	Dde_1106	5-enolpyruvylshikimate-3-phosphate synthase-like protein								chorismate metabolic process [GO:0046417]	[GO:0046417]	0.5		transferase activity, transferring alkyl or aryl (other than methyl) groups [GO:0016765]	[GO:0016765]	0.5				0.5
Dde_1102	Dde_1102	Sulphate transporter								inorganic anion transmembrane transport [GO:0098661]	[GO:0098661]	0.77		monoatomic anion transmembrane transporter activity [GO:0008509]	[GO:0008509]	0.77		membrane [GO:0016020]	[GO:0016020]	0.77
Dde_1091	Dde_1091	PTS system mannose/fructose/sorbose family IID component								phosphoenolpyruvate-dependent sugar phosphotransferase system [GO:0009401]	[GO:0009401]	0.82				0.82		membrane [GO:0016020]	[GO:0016020]	0.82
Dde_1087	Dde_1087	D-lactate dehydrogenase (Cytochrome) (EC 1.1.2.4)										0.81		D-lactate dehydrogenase (cytochrome) activity [GO:0004458]	[GO:0004458]	0.81				0.81
Dde_1085	Dde_1085	4Fe-4S ferredoxin iron-sulfur binding domain-containing protein										0.76		4 iron, 4 sulfur cluster binding [GO:0051539]	[GO:0051539]	0.76				0.76
Dde_1083	Dde_1083	Uncharacterized protein										0.58				0.58				0.58
Dde_1079	Dde_1079	Nitrite reductase (NAD(P)H) (EC 1.7.1.4)										0.68		heme binding [GO:0020037]	[GO:0020037]	0.68				0.68
Dde_1078	Dde_1078	CheW protein								chemotaxis [GO:0006935]	[GO:0006935]	0.65				0.65		cytosol [GO:0005829]	[GO:0005829]	0.65
Dde_1076	Dde_1076	Nitrate reductase (EC 1.7.99.4)										0.74		iron-sulfur cluster binding [GO:0051536]	[GO:0051536]	0.74				0.74
Dde_1075	Dde_1075	4Fe-4S ferredoxin iron-sulfur binding domain-containing protein										0.7		iron-sulfur cluster binding [GO:0051536]	[GO:0051536]	0.7				0.7
Dde_1071	Dde_1071	histidine kinase (EC 2.7.13.3)										0.71		phosphorelay sensor kinase activity [GO:0000155]	[GO:0000155]	0.71		membrane [GO:0016020]	[GO:0016020]	0.71
Dde_1069	Dde_1069	Diguanylate cyclase								cell adhesion involved in single-species biofilm formation [GO:0043709]	[GO:0043709]	0.6		diguanylate cyclase activity [GO:0052621]	[GO:0052621]	0.6		plasma membrane [GO:0005886]	[GO:0005886]	0.6
Dde_1065	Dde_1065	Uncharacterized protein										0.78				0.78				0.78
Dde_1063	Dde_1063	Uncharacterized protein										0.55				0.55				0.55
Dde_1059	Dde_1059	PhoH family protein										0.56		ATP binding [GO:0005524]	[GO:0005524]	0.56		cytosol [GO:0005829]	[GO:0005829]	0.56
Dde_1055	Dde_1055	ABC transporter related protein										0.67		ATP binding [GO:0005524]	[GO:0005524]	0.67				0.67
Dde_1036	Dde_1036	Peptidoglycan glycosyltransferase (EC 2.4.1.129)								cell wall organization [GO:0071555]	[GO:0071555]	0.68		glycosyltransferase activity [GO:0016757]	[GO:0016757]	0.68		membrane [GO:0016020]	[GO:0016020]	0.68
Dde_1029	Dde_1029	Type IV pilus assembly PilZ										0.67		cyclic-di-GMP binding [GO:0035438]	[GO:0035438]	0.67				0.67
Dde_1028	Dde_1028	AsmA family protein								regulation of protein targeting to membrane [GO:0090313]	[GO:0090313]	0.72				0.72		plasma membrane [GO:0005886]	[GO:0005886]	0.72
Dde_1026	hrcA Dde_1026	Heat-inducible transcription repressor HrcA								negative regulation of DNA-templated transcription [GO:0045892]	[GO:0045892]	0.65		DNA binding [GO:0003677]	[GO:0003677]	0.65				0.65
Dde_1022	Dde_1022	Leucine-binding protein domain-containing protein										0.69				0.69		membrane [GO:0016020]	[GO:0016020]	0.69
Dde_1017	Dde_1017	Amino acid-binding protein										0.67		DNA binding [GO:0003677]	[GO:0003677]	0.67				0.67
Dde_1016	Dde_1016	Two component, sigma54 specific, transcriptional regulator, Fis family								phosphorelay signal transduction system [GO:0000160]	[GO:0000160]	0.65		ATP binding [GO:0005524]	[GO:0005524]	0.65				0.65
Dde_1015	Dde_1015	histidine kinase (EC 2.7.13.3)										0.59		phosphorelay sensor kinase activity [GO:0000155]	[GO:0000155]	0.59				0.59
Dde_1011	Dde_1011	Porin										0.73				0.73				0.73
Dde_1010	Dde_1010	Porin										0.53				0.53				0.53
Dde_2045	nnrE nnrD Dde_2045	Bifunctional NAD(P)H-hydrate repair enzyme (Nicotinamide nucleotide repair protein) [Includes: ADP-dependent (S)-NAD(P)H-hydrate dehydratase (EC 4.2.1.136) (ADP-dependent NAD(P)HX dehydratase); NAD(P)H-hydrate epimerase (EC 5.1.99.6)]								metabolite repair [GO:0110051]	[GO:0110051]	0.67		ADP-dependent NAD(P)H-hydrate dehydratase activity [GO:0052855]	[GO:0052855]	0.67				0.67
Dde_1506	gpt Dde_1506	Xanthine-guanine phosphoribosyltransferase (XGPRT) (EC 2.4.2.-) (EC 2.4.2.22) (Xanthine phosphoribosyltransferase)								GMP salvage [GO:0032263]	[GO:0032263]	0.56		guanine phosphoribosyltransferase activity [GO:0052657]	[GO:0052657]	0.56		plasma membrane [GO:0005886]	[GO:0005886]	0.56
Dde_2093	ligA Dde_2093	DNA ligase (EC 6.5.1.2) (Polydeoxyribonucleotide synthase [NAD(+)])								base-excision repair, DNA ligation [GO:0006288]	[GO:0006288]	0.57		DNA binding [GO:0003677]	[GO:0003677]	0.57		cytosol [GO:0005829]	[GO:0005829]	0.57
Dde_2059	rsmA ksgA Dde_2059	Ribosomal RNA small subunit methyltransferase A (EC 2.1.1.182) (16S rRNA (adenine(1518)-N(6)/adenine(1519)-N(6))-dimethyltransferase) (16S rRNA dimethyladenosine transferase) (16S rRNA dimethylase) (S-adenosylmethionine-6-N', N'-adenosyl(rRNA) dimethyltransferase)										0.67		16S rRNA (adenine(1518)-N(6)/adenine(1519)-N(6))-dimethyltransferase activity [GO:0052908]	[GO:0052908]	0.67		cytosol [GO:0005829]	[GO:0005829]	0.67
Dde_2054	mutS2 Dde_2054	Endonuclease MutS2 (EC 3.1.-.-)								mismatch repair [GO:0006298]	[GO:0006298]	0.64		ATP binding [GO:0005524]	[GO:0005524]	0.64				0.64
Dde_2025	hemA Dde_2025	Glutamyl-tRNA reductase (GluTR) (EC 1.2.1.70)								protoporphyrinogen IX biosynthetic process from glutamate [GO:0019353]	[GO:0019353]	0.81		glutamyl-tRNA reductase activity [GO:0008883]	[GO:0008883]	0.81				0.81
Dde_1672	purM Dde_1672	Phosphoribosylformylglycinamidine cyclo-ligase (EC 6.3.3.1) (AIR synthase) (AIRS) (Phosphoribosyl-aminoimidazole synthetase)								'de novo' IMP biosynthetic process [GO:0006189]	[GO:0006189]	0.61		ATP binding [GO:0005524]	[GO:0005524]	0.61		cytosol [GO:0005829]	[GO:0005829]	0.61
Dde_1555	thiG Dde_1555	Thiazole synthase (EC 2.8.1.10)								thiamine diphosphate biosynthetic process [GO:0009229]	[GO:0009229]	0.7		thiazole synthase activity [GO:1990107]	[GO:1990107]	0.7		cytoplasm [GO:0005737]	[GO:0005737]	0.7
Dde_1542	Dde_1542	Acetyl-coenzyme A carboxylase carboxyl transferase subunits beta/alpha (EC 2.1.3.15)								fatty acid biosynthetic process [GO:0006633]	[GO:0006633]	0.75		acetyl-CoA carboxylase activity [GO:0003989]	[GO:0003989]	0.75		acetyl-CoA carboxylase complex [GO:0009317]	[GO:0009317]	0.75
Dde_1519	priA Dde_1519	Primosomal protein N' (EC 3.6.4.-) (ATP-dependent helicase PriA)								DNA recombination [GO:0006310]	[GO:0006310]	0.68		3'-5' DNA helicase activity [GO:0043138]	[GO:0043138]	0.68		primosome complex [GO:1990077]	[GO:1990077]	0.68
Dde_1517	glmM Dde_1517	Phosphoglucosamine mutase (EC 5.4.2.10)								carbohydrate metabolic process [GO:0005975]	[GO:0005975]	0.71		magnesium ion binding [GO:0000287]	[GO:0000287]	0.71		cytosol [GO:0005829]	[GO:0005829]	0.71
Dde_1498	panC Dde_1498	Pantothenate synthetase (PS) (EC 6.3.2.1) (Pantoate--beta-alanine ligase) (Pantoate-activating enzyme)								pantothenate biosynthetic process [GO:0015940]	[GO:0015940]	0.61		ATP binding [GO:0005524]	[GO:0005524]	0.61		cytosol [GO:0005829]	[GO:0005829]	0.61
Dde_1471	guaB Dde_1471	Inosine-5'-monophosphate dehydrogenase (IMP dehydrogenase) (IMPD) (IMPDH) (EC 1.1.1.205)								GMP biosynthetic process [GO:0006177]	[GO:0006177]	0.64		IMP dehydrogenase activity [GO:0003938]	[GO:0003938]	0.64				0.64
Dde_1447	coaE Dde_1447	Dephospho-CoA kinase (EC 2.7.1.24) (Dephosphocoenzyme A kinase)								coenzyme A biosynthetic process [GO:0015937]	[GO:0015937]	0.69		ATP binding [GO:0005524]	[GO:0005524]	0.69		cytoplasm [GO:0005737]	[GO:0005737]	0.69
Dde_1439	ndk Dde_1439	Nucleoside diphosphate kinase (NDK) (NDP kinase) (EC 2.7.4.6) (Nucleoside-2-P kinase)								CTP biosynthetic process [GO:0006241]	[GO:0006241]	0.74		ATP binding [GO:0005524]	[GO:0005524]	0.74		cytoplasm [GO:0005737]	[GO:0005737]	0.74
Dde_1409	Dde_1409	Replicative DNA helicase (EC 5.6.2.3)								DNA replication, synthesis of primer [GO:0006269]	[GO:0006269]	0.56		ATP binding [GO:0005524]	[GO:0005524]	0.56		cytosol [GO:0005829]	[GO:0005829]	0.56
Dde_1379	thiE Dde_1379	Thiamine-phosphate synthase (TP synthase) (TPS) (EC 2.5.1.3) (Thiamine-phosphate pyrophosphorylase) (TMP pyrophosphorylase) (TMP-PPase)								thiamine biosynthetic process [GO:0009228]	[GO:0009228]	0.78		magnesium ion binding [GO:0000287]	[GO:0000287]	0.78		cytoplasm [GO:0005737]	[GO:0005737]	0.78
Dde_1367	lolD Dde_1367	Lipoprotein-releasing system ATP-binding protein LolD (EC 7.6.2.-)								lipoprotein localization to outer membrane [GO:0044874]	[GO:0044874]	0.63		ATP binding [GO:0005524]	[GO:0005524]	0.63		plasma membrane [GO:0005886]	[GO:0005886]	0.63
Dde_2089	rtcB Dde_2089	tRNA-splicing ligase RtcB (EC 6.5.1.-)								RNA processing [GO:0006396]	[GO:0006396]	0.5		GTP binding [GO:0005525]	[GO:0005525]	0.5				0.5
Dde_2084	Dde_2084	Phenylacetate-coenzyme A ligase (EC 6.2.1.30) (Phenylacetyl-CoA ligase)								phenylacetate catabolic process [GO:0010124]	[GO:0010124]	0.67		nucleotide binding [GO:0000166]	[GO:0000166]	0.67				0.67
Dde_2081	Dde_2081	pyruvate carboxylase (EC 6.4.1.1)								gluconeogenesis [GO:0006094]	[GO:0006094]	0.73		ATP binding [GO:0005524]	[GO:0005524]	0.73		cytoplasm [GO:0005737]	[GO:0005737]	0.73
Dde_2074	Dde_2074	CDP-diacylglycerol--glycerol-3-phosphate 3-phosphatidyltransferase (EC 2.7.8.5)								glycerophospholipid biosynthetic process [GO:0046474]	[GO:0046474]	0.78		CDP-diacylglycerol-glycerol-3-phosphate 3-phosphatidyltransferase activity [GO:0008444]	[GO:0008444]	0.78		plasma membrane [GO:0005886]	[GO:0005886]	0.78
Dde_2066	Dde_2066	Thioredoxin reductase (EC 1.8.1.9)								cell redox homeostasis [GO:0045454]	[GO:0045454]	0.67		thioredoxin-disulfide reductase (NADPH) activity [GO:0004791]	[GO:0004791]	0.67		cytoplasm [GO:0005737]	[GO:0005737]	0.67
Dde_2049	Dde_2049	Citramalate synthase (EC 2.3.3.21)								isoleucine biosynthetic process [GO:0009097]	[GO:0009097]	0.67		(R)-citramalate synthase activity [GO:0043714]	[GO:0043714]	0.67				0.67
Dde_2042	Dde_2042	UDP-glucose 6-dehydrogenase (EC 1.1.1.22)								polysaccharide biosynthetic process [GO:0000271]	[GO:0000271]	0.5		NAD binding [GO:0051287]	[GO:0051287]	0.5				0.5
Dde_2039	mfd Dde_2039	Transcription-repair-coupling factor (TRCF) (EC 3.6.4.-)								regulation of DNA-templated transcription [GO:0006355]	[GO:0006355]	0.65		ATP binding [GO:0005524]	[GO:0005524]	0.65		cytoplasm [GO:0005737]	[GO:0005737]	0.65
Dde_2035	recO Dde_2035	DNA repair protein RecO (Recombination protein O)								DNA recombination [GO:0006310]	[GO:0006310]	0.59				0.59		bacterial nucleoid [GO:0043590]	[GO:0043590]	0.59
Dde_1993	mreB Dde_1993	Cell shape-determining protein MreB								cell morphogenesis [GO:0000902]	[GO:0000902]	0.55		ATP binding [GO:0005524]	[GO:0005524]	0.55		cytoplasm [GO:0005737]	[GO:0005737]	0.55
Dde_1992	Dde_1992	Inositol-1-monophosphatase (EC 3.1.3.25)								inositol metabolic process [GO:0006020]	[GO:0006020]	0.58		inositol monophosphate 1-phosphatase activity [GO:0008934]	[GO:0008934]	0.58				0.58
Dde_1976	mutS Dde_1976	DNA mismatch repair protein MutS								mismatch repair [GO:0006298]	[GO:0006298]	0.59		ATP binding [GO:0005524]	[GO:0005524]	0.59		cytosol [GO:0005829]	[GO:0005829]	0.59
Dde_1841	Dde_1841	NADP-dependent 3-hydroxy acid dehydrogenase YdfG (EC 1.1.1.298) (EC 1.1.1.381) (L-allo-threonine dehydrogenase) (Malonic semialdehyde reductase)										0.52		3-hydroxypropionate dehydrogenase (NADP+) activity [GO:0035527]	[GO:0035527]	0.52		cytosol [GO:0005829]	[GO:0005829]	0.52
Dde_1832	Dde_1832	Magnesium transporter MgtE										0.62		magnesium ion transmembrane transporter activity [GO:0015095]	[GO:0015095]	0.62		plasma membrane [GO:0005886]	[GO:0005886]	0.62
Dde_1829	Dde_1829	L-aspartate oxidase (EC 1.4.3.16)								NAD biosynthetic process [GO:0009435]	[GO:0009435]	0.57		L-aspartate oxidase activity [GO:0008734]	[GO:0008734]	0.57		cytoplasm [GO:0005737]	[GO:0005737]	0.57
Dde_1796	Dde_1796	Fructose-1,6-bisphosphatase								fructose 1,6-bisphosphate metabolic process [GO:0030388]	[GO:0030388]	0.67		fructose 1,6-bisphosphate 1-phosphatase activity [GO:0042132]	[GO:0042132]	0.67		cytosol [GO:0005829]	[GO:0005829]	0.67
Dde_1697	Dde_1697	histidine kinase (EC 2.7.13.3)										0.63		phosphorelay sensor kinase activity [GO:0000155]	[GO:0000155]	0.63		plasma membrane [GO:0005886]	[GO:0005886]	0.63
Dde_1692	gcvPA Dde_1692	Probable glycine dehydrogenase (decarboxylating) subunit 1 (EC 1.4.4.2) (Glycine cleavage system P-protein subunit 1) (Glycine decarboxylase subunit 1) (Glycine dehydrogenase (aminomethyl-transferring) subunit 1)								glycine decarboxylation via glycine cleavage system [GO:0019464]	[GO:0019464]	0.53		glycine dehydrogenase (decarboxylating) activity [GO:0004375]	[GO:0004375]	0.53				0.53
Dde_1691	Dde_1691	glycine dehydrogenase (aminomethyl-transferring) (EC 1.4.4.2)								glycine decarboxylation via glycine cleavage system [GO:0019464]	[GO:0019464]	0.65		glycine binding [GO:0016594]	[GO:0016594]	0.65		cytosol [GO:0005829]	[GO:0005829]	0.65
Dde_1690	Dde_1690	Dihydrolipoyl dehydrogenase (EC 1.8.1.4)										0.74		dihydrolipoyl dehydrogenase activity [GO:0004148]	[GO:0004148]	0.74				0.74
Dde_1684	Dde_1684	histidine kinase (EC 2.7.13.3)										0.5		phosphorelay sensor kinase activity [GO:0000155]	[GO:0000155]	0.5		membrane [GO:0016020]	[GO:0016020]	0.5
Dde_1609	Dde_1609	Amino acid adenylation domain protein (EC 2.3.1.94, EC 5.1.1.3)								amino acid activation for nonribosomal peptide biosynthetic process [GO:0043041]	[GO:0043041]	0.85		3-oxoacyl-[acyl-carrier-protein] synthase activity [GO:0004315]	[GO:0004315]	0.85		cytoplasm [GO:0005737]	[GO:0005737]	0.85
Dde_1608	Dde_1608	Amino acid adenylation domain protein (EC 2.3.1.94, EC 5.1.1.3)								DIM/DIP cell wall layer assembly [GO:0071770]	[GO:0071770]	0.84		3-oxoacyl-[acyl-carrier-protein] synthase activity [GO:0004315]	[GO:0004315]	0.84		cytoplasm [GO:0005737]	[GO:0005737]	0.84
Dde_1588	Dde_1588	DNA 3'-5' helicase (EC 5.6.2.4)								recombinational repair [GO:0000725]	[GO:0000725]	0.5		3'-5' DNA helicase activity [GO:0043138]	[GO:0043138]	0.5		cytosol [GO:0005829]	[GO:0005829]	0.5
Dde_1577	Dde_1577	histidine kinase (EC 2.7.13.3)								chemotaxis [GO:0006935]	[GO:0006935]	0.59		phosphorelay sensor kinase activity [GO:0000155]	[GO:0000155]	0.59		cytoplasm [GO:0005737]	[GO:0005737]	0.59
Dde_1553	Dde_1553	Alanine dehydrogenase (EC 1.4.1.1)								L-alanine catabolic process [GO:0042853]	[GO:0042853]	0.76		alanine dehydrogenase activity [GO:0000286]	[GO:0000286]	0.76		plasma membrane [GO:0005886]	[GO:0005886]	0.76
Dde_1529	cobD Dde_1529	Cobalamin biosynthesis protein CobD								cobalamin biosynthetic process [GO:0009236]	[GO:0009236]	0.6		ABC-type vitamin B12 transporter activity [GO:0015420]	[GO:0015420]	0.6		plasma membrane [GO:0005886]	[GO:0005886]	0.6
Dde_1504	Dde_1504	5'-deoxynucleotidase (EC 3.1.3.89)										0.68		5'-deoxynucleotidase activity [GO:0002953]	[GO:0002953]	0.68		cytoplasm [GO:0005737]	[GO:0005737]	0.68
Dde_1481	Dde_1481	D,D-heptose 1,7-bisphosphate phosphatase (EC 3.1.3.-)								carbohydrate metabolic process [GO:0005975]	[GO:0005975]	0.85		metal ion binding [GO:0046872]	[GO:0046872]	0.85		cytoplasm [GO:0005737]	[GO:0005737]	0.85
Dde_1468	tatC Dde_1468	Sec-independent protein translocase protein TatC								intracellular protein transmembrane transport [GO:0065002]	[GO:0065002]	0.69		proton motive force dependent protein transmembrane transporter activity [GO:0009977]	[GO:0009977]	0.69		TAT protein transport complex [GO:0033281]	[GO:0033281]	0.69
Dde_1453	hisC Dde_1453	Histidinol-phosphate aminotransferase (EC 2.6.1.9) (Imidazole acetol-phosphate transaminase)								L-histidine biosynthetic process [GO:0000105]	[GO:0000105]	0.56		histidinol-phosphate transaminase activity [GO:0004400]	[GO:0004400]	0.56				0.56
Dde_1425	Dde_1425	dUTP diphosphatase (EC 3.6.1.23)								dUMP biosynthetic process [GO:0006226]	[GO:0006226]	0.75		dUTP diphosphatase activity [GO:0004170]	[GO:0004170]	0.75				0.75
Dde_1424	Dde_1424	glycogen phosphorylase (EC 2.4.1.1)								carbohydrate metabolic process [GO:0005975]	[GO:0005975]	0.68		glycogen phosphorylase activity [GO:0008184]	[GO:0008184]	0.68				0.68
Dde_1418	Dde_1418	Type I secretion system ATPase (EC 3.6.3.43)								proteolysis [GO:0006508]	[GO:0006508]	0.65		ABC-type transporter activity [GO:0140359]	[GO:0140359]	0.65		membrane [GO:0016020]	[GO:0016020]	0.65
Dde_1374	lpxA Dde_1374	Acyl-[acyl-carrier-protein]--UDP-N-acetylglucosamine O-acyltransferase (UDP-N-acetylglucosamine acyltransferase) (EC 2.3.1.129)								lipid A biosynthetic process [GO:0009245]	[GO:0009245]	0.75		acyl-[acyl-carrier-protein]-UDP-N-acetylglucosamine O-acyltransferase activity [GO:0008780]	[GO:0008780]	0.75		cytoplasm [GO:0005737]	[GO:0005737]	0.75
Dde_1372	lpxD Dde_1372	UDP-3-O-acylglucosamine N-acyltransferase (EC 2.3.1.191)								lipid A biosynthetic process [GO:0009245]	[GO:0009245]	0.68		N-acyltransferase activity [GO:0016410]	[GO:0016410]	0.68				0.68
Dde_1365	lysS Dde_1365	Lysine--tRNA ligase (EC 6.1.1.6) (Lysyl-tRNA synthetase) (LysRS)								lysyl-tRNA aminoacylation [GO:0006430]	[GO:0006430]	0.64		ATP binding [GO:0005524]	[GO:0005524]	0.64		cytosol [GO:0005829]	[GO:0005829]	0.64
Dde_1360	Dde_1360	histidine kinase (EC 2.7.13.3)										0.67		ATP binding [GO:0005524]	[GO:0005524]	0.67				0.67
Dde_1376	Dde_1376	Putative transcriptional regulator, GntR family (EC 2.6.1.57)								alpha-amino acid metabolic process [GO:1901605]	[GO:1901605]	0.61		L-phenylalanine-2-oxoglutarate transaminase activity [GO:0080130]	[GO:0080130]	0.61				0.61
Dde_2083	Dde_2083	Polynucleotide adenylyltransferase region								RNA repair [GO:0042245]	[GO:0042245]	0.81		metal ion binding [GO:0046872]	[GO:0046872]	0.81				0.81
Dde_2070	Dde_2070	Sporulation domain-containing protein										0.5		peptidoglycan binding [GO:0042834]	[GO:0042834]	0.5				0.5
Dde_2065	Dde_2065	Outer membrane assembly lipoprotein YfiO										0.7				0.7				0.7
Dde_2064	Dde_2064	Uncharacterized protein										0.61				0.61				0.61
Dde_2063	Dde_2063	Elongation factor G								ribosome disassembly [GO:0032790]	[GO:0032790]	0.65		GTP binding [GO:0005525]	[GO:0005525]	0.65		cytosol [GO:0005829]	[GO:0005829]	0.65
Dde_2060	Dde_2060	Alpha,alpha-trehalose-phosphate synthase (UDP-forming) (EC 2.4.1.15)								trehalose biosynthetic process [GO:0005992]	[GO:0005992]	0.58		alpha,alpha-trehalose-phosphate synthase (UDP-forming) activity [GO:0003825]	[GO:0003825]	0.58				0.58
Dde_2029	Dde_2029	Potassium uptake protein, TrkH family										0.6		metal ion binding [GO:0046872]	[GO:0046872]	0.6		plasma membrane [GO:0005886]	[GO:0005886]	0.6
Dde_2021	Dde_2021	CgeB family protein										0.65				0.65				0.65
Dde_2006	Dde_2006	Uncharacterized protein										0.59				0.59				0.59
Dde_1998	Dde_1998	AAA ATPase central domain protein								DNA synthesis involved in DNA repair [GO:0000731]	[GO:0000731]	0.52		ATP binding [GO:0005524]	[GO:0005524]	0.52				0.52
Dde_1985	Dde_1985	STAS domain-containing protein										0.57		phospholipid transporter activity [GO:0005548]	[GO:0005548]	0.57		ATP-binding cassette (ABC) transporter complex [GO:0043190]	[GO:0043190]	0.57
Dde_1977	Dde_1977	Lipoprotein										0.61				0.61				0.61
Dde_1972	Dde_1972	Polynucleotide adenylyltransferase region								RNA processing [GO:0006396]	[GO:0006396]	0.55		metal ion binding [GO:0046872]	[GO:0046872]	0.55				0.55
Dde_1834	Dde_1834	Diguanylate cyclase								cell adhesion involved in single-species biofilm formation [GO:0043709]	[GO:0043709]	0.62		diguanylate cyclase activity [GO:0052621]	[GO:0052621]	0.62		plasma membrane [GO:0005886]	[GO:0005886]	0.62
Dde_1786	Dde_1786	Lytic transglycosylase catalytic								peptidoglycan metabolic process [GO:0000270]	[GO:0000270]	0.79		lytic transglycosylase activity [GO:0008933]	[GO:0008933]	0.79		membrane [GO:0016020]	[GO:0016020]	0.79
Dde_1755	Dde_1755	Methyl-accepting chemotaxis sensory transducer with Cache sensor								signal transduction [GO:0007165]	[GO:0007165]	0.55				0.55		plasma membrane [GO:0005886]	[GO:0005886]	0.55
Dde_1716	Dde_1716	OmpA/MotB domain protein										0.58				0.58		plasma membrane [GO:0005886]	[GO:0005886]	0.58
Dde_1713	Dde_1713	Flagellar hook-length control protein										0.71				0.71				0.71
Dde_1705	Dde_1705	DRTGG domain protein										0.52				0.52				0.52
Dde_1703	Dde_1703	Major facilitator superfamily MFS_1										0.52		transmembrane transporter activity [GO:0022857]	[GO:0022857]	0.52		plasma membrane [GO:0005886]	[GO:0005886]	0.52
Dde_1686	Dde_1686	Hpt domain protein								phosphorelay signal transduction system [GO:0000160]	[GO:0000160]	0.71				0.71				0.71
Dde_1682	Dde_1682	AsmA family protein								regulation of protein targeting to membrane [GO:0090313]	[GO:0090313]	0.67				0.67		plasma membrane [GO:0005886]	[GO:0005886]	0.67
Dde_1681	Dde_1681	Phosphoglycerate dehydrogenase (EC 1.1.1.95)										0.63		NAD binding [GO:0051287]	[GO:0051287]	0.63				0.63
Dde_1670	Dde_1670	Radical SAM domain protein										0.58		4 iron, 4 sulfur cluster binding [GO:0051539]	[GO:0051539]	0.58				0.58
Dde_1669	Dde_1669	ATP:corrinoid adenosyltransferase BtuR/CobO/CobP								cobalamin biosynthetic process [GO:0009236]	[GO:0009236]	0.8		ATP binding [GO:0005524]	[GO:0005524]	0.8				0.8
Dde_1656	Dde_1656	Glycosyl transferase group 1										0.76		hexosyltransferase activity [GO:0016758]	[GO:0016758]	0.76				0.76
Dde_1654	Dde_1654	Uncharacterized protein										0.87				0.87				0.87
Dde_1650	Dde_1650	Methyl-accepting chemotaxis sensory transducer with Pas/Pac sensor								regulation of DNA-templated transcription [GO:0006355]	[GO:0006355]	0.71				0.71		membrane [GO:0016020]	[GO:0016020]	0.71
Dde_1643	Dde_1643	AMIN domain-containing protein										0.53				0.53				0.53
Dde_1639	Dde_1639	2-oxoglutarate synthase (EC 1.2.7.3)								response to oxidative stress [GO:0006979]	[GO:0006979]	0.63		2-oxoglutarate synthase activity [GO:0047553]	[GO:0047553]	0.63				0.63
Dde_1638	Dde_1638	2-oxoglutarate synthase (EC 1.2.7.3)										0.64		2-oxoglutarate synthase activity [GO:0047553]	[GO:0047553]	0.64				0.64
Dde_1634	Dde_1634	Ancillary SecYEG translocon subunit/Cell division coordinator CpoB TPR domain-containing protein										0.5				0.5		membrane [GO:0016020]	[GO:0016020]	0.5
Dde_1630	Dde_1630	Tetratricopeptide TPR_1 repeat-containing protein										0.53				0.53				0.53
Dde_1628	Dde_1628	Diguanylate cyclase/phosphodiesterase with CBS domains										0.55				0.55				0.55
Dde_1627	Dde_1627	Methyl-accepting chemotaxis sensory transducer								chemotaxis [GO:0006935]	[GO:0006935]	0.77		transmembrane signaling receptor activity [GO:0004888]	[GO:0004888]	0.77		membrane [GO:0016020]	[GO:0016020]	0.77
Dde_1623	Dde_1623	ABC-type transporter, integral membrane subunit										0.64		transmembrane transporter activity [GO:0022857]	[GO:0022857]	0.64		plasma membrane [GO:0005886]	[GO:0005886]	0.64
Dde_1620	Dde_1620	Peptidase C26								glutamine metabolic process [GO:0006541]	[GO:0006541]	0.68		gamma-glutamyl-gamma-aminobutyrate hydrolase activity [GO:0033969]	[GO:0033969]	0.68		cytosol [GO:0005829]	[GO:0005829]	0.68
Dde_1617	Dde_1617	Cobalamin synthesis protein P47K										0.78		hydrolase activity [GO:0016787]	[GO:0016787]	0.78		cytoplasm [GO:0005737]	[GO:0005737]	0.78
Dde_1614	Dde_1614	Regulatory protein GntR HTH										0.63		DNA binding [GO:0003677]	[GO:0003677]	0.63				0.63
Dde_1611	Dde_1611	Transcriptional regulator, AraC family										0.58		DNA-binding transcription factor activity [GO:0003700]	[GO:0003700]	0.58				0.58
Dde_1605	Dde_1605	Oleoyl-(Acyl-carrier-protein) hydrolase (EC 3.1.2.14)								lipid biosynthetic process [GO:0008610]	[GO:0008610]	0.6		fatty acyl-[ACP] hydrolase activity [GO:0016297]	[GO:0016297]	0.6				0.6
Dde_1602	Dde_1602	Xenobiotic-transporting ATPase (EC 3.6.3.44)										0.89		ABC-type transporter activity [GO:0140359]	[GO:0140359]	0.89		membrane [GO:0016020]	[GO:0016020]	0.89
Dde_1601	Dde_1601	Xenobiotic-transporting ATPase (EC 3.6.3.44)										0.57		ABC-type transporter activity [GO:0140359]	[GO:0140359]	0.57		membrane [GO:0016020]	[GO:0016020]	0.57
Dde_1600	Dde_1600	TonB-dependent receptor										0.68				0.68		cell outer membrane [GO:0009279]	[GO:0009279]	0.68
Dde_1587	Dde_1587	PD-(D/E)XK endonuclease-like domain-containing protein										0.5				0.5				0.5
Dde_1563	Dde_1563	Acriflavin resistance protein										0.95		xenobiotic transmembrane transporter activity [GO:0042910]	[GO:0042910]	0.95		plasma membrane [GO:0005886]	[GO:0005886]	0.95
Dde_1557	Dde_1557	UBA/THIF-type NAD/FAD binding protein								cyclic threonylcarbamoyladenosine biosynthetic process [GO:0061504]	[GO:0061504]	0.78		tRNA threonylcarbamoyladenosine dehydratase [GO:0061503]	[GO:0061503]	0.78		membrane [GO:0016020]	[GO:0016020]	0.78
Dde_1552	Dde_1552	PAS modulated sigma54 specific transcriptional regulator, Fis family								regulation of DNA-templated transcription [GO:0006355]	[GO:0006355]	0.53		ATP binding [GO:0005524]	[GO:0005524]	0.53				0.53
Dde_1546	Dde_1546	Transcriptional regulator, IclR family								negative regulation of DNA-templated transcription [GO:0045892]	[GO:0045892]	0.77		DNA binding [GO:0003677]	[GO:0003677]	0.77				0.77
Dde_1540	Dde_1540	Type IV pilus assembly PilZ										0.55		cyclic-di-GMP binding [GO:0035438]	[GO:0035438]	0.55				0.55
Dde_1532	Dde_1532	Uncharacterized protein										0.64				0.64				0.64
Dde_1516	Dde_1516	YbbR family protein								positive regulation of adenylate cyclase activity [GO:0045762]	[GO:0045762]	0.7				0.7				0.7
Dde_1511	Dde_1511	Cation diffusion facilitator family transporter										0.62		monoatomic cation transmembrane transporter activity [GO:0008324]	[GO:0008324]	0.62		membrane [GO:0016020]	[GO:0016020]	0.62
Dde_1510	Dde_1510	Monosaccharide-transporting ATPase (EC 3.6.3.17)										0.67		ATP binding [GO:0005524]	[GO:0005524]	0.67				0.67
Dde_1497	Dde_1497	DUF502 domain-containing protein										0.62				0.62		membrane [GO:0016020]	[GO:0016020]	0.62
Dde_1494	Dde_1494	Chloramphenicol acetyltransferase (EC 2.3.1.28)								response to antibiotic [GO:0046677]	[GO:0046677]	0.67		chloramphenicol O-acetyltransferase activity [GO:0008811]	[GO:0008811]	0.67				0.67
Dde_1488	Dde_1488	rRNA (Guanine-N(2)-)-methyltransferase										0.62		RNA binding [GO:0003723]	[GO:0003723]	0.62				0.62
Dde_1487	Dde_1487	Glycosyl transferase family 2										0.78		transferase activity [GO:0016740]	[GO:0016740]	0.78				0.78
Dde_1486	Dde_1486	Glycosyl transferase family 2										0.65		transferase activity [GO:0016740]	[GO:0016740]	0.65				0.65
Dde_1485	Dde_1485	Glycosyl transferase family 2										0.76		transferase activity [GO:0016740]	[GO:0016740]	0.76				0.76
Dde_1483	Dde_1483	Citrate transporter										0.59				0.59		membrane [GO:0016020]	[GO:0016020]	0.59
Dde_1479	Dde_1479	CBS domain containing protein										0.67				0.67		plasma membrane [GO:0005886]	[GO:0005886]	0.67
Dde_1475	Dde_1475	Cytochrome c-type biogenesis protein CcmB								cytochrome complex assembly [GO:0017004]	[GO:0017004]	0.73		heme transmembrane transporter activity [GO:0015232]	[GO:0015232]	0.73		membrane [GO:0016020]	[GO:0016020]	0.73
Dde_1463	Dde_1463	Dihydrolipoyl dehydrogenase (EC 1.8.1.4)										0.52		dihydrolipoyl dehydrogenase activity [GO:0004148]	[GO:0004148]	0.52				0.52
Dde_1459	Dde_1459	ABC-type transporter, periplasmic subunit family 3								cytidine deamination [GO:0009972]	[GO:0009972]	0.62		cytidine deaminase activity [GO:0004126]	[GO:0004126]	0.62				0.62
Dde_1449	Dde_1449	Uracil-xanthine permease										0.54		xanthine transmembrane transporter activity [GO:0042907]	[GO:0042907]	0.54		plasma membrane [GO:0005886]	[GO:0005886]	0.54
Dde_1441	Dde_1441	Smr protein/MutS2										0.54				0.54				0.54
Dde_1433	Dde_1433	Glycosyl transferase family 9								lipopolysaccharide core region biosynthetic process [GO:0009244]	[GO:0009244]	0.67		ADP-heptose-lipopolysaccharide heptosyltransferase activity [GO:0008713]	[GO:0008713]	0.67		cytosol [GO:0005829]	[GO:0005829]	0.67
Dde_1430	Dde_1430	Polar amino acid ABC transporter, inner membrane subunit								amino acid transport [GO:0006865]	[GO:0006865]	0.79		transmembrane transporter activity [GO:0022857]	[GO:0022857]	0.79		ATP-binding cassette (ABC) transporter complex [GO:0043190]	[GO:0043190]	0.79
Dde_1428	Dde_1428	Phosphate-transporting ATPase (EC 3.6.3.27)										0.53		ABC-type amino acid transporter activity [GO:0015424]	[GO:0015424]	0.53				0.53
Dde_1423	Dde_1423	ABC-type transporter, periplasmic subunit family 3										0.61				0.61				0.61
Dde_1421	Dde_1421	Putative PAS/PAC sensor protein										0.62				0.62		membrane [GO:0016020]	[GO:0016020]	0.62
Dde_1416	Dde_1416	Type 1 secretion target domain-containing protein										0.74		calcium ion binding [GO:0005509]	[GO:0005509]	0.74		extracellular region [GO:0005576]	[GO:0005576]	0.74
Dde_1415	Dde_1415	Type I secretion outer membrane protein, TolC family										0.52		efflux transmembrane transporter activity [GO:0015562]	[GO:0015562]	0.52		cell outer membrane [GO:0009279]	[GO:0009279]	0.52
Dde_1408	Dde_1408	Lipoprotein										0.7				0.7				0.7
Dde_1406	Dde_1406	Aconitate hydratase								tricarboxylic acid cycle [GO:0006099]	[GO:0006099]	0.56		4 iron, 4 sulfur cluster binding [GO:0051539]	[GO:0051539]	0.56		cytosol [GO:0005829]	[GO:0005829]	0.56
Dde_1401	Dde_1401	Histidinol-phosphate transaminase (EC 2.6.1.9)								biosynthetic process [GO:0009058]	[GO:0009058]	0.58		histidinol-phosphate transaminase activity [GO:0004400]	[GO:0004400]	0.58				0.58
Dde_1400	Dde_1400	Putative signal transduction protein										0.67				0.67				0.67
Dde_1391	Dde_1391	Metal dependent phosphohydrolase										0.52		hydrolase activity [GO:0016787]	[GO:0016787]	0.52				0.52
Dde_1390	Dde_1390	Molybdenum cofactor synthesis domain protein								Mo-molybdopterin cofactor biosynthetic process [GO:0006777]	[GO:0006777]	0.7				0.7				0.7
Dde_1384	Dde_1384	Uncharacterized protein										0.57				0.57				0.57
Dde_1382	Dde_1382	Glu/Leu/Phe/Val dehydrogenase								glutamate catabolic process [GO:0006538]	[GO:0006538]	0.75		glutamate dehydrogenase (NAD+) activity [GO:0004352]	[GO:0004352]	0.75				0.75
Dde_1381	Dde_1381	Oxidoreductase FAD/NAD(P)-binding domain protein										0.64		2 iron, 2 sulfur cluster binding [GO:0051537]	[GO:0051537]	0.64				0.64
Dde_1370	Dde_1370	Cell wall hydrolase/autolysin								peptidoglycan catabolic process [GO:0009253]	[GO:0009253]	0.83		N-acetylmuramoyl-L-alanine amidase activity [GO:0008745]	[GO:0008745]	0.83		outer membrane-bounded periplasmic space [GO:0030288]	[GO:0030288]	0.83
Dde_1359	Dde_1359	Radical SAM domain protein										0.72		4 iron, 4 sulfur cluster binding [GO:0051539]	[GO:0051539]	0.72				0.72
Dde_3592	Dde_0534 Dde_0741 Dde_0745 Dde_1289 Dde_1524 Dde_1648 Dde_1944 Dde_2032 Dde_2513 Dde_2859 Dde_3592	Integrase catalytic region								DNA integration [GO:0015074]	[GO:0015074]	0		nucleic acid binding [GO:0003676]	[GO:0003676]	0				0
Dde_2436	ribBA Dde_2436	Riboflavin biosynthesis protein RibBA [Includes: 3,4-dihydroxy-2-butanone 4-phosphate synthase (DHBP synthase) (EC 4.1.99.12); GTP cyclohydrolase-2 (EC 3.5.4.25) (GTP cyclohydrolase II)]								riboflavin biosynthetic process [GO:0009231]	[GO:0009231]	0.56		3,4-dihydroxy-2-butanone-4-phosphate synthase activity [GO:0008686]	[GO:0008686]	0.56		cytosol [GO:0005829]	[GO:0005829]	0.56
Dde_2600	lpxK Dde_2600	Tetraacyldisaccharide 4'-kinase (EC 2.7.1.130) (Lipid A 4'-kinase)								lipid A biosynthetic process [GO:0009245]	[GO:0009245]	0.68		ATP binding [GO:0005524]	[GO:0005524]	0.68		plasma membrane [GO:0005886]	[GO:0005886]	0.68
Dde_2477	uup Dde_2477	ATP-binding protein Uup (EC 3.6.1.-)								DNA repair [GO:0006281]	[GO:0006281]	0.59		ATP binding [GO:0005524]	[GO:0005524]	0.59		cytoplasm [GO:0005737]	[GO:0005737]	0.59
Dde_2434	Dde_2434	Riboflavin biosynthesis protein RibD [Includes: Diaminohydroxyphosphoribosylaminopyrimidine deaminase (DRAP deaminase) (EC 3.5.4.26) (Riboflavin-specific deaminase); 5-amino-6-(5-phosphoribosylamino)uracil reductase (EC 1.1.1.193) (HTP reductase)]								riboflavin biosynthetic process [GO:0009231]	[GO:0009231]	0.71		5-amino-6-(5-phosphoribosylamino)uracil reductase activity [GO:0008703]	[GO:0008703]	0.71				0.71
Dde_2428	fabH Dde_2428	Beta-ketoacyl-[acyl-carrier-protein] synthase III (Beta-ketoacyl-ACP synthase III) (KAS III) (EC 2.3.1.180) (3-oxoacyl-[acyl-carrier-protein] synthase 3) (3-oxoacyl-[acyl-carrier-protein] synthase III)								fatty acid biosynthetic process [GO:0006633]	[GO:0006633]	0.65		3-oxoacyl-[acyl-carrier-protein] synthase activity [GO:0004315]	[GO:0004315]	0.65		cytoplasm [GO:0005737]	[GO:0005737]	0.65
Dde_2427	plsX Dde_2427	Phosphate acyltransferase (EC 2.3.1.274) (Acyl-ACP phosphotransacylase) (Acyl-[acyl-carrier-protein]--phosphate acyltransferase) (Phosphate-acyl-ACP acyltransferase)								fatty acid biosynthetic process [GO:0006633]	[GO:0006633]	0.6		phosphate:acyl-[acyl carrier protein] acyltransferase activity [GO:0043811]	[GO:0043811]	0.6		cytoplasm [GO:0005737]	[GO:0005737]	0.6
Dde_2402	nfo Dde_2402	Probable endonuclease 4 (EC 3.1.21.2) (Endodeoxyribonuclease IV) (Endonuclease IV)								base-excision repair [GO:0006284]	[GO:0006284]	0.63		deoxyribonuclease IV (phage-T4-induced) activity [GO:0008833]	[GO:0008833]	0.63				0.63
Dde_2392	mnmE trmE Dde_2392	tRNA modification GTPase MnmE (EC 3.6.-.-)								tRNA methylation [GO:0030488]	[GO:0030488]	0.67		GTP binding [GO:0005525]	[GO:0005525]	0.67		cytosol [GO:0005829]	[GO:0005829]	0.67
Dde_2338	tmk Dde_2338	Thymidylate kinase (EC 2.7.4.9) (dTMP kinase)								dTDP biosynthetic process [GO:0006233]	[GO:0006233]	0.78		ATP binding [GO:0005524]	[GO:0005524]	0.78		cytosol [GO:0005829]	[GO:0005829]	0.78
Dde_2328	metE Dde_2328	5-methyltetrahydropteroyltriglutamate--homocysteine methyltransferase (EC 2.1.1.14) (Cobalamin-independent methionine synthase) (Methionine synthase, vitamin-B12 independent isozyme)								methionine biosynthetic process [GO:0009086]	[GO:0009086]	0.65		5-methyltetrahydropteroyltriglutamate-homocysteine S-methyltransferase activity [GO:0003871]	[GO:0003871]	0.65				0.65
Dde_2219	clpX Dde_2219	ATP-dependent Clp protease ATP-binding subunit ClpX								cell division [GO:0051301]	[GO:0051301]	0.59		ATP binding [GO:0005524]	[GO:0005524]	0.59		HslUV protease complex [GO:0009376]	[GO:0009376]	0.59
Dde_2218	lon Dde_2218	Lon protease (EC 3.4.21.53) (ATP-dependent protease La)								cellular response to heat [GO:0034605]	[GO:0034605]	0.66		ATP binding [GO:0005524]	[GO:0005524]	0.66		cytoplasm [GO:0005737]	[GO:0005737]	0.66
Dde_2200	dxs Dde_2200	1-deoxy-D-xylulose-5-phosphate synthase (EC 2.2.1.7) (1-deoxyxylulose-5-phosphate synthase) (DXP synthase) (DXPS)								1-deoxy-D-xylulose 5-phosphate biosynthetic process [GO:0052865]	[GO:0052865]	0.58		1-deoxy-D-xylulose-5-phosphate synthase activity [GO:0008661]	[GO:0008661]	0.58		cytosol [GO:0005829]	[GO:0005829]	0.58
Dde_2142	ileS Dde_2142	Isoleucine--tRNA ligase (EC 6.1.1.5) (Isoleucyl-tRNA synthetase) (IleRS)								isoleucyl-tRNA aminoacylation [GO:0006428]	[GO:0006428]	0.67		aminoacyl-tRNA editing activity [GO:0002161]	[GO:0002161]	0.67		cytosol [GO:0005829]	[GO:0005829]	0.67
Dde_2104	cheB2 Dde_2104	Protein-glutamate methylesterase/protein-glutamine glutaminase 2 (EC 3.1.1.61) (EC 3.5.1.44)								chemotaxis [GO:0006935]	[GO:0006935]	0.53		phosphorelay response regulator activity [GO:0000156]	[GO:0000156]	0.53		cytoplasm [GO:0005737]	[GO:0005737]	0.53
Dde_2598	rnr Dde_2598	Ribonuclease R (RNase R) (EC 3.1.13.1)								RNA metabolic process [GO:0016070]	[GO:0016070]	0.75		exoribonuclease II activity [GO:0008859]	[GO:0008859]	0.75		cytosol [GO:0005829]	[GO:0005829]	0.75
Dde_2596	Dde_2596	DNA repair protein RecN (Recombination protein N)								DNA recombination [GO:0006310]	[GO:0006310]	0.56		ATP binding [GO:0005524]	[GO:0005524]	0.56				0.56
Dde_2576	Dde_2576	Delta-aminolevulinic acid dehydratase (EC 4.2.1.24)								protoporphyrinogen IX biosynthetic process [GO:0006782]	[GO:0006782]	0.52		porphobilinogen synthase activity [GO:0004655]	[GO:0004655]	0.52		cytosol [GO:0005829]	[GO:0005829]	0.52
Dde_2559	Dde_2559	beta-N-acetylhexosaminidase (EC 3.2.1.52)								carbohydrate metabolic process [GO:0005975]	[GO:0005975]	0.73		hydrolase activity, hydrolyzing O-glycosyl compounds [GO:0004553]	[GO:0004553]	0.73				0.73
Dde_2468	murJ Dde_2468	Probable lipid II flippase MurJ								cell wall organization [GO:0071555]	[GO:0071555]	0.8		lipid-linked peptidoglycan transporter activity [GO:0015648]	[GO:0015648]	0.8		plasma membrane [GO:0005886]	[GO:0005886]	0.8
Dde_2439	leuS Dde_2439	Leucine--tRNA ligase (EC 6.1.1.4) (Leucyl-tRNA synthetase) (LeuRS)								leucyl-tRNA aminoacylation [GO:0006429]	[GO:0006429]	0.76		aminoacyl-tRNA editing activity [GO:0002161]	[GO:0002161]	0.76		cytosol [GO:0005829]	[GO:0005829]	0.76
Dde_2431	Dde_2431	3-oxoacyl-[acyl-carrier-protein] synthase 2 (EC 2.3.1.179)								fatty acid biosynthetic process [GO:0006633]	[GO:0006633]	0.5		3-oxoacyl-[acyl-carrier-protein] synthase activity [GO:0004315]	[GO:0004315]	0.5		cytosol [GO:0005829]	[GO:0005829]	0.5
Dde_2406	Dde_2406	Spermidine export protein MdtJ								glycine betaine transport [GO:0031460]	[GO:0031460]	0.6		amino-acid betaine transmembrane transporter activity [GO:0015199]	[GO:0015199]	0.6		plasma membrane [GO:0005886]	[GO:0005886]	0.6
Dde_2393	khpB eloR Dde_2393	RNA-binding protein KhpB (RNA-binding protein EloR)								cell wall organization [GO:0071555]	[GO:0071555]	0.57		RNA binding [GO:0003723]	[GO:0003723]	0.57		cytoplasm [GO:0005737]	[GO:0005737]	0.57
Dde_2353	Dde_2353	maltose alpha-D-glucosyltransferase (EC 5.4.99.16) (Maltose alpha-D-glucosyltransferase)								carbohydrate metabolic process [GO:0005975]	[GO:0005975]	0.85		maltose alpha-D-glucosyltransferase activity [GO:0047471]	[GO:0047471]	0.85				0.85
Dde_2340	surE Dde_2340	5'-nucleotidase SurE (EC 3.1.3.5) (Nucleoside 5'-monophosphate phosphohydrolase)										0.67		metal ion binding [GO:0046872]	[GO:0046872]	0.67		cytoplasm [GO:0005737]	[GO:0005737]	0.67
Dde_2331	Dde_2331	Indolepyruvate/phenylpyruvate decarboxylase (EC 4.1.1.74)								aromatic amino acid family catabolic process to alcohol via Ehrlich pathway [GO:0000949]	[GO:0000949]	0.6		indolepyruvate decarboxylase activity [GO:0047434]	[GO:0047434]	0.6		cytosol [GO:0005829]	[GO:0005829]	0.6
Dde_2325	Dde_2325	Probable transcriptional regulatory protein Dde_2325								regulation of DNA-templated transcription [GO:0006355]	[GO:0006355]	0.6		DNA binding [GO:0003677]	[GO:0003677]	0.6		cytosol [GO:0005829]	[GO:0005829]	0.6
Dde_2291	rlmH Dde_2291	Ribosomal RNA large subunit methyltransferase H (EC 2.1.1.177) (23S rRNA (pseudouridine1915-N3)-methyltransferase) (23S rRNA m3Psi1915 methyltransferase) (rRNA (pseudouridine-N3-)-methyltransferase RlmH)										0.73		rRNA (pseudouridine-N3-)-methyltransferase activity [GO:0070038]	[GO:0070038]	0.73		cytoplasm [GO:0005737]	[GO:0005737]	0.73
Dde_2206	proS Dde_2206	Proline--tRNA ligase (EC 6.1.1.15) (Prolyl-tRNA synthetase) (ProRS)								prolyl-tRNA aminoacylation [GO:0006433]	[GO:0006433]	0.53		aminoacyl-tRNA editing activity [GO:0002161]	[GO:0002161]	0.53		cytosol [GO:0005829]	[GO:0005829]	0.53
Dde_2183	Dde_2183	dTDP-4-dehydrorhamnose reductase (EC 1.1.1.133)								dTDP-rhamnose biosynthetic process [GO:0019305]	[GO:0019305]	0.65		dTDP-4-dehydrorhamnose reductase activity [GO:0008831]	[GO:0008831]	0.65				0.65
Dde_2182	Dde_2182	dTDP-glucose 4,6-dehydratase (EC 4.2.1.46)								nucleotide-sugar metabolic process [GO:0009225]	[GO:0009225]	0.61		dTDP-glucose 4,6-dehydratase activity [GO:0008460]	[GO:0008460]	0.61				0.61
Dde_2138	Dde_2138	Cytochrome-c3 hydrogenase (EC 1.12.2.1)										0.57		cytochrome-c3 hydrogenase activity [GO:0047806]	[GO:0047806]	0.57				0.57
Dde_2110	radA Dde_2110	DNA repair protein RadA								recombinational repair [GO:0000725]	[GO:0000725]	0.5		ATP binding [GO:0005524]	[GO:0005524]	0.5		cytosol [GO:0005829]	[GO:0005829]	0.5
Dde_2603	Dde_2603	Glycoside hydrolase family protein								carbohydrate metabolic process [GO:0005975]	[GO:0005975]	0.57		hydrolase activity [GO:0016787]	[GO:0016787]	0.57				0.57
Dde_2592	Dde_2592	Uncharacterized protein										0.78				0.78				0.78
Dde_2581	Dde_2581	Pyridoxal phosphate-dependent enzymes, D-cysteine desulfhydrase family (EC 3.5.99.7)										0.55		1-aminocyclopropane-1-carboxylate deaminase activity [GO:0008660]	[GO:0008660]	0.55				0.55
Dde_2579	Dde_2579	Transcriptional regulator, GntR family										0.65		DNA binding [GO:0003677]	[GO:0003677]	0.65				0.65
Dde_2573	Dde_2573	Lipoprotein										0.5				0.5				0.5
Dde_2569	Dde_2569	Holin of 3TMs, for gene-transfer release										0.79				0.79		membrane [GO:0016020]	[GO:0016020]	0.79
Dde_2568	Dde_2568	Terminase small subunit										0.64				0.64				0.64
Dde_2567	Dde_2567	Type VI secretion system spike protein VgrG3-like C-terminal domain-containing protein										0.62				0.62				0.62
Dde_2562	Dde_2562	Pyridine nucleotide-disulfide oxidoreductase family protein								aerobic electron transport chain [GO:0019646]	[GO:0019646]	0.7		NAD(P)H dehydrogenase (quinone) activity [GO:0003955]	[GO:0003955]	0.7				0.7
Dde_2561	Dde_2561	Rhodanese-like protein										0.57		metal ion binding [GO:0046872]	[GO:0046872]	0.57				0.57
Dde_2557	Dde_2557	N-acetyltransferase domain-containing protein										0.62				0.62				0.62
Dde_2555	Dde_2555	Uncharacterized protein										0.7				0.7				0.7
Dde_2552	Dde_2552	Lytic transglycosylase catalytic										0.81				0.81		membrane [GO:0016020]	[GO:0016020]	0.81
Dde_2551	Dde_2551	Uncharacterized protein										0.74				0.74				0.74
Dde_2548	Dde_2548	Uncharacterized protein										0.57				0.57				0.57
Dde_2547	Dde_2547	Uncharacterized protein										0.67				0.67				0.67
Dde_2546	Dde_2546	Uncharacterized protein										0.67				0.67				0.67
Dde_2545	Dde_2545	Uncharacterized protein										0.68				0.68				0.68
Dde_2544	Dde_2544	N-acetyltransferase domain-containing protein										0.62				0.62				0.62
Dde_2543	Dde_2543	Uncharacterized protein										0.67				0.67				0.67
Dde_2542	Dde_2542	Uncharacterized protein										0.75				0.75				0.75
Dde_2538	Dde_2538	HTH-type transcriptional repressor KstR2 C-terminal domain-containing protein										0.73		DNA binding [GO:0003677]	[GO:0003677]	0.73				0.73
Dde_2535	Dde_2535	ApbE family lipoprotein										0.68				0.68				0.68
Dde_2534	Dde_2534	Glycosyl transferase family 2										0.69		glycosyltransferase activity [GO:0016757]	[GO:0016757]	0.69				0.69
Dde_2528	Dde_2528	Uncharacterized protein										0.53				0.53				0.53
Dde_2518	Dde_2518	Diguanylate cyclase with PAS/PAC sensor								cell adhesion involved in single-species biofilm formation [GO:0043709]	[GO:0043709]	0.71		diguanylate cyclase activity [GO:0052621]	[GO:0052621]	0.71		plasma membrane [GO:0005886]	[GO:0005886]	0.71
Dde_2510	Dde_2510	PEP motif putative anchor domain protein										0.61				0.61		membrane [GO:0016020]	[GO:0016020]	0.61
Dde_2496	Dde_2496	Restriction modification system DNA specificity domain-containing protein								DNA restriction-modification system [GO:0009307]	[GO:0009307]	0.68		DNA binding [GO:0003677]	[GO:0003677]	0.68				0.68
Dde_2484	Dde_2484	NYN domain-containing protein										0.52		RNA nuclease activity [GO:0004540]	[GO:0004540]	0.52				0.52
Dde_2481	Dde_2481	Aminoglycoside phosphotransferase										0.52		transferase activity [GO:0016740]	[GO:0016740]	0.52				0.52
Dde_2480	Dde_2480	DEAD/DEAH box helicase domain protein								ribosomal large subunit assembly [GO:0000027]	[GO:0000027]	0.64		ATP binding [GO:0005524]	[GO:0005524]	0.64		cytosol [GO:0005829]	[GO:0005829]	0.64
Dde_2478	Dde_2478	Uncharacterized protein										0.62				0.62				0.62
Dde_2471	Dde_2471	HAD-superfamily hydrolase, subfamily IA, variant 3										0.5		hydrolase activity [GO:0016787]	[GO:0016787]	0.5				0.5
Dde_2466	Dde_2466	FAD dependent oxidoreductase										0.73		oxidoreductase activity [GO:0016491]	[GO:0016491]	0.73				0.73
Dde_2464	Dde_2464	Uncharacterized protein										0.69				0.69				0.69
Dde_2462	Dde_2462	Uncharacterized protein										0.53				0.53				0.53
Dde_2460	Dde_2460	Aldehyde ferredoxin oxidoreductase (EC 1.2.7.5)										0.76		4 iron, 4 sulfur cluster binding [GO:0051539]	[GO:0051539]	0.76				0.76
Dde_2457	Dde_2457	Response regulator receiver modulated metal dependent phosphohydrolase								phosphorelay signal transduction system [GO:0000160]	[GO:0000160]	0.78		hydrolase activity [GO:0016787]	[GO:0016787]	0.78				0.78
Dde_2447	Dde_2447	Diguanylate cyclase/phosphodiesterase with PAS/PAC and GAF sensor(S)										0.52				0.52				0.52
Dde_2445	Dde_2445	Uncharacterized protein										0.85				0.85				0.85
Dde_2441	Dde_2441	DNA polymerase III subunit delta								DNA-templated DNA replication [GO:0006261]	[GO:0006261]	0.67				0.67		DNA polymerase III complex [GO:0009360]	[GO:0009360]	0.67
Dde_2433	Dde_2433	CMP/dCMP deaminase zinc-binding protein								pyrimidine nucleotide metabolic process [GO:0006220]	[GO:0006220]	0.6		dCMP deaminase activity [GO:0004132]	[GO:0004132]	0.6				0.6
Dde_2426	Dde_2426	DUF177 domain-containing protein										0.53				0.53				0.53
Dde_2424	Dde_2424	EamA domain-containing protein										0.62				0.62		membrane [GO:0016020]	[GO:0016020]	0.62
Dde_2421	Dde_2421	Rhomboid family protein								proteolysis [GO:0006508]	[GO:0006508]	0.53		serine-type endopeptidase activity [GO:0004252]	[GO:0004252]	0.53		membrane [GO:0016020]	[GO:0016020]	0.53
Dde_2420	Dde_2420	Glycosyl transferase family protein								lipopolysaccharide biosynthetic process [GO:0009103]	[GO:0009103]	0.7		pentosyltransferase activity [GO:0016763]	[GO:0016763]	0.7		plasma membrane [GO:0005886]	[GO:0005886]	0.7
Dde_2418	Dde_2418	Multidrug-efflux transporter								monoatomic ion transport [GO:0006811]	[GO:0006811]	0.55		antiporter activity [GO:0015297]	[GO:0015297]	0.55		plasma membrane [GO:0005886]	[GO:0005886]	0.55
Dde_2417	Dde_2417	Thiamine-binding protein domain-containing protein										0.57				0.57		cytosol [GO:0005829]	[GO:0005829]	0.57
Dde_2415	Dde_2415	6-hydroxymethylpterin diphosphokinase MptE-like domain-containing protein										0.68				0.68				0.68
Dde_2414	Dde_2414	Uncharacterized protein										0.78				0.78				0.78
Dde_2412	Dde_2412	Metallophosphoesterase								lipid A biosynthetic process [GO:0009245]	[GO:0009245]	0.53		UDP-2,3-diacylglucosamine hydrolase activity [GO:0008758]	[GO:0008758]	0.53		membrane [GO:0016020]	[GO:0016020]	0.53
Dde_2411	Dde_2411	Methyl-accepting chemotaxis sensory transducer with Cache sensor								chemotaxis [GO:0006935]	[GO:0006935]	0.5		protein histidine kinase activity [GO:0004673]	[GO:0004673]	0.5		membrane [GO:0016020]	[GO:0016020]	0.5
Dde_2410	Dde_2410	Uncharacterized protein										0.62				0.62				0.62
Dde_2409	Dde_2409	Na+/Ca+ antiporter, CaCA family								intracellular calcium ion homeostasis [GO:0006874]	[GO:0006874]	0.79		calcium channel activity [GO:0005262]	[GO:0005262]	0.79		membrane [GO:0016020]	[GO:0016020]	0.79
Dde_2408	Dde_2408	YcaO-domain protein										0.59				0.59				0.59
Dde_2401	Dde_2401	Uncharacterized protein										0.56				0.56				0.56
Dde_2400	Dde_2400	Hpt domain protein								phosphorelay signal transduction system [GO:0000160]	[GO:0000160]	0.63				0.63				0.63
Dde_2399	Dde_2399	Lipoprotein										0.65				0.65				0.65
Dde_2398	Dde_2398	FlgO domain-containing protein										0.62				0.62				0.62
Dde_2390	Dde_2390	Nitrite and sulphite reductase 4Fe-4S region										0.61		heme binding [GO:0020037]	[GO:0020037]	0.61				0.61
Dde_2389	Dde_2389	4Fe-4S ferredoxin iron-sulfur binding domain-containing protein										0.78		4 iron, 4 sulfur cluster binding [GO:0051539]	[GO:0051539]	0.78		plasma membrane [GO:0005886]	[GO:0005886]	0.78
Dde_2388	Dde_2388	3'-5' exonuclease (Werner Syndrome-like exonuclease)								nucleobase-containing compound metabolic process [GO:0006139]	[GO:0006139]	0.62		3'-5' exonuclease activity [GO:0008408]	[GO:0008408]	0.62				0.62
Dde_2387	Dde_2387	Two component transcriptional regulator, winged helix family								regulation of DNA-templated transcription [GO:0006355]	[GO:0006355]	0.54		phosphorelay response regulator activity [GO:0000156]	[GO:0000156]	0.54		cytosol [GO:0005829]	[GO:0005829]	0.54
Dde_2384	Dde_2384	Response regulator receiver								protein autophosphorylation [GO:0046777]	[GO:0046777]	0.62		histidine phosphotransfer kinase activity [GO:0009927]	[GO:0009927]	0.62				0.62
Dde_2382	Dde_2382	Uncharacterized protein										0.68				0.68				0.68
Dde_2381	Dde_2381	Acriflavin resistance protein										0.67		xenobiotic transmembrane transporter activity [GO:0042910]	[GO:0042910]	0.67		plasma membrane [GO:0005886]	[GO:0005886]	0.67
Dde_2379	Dde_2379	BFN domain-containing protein										0.55		nuclease activity [GO:0004518]	[GO:0004518]	0.55				0.55
Dde_2372	Dde_2372	Thiamine biosynthesis protein										0.71		ATP binding [GO:0005524]	[GO:0005524]	0.71				0.71
Dde_2368	Dde_2368	VWFA domain-containing protein										0.63				0.63				0.63
Dde_2358	Dde_2358	Peptidase A24A prepilin type IV										0.63		aspartic-type endopeptidase activity [GO:0004190]	[GO:0004190]	0.63		membrane [GO:0016020]	[GO:0016020]	0.63
Dde_2355	Dde_2355	Two component, sigma54 specific, transcriptional regulator, Fis family								phosphorelay signal transduction system [GO:0000160]	[GO:0000160]	0.65		ATP binding [GO:0005524]	[GO:0005524]	0.65				0.65
Dde_2348	Dde_2348	YcaO-domain protein										0.55				0.55				0.55
Dde_2344	Dde_2344	NFACT RNA-binding domain-containing protein								rescue of stalled ribosome [GO:0072344]	[GO:0072344]	0.67		ribosomal large subunit binding [GO:0043023]	[GO:0043023]	0.67		RQC complex [GO:1990112]	[GO:1990112]	0.67
Dde_2339	Dde_2339	Metal dependent phosphohydrolase								rRNA 3'-end processing [GO:0031125]	[GO:0031125]	0.7		hydrolase activity [GO:0016787]	[GO:0016787]	0.7				0.7
Dde_2337	Dde_2337	Histone deacetylase superfamily								negative regulation of transcription by RNA polymerase II [GO:0000122]	[GO:0000122]	0.7		histone deacetylase activity [GO:0004407]	[GO:0004407]	0.7				0.7
Dde_2334	Dde_2334	Succinyl-CoA synthetase, alpha/beta subunit (SucCD) (EC 6.2.1.5)								tricarboxylic acid cycle [GO:0006099]	[GO:0006099]	0.6		ATP binding [GO:0005524]	[GO:0005524]	0.6		succinate-CoA ligase complex (ADP-forming) [GO:0009361]	[GO:0009361]	0.6
Dde_2327	Dde_2327	Uncharacterized protein										0.5				0.5				0.5
Dde_2317	Dde_2317	Butyrate--CoA ligase (EC 6.2.1.2)								acyl-CoA metabolic process [GO:0006637]	[GO:0006637]	0.54		fatty-acyl-CoA synthase activity [GO:0004321]	[GO:0004321]	0.54				0.54
Dde_2316	Dde_2316	Tex-like protein								nucleobase-containing compound metabolic process [GO:0006139]	[GO:0006139]	0.77		mRNA binding [GO:0003729]	[GO:0003729]	0.77				0.77
Dde_2311	Dde_2311	Ammonium transporter										0.69		ammonium channel activity [GO:0008519]	[GO:0008519]	0.69		plasma membrane [GO:0005886]	[GO:0005886]	0.69
Dde_2310	Dde_2310	Nitrogen regulatory protein P-II								regulation of nitrogen utilization [GO:0006808]	[GO:0006808]	0.56		ATP binding [GO:0005524]	[GO:0005524]	0.56		cytosol [GO:0005829]	[GO:0005829]	0.56
Dde_2303	Dde_2303	Cupin 2 conserved barrel domain protein										0.67				0.67				0.67
Dde_2296	Dde_2296	Sporulation domain-containing protein										0.78		peptidoglycan binding [GO:0042834]	[GO:0042834]	0.78		membrane [GO:0016020]	[GO:0016020]	0.78
Dde_2284	Dde_2284	Asparaginase (EC 3.5.1.1)										0.74		asparaginase activity [GO:0004067]	[GO:0004067]	0.74		cytoplasm [GO:0005737]	[GO:0005737]	0.74
Dde_2283	Dde_2283	4-hydroxythreonine-4-phosphate dehydrogenase (EC 1.1.1.262)										0.8		4-hydroxythreonine-4-phosphate dehydrogenase activity [GO:0050570]	[GO:0050570]	0.8				0.8
Dde_2282	Dde_2282	Hydantoinase/oxoprolinase								glutathione metabolic process [GO:0006749]	[GO:0006749]	0.55		5-oxoprolinase (ATP-hydrolyzing) activity [GO:0017168]	[GO:0017168]	0.55		cytosol [GO:0005829]	[GO:0005829]	0.55
Dde_2226	Dde_2226	Transcriptional regulator, LysR family										0.56		DNA-binding transcription factor activity [GO:0003700]	[GO:0003700]	0.56				0.56
Dde_2216	Dde_2216	TRAP-type C4-dicarboxylate transport system, periplasmic component, DctP								transmembrane transport [GO:0055085]	[GO:0055085]	0.61				0.61				0.61
Dde_2209	Dde_2209	ATPase component of zinc ABC transporter (EC 3.6.3.28)										0.83		ATP binding [GO:0005524]	[GO:0005524]	0.83		ATP-binding cassette (ABC) transporter complex [GO:0043190]	[GO:0043190]	0.83
Dde_2208	Dde_2208	Periplasmic component of zinc ABC transporter								metal ion transport [GO:0030001]	[GO:0030001]	0.62		metal ion binding [GO:0046872]	[GO:0046872]	0.62				0.62
Dde_2201	Dde_2201	Polyprenyl synthetase								isoprenoid biosynthetic process [GO:0008299]	[GO:0008299]	0.6		prenyltransferase activity [GO:0004659]	[GO:0004659]	0.6		cytoplasm [GO:0005737]	[GO:0005737]	0.6
Dde_2193	Dde_2193	Metal-dependent phosphohydrolase HD sub domain-containing protein										0.8		hydrolase activity [GO:0016787]	[GO:0016787]	0.8				0.8
Dde_2191	Dde_2191	Methyltransferase type 11								methylation [GO:0032259]	[GO:0032259]	0.65		S-adenosylmethionine-dependent methyltransferase activity [GO:0008757]	[GO:0008757]	0.65				0.65
Dde_2190	Dde_2190	HAD-superfamily hydrolase, subfamily IA, variant 3										0.58		hydrolase activity [GO:0016787]	[GO:0016787]	0.58				0.58
Dde_2189	Dde_2189	Geranylgeranyl reductase										0.67		FAD binding [GO:0071949]	[GO:0071949]	0.67				0.67
Dde_2184	Dde_2184	Nucleoside recognition domain protein										0.81				0.81		membrane [GO:0016020]	[GO:0016020]	0.81
Dde_2181	Dde_2181	Anaerobic cobalt chelatase								anaerobic cobalamin biosynthetic process [GO:0019251]	[GO:0019251]	0.63		metal ion binding [GO:0046872]	[GO:0046872]	0.63				0.63
Dde_2179	Dde_2179	SLH domain-containing protein										0.8				0.8				0.8
Dde_2176	Dde_2176	FAD-dependent pyridine nucleotide-disulfide oxidoreductase										0.65		oxidoreductase activity [GO:0016491]	[GO:0016491]	0.65				0.65
Dde_2161	Dde_2161	Peptidase M48 Ste24p								proteolysis [GO:0006508]	[GO:0006508]	0.75		metal ion binding [GO:0046872]	[GO:0046872]	0.75		plasma membrane [GO:0005886]	[GO:0005886]	0.75
Dde_2123	Dde_2123	Appr-1-p processing domain protein										0.77				0.77				0.77
Dde_2119	Dde_2119	Uncharacterized protein										0.7				0.7				0.7
Dde_2108	Dde_2108	Chemotaxis sensory transducer								chemotaxis [GO:0006935]	[GO:0006935]	0.62		transmembrane signaling receptor activity [GO:0004888]	[GO:0004888]	0.62		membrane [GO:0016020]	[GO:0016020]	0.62
Dde_2105	Dde_2105	protein-glutamate O-methyltransferase (EC 2.1.1.80)								methylation [GO:0032259]	[GO:0032259]	0.68		protein-glutamate O-methyltransferase activity [GO:0008983]	[GO:0008983]	0.68				0.68
Dde_2095	Dde_2095	TrkA-N domain protein								potassium ion transport [GO:0006813]	[GO:0006813]	0.62		monoatomic cation transmembrane transporter activity [GO:0008324]	[GO:0008324]	0.62		membrane [GO:0016020]	[GO:0016020]	0.62
Dde_3592	Dde_0534 Dde_0741 Dde_0745 Dde_1289 Dde_1524 Dde_1648 Dde_1944 Dde_2032 Dde_2513 Dde_2859 Dde_3592	Integrase catalytic region								DNA integration [GO:0015074]	[GO:0015074]	0		nucleic acid binding [GO:0003676]	[GO:0003676]	0				0
Dde_2967	rlmN Dde_2967	Dual-specificity RNA methyltransferase RlmN (EC 2.1.1.192) (23S rRNA (adenine(2503)-C(2))-methyltransferase) (23S rRNA m2A2503 methyltransferase) (Ribosomal RNA large subunit methyltransferase N) (tRNA (adenine(37)-C(2))-methyltransferase) (tRNA m2A37 methyltransferase)								rRNA base methylation [GO:0070475]	[GO:0070475]	0.52		4 iron, 4 sulfur cluster binding [GO:0051539]	[GO:0051539]	0.52		cytoplasm [GO:0005737]	[GO:0005737]	0.52
Dde_3059	selA Dde_3059	L-seryl-tRNA(Sec) selenium transferase (EC 2.9.1.1) (Selenocysteine synthase) (Sec synthase) (Selenocysteinyl-tRNA(Sec) synthase)								selenocysteine incorporation [GO:0001514]	[GO:0001514]	0.62		L-seryl-tRNA(Sec) selenium transferase activity [GO:0004125]	[GO:0004125]	0.62		cytoplasm [GO:0005737]	[GO:0005737]	0.62
Dde_3004	gpmA Dde_3004	2,3-bisphosphoglycerate-dependent phosphoglycerate mutase (BPG-dependent PGAM) (PGAM) (Phosphoglyceromutase) (dPGM) (EC 5.4.2.11)								gluconeogenesis [GO:0006094]	[GO:0006094]	0.65		2,3-bisphosphoglycerate-dependent phosphoglycerate mutase activity [GO:0046538]	[GO:0046538]	0.65				0.65
Dde_2965	pyrC Dde_2965	Dihydroorotase (DHOase) (EC 3.5.2.3)								'de novo' UMP biosynthetic process [GO:0044205]	[GO:0044205]	0.58		allantoinase activity [GO:0004038]	[GO:0004038]	0.58		cytoplasm [GO:0005737]	[GO:0005737]	0.58
Dde_2844	tgt Dde_2844	Queuine tRNA-ribosyltransferase (EC 2.4.2.29) (Guanine insertion enzyme) (tRNA-guanine transglycosylase)								queuosine biosynthetic process [GO:0008616]	[GO:0008616]	0.57		metal ion binding [GO:0046872]	[GO:0046872]	0.57		cytosol [GO:0005829]	[GO:0005829]	0.57
Dde_2767	purT Dde_2767	Formate-dependent phosphoribosylglycinamide formyltransferase (EC 6.3.1.21) (5'-phosphoribosylglycinamide transformylase 2) (Formate-dependent GAR transformylase) (GAR transformylase 2) (GART 2) (Non-folate glycinamide ribonucleotide transformylase) (Phosphoribosylglycinamide formyltransferase 2)								'de novo' IMP biosynthetic process [GO:0006189]	[GO:0006189]	0.55		ATP binding [GO:0005524]	[GO:0005524]	0.55		cytosol [GO:0005829]	[GO:0005829]	0.55
Dde_2728	aroK Dde_2728	Shikimate kinase (SK) (EC 2.7.1.71)								amino acid biosynthetic process [GO:0008652]	[GO:0008652]	0.73		ATP binding [GO:0005524]	[GO:0005524]	0.73		cytosol [GO:0005829]	[GO:0005829]	0.73
Dde_2718	pyrF Dde_2718	Orotidine 5'-phosphate decarboxylase (EC 4.1.1.23) (OMP decarboxylase) (OMPDCase) (OMPdecase)								'de novo' pyrimidine nucleobase biosynthetic process [GO:0006207]	[GO:0006207]	0.62		orotidine-5'-phosphate decarboxylase activity [GO:0004590]	[GO:0004590]	0.62		cytosol [GO:0005829]	[GO:0005829]	0.62
Dde_2704	cobS Dde_2704	Adenosylcobinamide-GDP ribazoletransferase (EC 2.7.8.26) (Cobalamin synthase) (Cobalamin-5'-phosphate synthase)								cobalamin biosynthetic process [GO:0009236]	[GO:0009236]	0.89		adenosylcobinamide-GDP ribazoletransferase activity [GO:0051073]	[GO:0051073]	0.89		plasma membrane [GO:0005886]	[GO:0005886]	0.89
Dde_2689	proB Dde_2689	Glutamate 5-kinase (EC 2.7.2.11) (Gamma-glutamyl kinase) (GK)								L-proline biosynthetic process [GO:0055129]	[GO:0055129]	0.52		ATP binding [GO:0005524]	[GO:0005524]	0.52		cytosol [GO:0005829]	[GO:0005829]	0.52
Dde_2664	lysA Dde_2664	Diaminopimelate decarboxylase (DAP decarboxylase) (DAPDC) (EC 4.1.1.20)								lysine biosynthetic process via diaminopimelate [GO:0009089]	[GO:0009089]	0.74		diaminopimelate decarboxylase activity [GO:0008836]	[GO:0008836]	0.74				0.74
Dde_2656	bioA Dde_2656	Adenosylmethionine-8-amino-7-oxononanoate aminotransferase (EC 2.6.1.62) (7,8-diamino-pelargonic acid aminotransferase) (DAPA AT) (DAPA aminotransferase) (7,8-diaminononanoate synthase) (DANS) (Diaminopelargonic acid synthase)								biotin biosynthetic process [GO:0009102]	[GO:0009102]	0.78		adenosylmethionine-8-amino-7-oxononanoate transaminase activity [GO:0004015]	[GO:0004015]	0.78		cytoplasm [GO:0005737]	[GO:0005737]	0.78
Dde_2655	bioB Dde_2655	Biotin synthase (EC 2.8.1.6)								biotin biosynthetic process [GO:0009102]	[GO:0009102]	0.72		2 iron, 2 sulfur cluster binding [GO:0051537]	[GO:0051537]	0.72				0.72
Dde_2654	birA Dde_2654	Bifunctional ligase/repressor BirA (Biotin--[acetyl-CoA-carboxylase] ligase) (EC 6.3.4.15) (Biotin--protein ligase) (Biotin-[acetyl-CoA carboxylase] synthetase)								protein modification process [GO:0036211]	[GO:0036211]	0.67		ATP binding [GO:0005524]	[GO:0005524]	0.67		cytoplasm [GO:0005737]	[GO:0005737]	0.67
Dde_2648	gltX Dde_2648	Glutamate--tRNA ligase (EC 6.1.1.17) (Glutamyl-tRNA synthetase) (GluRS)								glutamyl-tRNA aminoacylation [GO:0006424]	[GO:0006424]	0.62		ATP binding [GO:0005524]	[GO:0005524]	0.62		cytosol [GO:0005829]	[GO:0005829]	0.62
Dde_2635	pheS Dde_2635	Phenylalanine--tRNA ligase alpha subunit (EC 6.1.1.20) (Phenylalanyl-tRNA synthetase alpha subunit) (PheRS)								phenylalanyl-tRNA aminoacylation [GO:0006432]	[GO:0006432]	0.67		ATP binding [GO:0005524]	[GO:0005524]	0.67		cytoplasm [GO:0005737]	[GO:0005737]	0.67
Dde_2632	rpe Dde_2632	Ribulose-phosphate 3-epimerase (EC 5.1.3.1)								pentose catabolic process [GO:0019323]	[GO:0019323]	0.68		D-ribulose-phosphate 3-epimerase activity [GO:0004750]	[GO:0004750]	0.68		cytosol [GO:0005829]	[GO:0005829]	0.68
Dde_2618	nadK Dde_2618	NAD kinase (EC 2.7.1.23) (ATP-dependent NAD kinase)								NAD metabolic process [GO:0019674]	[GO:0019674]	0.5		ATP binding [GO:0005524]	[GO:0005524]	0.5		cytoplasm [GO:0005737]	[GO:0005737]	0.5
Dde_3088	Dde_3088	Alpha-1,4 glucan phosphorylase (EC 2.4.1.1)								glycogen catabolic process [GO:0005980]	[GO:0005980]	0.78		glycogen phosphorylase activity [GO:0008184]	[GO:0008184]	0.78		cytoplasm [GO:0005737]	[GO:0005737]	0.78
Dde_3079	Dde_3079	Cysteine desulfurase (EC 2.8.1.7) (Nitrogenase metalloclusters biosynthesis protein NifS)								amino acid metabolic process [GO:0006520]	[GO:0006520]	0.54		cysteine desulfurase activity [GO:0031071]	[GO:0031071]	0.54				0.54
Dde_3078	Dde_3078	Nitrogen fixation protein NifU								intracellular iron ion homeostasis [GO:0006879]	[GO:0006879]	0.59		2 iron, 2 sulfur cluster binding [GO:0051537]	[GO:0051537]	0.59		cytoplasm [GO:0005737]	[GO:0005737]	0.59
Dde_3041	Dde_3041	L-lysine 2,3-aminomutase (EC 5.4.3.2)										0.59		4 iron, 4 sulfur cluster binding [GO:0051539]	[GO:0051539]	0.59				0.59
Dde_3039	Dde_3039	Choline trimethylamine-lyase (EC 4.3.99.4)								choline catabolic process [GO:0042426]	[GO:0042426]	0.61		carbon-nitrogen lyase activity [GO:0016840]	[GO:0016840]	0.61		cytosol [GO:0005829]	[GO:0005829]	0.61
Dde_3028	Dde_3028	Carbon monoxide dehydrogenase (EC 1.2.7.4)								generation of precursor metabolites and energy [GO:0006091]	[GO:0006091]	0.76		4 iron, 4 sulfur cluster binding [GO:0051539]	[GO:0051539]	0.76				0.76
Dde_3011	Dde_3011	Adenylosuccinate lyase (ASL) (EC 4.3.2.2) (Adenylosuccinase)								'de novo' AMP biosynthetic process [GO:0044208]	[GO:0044208]	0.56		(S)-2-(5-amino-1-(5-phospho-D-ribosyl)imidazole-4-carboxamido) succinate lyase (fumarate-forming) activity [GO:0070626]	[GO:0070626]	0.56		cytosol [GO:0005829]	[GO:0005829]	0.56
Dde_3000	Dde_3000	histidine kinase (EC 2.7.13.3)										0.52		phosphorelay sensor kinase activity [GO:0000155]	[GO:0000155]	0.52		membrane [GO:0016020]	[GO:0016020]	0.52
Dde_2976	Dde_2976	Urease accessory protein UreH-like transmembrane domain-containing protein								cobalt ion transport [GO:0006824]	[GO:0006824]	0.58		monoatomic cation efflux transmembrane transporter activity [GO:0046583]	[GO:0046583]	0.58		plasma membrane [GO:0005886]	[GO:0005886]	0.58
Dde_2950	Dde_2950	histidine kinase (EC 2.7.13.3)										0.64		phosphorelay sensor kinase activity [GO:0000155]	[GO:0000155]	0.64		membrane [GO:0016020]	[GO:0016020]	0.64
Dde_2837	Dde_2837	uroporphyrinogen-III C-methyltransferase (EC 2.1.1.107)								methylation [GO:0032259]	[GO:0032259]	0.62		uroporphyrin-III C-methyltransferase activity [GO:0004851]	[GO:0004851]	0.62				0.62
Dde_2832	Dde_2832	histidine kinase (EC 2.7.13.3)										0.65		phosphorelay sensor kinase activity [GO:0000155]	[GO:0000155]	0.65		membrane [GO:0016020]	[GO:0016020]	0.65
Dde_2743	murI Dde_2743	Glutamate racemase (EC 5.1.1.3)								cell wall organization [GO:0071555]	[GO:0071555]	0.68		glutamate racemase activity [GO:0008881]	[GO:0008881]	0.68				0.68
Dde_2738	Dde_2738	ferredoxin:thioredoxin reductase (EC 1.8.7.2) (Ferredoxin-thioredoxin reductase subunit B)										0.62		4 iron, 4 sulfur cluster binding [GO:0051539]	[GO:0051539]	0.62				0.62
Dde_2734	Dde_2734	Methyl-accepting chemotaxis sensory transducer with Cache sensor								signal transduction [GO:0007165]	[GO:0007165]	0.56				0.56		plasma membrane [GO:0005886]	[GO:0005886]	0.56
Dde_2733	Dde_2733	peptidoglycan lytic exotransglycosylase (EC 4.2.2.n1) (Murein hydrolase A)								cell wall organization [GO:0071555]	[GO:0071555]	0.74		hydrolase activity, hydrolyzing O-glycosyl compounds [GO:0004553]	[GO:0004553]	0.74		outer membrane [GO:0019867]	[GO:0019867]	0.74
Dde_2732	Dde_2732	Phosphoglycerate mutase (EC 5.4.2.-)								glycolytic process [GO:0006096]	[GO:0006096]	0.74		2,3-bisphosphoglycerate-independent phosphoglycerate mutase activity [GO:0046537]	[GO:0046537]	0.74				0.74
Dde_2702	rex Dde_2702	Redox-sensing transcriptional repressor Rex								negative regulation of DNA-templated transcription [GO:0045892]	[GO:0045892]	0.73		DNA binding [GO:0003677]	[GO:0003677]	0.73		cytoplasm [GO:0005737]	[GO:0005737]	0.73
Dde_2700	atpB Dde_2700	ATP synthase subunit a (ATP synthase F0 sector subunit a) (F-ATPase subunit 6)								proton motive force-driven plasma membrane ATP synthesis [GO:0042777]	[GO:0042777]	0.68		proton-transporting ATP synthase activity, rotational mechanism [GO:0046933]	[GO:0046933]	0.68		plasma membrane [GO:0005886]	[GO:0005886]	0.68
Dde_2693	Dde_2693	Glucose-1-phosphate thymidylyltransferase (EC 2.7.7.24)								extracellular polysaccharide biosynthetic process [GO:0045226]	[GO:0045226]	0.57		glucose-1-phosphate thymidylyltransferase activity [GO:0008879]	[GO:0008879]	0.57				0.57
Dde_2676	Dde_2676	Ferric uptake regulation protein								negative regulation of DNA-templated transcription [GO:0045892]	[GO:0045892]	0.62		DNA-binding transcription factor activity [GO:0003700]	[GO:0003700]	0.62		cytosol [GO:0005829]	[GO:0005829]	0.62
Dde_2669	Dde_2669	Ferrous iron transport protein B										0.62		ferrous iron transmembrane transporter activity [GO:0015093]	[GO:0015093]	0.62		plasma membrane [GO:0005886]	[GO:0005886]	0.62
Dde_2651	Dde_2651	Multidrug-efflux transporter								monoatomic ion transport [GO:0006811]	[GO:0006811]	0.8		antiporter activity [GO:0015297]	[GO:0015297]	0.8		plasma membrane [GO:0005886]	[GO:0005886]	0.8
Dde_2636	rplT Dde_2636	Large ribosomal subunit protein bL20 (50S ribosomal protein L20)								ribosomal large subunit assembly [GO:0000027]	[GO:0000027]	0.5		rRNA binding [GO:0019843]	[GO:0019843]	0.5		cytosolic large ribosomal subunit [GO:0022625]	[GO:0022625]	0.5
Dde_2626	Dde_2626	endopeptidase La (EC 3.4.21.53)								protein catabolic process [GO:0030163]	[GO:0030163]	0.57		ATP binding [GO:0005524]	[GO:0005524]	0.57				0.57
Dde_2615	gatB Dde_2615	Aspartyl/glutamyl-tRNA(Asn/Gln) amidotransferase subunit B (Asp/Glu-ADT subunit B) (EC 6.3.5.-)								glutaminyl-tRNAGln biosynthesis via transamidation [GO:0070681]	[GO:0070681]	0.65		asparaginyl-tRNA synthase (glutamine-hydrolyzing) activity [GO:0050566]	[GO:0050566]	0.65				0.65
Dde_3109	Dde_3109	TIGR00266 family protein										0.65				0.65				0.65
Dde_3108	Dde_3108	Phenazine biosynthesis protein PhzF family								biosynthetic process [GO:0009058]	[GO:0009058]	0.77		isomerase activity [GO:0016853]	[GO:0016853]	0.77		cytoplasm [GO:0005737]	[GO:0005737]	0.77
Dde_3107	Dde_3107	Precorrin-2 C20-methyltransferase (EC 2.1.1.130)								cobalamin biosynthetic process [GO:0009236]	[GO:0009236]	0.52		precorrin-2 C20-methyltransferase activity [GO:0030788]	[GO:0030788]	0.52				0.52
Dde_3106	Dde_3106	ABC-type transporter, periplasmic subunit										0.7				0.7				0.7
Dde_3105	Dde_3105	Iron-chelate-transporting ATPase (EC 3.6.3.34)										0.52		ATP binding [GO:0005524]	[GO:0005524]	0.52				0.52
Dde_3102	Dde_3102	Nucleoside recognition domain protein										0.61				0.61		membrane [GO:0016020]	[GO:0016020]	0.61
Dde_3101	Dde_3101	PAS fold domain protein										0.62				0.62				0.62
Dde_3097	Dde_3097	Putative two component, sigma54 specific, transcriptional regulator								phosphorelay signal transduction system [GO:0000160]	[GO:0000160]	0.88		ATP binding [GO:0005524]	[GO:0005524]	0.88				0.88
Dde_3096	Dde_3096	PAS sensor protein								phosphorelay signal transduction system [GO:0000160]	[GO:0000160]	0.58				0.58				0.58
Dde_3095	Dde_3095	Peptidase U32								proteolysis [GO:0006508]	[GO:0006508]	0.74		peptidase activity [GO:0008233]	[GO:0008233]	0.74				0.74
Dde_3094	Dde_3094	PHP domain protein										0.59		5'-3' DNA exonuclease activity [GO:0035312]	[GO:0035312]	0.59				0.59
Dde_3090	Dde_3090	Phosphoesterase (EC 3.1.4.-)										0.62		hydrolase activity [GO:0016787]	[GO:0016787]	0.62				0.62
Dde_3085	Dde_3085	Uncharacterized protein										0.59				0.59				0.59
Dde_3084	Dde_3084	Diguanylate phosphodiesterase metal dependent hydrolase domain-containing protein										0.75		hydrolase activity [GO:0016787]	[GO:0016787]	0.75				0.75
Dde_3083	Dde_3083	Glyoxalase/bleomycin resistance protein/dioxygenase										0.74		dioxygenase activity [GO:0051213]	[GO:0051213]	0.74				0.74
Dde_3077	Dde_3077	Metal dependent phosphohydrolase										0.65		hydrolase activity [GO:0016787]	[GO:0016787]	0.65				0.65
Dde_3074	Dde_3074	Methyl-accepting chemotaxis sensory transducer with Pas/Pac sensor								signal transduction [GO:0007165]	[GO:0007165]	0.68				0.68		membrane [GO:0016020]	[GO:0016020]	0.68
Dde_3072	Dde_3072	Secondary thiamine-phosphate synthase enzyme										0.8				0.8				0.8
Dde_3071	Dde_3071	Polar amino acid ABC transporter, inner membrane subunit								amino acid transport [GO:0006865]	[GO:0006865]	0.55		transmembrane transporter activity [GO:0022857]	[GO:0022857]	0.55		ATP-binding cassette (ABC) transporter complex [GO:0043190]	[GO:0043190]	0.55
Dde_3070	Dde_3070	ABC-type transporter, periplasmic subunit family 3										0.68		ligand-gated monoatomic ion channel activity [GO:0015276]	[GO:0015276]	0.68		membrane [GO:0016020]	[GO:0016020]	0.68
Dde_3051	Dde_3051	PAS modulated sigma54 specific transcriptional regulator, Fis family								regulation of DNA-templated transcription [GO:0006355]	[GO:0006355]	0.68		ATP binding [GO:0005524]	[GO:0005524]	0.68				0.68
Dde_3040	Dde_3040	Putative two component, sigma54 specific, transcriptional regulator								phosphorelay signal transduction system [GO:0000160]	[GO:0000160]	0.75		ATP binding [GO:0005524]	[GO:0005524]	0.75				0.75
Dde_3038	Dde_3038	histidine kinase (EC 2.7.13.3)										0.84		phosphorelay sensor kinase activity [GO:0000155]	[GO:0000155]	0.84				0.84
Dde_3035	Dde_3035	Methyltransferase FkbM family								methylation [GO:0032259]	[GO:0032259]	0.5		methyltransferase activity [GO:0008168]	[GO:0008168]	0.5				0.5
Dde_3030	Dde_3030	Transcriptional regulator										0.7				0.7				0.7
Dde_3027	Dde_3027	Transcriptional regulator, Crp/Fnr family										0.68		DNA binding [GO:0003677]	[GO:0003677]	0.68		cytosol [GO:0005829]	[GO:0005829]	0.68
Dde_3023	Dde_3023	4Fe-4S ferredoxin iron-sulfur binding domain-containing protein										0.89		FMN binding [GO:0010181]	[GO:0010181]	0.89				0.89
Dde_3022	Dde_3022	Diguanylate cyclase/phosphodiesterase										0.75				0.75		membrane [GO:0016020]	[GO:0016020]	0.75
Dde_3020	Dde_3020	Methyl-accepting chemotaxis sensory transducer with Cache sensor								chemotaxis [GO:0006935]	[GO:0006935]	0.56				0.56		plasma membrane [GO:0005886]	[GO:0005886]	0.56
Dde_3018	Dde_3018	Flagellin domain protein										0.62		structural molecule activity [GO:0005198]	[GO:0005198]	0.62				0.62
Dde_3016	Dde_3016	Anaerobic ribonucleoside-triphosphate reductase (EC 1.17.4.2)								2'-deoxyribonucleotide biosynthetic process [GO:0009265]	[GO:0009265]	0.67		ATP binding [GO:0005524]	[GO:0005524]	0.67		anaerobic ribonucleoside-triphosphate reductase complex [GO:0031250]	[GO:0031250]	0.67
Dde_2981	Dde_2981	Hemolysin A								methylation [GO:0032259]	[GO:0032259]	0.56		methyltransferase activity [GO:0008168]	[GO:0008168]	0.56				0.56
Dde_2979	Dde_2979	Carbonic anhydrase										0.62		carbonate dehydratase activity [GO:0004089]	[GO:0004089]	0.62				0.62
Dde_2975	Dde_2975	ABC-type transporter, integral membrane subunit										0.68				0.68		membrane [GO:0016020]	[GO:0016020]	0.68
Dde_2974	Dde_2974	Peptidase S24/S26A/S26B, conserved region								DNA repair [GO:0006281]	[GO:0006281]	0.56		DNA binding [GO:0003677]	[GO:0003677]	0.56				0.56
Dde_2968	Dde_2968	Methyl-accepting chemotaxis sensory transducer with Cache sensor								chemotaxis [GO:0006935]	[GO:0006935]	0.67				0.67		plasma membrane [GO:0005886]	[GO:0005886]	0.67
Dde_2966	Dde_2966	Metal dependent phosphohydrolase										0.75		hydrolase activity [GO:0016787]	[GO:0016787]	0.75				0.75
Dde_2949	Dde_2949	CI repressor								negative regulation of DNA-templated transcription [GO:0045892]	[GO:0045892]	0.79		DNA binding [GO:0003677]	[GO:0003677]	0.79				0.79
Dde_2940	Dde_2940	Type IV pilus assembly PilZ										0.56		cyclic-di-GMP binding [GO:0035438]	[GO:0035438]	0.56		bacterial-type flagellum [GO:0009288]	[GO:0009288]	0.56
Dde_2932	Dde_2932	Class III cytochrome C domain-containing protein										0.64		electron transfer activity [GO:0009055]	[GO:0009055]	0.64		membrane [GO:0016020]	[GO:0016020]	0.64
Dde_2857	Dde_2857	Methyl-accepting chemotaxis sensory transducer with Pas/Pac sensor								signal transduction [GO:0007165]	[GO:0007165]	0.62				0.62		membrane [GO:0016020]	[GO:0016020]	0.62
Dde_2848	Dde_2848	DUF255 domain-containing protein								carbohydrate metabolic process [GO:0005975]	[GO:0005975]	0.58				0.58				0.58
Dde_2846	Dde_2846	DUF218 domain-containing protein										0.73				0.73		plasma membrane [GO:0005886]	[GO:0005886]	0.73
Dde_2842	Dde_2842	AsmA family protein										0.63				0.63				0.63
Dde_2841	Dde_2841	DNA repair photolyase										0.74				0.74				0.74
Dde_2840	Dde_2840	Biotin-protein ligase N-terminal domain-containing protein										0.75				0.75				0.75
Dde_2833	Dde_2833	Lysine exporter protein (LYSE/YGGA)										0.54		amino acid transmembrane transporter activity [GO:0015171]	[GO:0015171]	0.54		plasma membrane [GO:0005886]	[GO:0005886]	0.54
Dde_2828	Dde_2828	Lipoprotein										0.59				0.59				0.59
Dde_2827	Dde_2827	UspA domain-containing protein										0.59				0.59				0.59
Dde_2826	Dde_2826	histidine kinase (EC 2.7.13.3)										0.83		phosphorelay sensor kinase activity [GO:0000155]	[GO:0000155]	0.83				0.83
Dde_2825	Dde_2825	PAS modulated sigma54 specific transcriptional regulator, Fis family								phosphorelay signal transduction system [GO:0000160]	[GO:0000160]	0.5		ATP binding [GO:0005524]	[GO:0005524]	0.5				0.5
Dde_2824	Dde_2824	Lipoprotein										0.7				0.7				0.7
Dde_2822	Dde_2822	Two component transcriptional regulator, LytTR family										0.57		DNA binding [GO:0003677]	[GO:0003677]	0.57				0.57
Dde_2820	Dde_2820	Protein tyrosine phosphatase (EC 3.1.3.48)								response to arsenic-containing substance [GO:0046685]	[GO:0046685]	0.59		protein tyrosine phosphatase activity [GO:0004725]	[GO:0004725]	0.59				0.59
Dde_2814	Dde_2814	Methyl-accepting chemotaxis sensory transducer								signal transduction [GO:0007165]	[GO:0007165]	0.64		metal ion binding [GO:0046872]	[GO:0046872]	0.64		membrane [GO:0016020]	[GO:0016020]	0.64
Dde_2809	Dde_2809	DUF2179 domain-containing protein										0.67				0.67		plasma membrane [GO:0005886]	[GO:0005886]	0.67
Dde_2808	Dde_2808	Magnesium chelatase ChlI subunit										0.5		ATP binding [GO:0005524]	[GO:0005524]	0.5				0.5
Dde_2773	Dde_2773	Magnesium chelatase ChlI subunit										0.83		ATP binding [GO:0005524]	[GO:0005524]	0.83				0.83
Dde_2772	Dde_2772	Glycosyl transferase family 2								glycosylation [GO:0070085]	[GO:0070085]	0.57		glycosyltransferase activity [GO:0016757]	[GO:0016757]	0.57		cytoplasm [GO:0005737]	[GO:0005737]	0.57
Dde_2770	Dde_2770	Uncharacterized protein										0.58				0.58				0.58
Dde_2768	Dde_2768	Extracellular ligand-binding receptor										0.57				0.57				0.57
Dde_2766	Dde_2766	Glycosyl transferase group 1										0.82		glycosyltransferase activity [GO:0016757]	[GO:0016757]	0.82				0.82
Dde_2765	Dde_2765	Polar amino acid ABC transporter, inner membrane subunit								amino acid transport [GO:0006865]	[GO:0006865]	0.7		transmembrane transporter activity [GO:0022857]	[GO:0022857]	0.7		ATP-binding cassette (ABC) transporter complex [GO:0043190]	[GO:0043190]	0.7
Dde_2763	Dde_2763	Phosphonate-transporting ATPase (EC 3.6.3.28)										0.65		ABC-type amino acid transporter activity [GO:0015424]	[GO:0015424]	0.65				0.65
Dde_2762	Dde_2762	histidine kinase (EC 2.7.13.3)								phosphorylation [GO:0016310]	[GO:0016310]	0.65		kinase activity [GO:0016301]	[GO:0016301]	0.65				0.65
Dde_2759	Dde_2759	Uncharacterized protein										0.67				0.67				0.67
Dde_2755	Dde_2755	Tetratricopeptide TPR_1 repeat-containing protein										0.57				0.57				0.57
Dde_2753	Dde_2753	Transcription activator effector binding protein										0.59				0.59				0.59
Dde_2747	Dde_2747	Lysine 2,3-aminomutase YodO family protein (EC 5.4.3.2)										0.57		4 iron, 4 sulfur cluster binding [GO:0051539]	[GO:0051539]	0.57				0.57
Dde_2742	Dde_2742	pyridoxal kinase (EC 2.7.1.35)								phosphorylation [GO:0016310]	[GO:0016310]	0.73		pyridoxal kinase activity [GO:0008478]	[GO:0008478]	0.73		cytosol [GO:0005829]	[GO:0005829]	0.73
Dde_2741	Dde_2741	Small GTP-binding protein								ribosome disassembly [GO:0032790]	[GO:0032790]	0.67		GTP binding [GO:0005525]	[GO:0005525]	0.67				0.67
Dde_2740	Dde_2740	Uncharacterized protein										0.63				0.63		membrane [GO:0016020]	[GO:0016020]	0.63
Dde_2735	Dde_2735	4-hydroxybenzoyl-CoA thioesterase										0.65		thiolester hydrolase activity [GO:0016790]	[GO:0016790]	0.65				0.65
Dde_2730	Dde_2730	Aminotransferase (EC 2.6.1.-)								biosynthetic process [GO:0009058]	[GO:0009058]	0.78		pyridoxal phosphate binding [GO:0030170]	[GO:0030170]	0.78				0.78
Dde_2729	Dde_2729	Major facilitator superfamily MFS_1										0.77		transmembrane transporter activity [GO:0022857]	[GO:0022857]	0.77		membrane [GO:0016020]	[GO:0016020]	0.77
Dde_2724	Dde_2724	NLP/P60 protein										0.58				0.58				0.58
Dde_2712	Dde_2712	Ribosomal small subunit Rsm22								translation [GO:0006412]	[GO:0006412]	0.62		metal ion binding [GO:0046872]	[GO:0046872]	0.62				0.62
Dde_2711	Dde_2711	Iron-sulfur cluster-binding protein										0.67		iron-sulfur cluster binding [GO:0051536]	[GO:0051536]	0.67				0.67
Dde_2703	Dde_2703	SAM-dependent chlorinase/fluorinase										0.55				0.55				0.55
Dde_2687	Dde_2687	histidine kinase (EC 2.7.13.3)										0.84		phosphorelay sensor kinase activity [GO:0000155]	[GO:0000155]	0.84				0.84
Dde_2681	Dde_2681	Uncharacterized protein										0.95				0.95				0.95
Dde_2680	Dde_2680	Diguanylate cyclase								cell adhesion involved in single-species biofilm formation [GO:0043709]	[GO:0043709]	0.58		diguanylate cyclase activity [GO:0052621]	[GO:0052621]	0.58		plasma membrane [GO:0005886]	[GO:0005886]	0.58
Dde_2679	Dde_2679	HPt domain-containing protein								DNA metabolic process [GO:0006259]	[GO:0006259]	0.65		ATP binding [GO:0005524]	[GO:0005524]	0.65				0.65
Dde_2660	Dde_2660	Beta-ketoacyl-acyl-carrier-protein synthase I (EC 2.3.1.41)								fatty acid biosynthetic process [GO:0006633]	[GO:0006633]	0.71		3-oxoacyl-[acyl-carrier-protein] synthase activity [GO:0004315]	[GO:0004315]	0.71		cytosol [GO:0005829]	[GO:0005829]	0.71
Dde_2658	Dde_2658	Short-chain dehydrogenase/reductase SDR										0.65		oxidoreductase activity [GO:0016491]	[GO:0016491]	0.65				0.65
Dde_2657	Dde_2657	Beta-hydroxyacyl-(Acyl-carrier-protein) dehydratase FabA/FabZ										0.74				0.74				0.74
Dde_2646	Dde_2646	Uncharacterized protein family UPF0066										0.52				0.52				0.52
Dde_2633	Dde_2633	Transcriptional regulator, MerR family										0.65		DNA binding [GO:0003677]	[GO:0003677]	0.65				0.65
Dde_2628	Dde_2628	Uncharacterized protein										0.54				0.54				0.54
Dde_2623	Dde_2623	Outer membrane protein										0.81				0.81				0.81
Dde_2622	Dde_2622	ABC-type sugar transport system, ATPase component										0.77				0.77				0.77
Dde_2620	Dde_2620	Regulatory protein, FmdB family										0.7				0.7				0.7
Dde_2617	Dde_2617	Damage-control phosphatase ARMT1-like metal-binding domain-containing protein										0.52				0.52				0.52
Dde_2613	Dde_2613	Transcriptional regulator, MucR family								regulation of DNA-templated transcription [GO:0006355]	[GO:0006355]	0.56		DNA binding [GO:0003677]	[GO:0003677]	0.56				0.56
Dde_2611	Dde_2611	Putative lipoprotein										0.64				0.64				0.64
Dde_2605	Dde_2605	HD domain-containing protein										0.74				0.74				0.74
Dde_2604	Dde_2604	CBS domain containing protein										0.52				0.52				0.52
Dde_3134	ahcY Dde_3134	Adenosylhomocysteinase (EC 3.13.2.1) (S-adenosyl-L-homocysteine hydrolase) (AdoHcyase)								L-homocysteine biosynthetic process [GO:0071269]	[GO:0071269]	0.6		adenosylhomocysteinase activity [GO:0004013]	[GO:0004013]	0.6		cytosol [GO:0005829]	[GO:0005829]	0.6
Dde_3165	truB Dde_3165	tRNA pseudouridine synthase B (EC 5.4.99.25) (tRNA pseudouridine(55) synthase) (Psi55 synthase) (tRNA pseudouridylate synthase) (tRNA-uridine isomerase)								mRNA pseudouridine synthesis [GO:1990481]	[GO:1990481]	0.54		RNA binding [GO:0003723]	[GO:0003723]	0.54				0.54
Dde_3128	buk Dde_3128	Probable butyrate kinase (BK) (EC 2.7.2.7) (Branched-chain carboxylic acid kinase)								acetate metabolic process [GO:0006083]	[GO:0006083]	0.67		acetate kinase activity [GO:0008776]	[GO:0008776]	0.67		cytoplasm [GO:0005737]	[GO:0005737]	0.67
Dde_3154	Dde_3154	Peptidase M23										0.55		metalloendopeptidase activity [GO:0004222]	[GO:0004222]	0.55				0.55
Dde_3148	Dde_3148	ABC-type transporter, periplasmic subunit family 3										0.64				0.64				0.64
Dde_3142	Dde_3142	Cyclophilin-like domain-containing protein										0.77				0.77				0.77
Dde_3129	Dde_3129	Phosphate butyryltransferase (EC 2.3.1.19)										0.8		phosphate butyryltransferase activity [GO:0050182]	[GO:0050182]	0.8				0.8
Dde_3126	Dde_3126	Alcohol dehydrogenase (EC 1.1.1.1)										0.53		alcohol dehydrogenase (NADP+) activity [GO:0008106]	[GO:0008106]	0.53		cytosol [GO:0005829]	[GO:0005829]	0.53
Dde_3123	Dde_3123	YkgJ family cysteine cluster protein										0.74				0.74				0.74
Dde_3121	Dde_3121	Aldehyde dehydrogenase								cellular aldehyde metabolic process [GO:0006081]	[GO:0006081]	0.76		aldehyde dehydrogenase (NAD+) activity [GO:0004029]	[GO:0004029]	0.76		cytoplasm [GO:0005737]	[GO:0005737]	0.76
Dde_3119	Dde_3119	Thiamine biosynthesis Thi4 protein										0.64				0.64				0.64
Dde_3117	Dde_3117	Uncharacterized protein										0.67				0.67		membrane [GO:0016020]	[GO:0016020]	0.67
Dde_3113	Dde_3113	histidine kinase (EC 2.7.13.3)										0.57		phosphorelay sensor kinase activity [GO:0000155]	[GO:0000155]	0.57				0.57

## Sheet: 30µM_GO plot
GO functional analysis for both the test conditions
Gene ID	Gene Names	Protein names								Biological process	GO_ID_BP	PM_CuB		Molecular Function	G0_ID_MF	PM_CuB		Cellular component	Go_ID_CC	PM_CuB
Dde_0039	coaBC Dde_0039	Coenzyme A biosynthesis bifunctional protein CoaBC (DNA/pantothenate metabolism flavoprotein) (Phosphopantothenoylcysteine synthetase/decarboxylase) (PPCS-PPCDC) [Includes: Phosphopantothenoylcysteine decarboxylase (PPC decarboxylase) (PPC-DC) (EC 4.1.1.36) (CoaC); Phosphopantothenate--cysteine ligase (EC 6.3.2.5) (CoaB) (Phosphopantothenoylcysteine synthetase) (PPC synthetase) (PPC-S)]								coenzyme A biosynthetic process [GO:0015937]	[GO:0015937]	0.56		FMN binding [GO:0010181]	[GO:0010181]	0.56				0.56
Dde_0056	pyrD Dde_0056	Dihydroorotate dehydrogenase (DHOD) (DHODase) (DHOdehase) (EC 1.3.-.-)								'de novo' pyrimidine nucleobase biosynthetic process [GO:0006207]	[GO:0006207]	0.75		dihydroorotate dehydrogenase activity [GO:0004152]	[GO:0004152]	0.75		cytoplasm [GO:0005737]	[GO:0005737]	0.75
Dde_0296	folD Dde_0296	Bifunctional protein FolD [Includes: Methylenetetrahydrofolate dehydrogenase (EC 1.5.1.5); Methenyltetrahydrofolate cyclohydrolase (EC 3.5.4.9)]								L-histidine biosynthetic process [GO:0000105]	[GO:0000105]	0.7		methenyltetrahydrofolate cyclohydrolase activity [GO:0004477]	[GO:0004477]	0.7		cytosol [GO:0005829]	[GO:0005829]	0.7
Dde_0228	tyrS Dde_0228	Tyrosine--tRNA ligase (EC 6.1.1.1) (Tyrosyl-tRNA synthetase) (TyrRS)								tyrosyl-tRNA aminoacylation [GO:0006437]	[GO:0006437]	0.7		ATP binding [GO:0005524]	[GO:0005524]	0.7		cytosol [GO:0005829]	[GO:0005829]	0.7
Dde_0176	purA Dde_0176	Adenylosuccinate synthetase (AMPSase) (AdSS) (EC 6.3.4.4) (IMP--aspartate ligase)								'de novo' AMP biosynthetic process [GO:0044208]	[GO:0044208]	0.67		adenylosuccinate synthase activity [GO:0004019]	[GO:0004019]	0.67		cytoplasm [GO:0005737]	[GO:0005737]	0.67
Dde_0123	cysQ Dde_0123	3'(2'),5'-bisphosphate nucleotidase CysQ (EC 3.1.3.7) (3'(2'),5-bisphosphonucleoside 3'(2')-phosphohydrolase) (3'-phosphoadenosine 5'-phosphate phosphatase) (PAP phosphatase)								3'-phosphoadenosine 5'-phosphosulfate metabolic process [GO:0050427]	[GO:0050427]	0.75		3'(2'),5'-bisphosphate nucleotidase activity [GO:0008441]	[GO:0008441]	0.75		plasma membrane [GO:0005886]	[GO:0005886]	0.75
Dde_0042	queA Dde_0042	S-adenosylmethionine:tRNA ribosyltransferase-isomerase (EC 2.4.99.17) (Queuosine biosynthesis protein QueA)								queuosine biosynthetic process [GO:0008616]	[GO:0008616]	0.67		S-adenosylmethionine:tRNA ribosyltransferase-isomerase activity [GO:0051075]	[GO:0051075]	0.67		cytoplasm [GO:0005737]	[GO:0005737]	0.67
Dde_0012	aspS Dde_0012	Aspartate--tRNA(Asp/Asn) ligase (EC 6.1.1.23) (Aspartyl-tRNA synthetase) (AspRS) (Non-discriminating aspartyl-tRNA synthetase) (ND-AspRS)								aspartyl-tRNA aminoacylation [GO:0006422]	[GO:0006422]	0.67		aspartate-tRNA ligase activity [GO:0004815]	[GO:0004815]	0.67		cytoplasm [GO:0005737]	[GO:0005737]	0.67
Dde_0004	gyrA Dde_0004	DNA gyrase subunit A (EC 5.6.2.2)								DNA topological change [GO:0006265]	[GO:0006265]	0.61		ATP binding [GO:0005524]	[GO:0005524]	0.61		chromosome [GO:0005694]	[GO:0005694]	0.61
Dde_0070	Dde_0070	Ste24 endopeptidase (EC 3.4.24.84)								CAAX-box protein processing [GO:0071586]	[GO:0071586]	0.61		metal ion binding [GO:0046872]	[GO:0046872]	0.61		membrane [GO:0016020]	[GO:0016020]	0.61
Dde_0057	Dde_0057	Dihydroorotate dehydrogenase, electron transfer subunit, iron-sulfur cluster binding domain-containing protein								pyrimidine nucleotide biosynthetic process [GO:0006221]	[GO:0006221]	0.61		2 iron, 2 sulfur cluster binding [GO:0051537]	[GO:0051537]	0.61				0.61
Dde_0054	Dde_0054	L-glutamate gamma-semialdehyde dehydrogenase (EC 1.2.1.88)								proline catabolic process to glutamate [GO:0010133]	[GO:0010133]	0.79		1-pyrroline-5-carboxylate dehydrogenase activity [GO:0003842]	[GO:0003842]	0.79		cytoplasmic side of plasma membrane [GO:0009898]	[GO:0009898]	0.79
Dde_0291	Dde_0291	Cytochrome c class I								aerobic electron transport chain [GO:0019646]	[GO:0019646]	0.61		electron transfer activity [GO:0009055]	[GO:0009055]	0.61		cytochrome complex [GO:0070069]	[GO:0070069]	0.61
Dde_0269	Dde_0269	peptidoglycan glycosyltransferase (EC 2.4.99.28)								peptidoglycan biosynthetic process [GO:0009252]	[GO:0009252]	0.64		carboxypeptidase activity [GO:0004180]	[GO:0004180]	0.64		membrane [GO:0016020]	[GO:0016020]	0.64
Dde_0259	Dde_0259	ABC-type transporter, integral membrane subunit								D-alanine transmembrane transport [GO:0042941]	[GO:0042941]	0.73		L-isoleucine transmembrane transporter activity [GO:0015188]	[GO:0015188]	0.73		plasma membrane [GO:0005886]	[GO:0005886]	0.73
Dde_0255	Dde_0255	aminodeoxychorismate lyase (EC 4.1.3.38)								folic acid biosynthetic process [GO:0046656]	[GO:0046656]	0.65		4-amino-4-deoxychorismate lyase activity [GO:0008696]	[GO:0008696]	0.65				0.65
Dde_0230	Dde_0230	Molybdopterin molybdenumtransferase (EC 2.10.1.1)								Mo-molybdopterin cofactor biosynthetic process [GO:0006777]	[GO:0006777]	0.78		metal ion binding [GO:0046872]	[GO:0046872]	0.78		cytoplasm [GO:0005737]	[GO:0005737]	0.78
Dde_0212	Dde_0212	Adenine DNA glycosylase (EC 3.2.2.31)								base-excision repair [GO:0006284]	[GO:0006284]	0.67		4 iron, 4 sulfur cluster binding [GO:0051539]	[GO:0051539]	0.67				0.67
Dde_0209	Dde_0209	Peptidyl-prolyl cis-trans isomerase (PPIase) (EC 5.2.1.8)								protein folding [GO:0006457]	[GO:0006457]	0.89		peptidyl-prolyl cis-trans isomerase activity [GO:0003755]	[GO:0003755]	0.89		periplasmic space [GO:0042597]	[GO:0042597]	0.89
Dde_0189	Dde_0189	L-lysine 2,3-aminomutase (EC 5.4.3.2)										0.9		4 iron, 4 sulfur cluster binding [GO:0051539]	[GO:0051539]	0.9				0.9
Dde_0179	Dde_0179	Deoxyribodipyrimidine photo-lyase (EC 4.1.99.3) (DNA photolyase)								photoreactive repair [GO:0000719]	[GO:0000719]	0.53		deoxyribodipyrimidine photo-lyase activity [GO:0003904]	[GO:0003904]	0.53				0.53
Dde_0171	Dde_0171	Threonine synthase (EC 4.2.3.1)								isoleucine biosynthetic process [GO:0009097]	[GO:0009097]	0.77		L-serine ammonia-lyase activity [GO:0003941]	[GO:0003941]	0.77				0.77
Dde_0152	Dde_0152	RNA helicase (EC 3.6.4.13)								response to cold [GO:0009409]	[GO:0009409]	0.58		ATP binding [GO:0005524]	[GO:0005524]	0.58		cytosol [GO:0005829]	[GO:0005829]	0.58
Dde_0136	ade Dde_0136	Adenine deaminase (Adenase) (Adenine aminase) (EC 3.5.4.2)								adenine catabolic process [GO:0006146]	[GO:0006146]	0.67		adenine deaminase activity [GO:0000034]	[GO:0000034]	0.67				0.67
Dde_0113	Dde_0113	Vitamin B12-dependent ribonucleotide reductase (EC 1.17.4.1)								deoxyribonucleotide biosynthetic process [GO:0009263]	[GO:0009263]	0.53		ATP binding [GO:0005524]	[GO:0005524]	0.53				0.53
Dde_0099	asnS Dde_0099	Asparagine--tRNA ligase (EC 6.1.1.22) (Asparaginyl-tRNA synthetase) (AsnRS)								asparaginyl-tRNA aminoacylation [GO:0006421]	[GO:0006421]	0.6		asparagine-tRNA ligase activity [GO:0004816]	[GO:0004816]	0.6		cytoplasm [GO:0005737]	[GO:0005737]	0.6
Dde_0085	Dde_0085	Acyltransferase 3 domain-containing protein								enterobacterial common antigen biosynthetic process [GO:0009246]	[GO:0009246]	0.67		O-acetyltransferase activity [GO:0016413]	[GO:0016413]	0.67		plasma membrane [GO:0005886]	[GO:0005886]	0.67
Dde_0079	trpB Dde_0079	Tryptophan synthase beta chain (EC 4.2.1.20)								tryptophan metabolic process [GO:0006568]	[GO:0006568]	0.87		tryptophan synthase activity [GO:0004834]	[GO:0004834]	0.87		cytoplasm [GO:0005737]	[GO:0005737]	0.87
Dde_0076	mtnA Dde_0076	Methylthioribose-1-phosphate isomerase (M1Pi) (MTR-1-P isomerase) (EC 5.3.1.23) (S-methyl-5-thioribose-1-phosphate isomerase)								L-methionine salvage from methylthioadenosine [GO:0019509]	[GO:0019509]	0.59		S-methyl-5-thioribose-1-phosphate isomerase activity [GO:0046523]	[GO:0046523]	0.59				0.59
Dde_0011	hisS Dde_0011	Histidine--tRNA ligase (EC 6.1.1.21) (Histidyl-tRNA synthetase) (HisRS)								histidyl-tRNA aminoacylation [GO:0006427]	[GO:0006427]	0.71		ATP binding [GO:0005524]	[GO:0005524]	0.71		cytoplasm [GO:0005737]	[GO:0005737]	0.71
Dde_4005	Dde_4005	Uncharacterized protein										0.67				0.67				0.67
Dde_0060	Dde_0060	Uncharacterized protein										0.57				0.57				0.57
Dde_0059	Dde_0059	ADP-ribosylation/Crystallin J1										0.65		metal ion binding [GO:0046872]	[GO:0046872]	0.65				0.65
Dde_0306	Dde_0306	Redoxin domain protein										0.69		oxidoreductase activity [GO:0016491]	[GO:0016491]	0.69				0.69
Dde_0305	Dde_0305	Alkyl hydroperoxide reductase/ Thiol specific antioxidant/ Mal allergen										0.77		antioxidant activity [GO:0016209]	[GO:0016209]	0.77				0.77
Dde_0298	Dde_0298	Flagellar hook protein FlgE								bacterial-type flagellum-dependent swarming motility [GO:0071978]	[GO:0071978]	0.52				0.52		bacterial-type flagellum basal body [GO:0009425]	[GO:0009425]	0.52
Dde_0293	Dde_0293	Polyketide cyclase/dehydrase										0.5				0.5				0.5
Dde_0289	Dde_0289	Proprionate catabolism activator, Fis family								regulation of DNA-templated transcription [GO:0006355]	[GO:0006355]	0.87		ATP binding [GO:0005524]	[GO:0005524]	0.87				0.87
Dde_0288	Dde_0288	Uncharacterized protein										0.5				0.5				0.5
Dde_0281	Dde_0281	CheC domain protein								chemotaxis [GO:0006935]	[GO:0006935]	0.64				0.64				0.64
Dde_0277	Dde_0277	Anaerobic ribonucleoside-triphosphate reductase (EC 1.17.4.2)								2'-deoxyribonucleotide biosynthetic process [GO:0009265]	[GO:0009265]	0.6		ATP binding [GO:0005524]	[GO:0005524]	0.6		anaerobic ribonucleoside-triphosphate reductase complex [GO:0031250]	[GO:0031250]	0.6
Dde_0271	Dde_0271	Oligopeptide/dipeptide ABC transporter, ATPase subunit (EC 3.6.3.24)								peptide transport [GO:0015833]	[GO:0015833]	0.88		ATP binding [GO:0005524]	[GO:0005524]	0.88				0.88
Dde_0270	Dde_0270	Alpha-2-macroglobulin domain protein								negative regulation of endopeptidase activity [GO:0010951]	[GO:0010951]	0.9		endopeptidase inhibitor activity [GO:0004866]	[GO:0004866]	0.9				0.9
Dde_0267	Dde_0267	4Fe-4S ferredoxin-type domain-containing protein										0.8		iron-sulfur cluster binding [GO:0051536]	[GO:0051536]	0.8				0.8
Dde_0265	Dde_0265	4Fe-4S ferredoxin iron-sulfur binding domain-containing protein								aerobic respiration [GO:0009060]	[GO:0009060]	0.83		4 iron, 4 sulfur cluster binding [GO:0051539]	[GO:0051539]	0.83		membrane [GO:0016020]	[GO:0016020]	0.83
Dde_0264	Dde_0264	Uncharacterized protein										0.71				0.71				0.71
Dde_0263	Dde_0263	Metal dependent phosphohydrolase										0.8		hydrolase activity [GO:0016787]	[GO:0016787]	0.8		plasma membrane [GO:0005886]	[GO:0005886]	0.8
Dde_0262	Dde_0262	Fe(3+)-transporting ATPase (EC 3.6.3.30)								L-amino acid transport [GO:0015807]	[GO:0015807]	0.64		ATP binding [GO:0005524]	[GO:0005524]	0.64				0.64
Dde_0258	Dde_0258	Extracellular ligand-binding receptor								amino acid transport [GO:0006865]	[GO:0006865]	0.67				0.67				0.67
Dde_0256	Dde_0256	Glycosyl transferase group 1										0.72		hexosyltransferase activity [GO:0016758]	[GO:0016758]	0.72				0.72
Dde_0252	Dde_0252	Uncharacterized protein										0.56				0.56		plasma membrane [GO:0005886]	[GO:0005886]	0.56
Dde_0246	Dde_0246	DUF4340 domain-containing protein										0.75				0.75				0.75
Dde_0244	Dde_0244	PP-loop domain protein								tRNA modification [GO:0006400]	[GO:0006400]	0.5		metal ion binding [GO:0046872]	[GO:0046872]	0.5		cytoplasm [GO:0005737]	[GO:0005737]	0.5
Dde_0243	Dde_0243	Peptidase M23										1		metalloendopeptidase activity [GO:0004222]	[GO:0004222]	1		membrane [GO:0016020]	[GO:0016020]	1
Dde_0241	Dde_0241	ABC-type transporter, periplasmic subunit family 3										0.88				0.88				0.88
Dde_0236	Dde_0236	NAD-dependent epimerase/dehydratase								ubiquinone-6 biosynthetic process [GO:1901006]	[GO:1901006]	0.75		protein-containing complex binding [GO:0044877]	[GO:0044877]	0.75		membrane [GO:0016020]	[GO:0016020]	0.75
Dde_0235	Dde_0235	Transcriptional regulator, BadM/Rrf2 family										0.83		DNA-binding transcription factor activity [GO:0003700]	[GO:0003700]	0.83		cytosol [GO:0005829]	[GO:0005829]	0.83
Dde_0232	Dde_0232	Fe(3+)-transporting ATPase (EC 3.6.3.30)								phosphate ion transmembrane transport [GO:0035435]	[GO:0035435]	0.5		ATP binding [GO:0005524]	[GO:0005524]	0.5		membrane [GO:0016020]	[GO:0016020]	0.5
Dde_0227	Dde_0227	Carbon starvation protein CstA								cellular response to starvation [GO:0009267]	[GO:0009267]	0.79				0.79		plasma membrane [GO:0005886]	[GO:0005886]	0.79
Dde_0225	Dde_0225	AsmA family protein								regulation of protein targeting to membrane [GO:0090313]	[GO:0090313]	0.95				0.95		plasma membrane [GO:0005886]	[GO:0005886]	0.95
Dde_0218	Dde_0218	Methyl-accepting chemotaxis sensory transducer								signal transduction [GO:0007165]	[GO:0007165]	0.6				0.6		membrane [GO:0016020]	[GO:0016020]	0.6
Dde_0215	Dde_0215	Glycosyl transferase family 2										1		transferase activity [GO:0016740]	[GO:0016740]	1				1
Dde_0214	Dde_0214	Aminoglycoside phosphotransferase										0.73		transferase activity [GO:0016740]	[GO:0016740]	0.73				0.73
Dde_0213	Dde_0213	Polyamine-transporting ATPase (EC 3.6.3.31)										0.58		ATP binding [GO:0005524]	[GO:0005524]	0.58		ATP-binding cassette (ABC) transporter complex [GO:0043190]	[GO:0043190]	0.58
Dde_0211	Dde_0211	Diguanylate cyclase with PAS/PAC sensor										0.8				0.8		membrane [GO:0016020]	[GO:0016020]	0.8
Dde_0208	Dde_0208	Lysine transporter from the Na+/H+ antiporter superfamily										0.56				0.56		plasma membrane [GO:0005886]	[GO:0005886]	0.56
Dde_0205	Dde_0205	SEC-C motif domain protein										1				1				1
Dde_0203	Dde_0203	Type IV pilus assembly PilZ										0.79		cyclic-di-GMP binding [GO:0035438]	[GO:0035438]	0.79				0.79
Dde_0202	Dde_0202	Class I peptide chain release factor								rescue of stalled ribosome [GO:0072344]	[GO:0072344]	0.67		aminoacyl-tRNA hydrolase activity [GO:0004045]	[GO:0004045]	0.67				0.67
Dde_0201	Dde_0201	Uncharacterized protein										0.6				0.6				0.6
Dde_0197	Dde_0197	Uncharacterized protein										0.55				0.55				0.55
Dde_0193	Dde_0193	Long-chain-fatty-acid--CoA ligase (EC 6.2.1.3)										0.83		long-chain fatty acid-CoA ligase activity [GO:0004467]	[GO:0004467]	0.83		membrane [GO:0016020]	[GO:0016020]	0.83
Dde_0188	Dde_0188	Beta-lysine N-acetyltransferase										0.58		N-acetyltransferase activity [GO:0008080]	[GO:0008080]	0.58				0.58
Dde_0184	Dde_0184	Phosphonate-transporting ATPase (EC 3.6.3.28)										0.75		ABC-type amino acid transporter activity [GO:0015424]	[GO:0015424]	0.75				0.75
Dde_0182	Dde_0182	D-lactate dehydrogenase (Cytochrome) (EC 1.1.2.4)										0.68		D-lactate dehydrogenase (cytochrome) activity [GO:0004458]	[GO:0004458]	0.68				0.68
Dde_0173	Dde_0173	Ribonuclease II										0.82		3'-5'-RNA exonuclease activity [GO:0000175]	[GO:0000175]	0.82				0.82
Dde_0167	Dde_0167	Polar amino acid ABC transporter, inner membrane subunit								amino acid transport [GO:0006865]	[GO:0006865]	0.59		transmembrane transporter activity [GO:0022857]	[GO:0022857]	0.59		ATP-binding cassette (ABC) transporter complex [GO:0043190]	[GO:0043190]	0.59
Dde_0158	Dde_0158	AzlC family protein								L-valine transmembrane transport [GO:1903785]	[GO:1903785]	0.56				0.56		plasma membrane [GO:0005886]	[GO:0005886]	0.56
Dde_0157	Dde_0157	Transcriptional regulator, GntR family with aminotransferase domain-containing protein								biosynthetic process [GO:0009058]	[GO:0009058]	0.73		DNA binding [GO:0003677]	[GO:0003677]	0.73				0.73
Dde_0155	Dde_0155	Molybdenum ABC transporter, periplasmic molybdate-binding protein								molybdate ion transport [GO:0015689]	[GO:0015689]	0.53		metal ion binding [GO:0046872]	[GO:0046872]	0.53		outer membrane-bounded periplasmic space [GO:0030288]	[GO:0030288]	0.53
Dde_0154	Dde_0154	Molybdenum ABC transporter, permease protein								transmembrane transport [GO:0055085]	[GO:0055085]	0.57				0.57		plasma membrane [GO:0005886]	[GO:0005886]	0.57
Dde_0146	Dde_0146	ABC-type glycine betaine transport, periplasmic subunit								choline transport [GO:0015871]	[GO:0015871]	0.67		choline binding [GO:0033265]	[GO:0033265]	0.67		ATP-binding cassette (ABC) transporter complex [GO:0043190]	[GO:0043190]	0.67
Dde_0145	Dde_0145	ABC-type glycine betaine transport, periplasmic subunit								choline transport [GO:0015871]	[GO:0015871]	0.53		choline binding [GO:0033265]	[GO:0033265]	0.53		ATP-binding cassette (ABC) transporter complex [GO:0043190]	[GO:0043190]	0.53
Dde_0141	Dde_0141	Basic membrane lipoprotein										0.67				0.67		plasma membrane [GO:0005886]	[GO:0005886]	0.67
Dde_0139	Dde_0139	Monosaccharide-transporting ATPase (EC 3.6.3.17)										0.62		ATP binding [GO:0005524]	[GO:0005524]	0.62				0.62
Dde_0130	Dde_0130	Transcriptional regulator, DeoR family										0.62		DNA binding [GO:0003677]	[GO:0003677]	0.62				0.62
Dde_0129	Dde_0129	2-keto-3-deoxygluconate permease										0.5		2-keto-3-deoxygluconate:proton symporter activity [GO:0015649]	[GO:0015649]	0.5		plasma membrane [GO:0005886]	[GO:0005886]	0.5
Dde_0128	Dde_0128	Type III effector Hrp-dependent outer protein								phosphorylation [GO:0016310]	[GO:0016310]	0.8		ATP binding [GO:0005524]	[GO:0005524]	0.8				0.8
Dde_0127	Dde_0127	PdxA-like dehydrogenase (EC 1.1.1.262)										0.6		4-hydroxythreonine-4-phosphate dehydrogenase activity [GO:0050570]	[GO:0050570]	0.6				0.6
Dde_0126	Dde_0126	MerR family transcriptional regulator								regulation of DNA-templated transcription [GO:0006355]	[GO:0006355]	0.73		DNA binding [GO:0003677]	[GO:0003677]	0.73				0.73
Dde_0121	Dde_0121	FG-GAP repeat protein										0.67				0.67				0.67
Dde_0120	Dde_0120	Pseudouridine synthase								enzyme-directed rRNA pseudouridine synthesis [GO:0000455]	[GO:0000455]	0.72		RNA binding [GO:0003723]	[GO:0003723]	0.72				0.72
Dde_0119	Dde_0119	DNA binding domain protein, excisionase family										0.63		DNA binding [GO:0003677]	[GO:0003677]	0.63				0.63
Dde_0115	Dde_0115	Cell division protein FtsX								cell division [GO:0051301]	[GO:0051301]	0.78				0.78		cell division site [GO:0032153]	[GO:0032153]	0.78
Dde_0108	Dde_0108	Type VI secretion system spike protein VgrG3-like C-terminal domain-containing protein										0.75				0.75				0.75
Dde_0102	Dde_0102	Glutamine synthetase catalytic region								glutamine biosynthetic process [GO:0006542]	[GO:0006542]	0.88		glutamine synthetase activity [GO:0004356]	[GO:0004356]	0.88				0.88
Dde_0092	Dde_0092	Hydantoinaseoxoprolinase domain protein								glutathione metabolic process [GO:0006749]	[GO:0006749]	0.62		5-oxoprolinase (ATP-hydrolyzing) activity [GO:0017168]	[GO:0017168]	0.62		cytosol [GO:0005829]	[GO:0005829]	0.62
Dde_0090	Dde_0090	2-hydroxyglutaryl-CoA dehydratase family										0.61				0.61				0.61
Dde_0087	Dde_0087	Transcriptional regulator, LysR family										0.81		DNA-binding transcription factor activity [GO:0003700]	[GO:0003700]	0.81				0.81
Dde_0086	Dde_0086	6,7-dihydropteridine reductase (EC 1.5.1.34)										0.52		6,7-dihydropteridine reductase activity [GO:0004155]	[GO:0004155]	0.52				0.52
Dde_0084	Dde_0084	Thioredoxin-like fold domain-containing protein										0.53				0.53				0.53
Dde_0077	Dde_0077	Diguanylate cyclase								cell adhesion involved in single-species biofilm formation [GO:0043709]	[GO:0043709]	0.8		diguanylate cyclase activity [GO:0052621]	[GO:0052621]	0.8		plasma membrane [GO:0005886]	[GO:0005886]	0.8
Dde_0075	Dde_0075	Glycosyl transferase group 1										0.56		transferase activity [GO:0016740]	[GO:0016740]	0.56				0.56
Dde_0074	Dde_0074	Hydrolase, TatD family										0.78		DNA nuclease activity [GO:0004536]	[GO:0004536]	0.78		cytosol [GO:0005829]	[GO:0005829]	0.78
Dde_0050	Dde_0050	Alcohol dehydrogenase (NADP(+)) (EC 1.1.1.2)										0.88		alcohol dehydrogenase (NADP+) activity [GO:0008106]	[GO:0008106]	0.88		cytosol [GO:0005829]	[GO:0005829]	0.88
Dde_0048	Dde_0048	UspA domain-containing protein										0.94				0.94				0.94
Dde_0044	Dde_0044	2-oxoisovalerate oxidoreductase, beta subunit (EC 1.2.7.7)										0.59		3-methyl-2-oxobutanoate dehydrogenase (ferredoxin) activity [GO:0043807]	[GO:0043807]	0.59				0.59
Dde_0029	Dde_0029	ParB-like partition protein								chromosome segregation [GO:0007059]	[GO:0007059]	0.81		DNA binding [GO:0003677]	[GO:0003677]	0.81		chromosome [GO:0005694]	[GO:0005694]	0.81
Dde_0028	Dde_0028	D-glycero-D-manno-heptose-7-phosphate 1-kinase										0.62		heptose 7-phosphate kinase activity [GO:0033785]	[GO:0033785]	0.62		cytosol [GO:0005829]	[GO:0005829]	0.62
Dde_0020	Dde_0020	ABC-type transport auxiliary lipoprotein component domain-containing protein										0.62				0.62				0.62
Dde_0009	Dde_0009	Methyltransferase type 11								methylation [GO:0032259]	[GO:0032259]	0.67		S-adenosylmethionine-dependent methyltransferase activity [GO:0008757]	[GO:0008757]	0.67				0.67
Dde_0504	Dde_0504	dITP/XTP pyrophosphatase (EC 3.6.1.66) (Non-canonical purine NTP pyrophosphatase) (Non-standard purine NTP pyrophosphatase) (Nucleoside-triphosphate diphosphatase) (Nucleoside-triphosphate pyrophosphatase) (NTPase)								nucleotide metabolic process [GO:0009117]	[GO:0009117]	0.55		dITP diphosphatase activity [GO:0035870]	[GO:0035870]	0.55		cytosol [GO:0005829]	[GO:0005829]	0.55
Dde_0333	carB Dde_0333	Carbamoyl phosphate synthase large chain (EC 6.3.4.16) (EC 6.3.5.5) (Carbamoyl phosphate synthetase ammonia chain)								'de novo' UMP biosynthetic process [GO:0044205]	[GO:0044205]	0.86		ATP binding [GO:0005524]	[GO:0005524]	0.86		cytoplasm [GO:0005737]	[GO:0005737]	0.86
Dde_4002	queH Dde_4002	Epoxyqueuosine reductase QueH (EC 1.17.99.6) (Queuosine biosynthesis protein QueH)								queuosine biosynthetic process [GO:0008616]	[GO:0008616]	0.64		4 iron, 4 sulfur cluster binding [GO:0051539]	[GO:0051539]	0.64				0.64
Dde_0546	murA Dde_0546	UDP-N-acetylglucosamine 1-carboxyvinyltransferase (EC 2.5.1.7) (Enoylpyruvate transferase) (UDP-N-acetylglucosamine enolpyruvyl transferase) (EPT)								cell division [GO:0051301]	[GO:0051301]	0.62		UDP-N-acetylglucosamine 1-carboxyvinyltransferase activity [GO:0008760]	[GO:0008760]	0.62		cytoplasm [GO:0005737]	[GO:0005737]	0.62
Dde_0529	cbiA Dde_0529	Cobyrinate a,c-diamide synthase (EC 6.3.5.11) (Cobyrinic acid a,c-diamide synthetase)								cobalamin biosynthetic process [GO:0009236]	[GO:0009236]	0.63		ATP binding [GO:0005524]	[GO:0005524]	0.63				0.63
Dde_0506	rimO Dde_0506	Ribosomal protein uS12 methylthiotransferase RimO (uS12 MTTase) (uS12 methylthiotransferase) (EC 2.8.4.4) (Ribosomal protein uS12 (aspartate-C(3))-methylthiotransferase) (Ribosome maturation factor RimO)								tRNA modification [GO:0006400]	[GO:0006400]	0.55		4 iron, 4 sulfur cluster binding [GO:0051539]	[GO:0051539]	0.55		cytosol [GO:0005829]	[GO:0005829]	0.55
Dde_0390	ispH Dde_0390	4-hydroxy-3-methylbut-2-enyl diphosphate reductase (HMBPP reductase) (EC 1.17.7.4)								dimethylallyl diphosphate biosynthetic process [GO:0050992]	[GO:0050992]	0.5		4 iron, 4 sulfur cluster binding [GO:0051539]	[GO:0051539]	0.5				0.5
Dde_0366	ddl Dde_0366	D-alanine--D-alanine ligase (EC 6.3.2.4) (D-Ala-D-Ala ligase) (D-alanylalanine synthetase)								cell wall organization [GO:0071555]	[GO:0071555]	0.68		ATP binding [GO:0005524]	[GO:0005524]	0.68		cytoplasm [GO:0005737]	[GO:0005737]	0.68
Dde_0343	cbiA Dde_0343	Cobyrinate a,c-diamide synthase (EC 6.3.5.11) (Cobyrinic acid a,c-diamide synthetase)								cobalamin biosynthetic process [GO:0009236]	[GO:0009236]	0.7		ATP binding [GO:0005524]	[GO:0005524]	0.7				0.7
Dde_0315	mltG Dde_0315	Endolytic murein transglycosylase (EC 4.2.2.29) (Peptidoglycan lytic transglycosylase) (Peptidoglycan polymerization terminase)								cell wall organization [GO:0071555]	[GO:0071555]	0.8		lytic endotransglycosylase activity [GO:0008932]	[GO:0008932]	0.8		plasma membrane [GO:0005886]	[GO:0005886]	0.8
Dde_0558	Dde_0558	histidine kinase (EC 2.7.13.3)								regulation of DNA-templated transcription [GO:0006355]	[GO:0006355]	0.6		phosphorelay sensor kinase activity [GO:0000155]	[GO:0000155]	0.6		membrane [GO:0016020]	[GO:0016020]	0.6
Dde_0555	Dde_0555	Carbamoyltransferase (EC 6.2.-.-)								protein carbamoylation [GO:0046944]	[GO:0046944]	0.54		acylphosphatase activity [GO:0003998]	[GO:0003998]	0.54				0.54
Dde_0544	Dde_0544	histidine kinase (EC 2.7.13.3)										0.93		phosphorelay sensor kinase activity [GO:0000155]	[GO:0000155]	0.93		plasma membrane [GO:0005886]	[GO:0005886]	0.93
Dde_0542	Dde_0542	Formamidopyrimidine-DNA glycosylase (EC 3.2.2.23)								base-excision repair [GO:0006284]	[GO:0006284]	0.77		8-oxo-7,8-dihydroguanine DNA N-glycosylase activity [GO:0034039]	[GO:0034039]	0.77				0.77
Dde_0539	Dde_0539	tRNA (adenine(58)-N(1))-methyltransferase TrmI (EC 2.1.1.220)								tRNA methylation [GO:0030488]	[GO:0030488]	0.68		tRNA (adenine(58)-N1)-methyltransferase activity [GO:0160107]	[GO:0160107]	0.68		tRNA (m1A) methyltransferase complex [GO:0031515]	[GO:0031515]	0.68
Dde_0536	Dde_0536	Heme chaperone HemW								porphyrin-containing compound biosynthetic process [GO:0006779]	[GO:0006779]	0.75		4 iron, 4 sulfur cluster binding [GO:0051539]	[GO:0051539]	0.75		cytoplasm [GO:0005737]	[GO:0005737]	0.75
Dde_0531	rlpA Dde_0531	Probable endolytic peptidoglycan transglycosylase RlpA (EC 4.2.2.-)								cell wall organization [GO:0071555]	[GO:0071555]	0.71		lytic endotransglycosylase activity [GO:0008932]	[GO:0008932]	0.71		plasma membrane [GO:0005886]	[GO:0005886]	0.71
Dde_0526	Dde_0526	Sulfite reductase, dissimilatory-type alpha subunit (EC 1.8.99.3)								sulfate assimilation [GO:0000103]	[GO:0000103]	0.68		4 iron, 4 sulfur cluster binding [GO:0051539]	[GO:0051539]	0.68		sulfite reductase complex (NADPH) [GO:0009337]	[GO:0009337]	0.68
Dde_0519	rlpA Dde_0519	Probable endolytic peptidoglycan transglycosylase RlpA (EC 4.2.2.-)								cell wall organization [GO:0071555]	[GO:0071555]	0.73		lytic endotransglycosylase activity [GO:0008932]	[GO:0008932]	0.73		plasma membrane [GO:0005886]	[GO:0005886]	0.73
Dde_0517	Dde_0517	Integration host factor subunit alpha								DNA recombination [GO:0006310]	[GO:0006310]	0.5		DNA binding [GO:0003677]	[GO:0003677]	0.5		cytosol [GO:0005829]	[GO:0005829]	0.5
Dde_0514	ung Dde_0514	Uracil-DNA glycosylase (UDG) (EC 3.2.2.27)								base-excision repair, AP site formation via deaminated base removal [GO:0097510]	[GO:0097510]	0.6		uracil DNA N-glycosylase activity [GO:0004844]	[GO:0004844]	0.6		cytoplasm [GO:0005737]	[GO:0005737]	0.6
Dde_0513	Dde_0513	Aminotransferase (EC 2.6.1.-)								amino acid metabolic process [GO:0006520]	[GO:0006520]	0.89		pyridoxal phosphate binding [GO:0030170]	[GO:0030170]	0.89				0.89
Dde_0498	Dde_0498	Cation transport ATPase, iron related protein (EC 3.6.3.4)										0.69		ATP binding [GO:0005524]	[GO:0005524]	0.69		plasma membrane [GO:0005886]	[GO:0005886]	0.69
Dde_0432	gmd Dde_0432	GDP-mannose 4,6-dehydratase (EC 4.2.1.47) (GDP-D-mannose dehydratase)								GDP-mannose metabolic process [GO:0019673]	[GO:0019673]	0.82		GDP-mannose 4,6-dehydratase activity [GO:0008446]	[GO:0008446]	0.82				0.82
Dde_0427	Dde_0427	UDP-glucose 4-epimerase (EC 5.1.3.2) (Galactowaldenase) (UDP-galactose 4-epimerase)								galactose catabolic process via UDP-galactose [GO:0033499]	[GO:0033499]	0.64		UDP-glucose 4-epimerase activity [GO:0003978]	[GO:0003978]	0.64		cytosol [GO:0005829]	[GO:0005829]	0.64
Dde_0408	Dde_0408	Glycerol-3-phosphate dehydrogenase (EC 1.1.5.3)								glycerol-3-phosphate metabolic process [GO:0006072]	[GO:0006072]	0.82		glycerol-3-phosphate dehydrogenase (quinone) activity [GO:0004368]	[GO:0004368]	0.82		glycerol-3-phosphate dehydrogenase (FAD) complex [GO:0009331]	[GO:0009331]	0.82
Dde_0398	Dde_0398	Acetolactate synthase (EC 2.2.1.6)								isoleucine biosynthetic process [GO:0009097]	[GO:0009097]	0.5		acetolactate synthase activity [GO:0003984]	[GO:0003984]	0.5		acetolactate synthase complex [GO:0005948]	[GO:0005948]	0.5
Dde_0389	Dde_0389	tRNA-dihydrouridine synthase (EC 1.3.1.-)										0.74		flavin adenine dinucleotide binding [GO:0050660]	[GO:0050660]	0.74				0.74
Dde_0378	Dde_0378	Flagellar biosynthetic protein FliR								bacterial-type flagellum assembly [GO:0044780]	[GO:0044780]	0.8				0.8		bacterial-type flagellum basal body [GO:0009425]	[GO:0009425]	0.8
Dde_0376	hflX Dde_0376	GTPase HflX (GTP-binding protein HflX)										0.65		GTP binding [GO:0005525]	[GO:0005525]	0.65		cytoplasm [GO:0005737]	[GO:0005737]	0.65
Dde_0370	Dde_0370	histidine kinase (EC 2.7.13.3)										0.73		phosphorelay sensor kinase activity [GO:0000155]	[GO:0000155]	0.73		membrane [GO:0016020]	[GO:0016020]	0.73
Dde_0367	Dde_0367	3-deoxy-D-manno-octulosonic acid transferase (Kdo transferase) (EC 2.4.99.12) (Lipid IV(A) 3-deoxy-D-manno-octulosonic acid transferase)								lipid A biosynthetic process [GO:0009245]	[GO:0009245]	0.78		Kdo transferase activity [GO:0043842]	[GO:0043842]	0.78		plasma membrane [GO:0005886]	[GO:0005886]	0.78
Dde_0350	Dde_0350	Flagellar protein export ATPase FliI (EC 3.6.3.14)								protein secretion by the type III secretion system [GO:0030254]	[GO:0030254]	0.62		ATP binding [GO:0005524]	[GO:0005524]	0.62		cytoplasm [GO:0005737]	[GO:0005737]	0.62
Dde_0335	Dde_0335	KpsF/GutQ family protein (EC 5.3.1.13)								carbohydrate derivative metabolic process [GO:1901135]	[GO:1901135]	0.58		arabinose-5-phosphate isomerase activity [GO:0019146]	[GO:0019146]	0.58				0.58
Dde_0320	Dde_0320	histidine kinase (EC 2.7.13.3)										0.75		phosphorelay sensor kinase activity [GO:0000155]	[GO:0000155]	0.75		plasma membrane [GO:0005886]	[GO:0005886]	0.75
Dde_3592	Dde_0534 Dde_0741 Dde_0745 Dde_1289 Dde_1524 Dde_1648 Dde_1944 Dde_2032 Dde_2513 Dde_2859 Dde_3592	Integrase catalytic region								DNA integration [GO:0015074]	[GO:0015074]	0		nucleic acid binding [GO:0003676]	[GO:0003676]	0				0
Dde_0557	Dde_0557	Long-chain-fatty-acid--CoA ligase (EC 6.2.1.3)										0.69		long-chain fatty acid-CoA ligase activity [GO:0004467]	[GO:0004467]	0.69				0.69
Dde_0554	Dde_0554	Arginine dihydrolase ArgZ/ArgE-like C-terminal second subdomain domain-containing protein										0.79				0.79				0.79
Dde_0553	Dde_0553	AAA-4 family protein										0.65				0.65		membrane [GO:0016020]	[GO:0016020]	0.65
Dde_0550	Dde_0550	Diguanylate cyclase/phosphodiesterase with PAS/PAC sensor(S)										0.82				0.82				0.82
Dde_0549	Dde_0549	Efflux transporter, RND family, MFP subunit										0.69		efflux transmembrane transporter activity [GO:0015562]	[GO:0015562]	0.69		efflux pump complex [GO:1990281]	[GO:1990281]	0.69
Dde_0548	Dde_0548	Acriflavin resistance protein										0.8		xenobiotic transmembrane transporter activity [GO:0042910]	[GO:0042910]	0.8		plasma membrane [GO:0005886]	[GO:0005886]	0.8
Dde_0547	Dde_0547	ComEC/Rec2-related protein										0.81				0.81		plasma membrane [GO:0005886]	[GO:0005886]	0.81
Dde_0541	Dde_0541	PDZ domain-containing protein										0.57				0.57				0.57
Dde_0532	Dde_0532	Response regulator receiver modulated diguanylate cyclase/phosphodiesterase with PAS/PAC sensor(S)								phosphorelay signal transduction system [GO:0000160]	[GO:0000160]	0.55				0.55		plasma membrane [GO:0005886]	[GO:0005886]	0.55
Dde_0523	Dde_0523	Type I restriction enzyme R protein N-terminal domain-containing protein										0.55				0.55				0.55
Dde_0521	Dde_0521	Tetratricopeptide repeat protein										0.67				0.67				0.67
Dde_0520	Dde_0520	Putative cache sensor protein										0.58		transferase activity [GO:0016740]	[GO:0016740]	0.58				0.58
Dde_0518	Dde_0518	Amidase										0.62		hydrolase activity [GO:0016787]	[GO:0016787]	0.62				0.62
Dde_0515	Dde_0515	Radical SAM domain protein								tRNA wobble base 5-methoxycarbonylmethyl-2-thiouridinylation [GO:0002926]	[GO:0002926]	0.55		catalytic activity [GO:0003824]	[GO:0003824]	0.55		cytoplasm [GO:0005737]	[GO:0005737]	0.55
Dde_0511	Dde_0511	Phosphoglycerate mutase								fructose 2,6-bisphosphate metabolic process [GO:0006003]	[GO:0006003]	0.62		6-phosphofructo-2-kinase activity [GO:0003873]	[GO:0003873]	0.62		cytosol [GO:0005829]	[GO:0005829]	0.62
Dde_0508	Dde_0508	Signal peptide peptidase SppA, 36K type								proteolysis [GO:0006508]	[GO:0006508]	0.7		ATP-dependent peptidase activity [GO:0004176]	[GO:0004176]	0.7		membrane [GO:0016020]	[GO:0016020]	0.7
Dde_0496	Dde_0496	FeoA family protein										0.84		transition metal ion binding [GO:0046914]	[GO:0046914]	0.84				0.84
Dde_0495	Dde_0495	Heavy metal translocating P-type ATPase (EC 3.6.3.3)										0.56		ATP binding [GO:0005524]	[GO:0005524]	0.56		plasma membrane [GO:0005886]	[GO:0005886]	0.56
Dde_0492	Dde_0492	Transmembrane protein										0.73				0.73		membrane [GO:0016020]	[GO:0016020]	0.73
Dde_0491	Dde_0491	Uncharacterized protein										0.77				0.77				0.77
Dde_0480	Dde_0480	O-antigen polymerase										0.53				0.53		membrane [GO:0016020]	[GO:0016020]	0.53
Dde_0476	Dde_0476	Hydrogenase FeS protein, cytoplasmic										0.73		iron-sulfur cluster binding [GO:0051536]	[GO:0051536]	0.73				0.73
Dde_0475	Dde_0475	Fe-only hydrogenase, large & small subunits, cytoplasmic (EC 1.12.7.2)										0.67		ferredoxin hydrogenase activity [GO:0008901]	[GO:0008901]	0.67				0.67
Dde_0473	Dde_0473	Formate dehydrogenase, alpha subunit (EC 1.7.99.4)								formate metabolic process [GO:0015942]	[GO:0015942]	0.85		4 iron, 4 sulfur cluster binding [GO:0051539]	[GO:0051539]	0.85				0.85
Dde_0468	Dde_0468	CoA-binding domain-containing protein										0.69		ATP binding [GO:0005524]	[GO:0005524]	0.69				0.69
Dde_0467	Dde_0467	Thiamine pyrophosphate TPP-binding domain-containing protein										0.86		oxidoreductase activity, acting on the aldehyde or oxo group of donors [GO:0016903]	[GO:0016903]	0.86				0.86
Dde_0465	Dde_0465	Thioredoxin-disulfide reductase (EC 1.8.1.9)								cell redox homeostasis [GO:0045454]	[GO:0045454]	0.74		thioredoxin-disulfide reductase (NADPH) activity [GO:0004791]	[GO:0004791]	0.74				0.74
Dde_0463	Dde_0463	Transcriptional regulator, Crp/Fnr family										0.78		DNA binding [GO:0003677]	[GO:0003677]	0.78		cytosol [GO:0005829]	[GO:0005829]	0.78
Dde_0462	Dde_0462	Sulfatase										0.8				0.8				0.8
Dde_0461	Dde_0461	Na+/H+ antiporter NhaC										0.67		antiporter activity [GO:0015297]	[GO:0015297]	0.67		plasma membrane [GO:0005886]	[GO:0005886]	0.67
Dde_0458	Dde_0458	Methyl-accepting chemotaxis sensory transducer								chemotaxis [GO:0006935]	[GO:0006935]	0.74				0.74		plasma membrane [GO:0005886]	[GO:0005886]	0.74
Dde_0457	Dde_0457	Tetratricopeptide TPR_2 repeat-containing protein										0.82				0.82				0.82
Dde_0456	Dde_0456	TonB family protein								transmembrane transport [GO:0055085]	[GO:0055085]	0.56				0.56		plasma membrane [GO:0005886]	[GO:0005886]	0.56
Dde_0455	Dde_0455	Biopolymer transport protein ExbD/TolR								protein transport [GO:0015031]	[GO:0015031]	0.62		transmembrane transporter activity [GO:0022857]	[GO:0022857]	0.62		plasma membrane [GO:0005886]	[GO:0005886]	0.62
Dde_0454	Dde_0454	MotA/TolQ/ExbB proton channel								protein import [GO:0017038]	[GO:0017038]	0.53				0.53		plasma membrane [GO:0005886]	[GO:0005886]	0.53
Dde_0453	Dde_0453	MotA/TolQ/ExbB proton channel								protein import [GO:0017038]	[GO:0017038]	0.55				0.55		plasma membrane [GO:0005886]	[GO:0005886]	0.55
Dde_0452	Dde_0452	DUF3450 domain-containing protein										0.73				0.73				0.73
Dde_0451	Dde_0451	Nickel-transporting ATPase., Fe(3+)-transporting ATPase (EC 3.6.3.24, EC 3.6.3.30)								peptide transport [GO:0015833]	[GO:0015833]	0.62		ATP binding [GO:0005524]	[GO:0005524]	0.62				0.62
Dde_0450	Dde_0450	ABC-type transporter, integral membrane subunit								microcin transport [GO:0042884]	[GO:0042884]	0.67				0.67		plasma membrane [GO:0005886]	[GO:0005886]	0.67
Dde_0446	Dde_0446	Permease YjgP/YjgQ family protein										0.64				0.64		membrane [GO:0016020]	[GO:0016020]	0.64
Dde_0444	Dde_0444	Peptidase M16 domain protein								proteolysis [GO:0006508]	[GO:0006508]	0.91		metal ion binding [GO:0046872]	[GO:0046872]	0.91				0.91
Dde_0441	Dde_0441	NADPH-dependent FMN reductase										0.81		4 iron, 4 sulfur cluster binding [GO:0051539]	[GO:0051539]	0.81				0.81
Dde_0439	Dde_0439	CDP-glycerol:poly(Glycerophosphate) glycerophosphotransferase								teichoic acid biosynthetic process [GO:0019350]	[GO:0019350]	0.9		CDP-glycerol glycerophosphotransferase activity [GO:0047355]	[GO:0047355]	0.9		plasma membrane [GO:0005886]	[GO:0005886]	0.9
Dde_0438	Dde_0438	UDP-N-acetylglucosamine pyrophosphorylase related protein										0.58		nucleotidyltransferase activity [GO:0016779]	[GO:0016779]	0.58				0.58
Dde_0435	Dde_0435	Glycerophosphoryl diester phosphodiesterase								lipid metabolic process [GO:0006629]	[GO:0006629]	0.9		phosphoric diester hydrolase activity [GO:0008081]	[GO:0008081]	0.9				0.9
Dde_0434	Dde_0434	Methyl-accepting chemotaxis sensory transducer								signal transduction [GO:0007165]	[GO:0007165]	0.62		metal ion binding [GO:0046872]	[GO:0046872]	0.62		membrane [GO:0016020]	[GO:0016020]	0.62
Dde_0431	Dde_0431	CDP-glycerol:poly(Glycerophosphate) glycerophosphotransferase								teichoic acid biosynthetic process [GO:0019350]	[GO:0019350]	0.8		CDP-glycerol glycerophosphotransferase activity [GO:0047355]	[GO:0047355]	0.8		plasma membrane [GO:0005886]	[GO:0005886]	0.8
Dde_0430	Dde_0430	Glycosyl transferase family 2										0.87		transferase activity [GO:0016740]	[GO:0016740]	0.87				0.87
Dde_0429	Dde_0429	Methyltransferase type 11								methylation [GO:0032259]	[GO:0032259]	0.87		S-adenosylmethionine-dependent methyltransferase activity [GO:0008757]	[GO:0008757]	0.87				0.87
Dde_0428	Dde_0428	Glycosyl transferase group 1								lipopolysaccharide biosynthetic process [GO:0009103]	[GO:0009103]	0.83		glycosyltransferase activity [GO:0016757]	[GO:0016757]	0.83				0.83
Dde_0426	Dde_0426	Glycosyl transferase family 2										0.75		transferase activity [GO:0016740]	[GO:0016740]	0.75				0.75
Dde_0422	Dde_0422	GCN5-related N-acetyltransferase								protein acetylation [GO:0006473]	[GO:0006473]	0.62		acetyl-CoA binding [GO:1905502]	[GO:1905502]	0.62		cytoplasm [GO:0005737]	[GO:0005737]	0.62
Dde_0421	Dde_0421	Acylneuraminate cytidylyltransferase										0.76		glycosyltransferase activity [GO:0016757]	[GO:0016757]	0.76				0.76
Dde_0419	Dde_0419	Polysaccharide pyruvyl transferase										0.67		transferase activity [GO:0016740]	[GO:0016740]	0.67				0.67
Dde_0418	Dde_0418	Phosphoribosylglycinamide synthetase, ATP-grasp (A) domain-containing protein										0.91		ATP binding [GO:0005524]	[GO:0005524]	0.91				0.91
Dde_0417	Dde_0417	Acetylornithine transaminase (EC 2.6.1.11)										0.75		identical protein binding [GO:0042802]	[GO:0042802]	0.75				0.75
Dde_0413	Dde_0413	Arylesterase (EC 3.1.1.2)										0.91		arylesterase activity [GO:0004064]	[GO:0004064]	0.91				0.91
Dde_0412	Dde_0412	Polyamine-transporting ATPase (EC 3.6.3.31)										0.64		ATP binding [GO:0005524]	[GO:0005524]	0.64		plasma membrane [GO:0005886]	[GO:0005886]	0.64
Dde_0411	Dde_0411	ABC3 transporter permease protein domain-containing protein										0.56				0.56		plasma membrane [GO:0005886]	[GO:0005886]	0.56
Dde_0409	Dde_0409	Major intrinsic protein										0.71		glycerol channel activity [GO:0015254]	[GO:0015254]	0.71		plasma membrane [GO:0005886]	[GO:0005886]	0.71
Dde_0403	Dde_0403	Regulatory protein MarR								response to stress [GO:0006950]	[GO:0006950]	0.76		DNA binding [GO:0003677]	[GO:0003677]	0.76				0.76
Dde_0402	Dde_0402	Efflux transporter, RND family, MFP subunit								response to antibiotic [GO:0046677]	[GO:0046677]	0.57		transmembrane transporter activity [GO:0022857]	[GO:0022857]	0.57		membrane [GO:0016020]	[GO:0016020]	0.57
Dde_0401	Dde_0401	Transporter, hydrophobe/amphiphile efflux-1 (HAE1) family										0.59		efflux transmembrane transporter activity [GO:0015562]	[GO:0015562]	0.59		plasma membrane [GO:0005886]	[GO:0005886]	0.59
Dde_0400	Dde_0400	RND efflux system, outer membrane lipoprotein, NodT family										0.82		efflux transmembrane transporter activity [GO:0015562]	[GO:0015562]	0.82		plasma membrane [GO:0005886]	[GO:0005886]	0.82
Dde_0393	Dde_0393	Tetratricopeptide repeat protein										0.82				0.82				0.82
Dde_0392	Dde_0392	4Fe-4S ferredoxin-type domain-containing protein										0.55				0.55				0.55
Dde_0391	Dde_0391	Response regulator receiver modulated CheW protein								chemotaxis [GO:0006935]	[GO:0006935]	0.77				0.77				0.77
Dde_0388	Dde_0388	Uncharacterized protein										0.87				0.87				0.87
Dde_0382	Dde_0382	Cobyrinic acid ac-diamide synthase								negative regulation of cell division [GO:0051782]	[GO:0051782]	0.79		ATP binding [GO:0005524]	[GO:0005524]	0.79		cytoplasmic side of plasma membrane [GO:0009898]	[GO:0009898]	0.79
Dde_0374	Dde_0374	CoA-disulfide reductase (EC 1.8.1.14)										0.6		CoA-disulfide reductase (NADPH) activity [GO:0050451]	[GO:0050451]	0.6				0.6
Dde_0371	Dde_0371	ABC-type transporter, periplasmic subunit								peptide transport [GO:0015833]	[GO:0015833]	0.9		peptide transmembrane transporter activity [GO:1904680]	[GO:1904680]	0.9		ATP-binding cassette (ABC) transporter complex [GO:0043190]	[GO:0043190]	0.9
Dde_0369	Dde_0369	Methyl-accepting chemotaxis sensory transducer								chemotaxis [GO:0006935]	[GO:0006935]	0.88		transmembrane signaling receptor activity [GO:0004888]	[GO:0004888]	0.88		membrane [GO:0016020]	[GO:0016020]	0.88
Dde_0365	Dde_0365	Metal-dependent phosphohydrolase HD sub domain-containing protein										0.5		hydrolase activity [GO:0016787]	[GO:0016787]	0.5				0.5
Dde_0362	Dde_0362	Sugar transferase										0.89		phosphotransferase activity, for other substituted phosphate groups [GO:0016780]	[GO:0016780]	0.89		membrane [GO:0016020]	[GO:0016020]	0.89
Dde_0360	Dde_0360	Polysaccharide biosynthesis protein CapD										0.7				0.7		membrane [GO:0016020]	[GO:0016020]	0.7
Dde_0358	Dde_0358	UDP-glucose 4-epimerase (EC 5.1.3.2)										0.73		UDP-glucose 4-epimerase activity [GO:0003978]	[GO:0003978]	0.73				0.73
Dde_0355	Dde_0355	Flagellar basal-body rod protein FlgC								bacterial-type flagellum-dependent swarming motility [GO:0071978]	[GO:0071978]	0.87				0.87		bacterial-type flagellum basal body, rod [GO:0030694]	[GO:0030694]	0.87
Dde_0347	Dde_0347	Methyl-accepting chemotaxis sensory transducer								chemotaxis [GO:0006935]	[GO:0006935]	0.71		transmembrane signaling receptor activity [GO:0004888]	[GO:0004888]	0.71		membrane [GO:0016020]	[GO:0016020]	0.71
Dde_0342	Dde_0342	Precorrin-8X methylmutase (EC 5.4.1.2)								cobalamin biosynthetic process [GO:0009236]	[GO:0009236]	0.82		precorrin-8X methylmutase activity [GO:0016993]	[GO:0016993]	0.82				0.82
Dde_0341	Dde_0341	DEAD/DEAH box helicase domain protein								ribosomal large subunit assembly [GO:0000027]	[GO:0000027]	0.64		ATP binding [GO:0005524]	[GO:0005524]	0.64		cytosol [GO:0005829]	[GO:0005829]	0.64
Dde_0339	Dde_0339	Membrane protein involved in aromatic hydrocarbon degradation										0.75		long-chain fatty acid transporting porin activity [GO:0015483]	[GO:0015483]	0.75		membrane [GO:0016020]	[GO:0016020]	0.75
Dde_0327	Dde_0327	Response regulator receiver protein								phosphorelay signal transduction system [GO:0000160]	[GO:0000160]	0.71				0.71				0.71
Dde_0318	Dde_0318	PAS modulated sigma54 specific transcriptional regulator, Fis family								regulation of DNA-templated transcription [GO:0006355]	[GO:0006355]	0.81		ATP binding [GO:0005524]	[GO:0005524]	0.81				0.81
Dde_0310	Dde_0310	Cl-channel voltage-gated family protein										1		voltage-gated chloride channel activity [GO:0005247]	[GO:0005247]	1		membrane [GO:0016020]	[GO:0016020]	1
Dde_0999	Dde_0999	Malto-oligosyltrehalose trehalohydrolase (MTHase) (EC 3.2.1.141) (4-alpha-D-((1->4)-alpha-D-glucano)trehalose trehalohydrolase) (Maltooligosyl trehalose trehalohydrolase)								trehalose biosynthetic process [GO:0005992]	[GO:0005992]	0.53		4-alpha-D-(1->4)-alpha-D-glucanotrehalose trehalohydrolase activity [GO:0033942]	[GO:0033942]	0.53		cytoplasm [GO:0005737]	[GO:0005737]	0.53
Dde_0709	moaA Dde_0709	GTP 3',8-cyclase (EC 4.1.99.22) (Molybdenum cofactor biosynthesis protein A)								Mo-molybdopterin cofactor biosynthetic process [GO:0006777]	[GO:0006777]	0.8		4 iron, 4 sulfur cluster binding [GO:0051539]	[GO:0051539]	0.8				0.8
Dde_0640	Dde_0640	dTTP/UTP pyrophosphatase (dTTPase/UTPase) (EC 3.6.1.9) (Nucleoside triphosphate pyrophosphatase) (Nucleotide pyrophosphatase) (Nucleotide PPase)								nucleotide metabolic process [GO:0009117]	[GO:0009117]	0.73		dTTP diphosphatase activity [GO:0036218]	[GO:0036218]	0.73		cytoplasm [GO:0005737]	[GO:0005737]	0.73
Dde_0626	glnS Dde_0626	Glutamine--tRNA ligase (EC 6.1.1.18) (Glutaminyl-tRNA synthetase) (GlnRS)								glutaminyl-tRNA aminoacylation [GO:0006425]	[GO:0006425]	0.8		ATP binding [GO:0005524]	[GO:0005524]	0.8		cytosol [GO:0005829]	[GO:0005829]	0.8
Dde_0586	rnfB Dde_0586	Ion-translocating oxidoreductase complex subunit B (EC 7.-.-.-) (Rnf electron transport complex subunit B)								electron transport chain [GO:0022900]	[GO:0022900]	0.71		4 iron, 4 sulfur cluster binding [GO:0051539]	[GO:0051539]	0.71		plasma membrane [GO:0005886]	[GO:0005886]	0.71
Dde_0560	ftsY Dde_0560	Signal recognition particle receptor FtsY (SRP receptor) (EC 3.6.5.4)								SRP-dependent cotranslational protein targeting to membrane [GO:0006614]	[GO:0006614]	0.65		ATP hydrolysis activity [GO:0016887]	[GO:0016887]	0.65		cytoplasm [GO:0005737]	[GO:0005737]	0.65
Dde_0998	Dde_0998	Methylated-DNA--protein-cysteine methyltransferase (EC 2.1.1.63)								DNA repair [GO:0006281]	[GO:0006281]	0.73		methylated-DNA-[protein]-cysteine S-methyltransferase activity [GO:0003908]	[GO:0003908]	0.73				0.73
Dde_0996	mreB Dde_0996	Cell shape-determining protein MreB								cell morphogenesis [GO:0000902]	[GO:0000902]	0.6		ATP binding [GO:0005524]	[GO:0005524]	0.6		cytoplasm [GO:0005737]	[GO:0005737]	0.6
Dde_0842	Dde_0842	asparagine synthase (glutamine-hydrolyzing) (EC 6.3.5.4)								asparagine biosynthetic process [GO:0006529]	[GO:0006529]	0.82		asparagine synthase (glutamine-hydrolyzing) activity [GO:0004066]	[GO:0004066]	0.82		cytosol [GO:0005829]	[GO:0005829]	0.82
Dde_0813	Dde_0813	Formate dehydrogenase, alpha subunit (EC 1.7.99.4)								anaerobic respiration [GO:0009061]	[GO:0009061]	0.62		4 iron, 4 sulfur cluster binding [GO:0051539]	[GO:0051539]	0.62		periplasmic space [GO:0042597]	[GO:0042597]	0.62
Dde_0804	cbiD Dde_0804	Cobalt-precorrin-5B C(1)-methyltransferase (EC 2.1.1.195) (Cobalt-precorrin-6A synthase)								anaerobic cobalamin biosynthetic process [GO:0019251]	[GO:0019251]	0.71		cobalt-precorrin-5B C1-methyltransferase activity [GO:0043780]	[GO:0043780]	0.71				0.71
Dde_0753	Dde_0753	Ferric uptake regulator, Fur family								negative regulation of DNA-templated transcription [GO:0045892]	[GO:0045892]	0.7		DNA-binding transcription factor activity [GO:0003700]	[GO:0003700]	0.7		cytosol [GO:0005829]	[GO:0005829]	0.7
Dde_0717	Dde_0717	Formate dehydrogenase, alpha subunit (EC 1.7.99.4)								anaerobic respiration [GO:0009061]	[GO:0009061]	0.68		4 iron, 4 sulfur cluster binding [GO:0051539]	[GO:0051539]	0.68		periplasmic space [GO:0042597]	[GO:0042597]	0.68
Dde_0711	Dde_0711	histidine kinase (EC 2.7.13.3)										0.69		phosphorelay sensor kinase activity [GO:0000155]	[GO:0000155]	0.69		membrane [GO:0016020]	[GO:0016020]	0.69
Dde_0602	Dde_0602	histidine kinase (EC 2.7.13.3)										0.58		phosphorelay sensor kinase activity [GO:0000155]	[GO:0000155]	0.58		membrane [GO:0016020]	[GO:0016020]	0.58
Dde_0590	Dde_0590	Cardiolipin synthase (EC 2.7.8.-)								cardiolipin biosynthetic process [GO:0032049]	[GO:0032049]	0.64		cardiolipin synthase activity [GO:0008808]	[GO:0008808]	0.64		plasma membrane [GO:0005886]	[GO:0005886]	0.64
Dde_0587	Dde_0587	FAD:protein FMN transferase (EC 2.7.1.180) (Flavin transferase)								protein flavinylation [GO:0017013]	[GO:0017013]	0.56		iron-sulfur cluster binding [GO:0051536]	[GO:0051536]	0.56				0.56
Dde_0584	rnfE Dde_0584	Ion-translocating oxidoreductase complex subunit E (EC 7.-.-.-) (Rnf electron transport complex subunit E)								electron transport chain [GO:0022900]	[GO:0022900]	0.53				0.53		plasma membrane [GO:0005886]	[GO:0005886]	0.53
Dde_0582	rnfD Dde_0582	Ion-translocating oxidoreductase complex subunit D (EC 7.-.-.-) (Rnf electron transport complex subunit D)								electron transport chain [GO:0022900]	[GO:0022900]	0.67				0.67		plasma membrane [GO:0005886]	[GO:0005886]	0.67
Dde_0576	Dde_0576	Transmembrane signal peptide protein										0.65				0.65		membrane [GO:0016020]	[GO:0016020]	0.65
Dde_0571	Dde_0571	Arginine decarboxylase (EC 4.1.1.19)								arginine catabolic process [GO:0006527]	[GO:0006527]	0.69		arginine decarboxylase activity [GO:0008792]	[GO:0008792]	0.69				0.69
Dde_3592	Dde_0534 Dde_0741 Dde_0745 Dde_1289 Dde_1524 Dde_1648 Dde_1944 Dde_2032 Dde_2513 Dde_2859 Dde_3592	Integrase catalytic region								DNA integration [GO:0015074]	[GO:0015074]	0		nucleic acid binding [GO:0003676]	[GO:0003676]	0				0
Dde_0995	Dde_0995	Cell shape-determining protein MreC (Cell shape protein MreC)								regulation of cell shape [GO:0008360]	[GO:0008360]	0.5				0.5		plasma membrane [GO:0005886]	[GO:0005886]	0.5
Dde_0971	Dde_0971	Uncharacterized protein										0.56				0.56				0.56
Dde_0970	Dde_0970	Filamentation induced by cAMP protein Fic										0.67		ATP binding [GO:0005524]	[GO:0005524]	0.67				0.67
Dde_0967	Dde_0967	CoA-substrate-specific enzyme activase										0.58		iron-sulfur cluster binding [GO:0051536]	[GO:0051536]	0.58				0.58
Dde_0954	Dde_0954	BNR repeat-containing glycosyl hydrolase										0.69		hydrolase activity [GO:0016787]	[GO:0016787]	0.69				0.69
Dde_0878	Dde_0878	histidine kinase (EC 2.7.13.3)										0.82		phosphorelay sensor kinase activity [GO:0000155]	[GO:0000155]	0.82		membrane [GO:0016020]	[GO:0016020]	0.82
Dde_0865	Dde_0865	Metal dependent phosphohydrolase								defense response to virus [GO:0051607]	[GO:0051607]	0.57		ATP binding [GO:0005524]	[GO:0005524]	0.57				0.57
Dde_0864	Dde_0864	CRISPR-associated protein, Cse1 family										0.71				0.71				0.71
Dde_0862	Dde_0862	CRISPR-associated protein, Cse4 family										0.6				0.6				0.6
Dde_0860	Dde_0860	CRISPR-associated protein, Cse3 family										0.69				0.69				0.69
Dde_0850	Dde_0850	Two component, sigma54 specific, transcriptional regulator, Fis family								phosphorelay signal transduction system [GO:0000160]	[GO:0000160]	0.62		ATP binding [GO:0005524]	[GO:0005524]	0.62				0.62
Dde_0849	Dde_0849	histidine kinase (EC 2.7.13.3)										0.82		phosphorelay sensor kinase activity [GO:0000155]	[GO:0000155]	0.82		membrane [GO:0016020]	[GO:0016020]	0.82
Dde_0846	Dde_0846	Glycosyl transferase group 1										0.72		glycosyltransferase activity [GO:0016757]	[GO:0016757]	0.72				0.72
Dde_0845	Dde_0845	O-antigen polymerase										0.64				0.64		membrane [GO:0016020]	[GO:0016020]	0.64
Dde_0840	Dde_0840	Fibronectin type III domain protein										0.82				0.82				0.82
Dde_0839	Dde_0839	Glycosyl transferase group 1										0.84		hexosyltransferase activity [GO:0016758]	[GO:0016758]	0.84		membrane [GO:0016020]	[GO:0016020]	0.84
Dde_0838	Dde_0838	Glycosyl transferase group 1										0.92		glycosyltransferase activity [GO:0016757]	[GO:0016757]	0.92				0.92
Dde_0837	Dde_0837	Glycosyl transferase family 2										0.75		transferase activity [GO:0016740]	[GO:0016740]	0.75		membrane [GO:0016020]	[GO:0016020]	0.75
Dde_0833	Dde_0833	Secretion ATPase, PEP-CTERM locus subfamily										0.89		ATP hydrolysis activity [GO:0016887]	[GO:0016887]	0.89				0.89
Dde_0832	Dde_0832	Non-specific protein-tyrosine kinase (EC 2.7.10.2)								extracellular polysaccharide biosynthetic process [GO:0045226]	[GO:0045226]	0.64		ATP binding [GO:0005524]	[GO:0005524]	0.64		plasma membrane [GO:0005886]	[GO:0005886]	0.64
Dde_0831	Dde_0831	Polysaccharide chain length determinant protein, PEP-CTERM locus subfamily										0.61		protein tyrosine kinase activity [GO:0004713]	[GO:0004713]	0.61		plasma membrane [GO:0005886]	[GO:0005886]	0.61
Dde_0830	Dde_0830	Polysaccharide export protein, PEP-CTERM sytem-associated								monoatomic ion transport [GO:0006811]	[GO:0006811]	0.82		polysaccharide transmembrane transporter activity [GO:0015159]	[GO:0015159]	0.82		cell outer membrane [GO:0009279]	[GO:0009279]	0.82
Dde_0829	Dde_0829	Exopolysaccharide biosynthesis polyprenyl glycosylphosphotransferase								colanic acid biosynthetic process [GO:0009242]	[GO:0009242]	0.71		undecaprenyl-phosphate glucose phosphotransferase activity [GO:0089702]	[GO:0089702]	0.71		membrane [GO:0016020]	[GO:0016020]	0.71
Dde_0828	Dde_0828	PEP-CTERM system TPR-repeat lipoprotein										0.78				0.78				0.78
Dde_0827	Dde_0827	Uncharacterized protein										0.56				0.56		plasma membrane [GO:0005886]	[GO:0005886]	0.56
Dde_0826	Dde_0826	Phosphonate-transporting ATPase (EC 3.6.3.28)										0.65		ATP binding [GO:0005524]	[GO:0005524]	0.65		plasma membrane [GO:0005886]	[GO:0005886]	0.65
Dde_0822	Dde_0822	UBA/THIF-type NAD/FAD binding protein								cyclic threonylcarbamoyladenosine biosynthetic process [GO:0061504]	[GO:0061504]	0.8		oxidoreductase activity [GO:0016491]	[GO:0016491]	0.8				0.8
Dde_0821	Dde_0821	Type IV pilus assembly PilZ										0.81		cyclic-di-GMP binding [GO:0035438]	[GO:0035438]	0.81				0.81
Dde_0820	Dde_0820	Putative two component, sigma54 specific, transcriptional regulator								phosphorelay signal transduction system [GO:0000160]	[GO:0000160]	0.5		ATP binding [GO:0005524]	[GO:0005524]	0.5				0.5
Dde_0819	Dde_0819	Patatin								lipid catabolic process [GO:0016042]	[GO:0016042]	0.65		hydrolase activity [GO:0016787]	[GO:0016787]	0.65				0.65
Dde_0817	Dde_0817	Diguanylate cyclase with PAS/PAC sensor										0.59				0.59				0.59
Dde_0816	Dde_0816	Diguanylate cyclase								cell adhesion involved in single-species biofilm formation [GO:0043709]	[GO:0043709]	0.64		diguanylate cyclase activity [GO:0052621]	[GO:0052621]	0.64		plasma membrane [GO:0005886]	[GO:0005886]	0.64
Dde_0811	Dde_0811	Peptidase M24								proteolysis [GO:0006508]	[GO:0006508]	0.5		manganese ion binding [GO:0030145]	[GO:0030145]	0.5		cytosol [GO:0005829]	[GO:0005829]	0.5
Dde_0809	Dde_0809	Endoribonuclease L-PSP										0.67		deaminase activity [GO:0019239]	[GO:0019239]	0.67		cytosol [GO:0005829]	[GO:0005829]	0.67
Dde_0808	Dde_0808	Sodium:dicarboxylate symporter								serine transport [GO:0032329]	[GO:0032329]	0.67		neutral L-amino acid:sodium symporter activity [GO:0005295]	[GO:0005295]	0.67		plasma membrane [GO:0005886]	[GO:0005886]	0.67
Dde_0807	Dde_0807	UPF0597 protein Dde_0807								L-cysteine catabolic process to pyruvate [GO:0019450]	[GO:0019450]	0.64		L-cysteine desulfhydrase activity [GO:0080146]	[GO:0080146]	0.64				0.64
Dde_0803	Dde_0803	Precorrin-6y C5,15-methyltransferase (Decarboxylating), CbiE subunit (EC 2.1.1.132)								cobalamin biosynthetic process [GO:0009236]	[GO:0009236]	0.75		precorrin-6Y C5,15-methyltransferase (decarboxylating) activity [GO:0046025]	[GO:0046025]	0.75				0.75
Dde_0802	Dde_0802	ABC-type transporter, periplasmic subunit family 3										0.75				0.75				0.75
Dde_0801	Dde_0801	Precorrin-4 C11-methyltransferase (EC 2.1.1.133)								cobalamin biosynthetic process [GO:0009236]	[GO:0009236]	0.73		precorrin-4 C11-methyltransferase activity [GO:0046026]	[GO:0046026]	0.73				0.73
Dde_0800	Dde_0800	4Fe-4S ferredoxin iron-sulfur binding domain-containing protein										0.69		iron-sulfur cluster binding [GO:0051536]	[GO:0051536]	0.69				0.69
Dde_0795	Dde_0795	DUF429 domain-containing protein										0.82				0.82				0.82
Dde_0792	Dde_0792	GCN5-related N-acetyltransferase										0.71		acyltransferase activity, transferring groups other than amino-acyl groups [GO:0016747]	[GO:0016747]	0.71				0.71
Dde_0791	Dde_0791	EamA domain-containing protein										0.73				0.73		membrane [GO:0016020]	[GO:0016020]	0.73
Dde_0789	Dde_0789	5'-nucleotidase (EC 3.1.3.5)								nucleotide metabolic process [GO:0009117]	[GO:0009117]	0.69		magnesium ion binding [GO:0000287]	[GO:0000287]	0.69		cytoplasm [GO:0005737]	[GO:0005737]	0.69
Dde_0788	Dde_0788	Tetratricopeptide TPR_1 repeat-containing protein										0.71				0.71				0.71
Dde_0779	Dde_0779	Helicase domain-containing protein										0.52		ATP binding [GO:0005524]	[GO:0005524]	0.52				0.52
Dde_0773	Dde_0773	Import inner membrane translocase subunit Tim44										0.6				0.6		membrane [GO:0016020]	[GO:0016020]	0.6
Dde_0770	Dde_0770	Uncharacterized protein										0.88				0.88				0.88
Dde_0766	Dde_0766	Nickel insertion protein										0.8				0.8				0.8
Dde_0762	Dde_0762	Sulfite reductase, dissimilatory-type gamma subunit (EC 1.8.99.3)								tRNA wobble position uridine thiolation [GO:0002143]	[GO:0002143]	0.64		oxidoreductase activity [GO:0016491]	[GO:0016491]	0.64		cytoplasm [GO:0005737]	[GO:0005737]	0.64
Dde_0761	Dde_0761	Uncharacterized protein										0.56				0.56				0.56
Dde_0760	Dde_0760	Inosine/uridine-preferring nucleoside hydrolase								purine nucleoside catabolic process [GO:0006152]	[GO:0006152]	0.87		purine nucleosidase activity [GO:0008477]	[GO:0008477]	0.87		cytosol [GO:0005829]	[GO:0005829]	0.87
Dde_0759	Dde_0759	Putative ABC transporter solute-binding protein										1				1				1
Dde_0758	Dde_0758	histidine kinase (EC 2.7.13.3)										0.75		phosphorelay sensor kinase activity [GO:0000155]	[GO:0000155]	0.75		membrane [GO:0016020]	[GO:0016020]	0.75
Dde_0755	Dde_0755	Cache domain-containing protein										0.69				0.69				0.69
Dde_0748	Dde_0748	DUF3124 domain-containing protein										0.78				0.78				0.78
Dde_0739	Dde_0739	Glycosyltransferase 28 domain-containing protein										0.68		hexosyltransferase activity [GO:0016758]	[GO:0016758]	0.68				0.68
Dde_0738	Dde_0738	Glycosyl transferase group 1										0.52		glycosyltransferase activity [GO:0016757]	[GO:0016757]	0.52				0.52
Dde_0736	Dde_0736	Phosphoglycerate mutase								negative regulation of glycolytic process [GO:0045820]	[GO:0045820]	0.75		fructose-2,6-bisphosphate 2-phosphatase activity [GO:0004331]	[GO:0004331]	0.75		cytosol [GO:0005829]	[GO:0005829]	0.75
Dde_0735	Dde_0735	Glycosyl transferase family 28 C-terminal domain-containing protein										0.81		hexosyltransferase activity [GO:0016758]	[GO:0016758]	0.81				0.81
Dde_0733	Dde_0733	ABC3 transporter permease protein domain-containing protein										0.75		transmembrane transporter activity [GO:0022857]	[GO:0022857]	0.75		plasma membrane [GO:0005886]	[GO:0005886]	0.75
Dde_0732	Dde_0732	Methyltransferase domain-containing protein										0.63				0.63				0.63
Dde_0730	Dde_0730	Uncharacterized protein										0.71		transmembrane transporter activity [GO:0022857]	[GO:0022857]	0.71		plasma membrane [GO:0005886]	[GO:0005886]	0.71
Dde_0729	Dde_0729	Uncharacterized protein										0.75				0.75		membrane [GO:0016020]	[GO:0016020]	0.75
Dde_0727	Dde_0727	Sodium/hydrogen exchanger								potassium ion transport [GO:0006813]	[GO:0006813]	0.71		antiporter activity [GO:0015297]	[GO:0015297]	0.71		membrane [GO:0016020]	[GO:0016020]	0.71
Dde_0725	Dde_0725	Ferredoxin hydrogenase (EC 1.12.7.2)										0.69		ferredoxin hydrogenase activity [GO:0008901]	[GO:0008901]	0.69				0.69
Dde_0721	Dde_0721	Protein serine/threonine phosphatase with Cache sensor								phosphorylation [GO:0016310]	[GO:0016310]	0.68		kinase activity [GO:0016301]	[GO:0016301]	0.68		membrane [GO:0016020]	[GO:0016020]	0.68
Dde_0719	Dde_0719	Fe-S cluster domain protein								Mo-molybdopterin cofactor biosynthetic process [GO:0006777]	[GO:0006777]	0.73		4 iron, 4 sulfur cluster binding [GO:0051539]	[GO:0051539]	0.73				0.73
Dde_0714	Dde_0714	Transposase, putative										0.83				0.83				0.83
Dde_0713	Dde_0713	Alkyl hydroperoxide reductase/ Thiol specific antioxidant/ Mal allergen										0.57		antioxidant activity [GO:0016209]	[GO:0016209]	0.57				0.57
Dde_0712	Dde_0712	Extracellular ligand-binding receptor										0.67				0.67				0.67
Dde_0710	Dde_0710	Anti-sigma-factor antagonist								phosphorelay signal transduction system [GO:0000160]	[GO:0000160]	0.62				0.62				0.62
Dde_0707	Dde_0707	Formate dehydrogenase subunit FdhD								Mo-molybdopterin cofactor biosynthetic process [GO:0006777]	[GO:0006777]	0.89		sulfurtransferase activity [GO:0016783]	[GO:0016783]	0.89		cytoplasm [GO:0005737]	[GO:0005737]	0.89
Dde_0706	Dde_0706	Formate dehydrogenase accessory protein								protein maturation [GO:0051604]	[GO:0051604]	0.89		ferric iron binding [GO:0008199]	[GO:0008199]	0.89		cytosol [GO:0005829]	[GO:0005829]	0.89
Dde_0703	Dde_0703	Methyl-accepting chemotaxis sensory transducer with Pas/Pac sensor								chemotaxis [GO:0006935]	[GO:0006935]	0.92		protein histidine kinase activity [GO:0004673]	[GO:0004673]	0.92		membrane [GO:0016020]	[GO:0016020]	0.92
Dde_0702	Dde_0702	S-adenosylhomocysteine deaminase (EC 3.5.4.28)										0.55		S-adenosylhomocysteine deaminase activity [GO:0050270]	[GO:0050270]	0.55				0.55
Dde_0701	Dde_0701	Xanthine permease										0.71		xanthine transmembrane transporter activity [GO:0042907]	[GO:0042907]	0.71		membrane [GO:0016020]	[GO:0016020]	0.71
Dde_0697	Dde_0697	Sigma 54 interacting domain protein								regulation of DNA-templated transcription [GO:0006355]	[GO:0006355]	0.67		ATP binding [GO:0005524]	[GO:0005524]	0.67		membrane [GO:0016020]	[GO:0016020]	0.67
Dde_0685	Dde_0685	Formylmethanofuran dehydrogenase subunit E region										0.67		molybdopterin molybdotransferase activity [GO:0061599]	[GO:0061599]	0.67				0.67
Dde_0681	Dde_0681	4Fe-4S ferredoxin iron-sulfur binding domain-containing protein										0.57		electron transfer activity [GO:0009055]	[GO:0009055]	0.57				0.57
Dde_0678	Dde_0678	Rhodanese-like protein										0.61		thiosulfate sulfurtransferase activity [GO:0004792]	[GO:0004792]	0.61				0.61
Dde_0670	Dde_0670	Acriflavin resistance protein										0.64		xenobiotic transmembrane transporter activity [GO:0042910]	[GO:0042910]	0.64		plasma membrane [GO:0005886]	[GO:0005886]	0.64
Dde_0665	Dde_0665	Maltose O-acetyltransferase (EC 2.3.1.79)										0.68		maltose O-acetyltransferase activity [GO:0008925]	[GO:0008925]	0.68				0.68
Dde_0657	Dde_0657	4Fe-4S ferredoxin iron-sulfur binding domain-containing protein										0.62		4 iron, 4 sulfur cluster binding [GO:0051539]	[GO:0051539]	0.62				0.62
Dde_0655	Dde_0655	Xylose isomerase domain-containing protein TIM barrel								base-excision repair [GO:0006284]	[GO:0006284]	0.73		DNA binding [GO:0003677]	[GO:0003677]	0.73				0.73
Dde_0653	Dde_0653	HmcA, High-molecular-weight cytochrome c										0.58		electron transfer activity [GO:0009055]	[GO:0009055]	0.58				0.58
Dde_0652	Dde_0652	HmcB, 40.1 kd protein in hmc operon										0.67		4 iron, 4 sulfur cluster binding [GO:0051539]	[GO:0051539]	0.67				0.67
Dde_0649	Dde_0649	HmcE, 25.3 kd protein in hmc operon										0.6				0.6		membrane [GO:0016020]	[GO:0016020]	0.6
Dde_0644	Dde_0644	PAS modulated sigma54 specific transcriptional regulator, Fis family								regulation of DNA-templated transcription [GO:0006355]	[GO:0006355]	0.76		ATP binding [GO:0005524]	[GO:0005524]	0.76				0.76
Dde_0643	Dde_0643	Metal dependent phosphohydrolase										0.56		hydrolase activity [GO:0016787]	[GO:0016787]	0.56				0.56
Dde_0637	Dde_0637	Extracellular solute-binding protein family 1										0.68				0.68				0.68
Dde_0631	Dde_0631	Putative solute symporter protein										0.55				0.55		membrane [GO:0016020]	[GO:0016020]	0.55
Dde_0630	Dde_0630	Putative sodium symporter protein										0.62		transmembrane transporter activity [GO:0022857]	[GO:0022857]	0.62		membrane [GO:0016020]	[GO:0016020]	0.62
Dde_0629	Dde_0629	Putative CBS domain and cyclic nucleotide-regulated nucleotidyltransferase										0.64		[protein-PII] uridylyltransferase activity [GO:0008773]	[GO:0008773]	0.64				0.64
Dde_0628	Dde_0628	DNA polymerase III, epsilon subunit (EC 2.7.7.7)								DNA replication [GO:0006260]	[GO:0006260]	0.69		3'-5' exonuclease activity [GO:0008408]	[GO:0008408]	0.69		cytosol [GO:0005829]	[GO:0005829]	0.69
Dde_0621	Dde_0621	Transcriptional regulator, GntR family with aminotransferase domain-containing protein (EC 2.6.1.57)								biosynthetic process [GO:0009058]	[GO:0009058]	0.62		DNA binding [GO:0003677]	[GO:0003677]	0.62				0.62
Dde_0618	Dde_0618	Integrase catalytic region								DNA integration [GO:0015074]	[GO:0015074]	0.5		nucleic acid binding [GO:0003676]	[GO:0003676]	0.5				0.5
Dde_0612	Dde_0612	Extracellular ligand-binding receptor								amino acid transport [GO:0006865]	[GO:0006865]	0.73				0.73				0.73
Dde_0608	Dde_0608	Monosaccharide-transporting ATPase (EC 3.6.3.17)								L-amino acid transport [GO:0015807]	[GO:0015807]	0.52		ATP binding [GO:0005524]	[GO:0005524]	0.52				0.52
Dde_0605	Dde_0605	Dual specificity protein phosphatase								protein dephosphorylation [GO:0006470]	[GO:0006470]	0.64		hydrolase activity [GO:0016787]	[GO:0016787]	0.64				0.64
Dde_0600	Dde_0600	Transmembrane protein										0.69				0.69		membrane [GO:0016020]	[GO:0016020]	0.69
Dde_0592	Dde_0592	Glycosyl transferase group 1										0.64		glycosyltransferase activity [GO:0016757]	[GO:0016757]	0.64				0.64
Dde_0591	Dde_0591	Phospholipase C/D domain-containing protein										0.85				0.85		membrane [GO:0016020]	[GO:0016020]	0.85
Dde_0580	Dde_0580	Cytochrome c										0.79		electron transfer activity [GO:0009055]	[GO:0009055]	0.79		membrane [GO:0016020]	[GO:0016020]	0.79
Dde_0574	Dde_0574	Agmatinase (EC 3.5.3.11)										0.64		agmatinase activity [GO:0008783]	[GO:0008783]	0.64				0.64
Dde_0573	Dde_0573	Carboxynorspermidine decarboxylase								lysine biosynthetic process via diaminopimelate [GO:0009089]	[GO:0009089]	0.67		diaminopimelate decarboxylase activity [GO:0008836]	[GO:0008836]	0.67				0.67
Dde_0567	Dde_0567	H(+)-transporting two-sector ATPase (EC 3.6.3.14)								metal ion transport [GO:0030001]	[GO:0030001]	0.85		hydrolase activity [GO:0016787]	[GO:0016787]	0.85		plasma membrane [GO:0005886]	[GO:0005886]	0.85
Dde_0561	Dde_0561	Cytochrome c family protein										0.6		electron transfer activity [GO:0009055]	[GO:0009055]	0.6				0.6
Dde_1081	argJ Dde_1081	Arginine biosynthesis bifunctional protein ArgJ [Cleaved into: Arginine biosynthesis bifunctional protein ArgJ alpha chain; Arginine biosynthesis bifunctional protein ArgJ beta chain] [Includes: Glutamate N-acetyltransferase (EC 2.3.1.35) (Ornithine acetyltransferase) (OATase) (Ornithine transacetylase); Amino-acid acetyltransferase (EC 2.3.1.1) (N-acetylglutamate synthase) (AGSase)]								arginine biosynthetic process [GO:0006526]	[GO:0006526]	0.82		glutamate N-acetyltransferase activity [GO:0004358]	[GO:0004358]	0.82		cytoplasm [GO:0005737]	[GO:0005737]	0.82
Dde_1275	dctP Dde_1275	Isethionate-binding periplasmic protein DctP (TRAP transporter, DctP solute-binding subunit)								alkanesulfonate catabolic process [GO:0046306]	[GO:0046306]	0.62				0.62		outer membrane-bounded periplasmic space [GO:0030288]	[GO:0030288]	0.62
Dde_1274	dctMQ Dde_1274	Isethionate TRAP transporter permease protein DctMQ (TRAP transporter, fused DctMQ subunit)								alkanesulfonate catabolic process [GO:0046306]	[GO:0046306]	0.56		transmembrane transporter activity [GO:0022857]	[GO:0022857]	0.56		plasma membrane [GO:0005886]	[GO:0005886]	0.56
Dde_1272	islB Dde_1272	Isethionate sulfite-lyase activating enzyme (EC 1.97.1.-) (GRE activase IslB) (Glycyl-radical enzyme activating enzyme IslB)								alkanesulfonate catabolic process [GO:0046306]	[GO:0046306]	0.65		4 iron, 4 sulfur cluster binding [GO:0051539]	[GO:0051539]	0.65				0.65
Dde_1180	Dde_1180	Phosphoenolpyruvate-protein phosphotransferase (EC 2.7.3.9)								phosphoenolpyruvate-dependent sugar phosphotransferase system [GO:0009401]	[GO:0009401]	0.82		metal ion binding [GO:0046872]	[GO:0046872]	0.82		cytoplasm [GO:0005737]	[GO:0005737]	0.82
Dde_1174	glcB Dde_1174	Malate synthase G (EC 2.3.3.9)								glyoxylate catabolic process [GO:0009436]	[GO:0009436]	0.82		magnesium ion binding [GO:0000287]	[GO:0000287]	0.82		cytosol [GO:0005829]	[GO:0005829]	0.82
Dde_1123	dxr Dde_1123	1-deoxy-D-xylulose 5-phosphate reductoisomerase (DXP reductoisomerase) (EC 1.1.1.267) (1-deoxyxylulose-5-phosphate reductoisomerase) (2-C-methyl-D-erythritol 4-phosphate synthase)								isopentenyl diphosphate biosynthetic process, methylerythritol 4-phosphate pathway involved in terpenoid biosynthetic process [GO:0051484]	[GO:0051484]	0.6		1-deoxy-D-xylulose-5-phosphate reductoisomerase activity [GO:0030604]	[GO:0030604]	0.6				0.6
Dde_1096	trmD Dde_1096	tRNA (guanine-N(1)-)-methyltransferase (EC 2.1.1.228) (M1G-methyltransferase) (tRNA [GM37] methyltransferase)								tRNA N1-guanine methylation [GO:0002939]	[GO:0002939]	0.5		tRNA (guanine(37)-N1)-methyltransferase activity [GO:0052906]	[GO:0052906]	0.5		cytosol [GO:0005829]	[GO:0005829]	0.5
Dde_1082	secA Dde_1082	Protein translocase subunit SecA (EC 7.4.2.8)								intracellular protein transmembrane transport [GO:0065002]	[GO:0065002]	0.75		ATP binding [GO:0005524]	[GO:0005524]	0.75		cell envelope Sec protein transport complex [GO:0031522]	[GO:0031522]	0.75
Dde_1050	ribB Dde_1050	3,4-dihydroxy-2-butanone 4-phosphate synthase (DHBP synthase) (EC 4.1.99.12)								riboflavin biosynthetic process [GO:0009231]	[GO:0009231]	0.54		3,4-dihydroxy-2-butanone-4-phosphate synthase activity [GO:0008686]	[GO:0008686]	0.54		cytosol [GO:0005829]	[GO:0005829]	0.54
Dde_1044	murB Dde_1044	UDP-N-acetylenolpyruvoylglucosamine reductase (EC 1.3.1.98) (UDP-N-acetylmuramate dehydrogenase)								cell division [GO:0051301]	[GO:0051301]	0.76		FAD binding [GO:0071949]	[GO:0071949]	0.76		cytosol [GO:0005829]	[GO:0005829]	0.76
Dde_1043	murC Dde_1043	UDP-N-acetylmuramate--L-alanine ligase (EC 6.3.2.8) (UDP-N-acetylmuramoyl-L-alanine synthetase)								cell division [GO:0051301]	[GO:0051301]	0.5		ATP binding [GO:0005524]	[GO:0005524]	0.5		cytoplasm [GO:0005737]	[GO:0005737]	0.5
Dde_1042	murG Dde_1042	UDP-N-acetylglucosamine--N-acetylmuramyl-(pentapeptide) pyrophosphoryl-undecaprenol N-acetylglucosamine transferase (EC 2.4.1.227) (Undecaprenyl-PP-MurNAc-pentapeptide-UDPGlcNAc GlcNAc transferase)								carbohydrate metabolic process [GO:0005975]	[GO:0005975]	0.69		UDP-N-acetyl-D-glucosamine:N-acetylmuramoyl-L-alanyl-D-glutamyl-meso-2,6-diaminopimelyl-D-alanyl-D-alanine-diphosphoundecaprenol 4-beta-N-acetylglucosaminlytransferase activity [GO:0051991]	[GO:0051991]	0.69		plasma membrane [GO:0005886]	[GO:0005886]	0.69
Dde_1041	Dde_1041	Probable peptidoglycan glycosyltransferase FtsW (EC 2.4.99.28) (Cell division protein FtsW) (Cell wall polymerase) (Peptidoglycan polymerase)								cell division [GO:0051301]	[GO:0051301]	0.62		glycosyltransferase activity [GO:0016757]	[GO:0016757]	0.62		cell division site [GO:0032153]	[GO:0032153]	0.62
Dde_1039	mraY Dde_1039	Phospho-N-acetylmuramoyl-pentapeptide-transferase (EC 2.7.8.13) (UDP-MurNAc-pentapeptide phosphotransferase)								cell division [GO:0051301]	[GO:0051301]	0.53		metal ion binding [GO:0046872]	[GO:0046872]	0.53		plasma membrane [GO:0005886]	[GO:0005886]	0.53
Dde_1324	pgl Dde_1324	6-phosphogluconolactonase (6PGL) (EC 3.1.1.31)								carbohydrate metabolic process [GO:0005975]	[GO:0005975]	0.67		6-phosphogluconolactonase activity [GO:0017057]	[GO:0017057]	0.67				0.67
Dde_1318	Dde_1318	DNA topoisomerase (EC 5.6.2.1) (Omega-protein) (Relaxing enzyme) (Swivelase) (Untwisting enzyme)								DNA topological change [GO:0006265]	[GO:0006265]	0.83		DNA binding [GO:0003677]	[GO:0003677]	0.83				0.83
Dde_1315	Dde_1315	UTP--glucose-1-phosphate uridylyltransferase (EC 2.7.7.9)								glycogen metabolic process [GO:0005977]	[GO:0005977]	0.89		UTP:glucose-1-phosphate uridylyltransferase activity [GO:0003983]	[GO:0003983]	0.89		cytoplasm [GO:0005737]	[GO:0005737]	0.89
Dde_1313	Dde_1313	Copper-translocating P-type ATPase (EC 3.6.3.4)								copper ion homeostasis [GO:0055070]	[GO:0055070]	0.65		ATP binding [GO:0005524]	[GO:0005524]	0.65		plasma membrane [GO:0005886]	[GO:0005886]	0.65
Dde_1286	Dde_1286	histidine kinase (EC 2.7.13.3)								protein autophosphorylation [GO:0046777]	[GO:0046777]	0.65		histidine phosphotransfer kinase activity [GO:0009927]	[GO:0009927]	0.65		membrane [GO:0016020]	[GO:0016020]	0.65
Dde_1267	Dde_1267	succinyl-diaminopimelate desuccinylase (EC 3.5.1.18)										0.6		hydrolase activity [GO:0016787]	[GO:0016787]	0.6				0.6
Dde_1261	Dde_1261	histidine kinase (EC 2.7.13.3)										0.74		phosphorelay sensor kinase activity [GO:0000155]	[GO:0000155]	0.74		plasma membrane [GO:0005886]	[GO:0005886]	0.74
Dde_1216	Dde_1216	Alkaline phosphatase								dephosphorylation [GO:0016311]	[GO:0016311]	0.58		alkaline phosphatase activity [GO:0004035]	[GO:0004035]	0.58				0.58
Dde_1177	Dde_1177	Dipeptide epimerase (EC 5.1.1.-)										0.59		metal ion binding [GO:0046872]	[GO:0046872]	0.59				0.59
Dde_1147	htpG Dde_1147	Chaperone protein HtpG (Heat shock protein HtpG) (High temperature protein G)										0.52		ATP binding [GO:0005524]	[GO:0005524]	0.52		cytoplasm [GO:0005737]	[GO:0005737]	0.52
Dde_1137	rnj Dde_1137	Ribonuclease J (RNase J) (EC 3.1.-.-)								rRNA processing [GO:0006364]	[GO:0006364]	0.7		5'-3' RNA exonuclease activity [GO:0004534]	[GO:0004534]	0.7		cytoplasm [GO:0005737]	[GO:0005737]	0.7
Dde_1131	Dde_1131	Glutamine--scyllo-inositol transaminase (EC 2.6.1.50)								polysaccharide biosynthetic process [GO:0000271]	[GO:0000271]	0.55		glutamine-scyllo-inositol transaminase activity [GO:0047310]	[GO:0047310]	0.55				0.55
Dde_1128	frr Dde_1128	Ribosome-recycling factor (RRF) (Ribosome-releasing factor)								cytoplasmic translational termination [GO:0002184]	[GO:0002184]	0.67		ribosomal large subunit binding [GO:0043023]	[GO:0043023]	0.67		cytosol [GO:0005829]	[GO:0005829]	0.67
Dde_1126	Dde_1126	Isoprenyl transferase (EC 2.5.1.-)								polyprenol biosynthetic process [GO:0016094]	[GO:0016094]	0.77		magnesium ion binding [GO:0000287]	[GO:0000287]	0.77				0.77
Dde_1124	Dde_1124	Aromatic-L-amino-acid decarboxylase (EC 4.1.1.28)								amino acid metabolic process [GO:0006520]	[GO:0006520]	0.56		aromatic-L-amino-acid decarboxylase activity [GO:0004058]	[GO:0004058]	0.56				0.56
Dde_1120	Dde_1120	Flagellar hook-associated protein 2 (HAP2) (Flagellar cap protein)								bacterial-type flagellum-dependent cell motility [GO:0071973]	[GO:0071973]	0.67				0.67		bacterial-type flagellum filament cap [GO:0009421]	[GO:0009421]	0.67
Dde_1097	rimM Dde_1097	Ribosome maturation factor RimM								ribosomal small subunit biogenesis [GO:0042274]	[GO:0042274]	0.54		ribosome binding [GO:0043022]	[GO:0043022]	0.54		cytoplasm [GO:0005737]	[GO:0005737]	0.54
Dde_1074	Dde_1074	L-lactate permease										0.69		lactate transmembrane transporter activity [GO:0015129]	[GO:0015129]	0.69		plasma membrane [GO:0005886]	[GO:0005886]	0.69
Dde_1054	trpF Dde_1054	N-(5'-phosphoribosyl)anthranilate isomerase (PRAI) (EC 5.3.1.24)								tryptophan biosynthetic process [GO:0000162]	[GO:0000162]	0.64		phosphoribosylanthranilate isomerase activity [GO:0004640]	[GO:0004640]	0.64				0.64
Dde_1038	Dde_1038	UDP-N-acetylmuramoyl-tripeptide--D-alanyl-D-alanine ligase (EC 6.3.2.10)								cell division [GO:0051301]	[GO:0051301]	0.67		ATP binding [GO:0005524]	[GO:0005524]	0.67		cytoplasm [GO:0005737]	[GO:0005737]	0.67
Dde_1032	Dde_1032	Pyruvate kinase (EC 2.7.1.40)								phosphorylation [GO:0016310]	[GO:0016310]	0.6		ATP binding [GO:0005524]	[GO:0005524]	0.6		cytoplasm [GO:0005737]	[GO:0005737]	0.6
Dde_1030	cobQ Dde_1030	Cobyric acid synthase								cobalamin biosynthetic process [GO:0009236]	[GO:0009236]	0.63		ABC-type vitamin B12 transporter activity [GO:0015420]	[GO:0015420]	0.63				0.63
Dde_1025	grpE Dde_1025	Protein GrpE (HSP-70 cofactor)								protein folding [GO:0006457]	[GO:0006457]	0.8		adenyl-nucleotide exchange factor activity [GO:0000774]	[GO:0000774]	0.8		cytoplasm [GO:0005737]	[GO:0005737]	0.8
Dde_1023	dnaK Dde_1023	Chaperone protein DnaK (HSP70) (Heat shock 70 kDa protein) (Heat shock protein 70)										0.53		ATP binding [GO:0005524]	[GO:0005524]	0.53				0.53
Dde_1020	gatA Dde_1020	Glutamyl-tRNA(Gln) amidotransferase subunit A (Glu-ADT subunit A) (EC 6.3.5.7)								translation [GO:0006412]	[GO:0006412]	0.73		ATP binding [GO:0005524]	[GO:0005524]	0.73		glutamyl-tRNA(Gln) amidotransferase complex [GO:0030956]	[GO:0030956]	0.73
Dde_1014	uvrC Dde_1014	UvrABC system protein C (Protein UvrC) (Excinuclease ABC subunit C)								nucleotide-excision repair [GO:0006289]	[GO:0006289]	0.79		DNA binding [GO:0003677]	[GO:0003677]	0.79		cytoplasm [GO:0005737]	[GO:0005737]	0.79
Dde_1006	Dde_1006	Enoyl-[acyl-carrier-protein] reductase [NADH] (EC 1.3.1.9)								fatty acid biosynthetic process [GO:0006633]	[GO:0006633]	0.62		enoyl-[acyl-carrier-protein] reductase (NADH) activity [GO:0004318]	[GO:0004318]	0.62				0.62
Dde_1358	Dde_1358	DAC domain-containing protein										0.65		diadenylate cyclase activity [GO:0106408]	[GO:0106408]	0.65				0.65
Dde_1351	Dde_1351	Diguanylate cyclase/phosphodiesterase with PAS/PAC sensor(S)										0.68				0.68		membrane [GO:0016020]	[GO:0016020]	0.68
Dde_1350	Dde_1350	RarD protein, DMT superfamily transporter										0.57				0.57		plasma membrane [GO:0005886]	[GO:0005886]	0.57
Dde_1346	Dde_1346	Uncharacterized protein										0.56				0.56				0.56
Dde_1342	Dde_1342	Uncharacterized protein										0.6				0.6				0.6
Dde_1335	Dde_1335	ABC transporter permease										0.6		transmembrane transporter activity [GO:0022857]	[GO:0022857]	0.6		plasma membrane [GO:0005886]	[GO:0005886]	0.6
Dde_1329	Dde_1329	ABC-type transporter, periplasmic subunit								peptide transport [GO:0015833]	[GO:0015833]	0.69		peptide transmembrane transporter activity [GO:1904680]	[GO:1904680]	0.69		ATP-binding cassette (ABC) transporter complex [GO:0043190]	[GO:0043190]	0.69
Dde_1327	Dde_1327	ABC-type transporter, integral membrane subunit								transmembrane transport [GO:0055085]	[GO:0055085]	0.73				0.73		plasma membrane [GO:0005886]	[GO:0005886]	0.73
Dde_1325	Dde_1325	ABC transporter related protein										0.82		ATP binding [GO:0005524]	[GO:0005524]	0.82				0.82
Dde_1323	Dde_1323	Carboxylyase-related protein										0.56		carboxy-lyase activity [GO:0016831]	[GO:0016831]	0.56		cytoplasm [GO:0005737]	[GO:0005737]	0.56
Dde_1322	Dde_1322	Methyl-accepting chemotaxis sensory transducer with Pas/Pac sensor								signal transduction [GO:0007165]	[GO:0007165]	0.82				0.82		membrane [GO:0016020]	[GO:0016020]	0.82
Dde_1312	Dde_1312	Heavy metal transport/detoxification protein										0.62		metal ion binding [GO:0046872]	[GO:0046872]	0.62				0.62
Dde_1310	Dde_1310	AMIN domain-containing protein										0.64				0.64				0.64
Dde_3592	Dde_0534 Dde_0741 Dde_0745 Dde_1289 Dde_1524 Dde_1648 Dde_1944 Dde_2032 Dde_2513 Dde_2859 Dde_3592	Integrase catalytic region								DNA integration [GO:0015074]	[GO:0015074]	0		nucleic acid binding [GO:0003676]	[GO:0003676]	0				0
Dde_1279	Dde_1279	Methyl-accepting chemotaxis sensory transducer with Pas/Pac sensor								signal transduction [GO:0007165]	[GO:0007165]	0.81				0.81		membrane [GO:0016020]	[GO:0016020]	0.81
Dde_1278	Dde_1278	Amidohydrolase 2								secondary metabolic process [GO:0019748]	[GO:0019748]	0.82		carboxy-lyase activity [GO:0016831]	[GO:0016831]	0.82		cytoplasm [GO:0005737]	[GO:0005737]	0.82
Dde_1269	Dde_1269	N-acyl-D-amino-acid deacylase (EC 3.5.1.81)										0.72		N-acyl-D-amino-acid deacylase activity [GO:0047420]	[GO:0047420]	0.72				0.72
Dde_1268	Dde_1268	Na+/solute symporter										0.73		transmembrane transporter activity [GO:0022857]	[GO:0022857]	0.73		membrane [GO:0016020]	[GO:0016020]	0.73
Dde_1266	Dde_1266	Diaminopropionate ammonia-lyase (EC 4.3.1.15)										0.88		diaminopropionate ammonia-lyase activity [GO:0008838]	[GO:0008838]	0.88				0.88
Dde_1263	Dde_1263	DSBA oxidoreductase										0.75		oxidoreductase activity [GO:0016491]	[GO:0016491]	0.75				0.75
Dde_1260	Dde_1260	Putative two component, sigma54 specific, transcriptional regulator								phosphorelay signal transduction system [GO:0000160]	[GO:0000160]	0.53		ATP binding [GO:0005524]	[GO:0005524]	0.53				0.53
Dde_1251	Dde_1251	Oxidoreductase FAD/NAD(P)-binding domain protein								pyrimidine nucleotide biosynthetic process [GO:0006221]	[GO:0006221]	0.5		2 iron, 2 sulfur cluster binding [GO:0051537]	[GO:0051537]	0.5				0.5
Dde_1250	Dde_1250	Glutamate synthase (NADPH), homotetrameric (EC 1.4.1.13)										0.5		glutamate synthase (NADPH) activity [GO:0004355]	[GO:0004355]	0.5				0.5
Dde_1241	Dde_1241	Acyltransferase 3								lipopolysaccharide biosynthetic process [GO:0009103]	[GO:0009103]	0.68		acyltransferase activity, transferring groups other than amino-acyl groups [GO:0016747]	[GO:0016747]	0.68		membrane [GO:0016020]	[GO:0016020]	0.68
Dde_1218	Dde_1218	Ferredoxin-dependent glutamate synthase								glutamate biosynthetic process [GO:0006537]	[GO:0006537]	0.6		glutamate synthase activity [GO:0015930]	[GO:0015930]	0.6				0.6
Dde_1212	Dde_1212	Hydrogenase, putative										0.79		iron-sulfur cluster binding [GO:0051536]	[GO:0051536]	0.79				0.79
Dde_1211	Dde_1211	4Fe-4S ferredoxin iron-sulfur binding domain-containing protein										0.75		iron-sulfur cluster binding [GO:0051536]	[GO:0051536]	0.75				0.75
Dde_1209	Dde_1209	4Fe-4S ferredoxin iron-sulfur binding domain-containing protein										0.81		iron-sulfur cluster binding [GO:0051536]	[GO:0051536]	0.81				0.81
Dde_1205	Dde_1205	EamA domain-containing protein										0.57				0.57		membrane [GO:0016020]	[GO:0016020]	0.57
Dde_1204	Dde_1204	Sodium/sulphate symporter										0.71		transmembrane transporter activity [GO:0022857]	[GO:0022857]	0.71		membrane [GO:0016020]	[GO:0016020]	0.71
Dde_1202	Dde_1202	Thioredoxin domain-containing protein								cell redox homeostasis [GO:0045454]	[GO:0045454]	0.54				0.54				0.54
Dde_1201	Dde_1201	Sulfatase										0.7				0.7				0.7
Dde_1200	Dde_1200	Transcriptional regulator, Crp/Fnr family								regulation of DNA-templated transcription [GO:0006355]	[GO:0006355]	0.59		DNA binding [GO:0003677]	[GO:0003677]	0.59				0.59
Dde_1198	Dde_1198	protein-glutamate O-methyltransferase (EC 2.1.1.80)								methylation [GO:0032259]	[GO:0032259]	0.88		protein-glutamate O-methyltransferase activity [GO:0008983]	[GO:0008983]	0.88				0.88
Dde_1193	Dde_1193	Component of nickel ABC transport system										0.93		ATP binding [GO:0005524]	[GO:0005524]	0.93		ATP-binding cassette (ABC) transporter complex [GO:0043190]	[GO:0043190]	0.93
Dde_1190	Dde_1190	Cobalamin (Vitamin B12) biosynthesis CbiM protein								transition metal ion transport [GO:0000041]	[GO:0000041]	1				1		plasma membrane [GO:0005886]	[GO:0005886]	1
Dde_1183	Dde_1183	ABC-type transporter, integral membrane subunit								transmembrane transport [GO:0055085]	[GO:0055085]	0.67				0.67		plasma membrane [GO:0005886]	[GO:0005886]	0.67
Dde_1182	Dde_1182	Oligopeptide/dipeptide ABC transporter, ATPase subunit (EC 3.6.3.24)								peptide transport [GO:0015833]	[GO:0015833]	0.71		ATP binding [GO:0005524]	[GO:0005524]	0.71				0.71
Dde_1181	Dde_1181	Oligopeptide/dipeptide ABC transporter, ATPase subunit (EC 3.6.3.24)								peptide transport [GO:0015833]	[GO:0015833]	0.81		ATP binding [GO:0005524]	[GO:0005524]	0.81				0.81
Dde_1179	Dde_1179	Dihydroxyacetone kinase, L subunit								glycerol catabolic process [GO:0019563]	[GO:0019563]	0.82		glycerone kinase activity [GO:0004371]	[GO:0004371]	0.82		cytosol [GO:0005829]	[GO:0005829]	0.82
Dde_1173	Dde_1173	DUF306 domain-containing protein										0.69				0.69				0.69
Dde_1169	Dde_1169	Intracellular protease, PfpI family								proteolysis [GO:0006508]	[GO:0006508]	0.58		peptidase activity [GO:0008233]	[GO:0008233]	0.58		membrane [GO:0016020]	[GO:0016020]	0.58
Dde_1166	Dde_1166	Diguanylate cyclase with PAS/PAC sensor										0.85				0.85				0.85
Dde_1165	Dde_1165	histidine kinase (EC 2.7.13.3)										0.92		phosphorelay sensor kinase activity [GO:0000155]	[GO:0000155]	0.92				0.92
Dde_1164	Dde_1164	Alcohol dehydrogenase (EC 1.1.1.1)										0.69		alcohol dehydrogenase (NAD+) activity [GO:0004022]	[GO:0004022]	0.69				0.69
Dde_1158	Dde_1158	Putative phage repressor										0.69		DNA binding [GO:0003677]	[GO:0003677]	0.69				0.69
Dde_1156	Dde_1156	Uncharacterized protein										0.89				0.89				0.89
Dde_1155	Dde_1155	Single-strand binding protein/primosomal replication protein N										0.67		single-stranded DNA binding [GO:0003697]	[GO:0003697]	0.67				0.67
Dde_1154	Dde_1154	Peptidase M15A										0.65				0.65				0.65
Dde_1152	Dde_1152	Uncharacterized protein										0.68				0.68				0.68
Dde_1151	Dde_1151	Metal dependent phosphohydrolase										0.93		hydrolase activity [GO:0016787]	[GO:0016787]	0.93				0.93
Dde_1150	Dde_1150	17 kDa surface antigen										0.59				0.59		outer membrane [GO:0019867]	[GO:0019867]	0.59
Dde_1148	Dde_1148	Uncharacterized protein										0.85				0.85				0.85
Dde_1138	Dde_1138	5-carboxymethyl-2-hydroxymuconate Delta-isomerase (EC 5.3.3.10)										1		5-carboxymethyl-2-hydroxymuconate delta-isomerase activity [GO:0008704]	[GO:0008704]	1				1
Dde_1130	Dde_1130	Glycosyl transferase family 2										0.67		transferase activity [GO:0016740]	[GO:0016740]	0.67				0.67
Dde_1121	Dde_1121	Peptidase M22 glycoprotease								proteolysis [GO:0006508]	[GO:0006508]	0.64		peptidase activity [GO:0008233]	[GO:0008233]	0.64				0.64
Dde_1116	Dde_1116	MJ0042 family finger-like protein										0.65				0.65		membrane [GO:0016020]	[GO:0016020]	0.65
Dde_1115	Dde_1115	Uncharacterized protein										0.85				0.85				0.85
Dde_1106	Dde_1106	5-enolpyruvylshikimate-3-phosphate synthase-like protein								chorismate metabolic process [GO:0046417]	[GO:0046417]	0.5		transferase activity, transferring alkyl or aryl (other than methyl) groups [GO:0016765]	[GO:0016765]	0.5				0.5
Dde_1102	Dde_1102	Sulphate transporter								inorganic anion transmembrane transport [GO:0098661]	[GO:0098661]	0.6		monoatomic anion transmembrane transporter activity [GO:0008509]	[GO:0008509]	0.6		membrane [GO:0016020]	[GO:0016020]	0.6
Dde_1091	Dde_1091	PTS system mannose/fructose/sorbose family IID component								phosphoenolpyruvate-dependent sugar phosphotransferase system [GO:0009401]	[GO:0009401]	0.92				0.92		membrane [GO:0016020]	[GO:0016020]	0.92
Dde_1087	Dde_1087	D-lactate dehydrogenase (Cytochrome) (EC 1.1.2.4)										0.71		D-lactate dehydrogenase (cytochrome) activity [GO:0004458]	[GO:0004458]	0.71				0.71
Dde_1085	Dde_1085	4Fe-4S ferredoxin iron-sulfur binding domain-containing protein										0.6		4 iron, 4 sulfur cluster binding [GO:0051539]	[GO:0051539]	0.6				0.6
Dde_1083	Dde_1083	Uncharacterized protein										0.62				0.62				0.62
Dde_1079	Dde_1079	Nitrite reductase (NAD(P)H) (EC 1.7.1.4)										0.5		heme binding [GO:0020037]	[GO:0020037]	0.5				0.5
Dde_1078	Dde_1078	CheW protein								chemotaxis [GO:0006935]	[GO:0006935]	0.64				0.64		cytosol [GO:0005829]	[GO:0005829]	0.64
Dde_1076	Dde_1076	Nitrate reductase (EC 1.7.99.4)										0.8		iron-sulfur cluster binding [GO:0051536]	[GO:0051536]	0.8				0.8
Dde_1075	Dde_1075	4Fe-4S ferredoxin iron-sulfur binding domain-containing protein										0.83		iron-sulfur cluster binding [GO:0051536]	[GO:0051536]	0.83				0.83
Dde_1071	Dde_1071	histidine kinase (EC 2.7.13.3)										0.79		phosphorelay sensor kinase activity [GO:0000155]	[GO:0000155]	0.79		membrane [GO:0016020]	[GO:0016020]	0.79
Dde_1069	Dde_1069	Diguanylate cyclase								cell adhesion involved in single-species biofilm formation [GO:0043709]	[GO:0043709]	0.78		diguanylate cyclase activity [GO:0052621]	[GO:0052621]	0.78		plasma membrane [GO:0005886]	[GO:0005886]	0.78
Dde_1065	Dde_1065	Uncharacterized protein										0.85				0.85				0.85
Dde_1063	Dde_1063	Uncharacterized protein										0.68				0.68				0.68
Dde_1059	Dde_1059	PhoH family protein										0.62		ATP binding [GO:0005524]	[GO:0005524]	0.62		cytosol [GO:0005829]	[GO:0005829]	0.62
Dde_1055	Dde_1055	ABC transporter related protein										0.83		ATP binding [GO:0005524]	[GO:0005524]	0.83				0.83
Dde_1036	Dde_1036	Peptidoglycan glycosyltransferase (EC 2.4.1.129)								cell wall organization [GO:0071555]	[GO:0071555]	0.8		glycosyltransferase activity [GO:0016757]	[GO:0016757]	0.8		membrane [GO:0016020]	[GO:0016020]	0.8
Dde_1029	Dde_1029	Type IV pilus assembly PilZ										0.79		cyclic-di-GMP binding [GO:0035438]	[GO:0035438]	0.79				0.79
Dde_1028	Dde_1028	AsmA family protein								regulation of protein targeting to membrane [GO:0090313]	[GO:0090313]	0.72				0.72		plasma membrane [GO:0005886]	[GO:0005886]	0.72
Dde_1026	hrcA Dde_1026	Heat-inducible transcription repressor HrcA								negative regulation of DNA-templated transcription [GO:0045892]	[GO:0045892]	0.76		DNA binding [GO:0003677]	[GO:0003677]	0.76				0.76
Dde_1022	Dde_1022	Leucine-binding protein domain-containing protein										0.71				0.71		membrane [GO:0016020]	[GO:0016020]	0.71
Dde_1017	Dde_1017	Amino acid-binding protein										0.73		DNA binding [GO:0003677]	[GO:0003677]	0.73				0.73
Dde_1016	Dde_1016	Two component, sigma54 specific, transcriptional regulator, Fis family								phosphorelay signal transduction system [GO:0000160]	[GO:0000160]	0.8		ATP binding [GO:0005524]	[GO:0005524]	0.8				0.8
Dde_1015	Dde_1015	histidine kinase (EC 2.7.13.3)										0.71		phosphorelay sensor kinase activity [GO:0000155]	[GO:0000155]	0.71				0.71
Dde_1011	Dde_1011	Porin										0.5				0.5				0.5
Dde_1010	Dde_1010	Porin										0.5				0.5				0.5
Dde_2045	nnrE nnrD Dde_2045	Bifunctional NAD(P)H-hydrate repair enzyme (Nicotinamide nucleotide repair protein) [Includes: ADP-dependent (S)-NAD(P)H-hydrate dehydratase (EC 4.2.1.136) (ADP-dependent NAD(P)HX dehydratase); NAD(P)H-hydrate epimerase (EC 5.1.99.6)]								metabolite repair [GO:0110051]	[GO:0110051]	0.79		ADP-dependent NAD(P)H-hydrate dehydratase activity [GO:0052855]	[GO:0052855]	0.79				0.79
Dde_1506	gpt Dde_1506	Xanthine-guanine phosphoribosyltransferase (XGPRT) (EC 2.4.2.-) (EC 2.4.2.22) (Xanthine phosphoribosyltransferase)								GMP salvage [GO:0032263]	[GO:0032263]	0.7		guanine phosphoribosyltransferase activity [GO:0052657]	[GO:0052657]	0.7		plasma membrane [GO:0005886]	[GO:0005886]	0.7
Dde_2093	ligA Dde_2093	DNA ligase (EC 6.5.1.2) (Polydeoxyribonucleotide synthase [NAD(+)])								base-excision repair, DNA ligation [GO:0006288]	[GO:0006288]	0.93		DNA binding [GO:0003677]	[GO:0003677]	0.93		cytosol [GO:0005829]	[GO:0005829]	0.93
Dde_2059	rsmA ksgA Dde_2059	Ribosomal RNA small subunit methyltransferase A (EC 2.1.1.182) (16S rRNA (adenine(1518)-N(6)/adenine(1519)-N(6))-dimethyltransferase) (16S rRNA dimethyladenosine transferase) (16S rRNA dimethylase) (S-adenosylmethionine-6-N', N'-adenosyl(rRNA) dimethyltransferase)										0.5		16S rRNA (adenine(1518)-N(6)/adenine(1519)-N(6))-dimethyltransferase activity [GO:0052908]	[GO:0052908]	0.5		cytosol [GO:0005829]	[GO:0005829]	0.5
Dde_2054	mutS2 Dde_2054	Endonuclease MutS2 (EC 3.1.-.-)								mismatch repair [GO:0006298]	[GO:0006298]	0.69		ATP binding [GO:0005524]	[GO:0005524]	0.69				0.69
Dde_2025	hemA Dde_2025	Glutamyl-tRNA reductase (GluTR) (EC 1.2.1.70)								protoporphyrinogen IX biosynthetic process from glutamate [GO:0019353]	[GO:0019353]	0.77		glutamyl-tRNA reductase activity [GO:0008883]	[GO:0008883]	0.77				0.77
Dde_1672	purM Dde_1672	Phosphoribosylformylglycinamidine cyclo-ligase (EC 6.3.3.1) (AIR synthase) (AIRS) (Phosphoribosyl-aminoimidazole synthetase)								'de novo' IMP biosynthetic process [GO:0006189]	[GO:0006189]	0.8		ATP binding [GO:0005524]	[GO:0005524]	0.8		cytosol [GO:0005829]	[GO:0005829]	0.8
Dde_1555	thiG Dde_1555	Thiazole synthase (EC 2.8.1.10)								thiamine diphosphate biosynthetic process [GO:0009229]	[GO:0009229]	0.64		thiazole synthase activity [GO:1990107]	[GO:1990107]	0.64		cytoplasm [GO:0005737]	[GO:0005737]	0.64
Dde_1542	Dde_1542	Acetyl-coenzyme A carboxylase carboxyl transferase subunits beta/alpha (EC 2.1.3.15)								fatty acid biosynthetic process [GO:0006633]	[GO:0006633]	0.69		acetyl-CoA carboxylase activity [GO:0003989]	[GO:0003989]	0.69		acetyl-CoA carboxylase complex [GO:0009317]	[GO:0009317]	0.69
Dde_1519	priA Dde_1519	Primosomal protein N' (EC 3.6.4.-) (ATP-dependent helicase PriA)								DNA recombination [GO:0006310]	[GO:0006310]	0.64		3'-5' DNA helicase activity [GO:0043138]	[GO:0043138]	0.64		primosome complex [GO:1990077]	[GO:1990077]	0.64
Dde_1517	glmM Dde_1517	Phosphoglucosamine mutase (EC 5.4.2.10)								carbohydrate metabolic process [GO:0005975]	[GO:0005975]	0.83		magnesium ion binding [GO:0000287]	[GO:0000287]	0.83		cytosol [GO:0005829]	[GO:0005829]	0.83
Dde_1498	panC Dde_1498	Pantothenate synthetase (PS) (EC 6.3.2.1) (Pantoate--beta-alanine ligase) (Pantoate-activating enzyme)								pantothenate biosynthetic process [GO:0015940]	[GO:0015940]	0.61		ATP binding [GO:0005524]	[GO:0005524]	0.61		cytosol [GO:0005829]	[GO:0005829]	0.61
Dde_1471	guaB Dde_1471	Inosine-5'-monophosphate dehydrogenase (IMP dehydrogenase) (IMPD) (IMPDH) (EC 1.1.1.205)								GMP biosynthetic process [GO:0006177]	[GO:0006177]	0.5		IMP dehydrogenase activity [GO:0003938]	[GO:0003938]	0.5				0.5
Dde_1447	coaE Dde_1447	Dephospho-CoA kinase (EC 2.7.1.24) (Dephosphocoenzyme A kinase)								coenzyme A biosynthetic process [GO:0015937]	[GO:0015937]	0.82		ATP binding [GO:0005524]	[GO:0005524]	0.82		cytoplasm [GO:0005737]	[GO:0005737]	0.82
Dde_1439	ndk Dde_1439	Nucleoside diphosphate kinase (NDK) (NDP kinase) (EC 2.7.4.6) (Nucleoside-2-P kinase)								CTP biosynthetic process [GO:0006241]	[GO:0006241]	0.62		ATP binding [GO:0005524]	[GO:0005524]	0.62		cytoplasm [GO:0005737]	[GO:0005737]	0.62
Dde_1409	Dde_1409	Replicative DNA helicase (EC 5.6.2.3)								DNA replication, synthesis of primer [GO:0006269]	[GO:0006269]	0.59		ATP binding [GO:0005524]	[GO:0005524]	0.59		cytosol [GO:0005829]	[GO:0005829]	0.59
Dde_1379	thiE Dde_1379	Thiamine-phosphate synthase (TP synthase) (TPS) (EC 2.5.1.3) (Thiamine-phosphate pyrophosphorylase) (TMP pyrophosphorylase) (TMP-PPase)								thiamine biosynthetic process [GO:0009228]	[GO:0009228]	0.85		magnesium ion binding [GO:0000287]	[GO:0000287]	0.85		cytoplasm [GO:0005737]	[GO:0005737]	0.85
Dde_1367	lolD Dde_1367	Lipoprotein-releasing system ATP-binding protein LolD (EC 7.6.2.-)								lipoprotein localization to outer membrane [GO:0044874]	[GO:0044874]	0.53		ATP binding [GO:0005524]	[GO:0005524]	0.53		plasma membrane [GO:0005886]	[GO:0005886]	0.53
Dde_2089	rtcB Dde_2089	tRNA-splicing ligase RtcB (EC 6.5.1.-)								RNA processing [GO:0006396]	[GO:0006396]	0.54		GTP binding [GO:0005525]	[GO:0005525]	0.54				0.54
Dde_2084	Dde_2084	Phenylacetate-coenzyme A ligase (EC 6.2.1.30) (Phenylacetyl-CoA ligase)								phenylacetate catabolic process [GO:0010124]	[GO:0010124]	0.63		nucleotide binding [GO:0000166]	[GO:0000166]	0.63				0.63
Dde_2081	Dde_2081	pyruvate carboxylase (EC 6.4.1.1)								gluconeogenesis [GO:0006094]	[GO:0006094]	0.63		ATP binding [GO:0005524]	[GO:0005524]	0.63		cytoplasm [GO:0005737]	[GO:0005737]	0.63
Dde_2074	Dde_2074	CDP-diacylglycerol--glycerol-3-phosphate 3-phosphatidyltransferase (EC 2.7.8.5)								glycerophospholipid biosynthetic process [GO:0046474]	[GO:0046474]	0.62		CDP-diacylglycerol-glycerol-3-phosphate 3-phosphatidyltransferase activity [GO:0008444]	[GO:0008444]	0.62		plasma membrane [GO:0005886]	[GO:0005886]	0.62
Dde_2066	Dde_2066	Thioredoxin reductase (EC 1.8.1.9)								cell redox homeostasis [GO:0045454]	[GO:0045454]	0.67		thioredoxin-disulfide reductase (NADPH) activity [GO:0004791]	[GO:0004791]	0.67		cytoplasm [GO:0005737]	[GO:0005737]	0.67
Dde_2049	Dde_2049	Citramalate synthase (EC 2.3.3.21)								isoleucine biosynthetic process [GO:0009097]	[GO:0009097]	0.67		(R)-citramalate synthase activity [GO:0043714]	[GO:0043714]	0.67				0.67
Dde_2042	Dde_2042	UDP-glucose 6-dehydrogenase (EC 1.1.1.22)								polysaccharide biosynthetic process [GO:0000271]	[GO:0000271]	0.79		NAD binding [GO:0051287]	[GO:0051287]	0.79				0.79
Dde_2039	mfd Dde_2039	Transcription-repair-coupling factor (TRCF) (EC 3.6.4.-)								regulation of DNA-templated transcription [GO:0006355]	[GO:0006355]	0.56		ATP binding [GO:0005524]	[GO:0005524]	0.56		cytoplasm [GO:0005737]	[GO:0005737]	0.56
Dde_2035	recO Dde_2035	DNA repair protein RecO (Recombination protein O)								DNA recombination [GO:0006310]	[GO:0006310]	0.87				0.87		bacterial nucleoid [GO:0043590]	[GO:0043590]	0.87
Dde_1993	mreB Dde_1993	Cell shape-determining protein MreB								cell morphogenesis [GO:0000902]	[GO:0000902]	0.54		ATP binding [GO:0005524]	[GO:0005524]	0.54		cytoplasm [GO:0005737]	[GO:0005737]	0.54
Dde_1992	Dde_1992	Inositol-1-monophosphatase (EC 3.1.3.25)								inositol metabolic process [GO:0006020]	[GO:0006020]	0.56		inositol monophosphate 1-phosphatase activity [GO:0008934]	[GO:0008934]	0.56				0.56
Dde_1976	mutS Dde_1976	DNA mismatch repair protein MutS								mismatch repair [GO:0006298]	[GO:0006298]	0.5		ATP binding [GO:0005524]	[GO:0005524]	0.5		cytosol [GO:0005829]	[GO:0005829]	0.5
Dde_1841	Dde_1841	NADP-dependent 3-hydroxy acid dehydrogenase YdfG (EC 1.1.1.298) (EC 1.1.1.381) (L-allo-threonine dehydrogenase) (Malonic semialdehyde reductase)										0.82		3-hydroxypropionate dehydrogenase (NADP+) activity [GO:0035527]	[GO:0035527]	0.82		cytosol [GO:0005829]	[GO:0005829]	0.82
Dde_1832	Dde_1832	Magnesium transporter MgtE										0.83		magnesium ion transmembrane transporter activity [GO:0015095]	[GO:0015095]	0.83		plasma membrane [GO:0005886]	[GO:0005886]	0.83
Dde_1829	Dde_1829	L-aspartate oxidase (EC 1.4.3.16)								NAD biosynthetic process [GO:0009435]	[GO:0009435]	0.56		L-aspartate oxidase activity [GO:0008734]	[GO:0008734]	0.56		cytoplasm [GO:0005737]	[GO:0005737]	0.56
Dde_1796	Dde_1796	Fructose-1,6-bisphosphatase								fructose 1,6-bisphosphate metabolic process [GO:0030388]	[GO:0030388]	0.71		fructose 1,6-bisphosphate 1-phosphatase activity [GO:0042132]	[GO:0042132]	0.71		cytosol [GO:0005829]	[GO:0005829]	0.71
Dde_1697	Dde_1697	histidine kinase (EC 2.7.13.3)										0.73		phosphorelay sensor kinase activity [GO:0000155]	[GO:0000155]	0.73		plasma membrane [GO:0005886]	[GO:0005886]	0.73
Dde_1692	gcvPA Dde_1692	Probable glycine dehydrogenase (decarboxylating) subunit 1 (EC 1.4.4.2) (Glycine cleavage system P-protein subunit 1) (Glycine decarboxylase subunit 1) (Glycine dehydrogenase (aminomethyl-transferring) subunit 1)								glycine decarboxylation via glycine cleavage system [GO:0019464]	[GO:0019464]	0.64		glycine dehydrogenase (decarboxylating) activity [GO:0004375]	[GO:0004375]	0.64				0.64
Dde_1691	Dde_1691	glycine dehydrogenase (aminomethyl-transferring) (EC 1.4.4.2)								glycine decarboxylation via glycine cleavage system [GO:0019464]	[GO:0019464]	0.74		glycine binding [GO:0016594]	[GO:0016594]	0.74		cytosol [GO:0005829]	[GO:0005829]	0.74
Dde_1690	Dde_1690	Dihydrolipoyl dehydrogenase (EC 1.8.1.4)										0.62		dihydrolipoyl dehydrogenase activity [GO:0004148]	[GO:0004148]	0.62				0.62
Dde_1684	Dde_1684	histidine kinase (EC 2.7.13.3)										0.69		phosphorelay sensor kinase activity [GO:0000155]	[GO:0000155]	0.69		membrane [GO:0016020]	[GO:0016020]	0.69
Dde_1609	Dde_1609	Amino acid adenylation domain protein (EC 2.3.1.94, EC 5.1.1.3)								amino acid activation for nonribosomal peptide biosynthetic process [GO:0043041]	[GO:0043041]	0.67		3-oxoacyl-[acyl-carrier-protein] synthase activity [GO:0004315]	[GO:0004315]	0.67		cytoplasm [GO:0005737]	[GO:0005737]	0.67
Dde_1608	Dde_1608	Amino acid adenylation domain protein (EC 2.3.1.94, EC 5.1.1.3)								DIM/DIP cell wall layer assembly [GO:0071770]	[GO:0071770]	0.75		3-oxoacyl-[acyl-carrier-protein] synthase activity [GO:0004315]	[GO:0004315]	0.75		cytoplasm [GO:0005737]	[GO:0005737]	0.75
Dde_1588	Dde_1588	DNA 3'-5' helicase (EC 5.6.2.4)								recombinational repair [GO:0000725]	[GO:0000725]	0.53		3'-5' DNA helicase activity [GO:0043138]	[GO:0043138]	0.53		cytosol [GO:0005829]	[GO:0005829]	0.53
Dde_1577	Dde_1577	histidine kinase (EC 2.7.13.3)								chemotaxis [GO:0006935]	[GO:0006935]	0.5		phosphorelay sensor kinase activity [GO:0000155]	[GO:0000155]	0.5		cytoplasm [GO:0005737]	[GO:0005737]	0.5
Dde_1553	Dde_1553	Alanine dehydrogenase (EC 1.4.1.1)								L-alanine catabolic process [GO:0042853]	[GO:0042853]	0.75		alanine dehydrogenase activity [GO:0000286]	[GO:0000286]	0.75		plasma membrane [GO:0005886]	[GO:0005886]	0.75
Dde_1529	cobD Dde_1529	Cobalamin biosynthesis protein CobD								cobalamin biosynthetic process [GO:0009236]	[GO:0009236]	0.59		ABC-type vitamin B12 transporter activity [GO:0015420]	[GO:0015420]	0.59		plasma membrane [GO:0005886]	[GO:0005886]	0.59
Dde_1504	Dde_1504	5'-deoxynucleotidase (EC 3.1.3.89)										0.69		5'-deoxynucleotidase activity [GO:0002953]	[GO:0002953]	0.69		cytoplasm [GO:0005737]	[GO:0005737]	0.69
Dde_1481	Dde_1481	D,D-heptose 1,7-bisphosphate phosphatase (EC 3.1.3.-)								carbohydrate metabolic process [GO:0005975]	[GO:0005975]	0.9		metal ion binding [GO:0046872]	[GO:0046872]	0.9		cytoplasm [GO:0005737]	[GO:0005737]	0.9
Dde_1468	tatC Dde_1468	Sec-independent protein translocase protein TatC								intracellular protein transmembrane transport [GO:0065002]	[GO:0065002]	0.75		proton motive force dependent protein transmembrane transporter activity [GO:0009977]	[GO:0009977]	0.75		TAT protein transport complex [GO:0033281]	[GO:0033281]	0.75
Dde_1453	hisC Dde_1453	Histidinol-phosphate aminotransferase (EC 2.6.1.9) (Imidazole acetol-phosphate transaminase)								L-histidine biosynthetic process [GO:0000105]	[GO:0000105]	0.62		histidinol-phosphate transaminase activity [GO:0004400]	[GO:0004400]	0.62				0.62
Dde_1425	Dde_1425	dUTP diphosphatase (EC 3.6.1.23)								dUMP biosynthetic process [GO:0006226]	[GO:0006226]	0.57		dUTP diphosphatase activity [GO:0004170]	[GO:0004170]	0.57				0.57
Dde_1424	Dde_1424	glycogen phosphorylase (EC 2.4.1.1)								carbohydrate metabolic process [GO:0005975]	[GO:0005975]	0.8		glycogen phosphorylase activity [GO:0008184]	[GO:0008184]	0.8				0.8
Dde_1418	Dde_1418	Type I secretion system ATPase (EC 3.6.3.43)								proteolysis [GO:0006508]	[GO:0006508]	0.65		ABC-type transporter activity [GO:0140359]	[GO:0140359]	0.65		membrane [GO:0016020]	[GO:0016020]	0.65
Dde_1374	lpxA Dde_1374	Acyl-[acyl-carrier-protein]--UDP-N-acetylglucosamine O-acyltransferase (UDP-N-acetylglucosamine acyltransferase) (EC 2.3.1.129)								lipid A biosynthetic process [GO:0009245]	[GO:0009245]	0.65		acyl-[acyl-carrier-protein]-UDP-N-acetylglucosamine O-acyltransferase activity [GO:0008780]	[GO:0008780]	0.65		cytoplasm [GO:0005737]	[GO:0005737]	0.65
Dde_1372	lpxD Dde_1372	UDP-3-O-acylglucosamine N-acyltransferase (EC 2.3.1.191)								lipid A biosynthetic process [GO:0009245]	[GO:0009245]	0.69		N-acyltransferase activity [GO:0016410]	[GO:0016410]	0.69				0.69
Dde_1365	lysS Dde_1365	Lysine--tRNA ligase (EC 6.1.1.6) (Lysyl-tRNA synthetase) (LysRS)								lysyl-tRNA aminoacylation [GO:0006430]	[GO:0006430]	0.67		ATP binding [GO:0005524]	[GO:0005524]	0.67		cytosol [GO:0005829]	[GO:0005829]	0.67
Dde_1360	Dde_1360	histidine kinase (EC 2.7.13.3)										0.78		ATP binding [GO:0005524]	[GO:0005524]	0.78				0.78
Dde_1376	Dde_1376	Putative transcriptional regulator, GntR family (EC 2.6.1.57)								alpha-amino acid metabolic process [GO:1901605]	[GO:1901605]	0.87		L-phenylalanine-2-oxoglutarate transaminase activity [GO:0080130]	[GO:0080130]	0.87				0.87
Dde_2083	Dde_2083	Polynucleotide adenylyltransferase region								RNA repair [GO:0042245]	[GO:0042245]	0.6		metal ion binding [GO:0046872]	[GO:0046872]	0.6				0.6
Dde_2070	Dde_2070	Sporulation domain-containing protein										0.57		peptidoglycan binding [GO:0042834]	[GO:0042834]	0.57				0.57
Dde_2065	Dde_2065	Outer membrane assembly lipoprotein YfiO										0.5				0.5				0.5
Dde_2064	Dde_2064	Uncharacterized protein										0.6				0.6				0.6
Dde_2063	Dde_2063	Elongation factor G								ribosome disassembly [GO:0032790]	[GO:0032790]	0.58		GTP binding [GO:0005525]	[GO:0005525]	0.58		cytosol [GO:0005829]	[GO:0005829]	0.58
Dde_2060	Dde_2060	Alpha,alpha-trehalose-phosphate synthase (UDP-forming) (EC 2.4.1.15)								trehalose biosynthetic process [GO:0005992]	[GO:0005992]	0.53		alpha,alpha-trehalose-phosphate synthase (UDP-forming) activity [GO:0003825]	[GO:0003825]	0.53				0.53
Dde_2029	Dde_2029	Potassium uptake protein, TrkH family										0.67		metal ion binding [GO:0046872]	[GO:0046872]	0.67		plasma membrane [GO:0005886]	[GO:0005886]	0.67
Dde_2021	Dde_2021	CgeB family protein										0.64				0.64				0.64
Dde_2006	Dde_2006	Uncharacterized protein										0.71				0.71				0.71
Dde_1998	Dde_1998	AAA ATPase central domain protein								DNA synthesis involved in DNA repair [GO:0000731]	[GO:0000731]	0.73		ATP binding [GO:0005524]	[GO:0005524]	0.73				0.73
Dde_1985	Dde_1985	STAS domain-containing protein										0.78		phospholipid transporter activity [GO:0005548]	[GO:0005548]	0.78		ATP-binding cassette (ABC) transporter complex [GO:0043190]	[GO:0043190]	0.78
Dde_1977	Dde_1977	Lipoprotein										0.63				0.63				0.63
Dde_1972	Dde_1972	Polynucleotide adenylyltransferase region								RNA processing [GO:0006396]	[GO:0006396]	0.6		metal ion binding [GO:0046872]	[GO:0046872]	0.6				0.6
Dde_1834	Dde_1834	Diguanylate cyclase								cell adhesion involved in single-species biofilm formation [GO:0043709]	[GO:0043709]	0.73		diguanylate cyclase activity [GO:0052621]	[GO:0052621]	0.73		plasma membrane [GO:0005886]	[GO:0005886]	0.73
Dde_1786	Dde_1786	Lytic transglycosylase catalytic								peptidoglycan metabolic process [GO:0000270]	[GO:0000270]	0.5		lytic transglycosylase activity [GO:0008933]	[GO:0008933]	0.5		membrane [GO:0016020]	[GO:0016020]	0.5
Dde_1755	Dde_1755	Methyl-accepting chemotaxis sensory transducer with Cache sensor								signal transduction [GO:0007165]	[GO:0007165]	0.73				0.73		plasma membrane [GO:0005886]	[GO:0005886]	0.73
Dde_1716	Dde_1716	OmpA/MotB domain protein										0.56				0.56		plasma membrane [GO:0005886]	[GO:0005886]	0.56
Dde_1713	Dde_1713	Flagellar hook-length control protein										0.74				0.74				0.74
Dde_1705	Dde_1705	DRTGG domain protein										0.82				0.82				0.82
Dde_1703	Dde_1703	Major facilitator superfamily MFS_1										0.53		transmembrane transporter activity [GO:0022857]	[GO:0022857]	0.53		plasma membrane [GO:0005886]	[GO:0005886]	0.53
Dde_1686	Dde_1686	Hpt domain protein								phosphorelay signal transduction system [GO:0000160]	[GO:0000160]	0.56				0.56				0.56
Dde_1682	Dde_1682	AsmA family protein								regulation of protein targeting to membrane [GO:0090313]	[GO:0090313]	0.84				0.84		plasma membrane [GO:0005886]	[GO:0005886]	0.84
Dde_1681	Dde_1681	Phosphoglycerate dehydrogenase (EC 1.1.1.95)										0.57		NAD binding [GO:0051287]	[GO:0051287]	0.57				0.57
Dde_1670	Dde_1670	Radical SAM domain protein										0.53		4 iron, 4 sulfur cluster binding [GO:0051539]	[GO:0051539]	0.53				0.53
Dde_1669	Dde_1669	ATP:corrinoid adenosyltransferase BtuR/CobO/CobP								cobalamin biosynthetic process [GO:0009236]	[GO:0009236]	0.6		ATP binding [GO:0005524]	[GO:0005524]	0.6				0.6
Dde_1656	Dde_1656	Glycosyl transferase group 1										0.64		hexosyltransferase activity [GO:0016758]	[GO:0016758]	0.64				0.64
Dde_1654	Dde_1654	Uncharacterized protein										0.75				0.75				0.75
Dde_1650	Dde_1650	Methyl-accepting chemotaxis sensory transducer with Pas/Pac sensor								regulation of DNA-templated transcription [GO:0006355]	[GO:0006355]	0.53				0.53		membrane [GO:0016020]	[GO:0016020]	0.53
Dde_1643	Dde_1643	AMIN domain-containing protein										0.63				0.63				0.63
Dde_1639	Dde_1639	2-oxoglutarate synthase (EC 1.2.7.3)								response to oxidative stress [GO:0006979]	[GO:0006979]	0.5		2-oxoglutarate synthase activity [GO:0047553]	[GO:0047553]	0.5				0.5
Dde_1638	Dde_1638	2-oxoglutarate synthase (EC 1.2.7.3)										0.64		2-oxoglutarate synthase activity [GO:0047553]	[GO:0047553]	0.64				0.64
Dde_1634	Dde_1634	Ancillary SecYEG translocon subunit/Cell division coordinator CpoB TPR domain-containing protein										0.7				0.7		membrane [GO:0016020]	[GO:0016020]	0.7
Dde_1630	Dde_1630	Tetratricopeptide TPR_1 repeat-containing protein										0.73				0.73				0.73
Dde_1628	Dde_1628	Diguanylate cyclase/phosphodiesterase with CBS domains										0.67				0.67				0.67
Dde_1627	Dde_1627	Methyl-accepting chemotaxis sensory transducer								chemotaxis [GO:0006935]	[GO:0006935]	0.75		transmembrane signaling receptor activity [GO:0004888]	[GO:0004888]	0.75		membrane [GO:0016020]	[GO:0016020]	0.75
Dde_1623	Dde_1623	ABC-type transporter, integral membrane subunit										0.61		transmembrane transporter activity [GO:0022857]	[GO:0022857]	0.61		plasma membrane [GO:0005886]	[GO:0005886]	0.61
Dde_1620	Dde_1620	Peptidase C26								glutamine metabolic process [GO:0006541]	[GO:0006541]	0.79		gamma-glutamyl-gamma-aminobutyrate hydrolase activity [GO:0033969]	[GO:0033969]	0.79		cytosol [GO:0005829]	[GO:0005829]	0.79
Dde_1617	Dde_1617	Cobalamin synthesis protein P47K										0.79		hydrolase activity [GO:0016787]	[GO:0016787]	0.79		cytoplasm [GO:0005737]	[GO:0005737]	0.79
Dde_1614	Dde_1614	Regulatory protein GntR HTH										0.62		DNA binding [GO:0003677]	[GO:0003677]	0.62				0.62
Dde_1611	Dde_1611	Transcriptional regulator, AraC family										0.6		DNA-binding transcription factor activity [GO:0003700]	[GO:0003700]	0.6				0.6
Dde_1605	Dde_1605	Oleoyl-(Acyl-carrier-protein) hydrolase (EC 3.1.2.14)								lipid biosynthetic process [GO:0008610]	[GO:0008610]	0.75		fatty acyl-[ACP] hydrolase activity [GO:0016297]	[GO:0016297]	0.75				0.75
Dde_1602	Dde_1602	Xenobiotic-transporting ATPase (EC 3.6.3.44)										0.88		ABC-type transporter activity [GO:0140359]	[GO:0140359]	0.88		membrane [GO:0016020]	[GO:0016020]	0.88
Dde_1601	Dde_1601	Xenobiotic-transporting ATPase (EC 3.6.3.44)										0.52		ABC-type transporter activity [GO:0140359]	[GO:0140359]	0.52		membrane [GO:0016020]	[GO:0016020]	0.52
Dde_1600	Dde_1600	TonB-dependent receptor										0.76				0.76		cell outer membrane [GO:0009279]	[GO:0009279]	0.76
Dde_1587	Dde_1587	PD-(D/E)XK endonuclease-like domain-containing protein										0.75				0.75				0.75
Dde_1563	Dde_1563	Acriflavin resistance protein										0.76		xenobiotic transmembrane transporter activity [GO:0042910]	[GO:0042910]	0.76		plasma membrane [GO:0005886]	[GO:0005886]	0.76
Dde_1557	Dde_1557	UBA/THIF-type NAD/FAD binding protein								cyclic threonylcarbamoyladenosine biosynthetic process [GO:0061504]	[GO:0061504]	0.64		tRNA threonylcarbamoyladenosine dehydratase [GO:0061503]	[GO:0061503]	0.64		membrane [GO:0016020]	[GO:0016020]	0.64
Dde_1552	Dde_1552	PAS modulated sigma54 specific transcriptional regulator, Fis family								regulation of DNA-templated transcription [GO:0006355]	[GO:0006355]	0.67		ATP binding [GO:0005524]	[GO:0005524]	0.67				0.67
Dde_1546	Dde_1546	Transcriptional regulator, IclR family								negative regulation of DNA-templated transcription [GO:0045892]	[GO:0045892]	0.69		DNA binding [GO:0003677]	[GO:0003677]	0.69				0.69
Dde_1540	Dde_1540	Type IV pilus assembly PilZ										0.53		cyclic-di-GMP binding [GO:0035438]	[GO:0035438]	0.53				0.53
Dde_1532	Dde_1532	Uncharacterized protein										0.56				0.56				0.56
Dde_1516	Dde_1516	YbbR family protein								positive regulation of adenylate cyclase activity [GO:0045762]	[GO:0045762]	0.6				0.6				0.6
Dde_1511	Dde_1511	Cation diffusion facilitator family transporter										0.77		monoatomic cation transmembrane transporter activity [GO:0008324]	[GO:0008324]	0.77		membrane [GO:0016020]	[GO:0016020]	0.77
Dde_1510	Dde_1510	Monosaccharide-transporting ATPase (EC 3.6.3.17)										0.58		ATP binding [GO:0005524]	[GO:0005524]	0.58				0.58
Dde_1497	Dde_1497	DUF502 domain-containing protein										0.73				0.73		membrane [GO:0016020]	[GO:0016020]	0.73
Dde_1494	Dde_1494	Chloramphenicol acetyltransferase (EC 2.3.1.28)								response to antibiotic [GO:0046677]	[GO:0046677]	0.64		chloramphenicol O-acetyltransferase activity [GO:0008811]	[GO:0008811]	0.64				0.64
Dde_1488	Dde_1488	rRNA (Guanine-N(2)-)-methyltransferase										0.69		RNA binding [GO:0003723]	[GO:0003723]	0.69				0.69
Dde_1487	Dde_1487	Glycosyl transferase family 2										0.65		transferase activity [GO:0016740]	[GO:0016740]	0.65				0.65
Dde_1486	Dde_1486	Glycosyl transferase family 2										0.75		transferase activity [GO:0016740]	[GO:0016740]	0.75				0.75
Dde_1485	Dde_1485	Glycosyl transferase family 2										0.67		transferase activity [GO:0016740]	[GO:0016740]	0.67				0.67
Dde_1483	Dde_1483	Citrate transporter										0.56				0.56		membrane [GO:0016020]	[GO:0016020]	0.56
Dde_1479	Dde_1479	CBS domain containing protein										0.69				0.69		plasma membrane [GO:0005886]	[GO:0005886]	0.69
Dde_1475	Dde_1475	Cytochrome c-type biogenesis protein CcmB								cytochrome complex assembly [GO:0017004]	[GO:0017004]	0.57		heme transmembrane transporter activity [GO:0015232]	[GO:0015232]	0.57		membrane [GO:0016020]	[GO:0016020]	0.57
Dde_1463	Dde_1463	Dihydrolipoyl dehydrogenase (EC 1.8.1.4)										0.73		dihydrolipoyl dehydrogenase activity [GO:0004148]	[GO:0004148]	0.73				0.73
Dde_1459	Dde_1459	ABC-type transporter, periplasmic subunit family 3								cytidine deamination [GO:0009972]	[GO:0009972]	0.76		cytidine deaminase activity [GO:0004126]	[GO:0004126]	0.76				0.76
Dde_1449	Dde_1449	Uracil-xanthine permease										0.75		xanthine transmembrane transporter activity [GO:0042907]	[GO:0042907]	0.75		plasma membrane [GO:0005886]	[GO:0005886]	0.75
Dde_1441	Dde_1441	Smr protein/MutS2										0.61				0.61				0.61
Dde_1433	Dde_1433	Glycosyl transferase family 9								lipopolysaccharide core region biosynthetic process [GO:0009244]	[GO:0009244]	0.67		ADP-heptose-lipopolysaccharide heptosyltransferase activity [GO:0008713]	[GO:0008713]	0.67		cytosol [GO:0005829]	[GO:0005829]	0.67
Dde_1430	Dde_1430	Polar amino acid ABC transporter, inner membrane subunit								amino acid transport [GO:0006865]	[GO:0006865]	0.78		transmembrane transporter activity [GO:0022857]	[GO:0022857]	0.78		ATP-binding cassette (ABC) transporter complex [GO:0043190]	[GO:0043190]	0.78
Dde_1428	Dde_1428	Phosphate-transporting ATPase (EC 3.6.3.27)										0.76		ABC-type amino acid transporter activity [GO:0015424]	[GO:0015424]	0.76				0.76
Dde_1423	Dde_1423	ABC-type transporter, periplasmic subunit family 3										0.58				0.58				0.58
Dde_1421	Dde_1421	Putative PAS/PAC sensor protein										0.85				0.85		membrane [GO:0016020]	[GO:0016020]	0.85
Dde_1416	Dde_1416	Type 1 secretion target domain-containing protein										0.57		calcium ion binding [GO:0005509]	[GO:0005509]	0.57		extracellular region [GO:0005576]	[GO:0005576]	0.57
Dde_1415	Dde_1415	Type I secretion outer membrane protein, TolC family										0.61		efflux transmembrane transporter activity [GO:0015562]	[GO:0015562]	0.61		cell outer membrane [GO:0009279]	[GO:0009279]	0.61
Dde_1408	Dde_1408	Lipoprotein										0.6				0.6				0.6
Dde_1406	Dde_1406	Aconitate hydratase								tricarboxylic acid cycle [GO:0006099]	[GO:0006099]	0.85		4 iron, 4 sulfur cluster binding [GO:0051539]	[GO:0051539]	0.85		cytosol [GO:0005829]	[GO:0005829]	0.85
Dde_1401	Dde_1401	Histidinol-phosphate transaminase (EC 2.6.1.9)								biosynthetic process [GO:0009058]	[GO:0009058]	0.7		histidinol-phosphate transaminase activity [GO:0004400]	[GO:0004400]	0.7				0.7
Dde_1400	Dde_1400	Putative signal transduction protein										0.5				0.5				0.5
Dde_1391	Dde_1391	Metal dependent phosphohydrolase										0.57		hydrolase activity [GO:0016787]	[GO:0016787]	0.57				0.57
Dde_1390	Dde_1390	Molybdenum cofactor synthesis domain protein								Mo-molybdopterin cofactor biosynthetic process [GO:0006777]	[GO:0006777]	0.63				0.63				0.63
Dde_1384	Dde_1384	Uncharacterized protein										0.54				0.54				0.54
Dde_1382	Dde_1382	Glu/Leu/Phe/Val dehydrogenase								glutamate catabolic process [GO:0006538]	[GO:0006538]	0.92		glutamate dehydrogenase (NAD+) activity [GO:0004352]	[GO:0004352]	0.92				0.92
Dde_1381	Dde_1381	Oxidoreductase FAD/NAD(P)-binding domain protein										0.56		2 iron, 2 sulfur cluster binding [GO:0051537]	[GO:0051537]	0.56				0.56
Dde_1370	Dde_1370	Cell wall hydrolase/autolysin								peptidoglycan catabolic process [GO:0009253]	[GO:0009253]	0.8		N-acetylmuramoyl-L-alanine amidase activity [GO:0008745]	[GO:0008745]	0.8		outer membrane-bounded periplasmic space [GO:0030288]	[GO:0030288]	0.8
Dde_1359	Dde_1359	Radical SAM domain protein										0.57		4 iron, 4 sulfur cluster binding [GO:0051539]	[GO:0051539]	0.57				0.57
Dde_3592	Dde_0534 Dde_0741 Dde_0745 Dde_1289 Dde_1524 Dde_1648 Dde_1944 Dde_2032 Dde_2513 Dde_2859 Dde_3592	Integrase catalytic region								DNA integration [GO:0015074]	[GO:0015074]	0		nucleic acid binding [GO:0003676]	[GO:0003676]	0				0
Dde_2436	ribBA Dde_2436	Riboflavin biosynthesis protein RibBA [Includes: 3,4-dihydroxy-2-butanone 4-phosphate synthase (DHBP synthase) (EC 4.1.99.12); GTP cyclohydrolase-2 (EC 3.5.4.25) (GTP cyclohydrolase II)]								riboflavin biosynthetic process [GO:0009231]	[GO:0009231]	0.8		3,4-dihydroxy-2-butanone-4-phosphate synthase activity [GO:0008686]	[GO:0008686]	0.8		cytosol [GO:0005829]	[GO:0005829]	0.8
Dde_2600	lpxK Dde_2600	Tetraacyldisaccharide 4'-kinase (EC 2.7.1.130) (Lipid A 4'-kinase)								lipid A biosynthetic process [GO:0009245]	[GO:0009245]	0.6		ATP binding [GO:0005524]	[GO:0005524]	0.6		plasma membrane [GO:0005886]	[GO:0005886]	0.6
Dde_2477	uup Dde_2477	ATP-binding protein Uup (EC 3.6.1.-)								DNA repair [GO:0006281]	[GO:0006281]	0.81		ATP binding [GO:0005524]	[GO:0005524]	0.81		cytoplasm [GO:0005737]	[GO:0005737]	0.81
Dde_2434	Dde_2434	Riboflavin biosynthesis protein RibD [Includes: Diaminohydroxyphosphoribosylaminopyrimidine deaminase (DRAP deaminase) (EC 3.5.4.26) (Riboflavin-specific deaminase); 5-amino-6-(5-phosphoribosylamino)uracil reductase (EC 1.1.1.193) (HTP reductase)]								riboflavin biosynthetic process [GO:0009231]	[GO:0009231]	0.5		5-amino-6-(5-phosphoribosylamino)uracil reductase activity [GO:0008703]	[GO:0008703]	0.5				0.5
Dde_2428	fabH Dde_2428	Beta-ketoacyl-[acyl-carrier-protein] synthase III (Beta-ketoacyl-ACP synthase III) (KAS III) (EC 2.3.1.180) (3-oxoacyl-[acyl-carrier-protein] synthase 3) (3-oxoacyl-[acyl-carrier-protein] synthase III)								fatty acid biosynthetic process [GO:0006633]	[GO:0006633]	0.69		3-oxoacyl-[acyl-carrier-protein] synthase activity [GO:0004315]	[GO:0004315]	0.69		cytoplasm [GO:0005737]	[GO:0005737]	0.69
Dde_2427	plsX Dde_2427	Phosphate acyltransferase (EC 2.3.1.274) (Acyl-ACP phosphotransacylase) (Acyl-[acyl-carrier-protein]--phosphate acyltransferase) (Phosphate-acyl-ACP acyltransferase)								fatty acid biosynthetic process [GO:0006633]	[GO:0006633]	0.63		phosphate:acyl-[acyl carrier protein] acyltransferase activity [GO:0043811]	[GO:0043811]	0.63		cytoplasm [GO:0005737]	[GO:0005737]	0.63
Dde_2402	nfo Dde_2402	Probable endonuclease 4 (EC 3.1.21.2) (Endodeoxyribonuclease IV) (Endonuclease IV)								base-excision repair [GO:0006284]	[GO:0006284]	0.65		deoxyribonuclease IV (phage-T4-induced) activity [GO:0008833]	[GO:0008833]	0.65				0.65
Dde_2392	mnmE trmE Dde_2392	tRNA modification GTPase MnmE (EC 3.6.-.-)								tRNA methylation [GO:0030488]	[GO:0030488]	0.8		GTP binding [GO:0005525]	[GO:0005525]	0.8		cytosol [GO:0005829]	[GO:0005829]	0.8
Dde_2338	tmk Dde_2338	Thymidylate kinase (EC 2.7.4.9) (dTMP kinase)								dTDP biosynthetic process [GO:0006233]	[GO:0006233]	0.62		ATP binding [GO:0005524]	[GO:0005524]	0.62		cytosol [GO:0005829]	[GO:0005829]	0.62
Dde_2328	metE Dde_2328	5-methyltetrahydropteroyltriglutamate--homocysteine methyltransferase (EC 2.1.1.14) (Cobalamin-independent methionine synthase) (Methionine synthase, vitamin-B12 independent isozyme)								methionine biosynthetic process [GO:0009086]	[GO:0009086]	0.65		5-methyltetrahydropteroyltriglutamate-homocysteine S-methyltransferase activity [GO:0003871]	[GO:0003871]	0.65				0.65
Dde_2219	clpX Dde_2219	ATP-dependent Clp protease ATP-binding subunit ClpX								cell division [GO:0051301]	[GO:0051301]	0.67		ATP binding [GO:0005524]	[GO:0005524]	0.67		HslUV protease complex [GO:0009376]	[GO:0009376]	0.67
Dde_2218	lon Dde_2218	Lon protease (EC 3.4.21.53) (ATP-dependent protease La)								cellular response to heat [GO:0034605]	[GO:0034605]	0.88		ATP binding [GO:0005524]	[GO:0005524]	0.88		cytoplasm [GO:0005737]	[GO:0005737]	0.88
Dde_2200	dxs Dde_2200	1-deoxy-D-xylulose-5-phosphate synthase (EC 2.2.1.7) (1-deoxyxylulose-5-phosphate synthase) (DXP synthase) (DXPS)								1-deoxy-D-xylulose 5-phosphate biosynthetic process [GO:0052865]	[GO:0052865]	0.64		1-deoxy-D-xylulose-5-phosphate synthase activity [GO:0008661]	[GO:0008661]	0.64		cytosol [GO:0005829]	[GO:0005829]	0.64
Dde_2142	ileS Dde_2142	Isoleucine--tRNA ligase (EC 6.1.1.5) (Isoleucyl-tRNA synthetase) (IleRS)								isoleucyl-tRNA aminoacylation [GO:0006428]	[GO:0006428]	0.69		aminoacyl-tRNA editing activity [GO:0002161]	[GO:0002161]	0.69		cytosol [GO:0005829]	[GO:0005829]	0.69
Dde_2104	cheB2 Dde_2104	Protein-glutamate methylesterase/protein-glutamine glutaminase 2 (EC 3.1.1.61) (EC 3.5.1.44)								chemotaxis [GO:0006935]	[GO:0006935]	0.58		phosphorelay response regulator activity [GO:0000156]	[GO:0000156]	0.58		cytoplasm [GO:0005737]	[GO:0005737]	0.58
Dde_2598	rnr Dde_2598	Ribonuclease R (RNase R) (EC 3.1.13.1)								RNA metabolic process [GO:0016070]	[GO:0016070]	0.7		exoribonuclease II activity [GO:0008859]	[GO:0008859]	0.7		cytosol [GO:0005829]	[GO:0005829]	0.7
Dde_2596	Dde_2596	DNA repair protein RecN (Recombination protein N)								DNA recombination [GO:0006310]	[GO:0006310]	0.5		ATP binding [GO:0005524]	[GO:0005524]	0.5				0.5
Dde_2576	Dde_2576	Delta-aminolevulinic acid dehydratase (EC 4.2.1.24)								protoporphyrinogen IX biosynthetic process [GO:0006782]	[GO:0006782]	0.62		porphobilinogen synthase activity [GO:0004655]	[GO:0004655]	0.62		cytosol [GO:0005829]	[GO:0005829]	0.62
Dde_2559	Dde_2559	beta-N-acetylhexosaminidase (EC 3.2.1.52)								carbohydrate metabolic process [GO:0005975]	[GO:0005975]	0.67		hydrolase activity, hydrolyzing O-glycosyl compounds [GO:0004553]	[GO:0004553]	0.67				0.67
Dde_2468	murJ Dde_2468	Probable lipid II flippase MurJ								cell wall organization [GO:0071555]	[GO:0071555]	0.5		lipid-linked peptidoglycan transporter activity [GO:0015648]	[GO:0015648]	0.5		plasma membrane [GO:0005886]	[GO:0005886]	0.5
Dde_2439	leuS Dde_2439	Leucine--tRNA ligase (EC 6.1.1.4) (Leucyl-tRNA synthetase) (LeuRS)								leucyl-tRNA aminoacylation [GO:0006429]	[GO:0006429]	0.72		aminoacyl-tRNA editing activity [GO:0002161]	[GO:0002161]	0.72		cytosol [GO:0005829]	[GO:0005829]	0.72
Dde_2431	Dde_2431	3-oxoacyl-[acyl-carrier-protein] synthase 2 (EC 2.3.1.179)								fatty acid biosynthetic process [GO:0006633]	[GO:0006633]	0.59		3-oxoacyl-[acyl-carrier-protein] synthase activity [GO:0004315]	[GO:0004315]	0.59		cytosol [GO:0005829]	[GO:0005829]	0.59
Dde_2406	Dde_2406	Spermidine export protein MdtJ								glycine betaine transport [GO:0031460]	[GO:0031460]	0.71		amino-acid betaine transmembrane transporter activity [GO:0015199]	[GO:0015199]	0.71		plasma membrane [GO:0005886]	[GO:0005886]	0.71
Dde_2393	khpB eloR Dde_2393	RNA-binding protein KhpB (RNA-binding protein EloR)								cell wall organization [GO:0071555]	[GO:0071555]	0.69		RNA binding [GO:0003723]	[GO:0003723]	0.69		cytoplasm [GO:0005737]	[GO:0005737]	0.69
Dde_2353	Dde_2353	maltose alpha-D-glucosyltransferase (EC 5.4.99.16) (Maltose alpha-D-glucosyltransferase)								carbohydrate metabolic process [GO:0005975]	[GO:0005975]	0.68		maltose alpha-D-glucosyltransferase activity [GO:0047471]	[GO:0047471]	0.68				0.68
Dde_2340	surE Dde_2340	5'-nucleotidase SurE (EC 3.1.3.5) (Nucleoside 5'-monophosphate phosphohydrolase)										0.52		metal ion binding [GO:0046872]	[GO:0046872]	0.52		cytoplasm [GO:0005737]	[GO:0005737]	0.52
Dde_2331	Dde_2331	Indolepyruvate/phenylpyruvate decarboxylase (EC 4.1.1.74)								aromatic amino acid family catabolic process to alcohol via Ehrlich pathway [GO:0000949]	[GO:0000949]	0.67		indolepyruvate decarboxylase activity [GO:0047434]	[GO:0047434]	0.67		cytosol [GO:0005829]	[GO:0005829]	0.67
Dde_2325	Dde_2325	Probable transcriptional regulatory protein Dde_2325								regulation of DNA-templated transcription [GO:0006355]	[GO:0006355]	0.64		DNA binding [GO:0003677]	[GO:0003677]	0.64		cytosol [GO:0005829]	[GO:0005829]	0.64
Dde_2291	rlmH Dde_2291	Ribosomal RNA large subunit methyltransferase H (EC 2.1.1.177) (23S rRNA (pseudouridine1915-N3)-methyltransferase) (23S rRNA m3Psi1915 methyltransferase) (rRNA (pseudouridine-N3-)-methyltransferase RlmH)										0.55		rRNA (pseudouridine-N3-)-methyltransferase activity [GO:0070038]	[GO:0070038]	0.55		cytoplasm [GO:0005737]	[GO:0005737]	0.55
Dde_2206	proS Dde_2206	Proline--tRNA ligase (EC 6.1.1.15) (Prolyl-tRNA synthetase) (ProRS)								prolyl-tRNA aminoacylation [GO:0006433]	[GO:0006433]	0.61		aminoacyl-tRNA editing activity [GO:0002161]	[GO:0002161]	0.61		cytosol [GO:0005829]	[GO:0005829]	0.61
Dde_2183	Dde_2183	dTDP-4-dehydrorhamnose reductase (EC 1.1.1.133)								dTDP-rhamnose biosynthetic process [GO:0019305]	[GO:0019305]	0.82		dTDP-4-dehydrorhamnose reductase activity [GO:0008831]	[GO:0008831]	0.82				0.82
Dde_2182	Dde_2182	dTDP-glucose 4,6-dehydratase (EC 4.2.1.46)								nucleotide-sugar metabolic process [GO:0009225]	[GO:0009225]	0.75		dTDP-glucose 4,6-dehydratase activity [GO:0008460]	[GO:0008460]	0.75				0.75
Dde_2138	Dde_2138	Cytochrome-c3 hydrogenase (EC 1.12.2.1)										0.93		cytochrome-c3 hydrogenase activity [GO:0047806]	[GO:0047806]	0.93				0.93
Dde_2110	radA Dde_2110	DNA repair protein RadA								recombinational repair [GO:0000725]	[GO:0000725]	0.67		ATP binding [GO:0005524]	[GO:0005524]	0.67		cytosol [GO:0005829]	[GO:0005829]	0.67
Dde_2603	Dde_2603	Glycoside hydrolase family protein								carbohydrate metabolic process [GO:0005975]	[GO:0005975]	0.69		hydrolase activity [GO:0016787]	[GO:0016787]	0.69				0.69
Dde_2592	Dde_2592	Uncharacterized protein										0.8				0.8				0.8
Dde_2581	Dde_2581	Pyridoxal phosphate-dependent enzymes, D-cysteine desulfhydrase family (EC 3.5.99.7)										0.65		1-aminocyclopropane-1-carboxylate deaminase activity [GO:0008660]	[GO:0008660]	0.65				0.65
Dde_2579	Dde_2579	Transcriptional regulator, GntR family										0.6		DNA binding [GO:0003677]	[GO:0003677]	0.6				0.6
Dde_2573	Dde_2573	Lipoprotein										0.74				0.74				0.74
Dde_2569	Dde_2569	Holin of 3TMs, for gene-transfer release										0.72				0.72		membrane [GO:0016020]	[GO:0016020]	0.72
Dde_2568	Dde_2568	Terminase small subunit										0.7				0.7				0.7
Dde_2567	Dde_2567	Type VI secretion system spike protein VgrG3-like C-terminal domain-containing protein										0.75				0.75				0.75
Dde_2562	Dde_2562	Pyridine nucleotide-disulfide oxidoreductase family protein								aerobic electron transport chain [GO:0019646]	[GO:0019646]	0.93		NAD(P)H dehydrogenase (quinone) activity [GO:0003955]	[GO:0003955]	0.93				0.93
Dde_2561	Dde_2561	Rhodanese-like protein										0.64		metal ion binding [GO:0046872]	[GO:0046872]	0.64				0.64
Dde_2557	Dde_2557	N-acetyltransferase domain-containing protein										0.56				0.56				0.56
Dde_2555	Dde_2555	Uncharacterized protein										0.75				0.75				0.75
Dde_2552	Dde_2552	Lytic transglycosylase catalytic										0.64				0.64		membrane [GO:0016020]	[GO:0016020]	0.64
Dde_2551	Dde_2551	Uncharacterized protein										0.67				0.67				0.67
Dde_2548	Dde_2548	Uncharacterized protein										0.69				0.69				0.69
Dde_2547	Dde_2547	Uncharacterized protein										0.94				0.94				0.94
Dde_2546	Dde_2546	Uncharacterized protein										0.67				0.67				0.67
Dde_2545	Dde_2545	Uncharacterized protein										0.84				0.84				0.84
Dde_2544	Dde_2544	N-acetyltransferase domain-containing protein										0.69				0.69				0.69
Dde_2543	Dde_2543	Uncharacterized protein										0.69				0.69				0.69
Dde_2542	Dde_2542	Uncharacterized protein										0.71				0.71				0.71
Dde_2538	Dde_2538	HTH-type transcriptional repressor KstR2 C-terminal domain-containing protein										0.71		DNA binding [GO:0003677]	[GO:0003677]	0.71				0.71
Dde_2535	Dde_2535	ApbE family lipoprotein										0.9				0.9				0.9
Dde_2534	Dde_2534	Glycosyl transferase family 2										0.61		glycosyltransferase activity [GO:0016757]	[GO:0016757]	0.61				0.61
Dde_2528	Dde_2528	Uncharacterized protein										0.59				0.59				0.59
Dde_2518	Dde_2518	Diguanylate cyclase with PAS/PAC sensor								cell adhesion involved in single-species biofilm formation [GO:0043709]	[GO:0043709]	0.64		diguanylate cyclase activity [GO:0052621]	[GO:0052621]	0.64		plasma membrane [GO:0005886]	[GO:0005886]	0.64
Dde_2510	Dde_2510	PEP motif putative anchor domain protein										0.59				0.59		membrane [GO:0016020]	[GO:0016020]	0.59
Dde_2496	Dde_2496	Restriction modification system DNA specificity domain-containing protein								DNA restriction-modification system [GO:0009307]	[GO:0009307]	0.57		DNA binding [GO:0003677]	[GO:0003677]	0.57				0.57
Dde_2484	Dde_2484	NYN domain-containing protein										0.56		RNA nuclease activity [GO:0004540]	[GO:0004540]	0.56				0.56
Dde_2481	Dde_2481	Aminoglycoside phosphotransferase										0.8		transferase activity [GO:0016740]	[GO:0016740]	0.8				0.8
Dde_2480	Dde_2480	DEAD/DEAH box helicase domain protein								ribosomal large subunit assembly [GO:0000027]	[GO:0000027]	0.62		ATP binding [GO:0005524]	[GO:0005524]	0.62		cytosol [GO:0005829]	[GO:0005829]	0.62
Dde_2478	Dde_2478	Uncharacterized protein										0.6				0.6				0.6
Dde_2471	Dde_2471	HAD-superfamily hydrolase, subfamily IA, variant 3										0.73		hydrolase activity [GO:0016787]	[GO:0016787]	0.73				0.73
Dde_2466	Dde_2466	FAD dependent oxidoreductase										0.71		oxidoreductase activity [GO:0016491]	[GO:0016491]	0.71				0.71
Dde_2464	Dde_2464	Uncharacterized protein										0.62				0.62				0.62
Dde_2462	Dde_2462	Uncharacterized protein										0.57				0.57				0.57
Dde_2460	Dde_2460	Aldehyde ferredoxin oxidoreductase (EC 1.2.7.5)										0.82		4 iron, 4 sulfur cluster binding [GO:0051539]	[GO:0051539]	0.82				0.82
Dde_2457	Dde_2457	Response regulator receiver modulated metal dependent phosphohydrolase								phosphorelay signal transduction system [GO:0000160]	[GO:0000160]	0.75		hydrolase activity [GO:0016787]	[GO:0016787]	0.75				0.75
Dde_2447	Dde_2447	Diguanylate cyclase/phosphodiesterase with PAS/PAC and GAF sensor(S)										0.77				0.77				0.77
Dde_2445	Dde_2445	Uncharacterized protein										0.67				0.67				0.67
Dde_2441	Dde_2441	DNA polymerase III subunit delta								DNA-templated DNA replication [GO:0006261]	[GO:0006261]	0.62				0.62		DNA polymerase III complex [GO:0009360]	[GO:0009360]	0.62
Dde_2433	Dde_2433	CMP/dCMP deaminase zinc-binding protein								pyrimidine nucleotide metabolic process [GO:0006220]	[GO:0006220]	0.69		dCMP deaminase activity [GO:0004132]	[GO:0004132]	0.69				0.69
Dde_2426	Dde_2426	DUF177 domain-containing protein										0.5				0.5				0.5
Dde_2424	Dde_2424	EamA domain-containing protein										0.59				0.59		membrane [GO:0016020]	[GO:0016020]	0.59
Dde_2421	Dde_2421	Rhomboid family protein								proteolysis [GO:0006508]	[GO:0006508]	0.67		serine-type endopeptidase activity [GO:0004252]	[GO:0004252]	0.67		membrane [GO:0016020]	[GO:0016020]	0.67
Dde_2420	Dde_2420	Glycosyl transferase family protein								lipopolysaccharide biosynthetic process [GO:0009103]	[GO:0009103]	0.74		pentosyltransferase activity [GO:0016763]	[GO:0016763]	0.74		plasma membrane [GO:0005886]	[GO:0005886]	0.74
Dde_2418	Dde_2418	Multidrug-efflux transporter								monoatomic ion transport [GO:0006811]	[GO:0006811]	0.62		antiporter activity [GO:0015297]	[GO:0015297]	0.62		plasma membrane [GO:0005886]	[GO:0005886]	0.62
Dde_2417	Dde_2417	Thiamine-binding protein domain-containing protein										0.62				0.62		cytosol [GO:0005829]	[GO:0005829]	0.62
Dde_2415	Dde_2415	6-hydroxymethylpterin diphosphokinase MptE-like domain-containing protein										0.59				0.59				0.59
Dde_2414	Dde_2414	Uncharacterized protein										0.8				0.8				0.8
Dde_2412	Dde_2412	Metallophosphoesterase								lipid A biosynthetic process [GO:0009245]	[GO:0009245]	0.71		UDP-2,3-diacylglucosamine hydrolase activity [GO:0008758]	[GO:0008758]	0.71		membrane [GO:0016020]	[GO:0016020]	0.71
Dde_2411	Dde_2411	Methyl-accepting chemotaxis sensory transducer with Cache sensor								chemotaxis [GO:0006935]	[GO:0006935]	0.62		protein histidine kinase activity [GO:0004673]	[GO:0004673]	0.62		membrane [GO:0016020]	[GO:0016020]	0.62
Dde_2410	Dde_2410	Uncharacterized protein										0.5				0.5				0.5
Dde_2409	Dde_2409	Na+/Ca+ antiporter, CaCA family								intracellular calcium ion homeostasis [GO:0006874]	[GO:0006874]	0.65		calcium channel activity [GO:0005262]	[GO:0005262]	0.65		membrane [GO:0016020]	[GO:0016020]	0.65
Dde_2408	Dde_2408	YcaO-domain protein										0.59				0.59				0.59
Dde_2401	Dde_2401	Uncharacterized protein										0.72				0.72				0.72
Dde_2400	Dde_2400	Hpt domain protein								phosphorelay signal transduction system [GO:0000160]	[GO:0000160]	0.57				0.57				0.57
Dde_2399	Dde_2399	Lipoprotein										0.64				0.64				0.64
Dde_2398	Dde_2398	FlgO domain-containing protein										0.62				0.62				0.62
Dde_2390	Dde_2390	Nitrite and sulphite reductase 4Fe-4S region										0.64		heme binding [GO:0020037]	[GO:0020037]	0.64				0.64
Dde_2389	Dde_2389	4Fe-4S ferredoxin iron-sulfur binding domain-containing protein										0.7		4 iron, 4 sulfur cluster binding [GO:0051539]	[GO:0051539]	0.7		plasma membrane [GO:0005886]	[GO:0005886]	0.7
Dde_2388	Dde_2388	3'-5' exonuclease (Werner Syndrome-like exonuclease)								nucleobase-containing compound metabolic process [GO:0006139]	[GO:0006139]	0.6		3'-5' exonuclease activity [GO:0008408]	[GO:0008408]	0.6				0.6
Dde_2387	Dde_2387	Two component transcriptional regulator, winged helix family								regulation of DNA-templated transcription [GO:0006355]	[GO:0006355]	0.69		phosphorelay response regulator activity [GO:0000156]	[GO:0000156]	0.69		cytosol [GO:0005829]	[GO:0005829]	0.69
Dde_2384	Dde_2384	Response regulator receiver								protein autophosphorylation [GO:0046777]	[GO:0046777]	0.5		histidine phosphotransfer kinase activity [GO:0009927]	[GO:0009927]	0.5				0.5
Dde_2382	Dde_2382	Uncharacterized protein										0.7				0.7				0.7
Dde_2381	Dde_2381	Acriflavin resistance protein										0.5		xenobiotic transmembrane transporter activity [GO:0042910]	[GO:0042910]	0.5		plasma membrane [GO:0005886]	[GO:0005886]	0.5
Dde_2379	Dde_2379	BFN domain-containing protein										0.53		nuclease activity [GO:0004518]	[GO:0004518]	0.53				0.53
Dde_2372	Dde_2372	Thiamine biosynthesis protein										0.75		ATP binding [GO:0005524]	[GO:0005524]	0.75				0.75
Dde_2368	Dde_2368	VWFA domain-containing protein										0.5				0.5				0.5
Dde_2358	Dde_2358	Peptidase A24A prepilin type IV										0.62		aspartic-type endopeptidase activity [GO:0004190]	[GO:0004190]	0.62		membrane [GO:0016020]	[GO:0016020]	0.62
Dde_2355	Dde_2355	Two component, sigma54 specific, transcriptional regulator, Fis family								phosphorelay signal transduction system [GO:0000160]	[GO:0000160]	0.54		ATP binding [GO:0005524]	[GO:0005524]	0.54				0.54
Dde_2348	Dde_2348	YcaO-domain protein										0.65				0.65				0.65
Dde_2344	Dde_2344	NFACT RNA-binding domain-containing protein								rescue of stalled ribosome [GO:0072344]	[GO:0072344]	0.76		ribosomal large subunit binding [GO:0043023]	[GO:0043023]	0.76		RQC complex [GO:1990112]	[GO:1990112]	0.76
Dde_2339	Dde_2339	Metal dependent phosphohydrolase								rRNA 3'-end processing [GO:0031125]	[GO:0031125]	0.53		hydrolase activity [GO:0016787]	[GO:0016787]	0.53				0.53
Dde_2337	Dde_2337	Histone deacetylase superfamily								negative regulation of transcription by RNA polymerase II [GO:0000122]	[GO:0000122]	0.67		histone deacetylase activity [GO:0004407]	[GO:0004407]	0.67				0.67
Dde_2334	Dde_2334	Succinyl-CoA synthetase, alpha/beta subunit (SucCD) (EC 6.2.1.5)								tricarboxylic acid cycle [GO:0006099]	[GO:0006099]	0.58		ATP binding [GO:0005524]	[GO:0005524]	0.58		succinate-CoA ligase complex (ADP-forming) [GO:0009361]	[GO:0009361]	0.58
Dde_2327	Dde_2327	Uncharacterized protein										0.54				0.54				0.54
Dde_2317	Dde_2317	Butyrate--CoA ligase (EC 6.2.1.2)								acyl-CoA metabolic process [GO:0006637]	[GO:0006637]	0.69		fatty-acyl-CoA synthase activity [GO:0004321]	[GO:0004321]	0.69				0.69
Dde_2316	Dde_2316	Tex-like protein								nucleobase-containing compound metabolic process [GO:0006139]	[GO:0006139]	0.71		mRNA binding [GO:0003729]	[GO:0003729]	0.71				0.71
Dde_2311	Dde_2311	Ammonium transporter										0.72		ammonium channel activity [GO:0008519]	[GO:0008519]	0.72		plasma membrane [GO:0005886]	[GO:0005886]	0.72
Dde_2310	Dde_2310	Nitrogen regulatory protein P-II								regulation of nitrogen utilization [GO:0006808]	[GO:0006808]	0.67		ATP binding [GO:0005524]	[GO:0005524]	0.67		cytosol [GO:0005829]	[GO:0005829]	0.67
Dde_2303	Dde_2303	Cupin 2 conserved barrel domain protein										0.65				0.65				0.65
Dde_2296	Dde_2296	Sporulation domain-containing protein										0.67		peptidoglycan binding [GO:0042834]	[GO:0042834]	0.67		membrane [GO:0016020]	[GO:0016020]	0.67
Dde_2284	Dde_2284	Asparaginase (EC 3.5.1.1)										0.88		asparaginase activity [GO:0004067]	[GO:0004067]	0.88		cytoplasm [GO:0005737]	[GO:0005737]	0.88
Dde_2283	Dde_2283	4-hydroxythreonine-4-phosphate dehydrogenase (EC 1.1.1.262)										0.78		4-hydroxythreonine-4-phosphate dehydrogenase activity [GO:0050570]	[GO:0050570]	0.78				0.78
Dde_2282	Dde_2282	Hydantoinase/oxoprolinase								glutathione metabolic process [GO:0006749]	[GO:0006749]	0.78		5-oxoprolinase (ATP-hydrolyzing) activity [GO:0017168]	[GO:0017168]	0.78		cytosol [GO:0005829]	[GO:0005829]	0.78
Dde_2226	Dde_2226	Transcriptional regulator, LysR family										0.79		DNA-binding transcription factor activity [GO:0003700]	[GO:0003700]	0.79				0.79
Dde_2216	Dde_2216	TRAP-type C4-dicarboxylate transport system, periplasmic component, DctP								transmembrane transport [GO:0055085]	[GO:0055085]	0.8				0.8				0.8
Dde_2209	Dde_2209	ATPase component of zinc ABC transporter (EC 3.6.3.28)										0.86		ATP binding [GO:0005524]	[GO:0005524]	0.86		ATP-binding cassette (ABC) transporter complex [GO:0043190]	[GO:0043190]	0.86
Dde_2208	Dde_2208	Periplasmic component of zinc ABC transporter								metal ion transport [GO:0030001]	[GO:0030001]	0.67		metal ion binding [GO:0046872]	[GO:0046872]	0.67				0.67
Dde_2201	Dde_2201	Polyprenyl synthetase								isoprenoid biosynthetic process [GO:0008299]	[GO:0008299]	0.62		prenyltransferase activity [GO:0004659]	[GO:0004659]	0.62		cytoplasm [GO:0005737]	[GO:0005737]	0.62
Dde_2193	Dde_2193	Metal-dependent phosphohydrolase HD sub domain-containing protein										0.77		hydrolase activity [GO:0016787]	[GO:0016787]	0.77				0.77
Dde_2191	Dde_2191	Methyltransferase type 11								methylation [GO:0032259]	[GO:0032259]	0.62		S-adenosylmethionine-dependent methyltransferase activity [GO:0008757]	[GO:0008757]	0.62				0.62
Dde_2190	Dde_2190	HAD-superfamily hydrolase, subfamily IA, variant 3										0.76		hydrolase activity [GO:0016787]	[GO:0016787]	0.76				0.76
Dde_2189	Dde_2189	Geranylgeranyl reductase										0.77		FAD binding [GO:0071949]	[GO:0071949]	0.77				0.77
Dde_2184	Dde_2184	Nucleoside recognition domain protein										0.6				0.6		membrane [GO:0016020]	[GO:0016020]	0.6
Dde_2181	Dde_2181	Anaerobic cobalt chelatase								anaerobic cobalamin biosynthetic process [GO:0019251]	[GO:0019251]	0.67		metal ion binding [GO:0046872]	[GO:0046872]	0.67				0.67
Dde_2179	Dde_2179	SLH domain-containing protein										0.85				0.85				0.85
Dde_2176	Dde_2176	FAD-dependent pyridine nucleotide-disulfide oxidoreductase										0.54		oxidoreductase activity [GO:0016491]	[GO:0016491]	0.54				0.54
Dde_2161	Dde_2161	Peptidase M48 Ste24p								proteolysis [GO:0006508]	[GO:0006508]	0.75		metal ion binding [GO:0046872]	[GO:0046872]	0.75		plasma membrane [GO:0005886]	[GO:0005886]	0.75
Dde_2123	Dde_2123	Appr-1-p processing domain protein										0.57				0.57				0.57
Dde_2119	Dde_2119	Uncharacterized protein										0.62				0.62				0.62
Dde_2108	Dde_2108	Chemotaxis sensory transducer								chemotaxis [GO:0006935]	[GO:0006935]	0.73		transmembrane signaling receptor activity [GO:0004888]	[GO:0004888]	0.73		membrane [GO:0016020]	[GO:0016020]	0.73
Dde_2105	Dde_2105	protein-glutamate O-methyltransferase (EC 2.1.1.80)								methylation [GO:0032259]	[GO:0032259]	0.6		protein-glutamate O-methyltransferase activity [GO:0008983]	[GO:0008983]	0.6				0.6
Dde_2095	Dde_2095	TrkA-N domain protein								potassium ion transport [GO:0006813]	[GO:0006813]	0.68		monoatomic cation transmembrane transporter activity [GO:0008324]	[GO:0008324]	0.68		membrane [GO:0016020]	[GO:0016020]	0.68
Dde_3592	Dde_0534 Dde_0741 Dde_0745 Dde_1289 Dde_1524 Dde_1648 Dde_1944 Dde_2032 Dde_2513 Dde_2859 Dde_3592	Integrase catalytic region								DNA integration [GO:0015074]	[GO:0015074]	0		nucleic acid binding [GO:0003676]	[GO:0003676]	0				0
Dde_2967	rlmN Dde_2967	Dual-specificity RNA methyltransferase RlmN (EC 2.1.1.192) (23S rRNA (adenine(2503)-C(2))-methyltransferase) (23S rRNA m2A2503 methyltransferase) (Ribosomal RNA large subunit methyltransferase N) (tRNA (adenine(37)-C(2))-methyltransferase) (tRNA m2A37 methyltransferase)								rRNA base methylation [GO:0070475]	[GO:0070475]	0.57		4 iron, 4 sulfur cluster binding [GO:0051539]	[GO:0051539]	0.57		cytoplasm [GO:0005737]	[GO:0005737]	0.57
Dde_3059	selA Dde_3059	L-seryl-tRNA(Sec) selenium transferase (EC 2.9.1.1) (Selenocysteine synthase) (Sec synthase) (Selenocysteinyl-tRNA(Sec) synthase)								selenocysteine incorporation [GO:0001514]	[GO:0001514]	0.56		L-seryl-tRNA(Sec) selenium transferase activity [GO:0004125]	[GO:0004125]	0.56		cytoplasm [GO:0005737]	[GO:0005737]	0.56
Dde_3004	gpmA Dde_3004	2,3-bisphosphoglycerate-dependent phosphoglycerate mutase (BPG-dependent PGAM) (PGAM) (Phosphoglyceromutase) (dPGM) (EC 5.4.2.11)								gluconeogenesis [GO:0006094]	[GO:0006094]	0.62		2,3-bisphosphoglycerate-dependent phosphoglycerate mutase activity [GO:0046538]	[GO:0046538]	0.62				0.62
Dde_2965	pyrC Dde_2965	Dihydroorotase (DHOase) (EC 3.5.2.3)								'de novo' UMP biosynthetic process [GO:0044205]	[GO:0044205]	0.56		allantoinase activity [GO:0004038]	[GO:0004038]	0.56		cytoplasm [GO:0005737]	[GO:0005737]	0.56
Dde_2844	tgt Dde_2844	Queuine tRNA-ribosyltransferase (EC 2.4.2.29) (Guanine insertion enzyme) (tRNA-guanine transglycosylase)								queuosine biosynthetic process [GO:0008616]	[GO:0008616]	0.65		metal ion binding [GO:0046872]	[GO:0046872]	0.65		cytosol [GO:0005829]	[GO:0005829]	0.65
Dde_2767	purT Dde_2767	Formate-dependent phosphoribosylglycinamide formyltransferase (EC 6.3.1.21) (5'-phosphoribosylglycinamide transformylase 2) (Formate-dependent GAR transformylase) (GAR transformylase 2) (GART 2) (Non-folate glycinamide ribonucleotide transformylase) (Phosphoribosylglycinamide formyltransferase 2)								'de novo' IMP biosynthetic process [GO:0006189]	[GO:0006189]	0.8		ATP binding [GO:0005524]	[GO:0005524]	0.8		cytosol [GO:0005829]	[GO:0005829]	0.8
Dde_2728	aroK Dde_2728	Shikimate kinase (SK) (EC 2.7.1.71)								amino acid biosynthetic process [GO:0008652]	[GO:0008652]	0.77		ATP binding [GO:0005524]	[GO:0005524]	0.77		cytosol [GO:0005829]	[GO:0005829]	0.77
Dde_2718	pyrF Dde_2718	Orotidine 5'-phosphate decarboxylase (EC 4.1.1.23) (OMP decarboxylase) (OMPDCase) (OMPdecase)								'de novo' pyrimidine nucleobase biosynthetic process [GO:0006207]	[GO:0006207]	0.67		orotidine-5'-phosphate decarboxylase activity [GO:0004590]	[GO:0004590]	0.67		cytosol [GO:0005829]	[GO:0005829]	0.67
Dde_2704	cobS Dde_2704	Adenosylcobinamide-GDP ribazoletransferase (EC 2.7.8.26) (Cobalamin synthase) (Cobalamin-5'-phosphate synthase)								cobalamin biosynthetic process [GO:0009236]	[GO:0009236]	0.75		adenosylcobinamide-GDP ribazoletransferase activity [GO:0051073]	[GO:0051073]	0.75		plasma membrane [GO:0005886]	[GO:0005886]	0.75
Dde_2689	proB Dde_2689	Glutamate 5-kinase (EC 2.7.2.11) (Gamma-glutamyl kinase) (GK)								L-proline biosynthetic process [GO:0055129]	[GO:0055129]	0.57		ATP binding [GO:0005524]	[GO:0005524]	0.57		cytosol [GO:0005829]	[GO:0005829]	0.57
Dde_2664	lysA Dde_2664	Diaminopimelate decarboxylase (DAP decarboxylase) (DAPDC) (EC 4.1.1.20)								lysine biosynthetic process via diaminopimelate [GO:0009089]	[GO:0009089]	0.67		diaminopimelate decarboxylase activity [GO:0008836]	[GO:0008836]	0.67				0.67
Dde_2656	bioA Dde_2656	Adenosylmethionine-8-amino-7-oxononanoate aminotransferase (EC 2.6.1.62) (7,8-diamino-pelargonic acid aminotransferase) (DAPA AT) (DAPA aminotransferase) (7,8-diaminononanoate synthase) (DANS) (Diaminopelargonic acid synthase)								biotin biosynthetic process [GO:0009102]	[GO:0009102]	0.62		adenosylmethionine-8-amino-7-oxononanoate transaminase activity [GO:0004015]	[GO:0004015]	0.62		cytoplasm [GO:0005737]	[GO:0005737]	0.62
Dde_2655	bioB Dde_2655	Biotin synthase (EC 2.8.1.6)								biotin biosynthetic process [GO:0009102]	[GO:0009102]	0.68		2 iron, 2 sulfur cluster binding [GO:0051537]	[GO:0051537]	0.68				0.68
Dde_2654	birA Dde_2654	Bifunctional ligase/repressor BirA (Biotin--[acetyl-CoA-carboxylase] ligase) (EC 6.3.4.15) (Biotin--protein ligase) (Biotin-[acetyl-CoA carboxylase] synthetase)								protein modification process [GO:0036211]	[GO:0036211]	0.78		ATP binding [GO:0005524]	[GO:0005524]	0.78		cytoplasm [GO:0005737]	[GO:0005737]	0.78
Dde_2648	gltX Dde_2648	Glutamate--tRNA ligase (EC 6.1.1.17) (Glutamyl-tRNA synthetase) (GluRS)								glutamyl-tRNA aminoacylation [GO:0006424]	[GO:0006424]	0.68		ATP binding [GO:0005524]	[GO:0005524]	0.68		cytosol [GO:0005829]	[GO:0005829]	0.68
Dde_2635	pheS Dde_2635	Phenylalanine--tRNA ligase alpha subunit (EC 6.1.1.20) (Phenylalanyl-tRNA synthetase alpha subunit) (PheRS)								phenylalanyl-tRNA aminoacylation [GO:0006432]	[GO:0006432]	0.5		ATP binding [GO:0005524]	[GO:0005524]	0.5		cytoplasm [GO:0005737]	[GO:0005737]	0.5
Dde_2632	rpe Dde_2632	Ribulose-phosphate 3-epimerase (EC 5.1.3.1)								pentose catabolic process [GO:0019323]	[GO:0019323]	0.64		D-ribulose-phosphate 3-epimerase activity [GO:0004750]	[GO:0004750]	0.64		cytosol [GO:0005829]	[GO:0005829]	0.64
Dde_2618	nadK Dde_2618	NAD kinase (EC 2.7.1.23) (ATP-dependent NAD kinase)								NAD metabolic process [GO:0019674]	[GO:0019674]	0.55		ATP binding [GO:0005524]	[GO:0005524]	0.55		cytoplasm [GO:0005737]	[GO:0005737]	0.55
Dde_3088	Dde_3088	Alpha-1,4 glucan phosphorylase (EC 2.4.1.1)								glycogen catabolic process [GO:0005980]	[GO:0005980]	0.75		glycogen phosphorylase activity [GO:0008184]	[GO:0008184]	0.75		cytoplasm [GO:0005737]	[GO:0005737]	0.75
Dde_3079	Dde_3079	Cysteine desulfurase (EC 2.8.1.7) (Nitrogenase metalloclusters biosynthesis protein NifS)								amino acid metabolic process [GO:0006520]	[GO:0006520]	0.8		cysteine desulfurase activity [GO:0031071]	[GO:0031071]	0.8				0.8
Dde_3078	Dde_3078	Nitrogen fixation protein NifU								intracellular iron ion homeostasis [GO:0006879]	[GO:0006879]	0.64		2 iron, 2 sulfur cluster binding [GO:0051537]	[GO:0051537]	0.64		cytoplasm [GO:0005737]	[GO:0005737]	0.64
Dde_3041	Dde_3041	L-lysine 2,3-aminomutase (EC 5.4.3.2)										0.76		4 iron, 4 sulfur cluster binding [GO:0051539]	[GO:0051539]	0.76				0.76
Dde_3039	Dde_3039	Choline trimethylamine-lyase (EC 4.3.99.4)								choline catabolic process [GO:0042426]	[GO:0042426]	0.68		carbon-nitrogen lyase activity [GO:0016840]	[GO:0016840]	0.68		cytosol [GO:0005829]	[GO:0005829]	0.68
Dde_3028	Dde_3028	Carbon monoxide dehydrogenase (EC 1.2.7.4)								generation of precursor metabolites and energy [GO:0006091]	[GO:0006091]	0.69		4 iron, 4 sulfur cluster binding [GO:0051539]	[GO:0051539]	0.69				0.69
Dde_3011	Dde_3011	Adenylosuccinate lyase (ASL) (EC 4.3.2.2) (Adenylosuccinase)								'de novo' AMP biosynthetic process [GO:0044208]	[GO:0044208]	0.53		(S)-2-(5-amino-1-(5-phospho-D-ribosyl)imidazole-4-carboxamido) succinate lyase (fumarate-forming) activity [GO:0070626]	[GO:0070626]	0.53		cytosol [GO:0005829]	[GO:0005829]	0.53
Dde_3000	Dde_3000	histidine kinase (EC 2.7.13.3)										0.54		phosphorelay sensor kinase activity [GO:0000155]	[GO:0000155]	0.54		membrane [GO:0016020]	[GO:0016020]	0.54
Dde_2976	Dde_2976	Urease accessory protein UreH-like transmembrane domain-containing protein								cobalt ion transport [GO:0006824]	[GO:0006824]	0.6		monoatomic cation efflux transmembrane transporter activity [GO:0046583]	[GO:0046583]	0.6		plasma membrane [GO:0005886]	[GO:0005886]	0.6
Dde_2950	Dde_2950	histidine kinase (EC 2.7.13.3)										0.72		phosphorelay sensor kinase activity [GO:0000155]	[GO:0000155]	0.72		membrane [GO:0016020]	[GO:0016020]	0.72
Dde_2837	Dde_2837	uroporphyrinogen-III C-methyltransferase (EC 2.1.1.107)								methylation [GO:0032259]	[GO:0032259]	0.5		uroporphyrin-III C-methyltransferase activity [GO:0004851]	[GO:0004851]	0.5				0.5
Dde_2832	Dde_2832	histidine kinase (EC 2.7.13.3)										0.64		phosphorelay sensor kinase activity [GO:0000155]	[GO:0000155]	0.64		membrane [GO:0016020]	[GO:0016020]	0.64
Dde_2743	murI Dde_2743	Glutamate racemase (EC 5.1.1.3)								cell wall organization [GO:0071555]	[GO:0071555]	0.67		glutamate racemase activity [GO:0008881]	[GO:0008881]	0.67				0.67
Dde_2738	Dde_2738	ferredoxin:thioredoxin reductase (EC 1.8.7.2) (Ferredoxin-thioredoxin reductase subunit B)										0.67		4 iron, 4 sulfur cluster binding [GO:0051539]	[GO:0051539]	0.67				0.67
Dde_2734	Dde_2734	Methyl-accepting chemotaxis sensory transducer with Cache sensor								signal transduction [GO:0007165]	[GO:0007165]	0.56				0.56		plasma membrane [GO:0005886]	[GO:0005886]	0.56
Dde_2733	Dde_2733	peptidoglycan lytic exotransglycosylase (EC 4.2.2.n1) (Murein hydrolase A)								cell wall organization [GO:0071555]	[GO:0071555]	0.69		hydrolase activity, hydrolyzing O-glycosyl compounds [GO:0004553]	[GO:0004553]	0.69		outer membrane [GO:0019867]	[GO:0019867]	0.69
Dde_2732	Dde_2732	Phosphoglycerate mutase (EC 5.4.2.-)								glycolytic process [GO:0006096]	[GO:0006096]	0.62		2,3-bisphosphoglycerate-independent phosphoglycerate mutase activity [GO:0046537]	[GO:0046537]	0.62				0.62
Dde_2702	rex Dde_2702	Redox-sensing transcriptional repressor Rex								negative regulation of DNA-templated transcription [GO:0045892]	[GO:0045892]	0.6		DNA binding [GO:0003677]	[GO:0003677]	0.6		cytoplasm [GO:0005737]	[GO:0005737]	0.6
Dde_2700	atpB Dde_2700	ATP synthase subunit a (ATP synthase F0 sector subunit a) (F-ATPase subunit 6)								proton motive force-driven plasma membrane ATP synthesis [GO:0042777]	[GO:0042777]	0.6		proton-transporting ATP synthase activity, rotational mechanism [GO:0046933]	[GO:0046933]	0.6		plasma membrane [GO:0005886]	[GO:0005886]	0.6
Dde_2693	Dde_2693	Glucose-1-phosphate thymidylyltransferase (EC 2.7.7.24)								extracellular polysaccharide biosynthetic process [GO:0045226]	[GO:0045226]	0.5		glucose-1-phosphate thymidylyltransferase activity [GO:0008879]	[GO:0008879]	0.5				0.5
Dde_2676	Dde_2676	Ferric uptake regulation protein								negative regulation of DNA-templated transcription [GO:0045892]	[GO:0045892]	0.73		DNA-binding transcription factor activity [GO:0003700]	[GO:0003700]	0.73		cytosol [GO:0005829]	[GO:0005829]	0.73
Dde_2669	Dde_2669	Ferrous iron transport protein B										0.63		ferrous iron transmembrane transporter activity [GO:0015093]	[GO:0015093]	0.63		plasma membrane [GO:0005886]	[GO:0005886]	0.63
Dde_2651	Dde_2651	Multidrug-efflux transporter								monoatomic ion transport [GO:0006811]	[GO:0006811]	0.73		antiporter activity [GO:0015297]	[GO:0015297]	0.73		plasma membrane [GO:0005886]	[GO:0005886]	0.73
Dde_2636	rplT Dde_2636	Large ribosomal subunit protein bL20 (50S ribosomal protein L20)								ribosomal large subunit assembly [GO:0000027]	[GO:0000027]	0.57		rRNA binding [GO:0019843]	[GO:0019843]	0.57		cytosolic large ribosomal subunit [GO:0022625]	[GO:0022625]	0.57
Dde_2626	Dde_2626	endopeptidase La (EC 3.4.21.53)								protein catabolic process [GO:0030163]	[GO:0030163]	0.69		ATP binding [GO:0005524]	[GO:0005524]	0.69				0.69
Dde_2615	gatB Dde_2615	Aspartyl/glutamyl-tRNA(Asn/Gln) amidotransferase subunit B (Asp/Glu-ADT subunit B) (EC 6.3.5.-)								glutaminyl-tRNAGln biosynthesis via transamidation [GO:0070681]	[GO:0070681]	0.93		asparaginyl-tRNA synthase (glutamine-hydrolyzing) activity [GO:0050566]	[GO:0050566]	0.93				0.93
Dde_3109	Dde_3109	TIGR00266 family protein										0.57				0.57				0.57
Dde_3108	Dde_3108	Phenazine biosynthesis protein PhzF family								biosynthetic process [GO:0009058]	[GO:0009058]	0.61		isomerase activity [GO:0016853]	[GO:0016853]	0.61		cytoplasm [GO:0005737]	[GO:0005737]	0.61
Dde_3107	Dde_3107	Precorrin-2 C20-methyltransferase (EC 2.1.1.130)								cobalamin biosynthetic process [GO:0009236]	[GO:0009236]	0.69		precorrin-2 C20-methyltransferase activity [GO:0030788]	[GO:0030788]	0.69				0.69
Dde_3106	Dde_3106	ABC-type transporter, periplasmic subunit										0.67				0.67				0.67
Dde_3105	Dde_3105	Iron-chelate-transporting ATPase (EC 3.6.3.34)										0.75		ATP binding [GO:0005524]	[GO:0005524]	0.75				0.75
Dde_3102	Dde_3102	Nucleoside recognition domain protein										0.8				0.8		membrane [GO:0016020]	[GO:0016020]	0.8
Dde_3101	Dde_3101	PAS fold domain protein										0.64				0.64				0.64
Dde_3097	Dde_3097	Putative two component, sigma54 specific, transcriptional regulator								phosphorelay signal transduction system [GO:0000160]	[GO:0000160]	0.92		ATP binding [GO:0005524]	[GO:0005524]	0.92				0.92
Dde_3096	Dde_3096	PAS sensor protein								phosphorelay signal transduction system [GO:0000160]	[GO:0000160]	0.6				0.6				0.6
Dde_3095	Dde_3095	Peptidase U32								proteolysis [GO:0006508]	[GO:0006508]	0.79		peptidase activity [GO:0008233]	[GO:0008233]	0.79				0.79
Dde_3094	Dde_3094	PHP domain protein										0.8		5'-3' DNA exonuclease activity [GO:0035312]	[GO:0035312]	0.8				0.8
Dde_3090	Dde_3090	Phosphoesterase (EC 3.1.4.-)										0.64		hydrolase activity [GO:0016787]	[GO:0016787]	0.64				0.64
Dde_3085	Dde_3085	Uncharacterized protein										0.56				0.56				0.56
Dde_3084	Dde_3084	Diguanylate phosphodiesterase metal dependent hydrolase domain-containing protein										0.9		hydrolase activity [GO:0016787]	[GO:0016787]	0.9				0.9
Dde_3083	Dde_3083	Glyoxalase/bleomycin resistance protein/dioxygenase										0.64		dioxygenase activity [GO:0051213]	[GO:0051213]	0.64				0.64
Dde_3077	Dde_3077	Metal dependent phosphohydrolase										0.67		hydrolase activity [GO:0016787]	[GO:0016787]	0.67				0.67
Dde_3074	Dde_3074	Methyl-accepting chemotaxis sensory transducer with Pas/Pac sensor								signal transduction [GO:0007165]	[GO:0007165]	0.77				0.77		membrane [GO:0016020]	[GO:0016020]	0.77
Dde_3072	Dde_3072	Secondary thiamine-phosphate synthase enzyme										0.84				0.84				0.84
Dde_3071	Dde_3071	Polar amino acid ABC transporter, inner membrane subunit								amino acid transport [GO:0006865]	[GO:0006865]	0.58		transmembrane transporter activity [GO:0022857]	[GO:0022857]	0.58		ATP-binding cassette (ABC) transporter complex [GO:0043190]	[GO:0043190]	0.58
Dde_3070	Dde_3070	ABC-type transporter, periplasmic subunit family 3										0.71		ligand-gated monoatomic ion channel activity [GO:0015276]	[GO:0015276]	0.71		membrane [GO:0016020]	[GO:0016020]	0.71
Dde_3051	Dde_3051	PAS modulated sigma54 specific transcriptional regulator, Fis family								regulation of DNA-templated transcription [GO:0006355]	[GO:0006355]	0.53		ATP binding [GO:0005524]	[GO:0005524]	0.53				0.53
Dde_3040	Dde_3040	Putative two component, sigma54 specific, transcriptional regulator								phosphorelay signal transduction system [GO:0000160]	[GO:0000160]	0.62		ATP binding [GO:0005524]	[GO:0005524]	0.62				0.62
Dde_3038	Dde_3038	histidine kinase (EC 2.7.13.3)										0.59		phosphorelay sensor kinase activity [GO:0000155]	[GO:0000155]	0.59				0.59
Dde_3035	Dde_3035	Methyltransferase FkbM family								methylation [GO:0032259]	[GO:0032259]	0.58		methyltransferase activity [GO:0008168]	[GO:0008168]	0.58				0.58
Dde_3030	Dde_3030	Transcriptional regulator										0.74				0.74				0.74
Dde_3027	Dde_3027	Transcriptional regulator, Crp/Fnr family										0.5		DNA binding [GO:0003677]	[GO:0003677]	0.5		cytosol [GO:0005829]	[GO:0005829]	0.5
Dde_3023	Dde_3023	4Fe-4S ferredoxin iron-sulfur binding domain-containing protein										0.7		FMN binding [GO:0010181]	[GO:0010181]	0.7				0.7
Dde_3022	Dde_3022	Diguanylate cyclase/phosphodiesterase										0.86				0.86		membrane [GO:0016020]	[GO:0016020]	0.86
Dde_3020	Dde_3020	Methyl-accepting chemotaxis sensory transducer with Cache sensor								chemotaxis [GO:0006935]	[GO:0006935]	0.5				0.5		plasma membrane [GO:0005886]	[GO:0005886]	0.5
Dde_3018	Dde_3018	Flagellin domain protein										0.64		structural molecule activity [GO:0005198]	[GO:0005198]	0.64				0.64
Dde_3016	Dde_3016	Anaerobic ribonucleoside-triphosphate reductase (EC 1.17.4.2)								2'-deoxyribonucleotide biosynthetic process [GO:0009265]	[GO:0009265]	0.65		ATP binding [GO:0005524]	[GO:0005524]	0.65		anaerobic ribonucleoside-triphosphate reductase complex [GO:0031250]	[GO:0031250]	0.65
Dde_2981	Dde_2981	Hemolysin A								methylation [GO:0032259]	[GO:0032259]	0.63		methyltransferase activity [GO:0008168]	[GO:0008168]	0.63				0.63
Dde_2979	Dde_2979	Carbonic anhydrase										0.62		carbonate dehydratase activity [GO:0004089]	[GO:0004089]	0.62				0.62
Dde_2975	Dde_2975	ABC-type transporter, integral membrane subunit										0.68				0.68		membrane [GO:0016020]	[GO:0016020]	0.68
Dde_2974	Dde_2974	Peptidase S24/S26A/S26B, conserved region								DNA repair [GO:0006281]	[GO:0006281]	0.71		DNA binding [GO:0003677]	[GO:0003677]	0.71				0.71
Dde_2968	Dde_2968	Methyl-accepting chemotaxis sensory transducer with Cache sensor								chemotaxis [GO:0006935]	[GO:0006935]	0.68				0.68		plasma membrane [GO:0005886]	[GO:0005886]	0.68
Dde_2966	Dde_2966	Metal dependent phosphohydrolase										0.58		hydrolase activity [GO:0016787]	[GO:0016787]	0.58				0.58
Dde_2949	Dde_2949	CI repressor								negative regulation of DNA-templated transcription [GO:0045892]	[GO:0045892]	0.83		DNA binding [GO:0003677]	[GO:0003677]	0.83				0.83
Dde_2940	Dde_2940	Type IV pilus assembly PilZ										0.62		cyclic-di-GMP binding [GO:0035438]	[GO:0035438]	0.62		bacterial-type flagellum [GO:0009288]	[GO:0009288]	0.62
Dde_2932	Dde_2932	Class III cytochrome C domain-containing protein										0.54		electron transfer activity [GO:0009055]	[GO:0009055]	0.54		membrane [GO:0016020]	[GO:0016020]	0.54
Dde_2857	Dde_2857	Methyl-accepting chemotaxis sensory transducer with Pas/Pac sensor								signal transduction [GO:0007165]	[GO:0007165]	0.71				0.71		membrane [GO:0016020]	[GO:0016020]	0.71
Dde_2848	Dde_2848	DUF255 domain-containing protein								carbohydrate metabolic process [GO:0005975]	[GO:0005975]	0.5				0.5				0.5
Dde_2846	Dde_2846	DUF218 domain-containing protein										0.65				0.65		plasma membrane [GO:0005886]	[GO:0005886]	0.65
Dde_2842	Dde_2842	AsmA family protein										0.5				0.5				0.5
Dde_2841	Dde_2841	DNA repair photolyase										0.63				0.63				0.63
Dde_2840	Dde_2840	Biotin-protein ligase N-terminal domain-containing protein										0.74				0.74				0.74
Dde_2833	Dde_2833	Lysine exporter protein (LYSE/YGGA)										0.77		amino acid transmembrane transporter activity [GO:0015171]	[GO:0015171]	0.77		plasma membrane [GO:0005886]	[GO:0005886]	0.77
Dde_2828	Dde_2828	Lipoprotein										0.5				0.5				0.5
Dde_2827	Dde_2827	UspA domain-containing protein										0.73				0.73				0.73
Dde_2826	Dde_2826	histidine kinase (EC 2.7.13.3)										0.85		phosphorelay sensor kinase activity [GO:0000155]	[GO:0000155]	0.85				0.85
Dde_2825	Dde_2825	PAS modulated sigma54 specific transcriptional regulator, Fis family								phosphorelay signal transduction system [GO:0000160]	[GO:0000160]	0.65		ATP binding [GO:0005524]	[GO:0005524]	0.65				0.65
Dde_2824	Dde_2824	Lipoprotein										0.68				0.68				0.68
Dde_2822	Dde_2822	Two component transcriptional regulator, LytTR family										0.5		DNA binding [GO:0003677]	[GO:0003677]	0.5				0.5
Dde_2820	Dde_2820	Protein tyrosine phosphatase (EC 3.1.3.48)								response to arsenic-containing substance [GO:0046685]	[GO:0046685]	0.86		protein tyrosine phosphatase activity [GO:0004725]	[GO:0004725]	0.86				0.86
Dde_2814	Dde_2814	Methyl-accepting chemotaxis sensory transducer								signal transduction [GO:0007165]	[GO:0007165]	0.71		metal ion binding [GO:0046872]	[GO:0046872]	0.71		membrane [GO:0016020]	[GO:0016020]	0.71
Dde_2809	Dde_2809	DUF2179 domain-containing protein										0.85				0.85		plasma membrane [GO:0005886]	[GO:0005886]	0.85
Dde_2808	Dde_2808	Magnesium chelatase ChlI subunit										0.69		ATP binding [GO:0005524]	[GO:0005524]	0.69				0.69
Dde_2773	Dde_2773	Magnesium chelatase ChlI subunit										0.61		ATP binding [GO:0005524]	[GO:0005524]	0.61				0.61
Dde_2772	Dde_2772	Glycosyl transferase family 2								glycosylation [GO:0070085]	[GO:0070085]	0.62		glycosyltransferase activity [GO:0016757]	[GO:0016757]	0.62		cytoplasm [GO:0005737]	[GO:0005737]	0.62
Dde_2770	Dde_2770	Uncharacterized protein										0.67				0.67				0.67
Dde_2768	Dde_2768	Extracellular ligand-binding receptor										0.76				0.76				0.76
Dde_2766	Dde_2766	Glycosyl transferase group 1										0.93		glycosyltransferase activity [GO:0016757]	[GO:0016757]	0.93				0.93
Dde_2765	Dde_2765	Polar amino acid ABC transporter, inner membrane subunit								amino acid transport [GO:0006865]	[GO:0006865]	0.77		transmembrane transporter activity [GO:0022857]	[GO:0022857]	0.77		ATP-binding cassette (ABC) transporter complex [GO:0043190]	[GO:0043190]	0.77
Dde_2763	Dde_2763	Phosphonate-transporting ATPase (EC 3.6.3.28)										0.67		ABC-type amino acid transporter activity [GO:0015424]	[GO:0015424]	0.67				0.67
Dde_2762	Dde_2762	histidine kinase (EC 2.7.13.3)								phosphorylation [GO:0016310]	[GO:0016310]	0.59		kinase activity [GO:0016301]	[GO:0016301]	0.59				0.59
Dde_2759	Dde_2759	Uncharacterized protein										0.78				0.78				0.78
Dde_2755	Dde_2755	Tetratricopeptide TPR_1 repeat-containing protein										0.71				0.71				0.71
Dde_2753	Dde_2753	Transcription activator effector binding protein										0.77				0.77				0.77
Dde_2747	Dde_2747	Lysine 2,3-aminomutase YodO family protein (EC 5.4.3.2)										0.76		4 iron, 4 sulfur cluster binding [GO:0051539]	[GO:0051539]	0.76				0.76
Dde_2742	Dde_2742	pyridoxal kinase (EC 2.7.1.35)								phosphorylation [GO:0016310]	[GO:0016310]	0.62		pyridoxal kinase activity [GO:0008478]	[GO:0008478]	0.62		cytosol [GO:0005829]	[GO:0005829]	0.62
Dde_2741	Dde_2741	Small GTP-binding protein								ribosome disassembly [GO:0032790]	[GO:0032790]	0.69		GTP binding [GO:0005525]	[GO:0005525]	0.69				0.69
Dde_2740	Dde_2740	Uncharacterized protein										0.5				0.5		membrane [GO:0016020]	[GO:0016020]	0.5
Dde_2735	Dde_2735	4-hydroxybenzoyl-CoA thioesterase										0.58		thiolester hydrolase activity [GO:0016790]	[GO:0016790]	0.58				0.58
Dde_2730	Dde_2730	Aminotransferase (EC 2.6.1.-)								biosynthetic process [GO:0009058]	[GO:0009058]	0.62		pyridoxal phosphate binding [GO:0030170]	[GO:0030170]	0.62				0.62
Dde_2729	Dde_2729	Major facilitator superfamily MFS_1										0.83		transmembrane transporter activity [GO:0022857]	[GO:0022857]	0.83		membrane [GO:0016020]	[GO:0016020]	0.83
Dde_2724	Dde_2724	NLP/P60 protein										0.78				0.78				0.78
Dde_2712	Dde_2712	Ribosomal small subunit Rsm22								translation [GO:0006412]	[GO:0006412]	0.76		metal ion binding [GO:0046872]	[GO:0046872]	0.76				0.76
Dde_2711	Dde_2711	Iron-sulfur cluster-binding protein										0.75		iron-sulfur cluster binding [GO:0051536]	[GO:0051536]	0.75				0.75
Dde_2703	Dde_2703	SAM-dependent chlorinase/fluorinase										0.71				0.71				0.71
Dde_2687	Dde_2687	histidine kinase (EC 2.7.13.3)										0.82		phosphorelay sensor kinase activity [GO:0000155]	[GO:0000155]	0.82				0.82
Dde_2681	Dde_2681	Uncharacterized protein										0.73				0.73				0.73
Dde_2680	Dde_2680	Diguanylate cyclase								cell adhesion involved in single-species biofilm formation [GO:0043709]	[GO:0043709]	0.56		diguanylate cyclase activity [GO:0052621]	[GO:0052621]	0.56		plasma membrane [GO:0005886]	[GO:0005886]	0.56
Dde_2679	Dde_2679	HPt domain-containing protein								DNA metabolic process [GO:0006259]	[GO:0006259]	0.93		ATP binding [GO:0005524]	[GO:0005524]	0.93				0.93
Dde_2660	Dde_2660	Beta-ketoacyl-acyl-carrier-protein synthase I (EC 2.3.1.41)								fatty acid biosynthetic process [GO:0006633]	[GO:0006633]	0.5		3-oxoacyl-[acyl-carrier-protein] synthase activity [GO:0004315]	[GO:0004315]	0.5		cytosol [GO:0005829]	[GO:0005829]	0.5
Dde_2658	Dde_2658	Short-chain dehydrogenase/reductase SDR										0.62		oxidoreductase activity [GO:0016491]	[GO:0016491]	0.62				0.62
Dde_2657	Dde_2657	Beta-hydroxyacyl-(Acyl-carrier-protein) dehydratase FabA/FabZ										0.71				0.71				0.71
Dde_2646	Dde_2646	Uncharacterized protein family UPF0066										0.76				0.76				0.76
Dde_2633	Dde_2633	Transcriptional regulator, MerR family										0.73		DNA binding [GO:0003677]	[GO:0003677]	0.73				0.73
Dde_2628	Dde_2628	Uncharacterized protein										0.53				0.53				0.53
Dde_2623	Dde_2623	Outer membrane protein										0.71				0.71				0.71
Dde_2622	Dde_2622	ABC-type sugar transport system, ATPase component										0.8				0.8				0.8
Dde_2620	Dde_2620	Regulatory protein, FmdB family										0.67				0.67				0.67
Dde_2617	Dde_2617	Damage-control phosphatase ARMT1-like metal-binding domain-containing protein										0.59				0.59				0.59
Dde_2613	Dde_2613	Transcriptional regulator, MucR family								regulation of DNA-templated transcription [GO:0006355]	[GO:0006355]	0.5		DNA binding [GO:0003677]	[GO:0003677]	0.5				0.5
Dde_2611	Dde_2611	Putative lipoprotein										0.69				0.69				0.69
Dde_2605	Dde_2605	HD domain-containing protein										0.69				0.69				0.69
Dde_2604	Dde_2604	CBS domain containing protein										0.6				0.6				0.6
Dde_3134	ahcY Dde_3134	Adenosylhomocysteinase (EC 3.13.2.1) (S-adenosyl-L-homocysteine hydrolase) (AdoHcyase)								L-homocysteine biosynthetic process [GO:0071269]	[GO:0071269]	0.5		adenosylhomocysteinase activity [GO:0004013]	[GO:0004013]	0.5		cytosol [GO:0005829]	[GO:0005829]	0.5
Dde_3165	truB Dde_3165	tRNA pseudouridine synthase B (EC 5.4.99.25) (tRNA pseudouridine(55) synthase) (Psi55 synthase) (tRNA pseudouridylate synthase) (tRNA-uridine isomerase)								mRNA pseudouridine synthesis [GO:1990481]	[GO:1990481]	0.62		RNA binding [GO:0003723]	[GO:0003723]	0.62				0.62
Dde_3128	buk Dde_3128	Probable butyrate kinase (BK) (EC 2.7.2.7) (Branched-chain carboxylic acid kinase)								acetate metabolic process [GO:0006083]	[GO:0006083]	0.67		acetate kinase activity [GO:0008776]	[GO:0008776]	0.67		cytoplasm [GO:0005737]	[GO:0005737]	0.67
Dde_3154	Dde_3154	Peptidase M23										0.64		metalloendopeptidase activity [GO:0004222]	[GO:0004222]	0.64				0.64
Dde_3148	Dde_3148	ABC-type transporter, periplasmic subunit family 3										0.65				0.65				0.65
Dde_3142	Dde_3142	Cyclophilin-like domain-containing protein										0.75				0.75				0.75
Dde_3129	Dde_3129	Phosphate butyryltransferase (EC 2.3.1.19)										0.86		phosphate butyryltransferase activity [GO:0050182]	[GO:0050182]	0.86				0.86
Dde_3126	Dde_3126	Alcohol dehydrogenase (EC 1.1.1.1)										0.5		alcohol dehydrogenase (NADP+) activity [GO:0008106]	[GO:0008106]	0.5		cytosol [GO:0005829]	[GO:0005829]	0.5
Dde_3123	Dde_3123	YkgJ family cysteine cluster protein										0.71				0.71				0.71
Dde_3121	Dde_3121	Aldehyde dehydrogenase								cellular aldehyde metabolic process [GO:0006081]	[GO:0006081]	0.68		aldehyde dehydrogenase (NAD+) activity [GO:0004029]	[GO:0004029]	0.68		cytoplasm [GO:0005737]	[GO:0005737]	0.68
Dde_3119	Dde_3119	Thiamine biosynthesis Thi4 protein										0.65				0.65				0.65
Dde_3117	Dde_3117	Uncharacterized protein										0.57				0.57		membrane [GO:0016020]	[GO:0016020]	0.57
Dde_3113	Dde_3113	histidine kinase (EC 2.7.13.3)										0.71		phosphorelay sensor kinase activity [GO:0000155]	[GO:0000155]	0.71				0.71
