# Supplementary material for: Long-read methylome analysis of Oleidesulfovibrio alaskensis G20 biofilm under copper stress
Source: Sci Rep. 2025 Oct 31;15:38250. doi: 10.1038/s41598-025-22029-8 (PMC12579266; doi:10.1038/s41598-025-22029-8)
Supplement: Supplementary file 11 — Supplementary Material 11 [file 41598_2025_22029_MOESM11_ESM.xlsx]

## Sheet: 0µM
Common methylation positions identified in both 0 µM and 30 µM
Position_bc01	gene_id	old_locus_tag	Modification	Strand	Modified_bases	Unmodified_bases	Other_mod_base	Modification_below_threshold	Other_bases	Total_coverage	PM_CB	SNP_Position	SNP_Position_Strand	RefBase	Sequence	site_strand	motif	motif_raw	index
7013	DDE_RS00025	Dde_0004	5mC	+	9	6	0	0	1	16	0.56	NC_007519.1:7013	NC_007519.1:7013--	G	CCGTGAATTCACGGAAGAAAAGTA	0	TCCG	1-YTCCGKCNNNNNVNN	2637
9815	DDE_RS00040	Dde_0009	5mC	+	9	4	0	0	1	14	0.64	NC_007519.1:9815	NC_007519.1:9815-+	C	TTATGCGTTGTCCGGCCGTAAGCG	0	TCCG	1-YTCCGKCNNNNNVNN	3867
10608	DDE_RS00045	Dde_0011	5mC	+	14	7	0	0	0	21	0.67	NC_007519.1:10608	NC_007519.1:10608--	G	GAAGCGACAGCCGGAGTGATGCGG	0	TCCG	1-YTCCGKCNNNNNVNN	4176
11469	DDE_RS00045	Dde_0011	5mC	+	16	4	0	0	3	23	0.7	NC_007519.1:11469	NC_007519.1:11469--	G	ATGCGGCAGGCCGGAAAACGCAAT	0	TCCG	1-YTCCGKCNNNNNVNN	4556
12835	DDE_RS00050	Dde_0012	5mC	+	11	3	0	0	1	15	0.73	NC_007519.1:12835	NC_007519.1:12835-+	C	CAAGTTCCTTTCCGATGACGAGCG	0	TCCG	1-YTCCGKCNNNNNVNN	5097
18374	DDE_RS00080	Dde_0020	5mC	+	13	8	0	0	0	21	0.62	NC_007519.1:18374	NC_007519.1:18374-+	C	ATGGCCGCTCTCCGTGTTTCGTCA	0	TCCG	1-YTCCGKCNNNNNVNN	7339
23202	DDE_RS00105	Dde_0028	5mC	+	13	4	0	0	2	19	0.68	NC_007519.1:23202	NC_007519.1:23202-+	C	CCAGTCCTTTTCCGTAGTCGGAAA	0	TCCG	1-YTCCGKCNNNNNVNN	9529
24057	DDE_RS00110	Dde_0029	5mC	+	11	7	0	0	0	18	0.61	NC_007519.1:24057	NC_007519.1:24057-+	C	TGCGGGCATGTCCGGCTGTCAGCG	0	TCCG	1-YTCCGKCNNNNNVNN	9906
32234	DDE_RS00145	Dde_0039	5mC	+	15	3	0	0	1	19	0.79	NC_007519.1:32234	NC_007519.1:32234--	G	TCCTGCGTTGCCGGATTGTTCCAC	0	TCCG	1-YTCCGKCNNNNNVNN	13580
33560	DDE_RS00155	Dde_0042	5mC	+	13	6	0	0	0	19	0.68	NC_007519.1:33560	NC_007519.1:33560--	G	TACTCTCTTGCCGGATACCGTTTT	0	TCCG	1-YTCCGKCNNNNNVNN	14253
34486	DDE_RS00155	Dde_0042	5mC	+	14	6	0	0	1	21	0.67	NC_007519.1:34486	NC_007519.1:34486--	G	TTTTCATCTGCCGGAATCGTCATT	0	TCCG	1-YTCCGKCNNNNNVNN	14701
35189	DDE_RS00165	Dde_0044	5mC	+	10	8	0	0	0	18	0.56	NC_007519.1:35189	NC_007519.1:35189--	G	GCAGGCAGAGTCGGAAGTGGCCGC	0	TCCG	1-YTCCGKCNNNNNVNN	15033
39135	DDE_RS00185	Dde_0048	5mC	+	10	7	0	0	0	17	0.59	NC_007519.1:39135	NC_007519.1:39135--	G	GTCCATGGAGACGGAATCAGGCAC	0	TCCG	1-YTCCGKCNNNNNVNN	17094
40399	DDE_RS00190	Dde_0050	5mC	+	17	4	0	0	0	21	0.81	NC_007519.1:40399	NC_007519.1:40399--	G	CAGGTGGCAAACGGAGTGGTGGAC	0	TCCG	1-YTCCGKCNNNNNVNN	17683
42460	DDE_RS00200	Dde_0054	5mC	+	14	6	0	0	0	20	0.7	NC_007519.1:42460	NC_007519.1:42460--	G	TGAGCCGACACCGGAAAGCTTGAA	0	TCCG	1-YTCCGKCNNNNNVNN	18415
42866	DDE_RS00200	Dde_0054	5mC	+	14	5	0	0	0	19	0.74	NC_007519.1:42866	NC_007519.1:42866--	G	ATGTAGTTTGCCGGATCTTCTGCC	0	TCCG	1-YTCCGKCNNNNNVNN	18579
43939	DDE_RS00200	Dde_0054	5mC	+	12	8	0	0	0	20	0.6	NC_007519.1:43939	NC_007519.1:43939--	G	GCCTCCCGTGCCGGAAGGCTCCAC	0	TCCG	1-YTCCGKCNNNNNVNN	19017
45896	DDE_RS00205	Dde_0056	5mC	+	11	4	0	0	1	16	0.69	NC_007519.1:45896	NC_007519.1:45896--	G	ATGCCGATGACCGGAATGCTGACA	0	TCCG	1-YTCCGKCNNNNNVNN	19833
46995	DDE_RS00210	Dde_0057	5mC	+	14	6	0	0	0	20	0.7	NC_007519.1:46995	NC_007519.1:46995--	G	ATGCTTTCAAACGGATAGCATCCG	0	TCCG	1-YTCCGKCNNNNNVNN	20319
50917	DDE_RS00220	Dde_0059	5mC	+	15	7	0	0	1	23	0.65	NC_007519.1:50917	NC_007519.1:50917--	G	GAATGGCCGAACGGATTTTGCTCA	0	TCCG	1-YTCCGKCNNNNNVNN	22174
51279	DDE_RS00225	Dde_0060	5mC	+	11	9	0	0	1	21	0.52	NC_007519.1:51279	NC_007519.1:51279--	G	CAGCTGGAAGACGGAGCTGTCAAA	0	TCCG	1-YTCCGKCNNNNNVNN	22318
61777	DDE_RS00265	Dde_0070	5mC	+	24	6	0	0	1	31	0.77	NC_007519.1:61777	NC_007519.1:61777--	G	TTTTTTTCTGACGGAGCCGCAGCT	0	TCCG	1-YTCCGKCNNNNNVNN	27238
63529	DDE_RS00280	Dde_0074	5mC	+	15	7	0	0	1	23	0.65	NC_007519.1:63529	NC_007519.1:63529--	G	GCGTTGTTGGCCGGATAGGTGACG	0	TCCG	1-YTCCGKCNNNNNVNN	28014
63552	DDE_RS00280	Dde_0074	5mC	+	16	8	0	0	2	26	0.62	NC_007519.1:63552	NC_007519.1:63552--	G	GGGGCCGGGAACGGAGACATGCCA	0	TCCG	1-YTCCGKCNNNNNVNN	28027
64924	DDE_RS00285	Dde_0075	5mC	+	16	8	0	0	2	26	0.62	NC_007519.1:64924	NC_007519.1:64924--	G	CACATACACGACGGAACGCGCACC	0	TCCG	1-YTCCGKCNNNNNVNN	28693
65565	DDE_RS00290	Dde_0076	5mC	+	22	6	0	0	1	29	0.76	NC_007519.1:65565	NC_007519.1:65565--	G	CAGCAGGGCCACGGAATAGGTGCC	0	TCCG	1-YTCCGKCNNNNNVNN	29032
66317	DDE_RS00290	Dde_0076	5mC	+	18	12	0	0	1	31	0.58	NC_007519.1:66317	NC_007519.1:66317--	G	GCCGCGAGTATCGGATATGGGTCT	0	TCCG	1-YTCCGKCNNNNNVNN	29370
67421	DDE_RS00295	Dde_0077	5mC	+	21	10	0	0	0	31	0.68	NC_007519.1:67421	NC_007519.1:67421--	G	AAAAAGCTGGGCGGAAGCTATTGC	0	TCCG	1-YTCCGKCNNNNNVNN	29967
67532	DDE_RS00295	Dde_0077	5mC	+	20	10	0	0	0	30	0.67	NC_007519.1:67532	NC_007519.1:67532--	G	GCGCGGCTGGCCGGAGTGGACGGC	0	TCCG	1-YTCCGKCNNNNNVNN	30017
68242	DDE_RS00300	Dde_0079	5mC	+	19	6	0	0	3	28	0.68	NC_007519.1:68242	NC_007519.1:68242--	G	CCCTCTGCTGACGGATTTTTCGGC	0	TCCG	1-YTCCGKCNNNNNVNN	30335
68902	DDE_RS00300	Dde_0079	5mC	+	23	5	0	0	3	31	0.74	NC_007519.1:68902	NC_007519.1:68902--	G	AGGCCGTCTGCCGGATTACTGCAT	0	TCCG	1-YTCCGKCNNNNNVNN	30646
70404	DDE_RS00305	Dde_R0001	5mC	+	16	11	0	0	2	29	0.55	NC_007519.1:70404	NC_007519.1:70404--	G	CAAGCGTTAATCGGAATCACTGGG	0	TCCG	1-YTCCGKCNNNNNVNN	31294
71185	DDE_RS00305	Dde_R0001	5mC	+	21	8	0	0	2	31	0.68	NC_007519.1:71185	NC_007519.1:71185--	G	CTGCATGAAGTCGGAATCGCTAGT	0	TCCG	1-YTCCGKCNNNNNVNN	31621
77751	DDE_RS00340	Dde_0084	5mC	+	10	10	0	0	0	20	0.5	NC_007519.1:77751	NC_007519.1:77751--	G	ATACTTGTAATCGGAACAGAACCG	0	TCCG	1-YTCCGKCNNNNNVNN	34421
78017	DDE_RS00340	Dde_0084	5mC	+	15	6	0	0	0	21	0.71	NC_007519.1:78017	NC_007519.1:78017--	G	CCGCTGGTCGCCGGAACTTGACCG	0	TCCG	1-YTCCGKCNNNNNVNN	34567
78520	DDE_RS00345	Dde_0085	5mC	+	13	8	0	0	0	21	0.62	NC_007519.1:78520	NC_007519.1:78520--	G	TTGAGAATTATCGGAGTATGGAGC	0	TCCG	1-YTCCGKCNNNNNVNN	34842
79123	DDE_RS00345	Dde_0085	5mC	+	15	7	0	0	3	25	0.6	NC_007519.1:79123	NC_007519.1:79123--	G	AAAGCAATCCACGGAACCAGCAGC	0	TCCG	1-YTCCGKCNNNNNVNN	35154
80264	DDE_RS00350	Dde_0086	5mC	+	11	4	0	0	2	17	0.65	NC_007519.1:80264	NC_007519.1:80264--	G	GGCCTCAGGAACGGATAATAACCG	0	TCCG	1-YTCCGKCNNNNNVNN	35700
80480	DDE_RS00355	Dde_0087	5mC	+	13	7	0	0	1	21	0.62	NC_007519.1:80480	NC_007519.1:80480--	G	GTGGAAAAGGCCGGAAGCGGGGGG	0	TCCG	1-YTCCGKCNNNNNVNN	35813
80930	DDE_RS00355	Dde_0087	5mC	+	12	7	0	0	0	19	0.63	NC_007519.1:80930	NC_007519.1:80930--	G	AGGTGGATGTCCGGAAAGCTTCTG	0	TCCG	1-YTCCGKCNNNNNVNN	36060
80952	DDE_RS00355	Dde_0087	5mC	+	15	5	0	0	0	20	0.75	NC_007519.1:80952	NC_007519.1:80952--	G	TGATAAATTGCCGGATGGTTTCCG	0	TCCG	1-YTCCGKCNNNNNVNN	36069
83390	DDE_RS00370	Dde_0090	5mC	+	15	9	0	0	2	26	0.58	NC_007519.1:83390	NC_007519.1:83390--	G	GCTGCGCAGGGCGGAAAGACGCTG	0	TCCG	1-YTCCGKCNNNNNVNN	37350
84336	DDE_RS00375	Dde_0092	5mC	+	20	2	0	0	2	24	0.83	NC_007519.1:84336	NC_007519.1:84336--	G	GGGTTTGTCATCGGAGTGGATGCC	0	TCCG	1-YTCCGKCNNNNNVNN	37839
84387	DDE_RS00375	Dde_0092	5mC	+	15	4	0	0	1	20	0.75	NC_007519.1:84387	NC_007519.1:84387--	G	GTGGACATAGCCGGAGGGCACGCC	0	TCCG	1-YTCCGKCNNNNNVNN	37873
90211	DDE_RS00405	Dde_0099	5mC	+	13	6	0	0	2	21	0.62	NC_007519.1:90211	NC_007519.1:90211--	G	TTCCAGCTGACCGGAAACGGTCAG	0	TCCG	1-YTCCGKCNNNNNVNN	40982
91710	DDE_RS00410	Dde_0102	5mC	+	18	8	0	0	2	28	0.64	NC_007519.1:91710	NC_007519.1:91710--	G	GAAAACCCCAACGGAACGTTTCTG	0	TCCG	1-YTCCGKCNNNNNVNN	41671
92247	DDE_RS00410	Dde_0102	5mC	+	16	8	0	0	1	25	0.64	NC_007519.1:92247	NC_007519.1:92247--	G	GCGGGCATCAACGGATCGGGCAAG	0	TCCG	1-YTCCGKCNNNNNVNN	41955
93167	DDE_RS00410	Dde_0102	5mC	+	14	10	0	0	0	24	0.58	NC_007519.1:93167	NC_007519.1:93167--	G	GCATACGCTGTCGGACCTGACCGA	0	TCCG	1-YTCCGKCNNNNNVNN	42403
99462	DDE_RS00435	Dde_0108	5mC	+	16	6	0	0	0	22	0.73	NC_007519.1:99462	NC_007519.1:99462--	G	GGCACCTCCTACGGAAAATATCAG	0	TCCG	1-YTCCGKCNNNNNVNN	45604
106340	DDE_RS00455	Dde_0113	5mC	+	10	8	0	0	0	18	0.56	NC_007519.1:106340	NC_007519.1:106340--	G	GATATCGTATACGGATTTACCCAG	0	TCCG	1-YTCCGKCNNNNNVNN	49073
108145	DDE_RS00465	Dde_0115	5mC	+	14	2	0	0	1	17	0.82	NC_007519.1:108145	NC_007519.1:108145--	G	CAGCCGTGAAACGGAAATTGAAAT	0	TCCG	1-YTCCGKCNNNNNVNN	49874
111282	DDE_RS00475	Dde_0119	5mC	+	25	7	0	0	1	33	0.76	NC_007519.1:111282	NC_007519.1:111282-+	C	TGAAGTCCTTTCCGGCAGGGCGGA	0	TCCG	1-YTCCGKCNNNNNVNN	51403
112050	DDE_RS00480	Dde_0120	5mC	+	19	7	0	0	3	29	0.66	NC_007519.1:112050	NC_007519.1:112050-+	C	CGCCTCCTGCTCCGGCCAGATACC	0	TCCG	1-YTCCGKCNNNNNVNN	51819
112472	DDE_RS00480	Dde_0120	5mC	+	15	6	0	0	1	22	0.68	NC_007519.1:112472	NC_007519.1:112472--	G	CTTTGTTTACACGGACTTCACCCT	0	TCCG	1-YTCCGKCNNNNNVNN	52050
114120	DDE_RS00485	Dde_0121	5mC	+	14	5	0	0	4	23	0.61	NC_007519.1:114120	NC_007519.1:114120--	G	GGTATTCAGGGCGGAACGGGCAGC	0	TCCG	1-YTCCGKCNNNNNVNN	52889
114327	DDE_RS00485	Dde_0121	5mC	+	13	10	0	0	3	26	0.5	NC_007519.1:114327	NC_007519.1:114327--	G	GGCATCGGCAACGGAAGGCAGTAC	0	TCCG	1-YTCCGKCNNNNNVNN	53011
116224	DDE_RS00495	Dde_0123	5mC	+	18	13	0	0	1	32	0.56	NC_007519.1:116224	NC_007519.1:116224-+	C	CATGGACAACTCCGGCCAGAGGCA	0	TCCG	1-YTCCGKCNNNNNVNN	54052
118234	DDE_RS00510	Dde_0126	5mC	+	6	5	0	0	1	12	0.5	NC_007519.1:118234	NC_007519.1:118234--	G	GAGCAGACTCTCGGAGCGCGTGAA	0	TCCG	1-YTCCGKCNNNNNVNN	55211
118821	DDE_RS00515	Dde_0127	5mC	+	13	6	0	0	1	20	0.65	NC_007519.1:118821	NC_007519.1:118821--	G	AGCACATCGGCCGGAACCGGACCT	0	TCCG	1-YTCCGKCNNNNNVNN	55547
118936	DDE_RS00515	Dde_0127	5mC	+	19	7	0	0	0	26	0.73	NC_007519.1:118936	NC_007519.1:118936-+	C	GCGGATTGACTCCGGCCACTGCCA	0	TCCG	1-YTCCGKCNNNNNVNN	55616
120233	DDE_RS00520	Dde_0128	5mC	+	9	6	0	0	2	17	0.53	NC_007519.1:120233	NC_007519.1:120233--	G	CGGGCCGCCACCGGAGCGGCAAGT	0	TCCG	1-YTCCGKCNNNNNVNN	56387
120498	DDE_RS00520	Dde_0128	5mC	+	15	12	0	0	1	28	0.54	NC_007519.1:120498	NC_007519.1:120498-+	C	CAGGGTCCGCTCCGATGGAGGTGC	0	TCCG	1-YTCCGKCNNNNNVNN	56549
121273	DDE_RS00525	Dde_0129	5mC	+	9	9	0	0	0	18	0.5	NC_007519.1:121273	NC_007519.1:121273--	G	AAGGCGAAAAACGGAATGGTAATG	0	TCCG	1-YTCCGKCNNNNNVNN	56930
122681	DDE_RS00530	Dde_0130	5mC	+	11	9	0	0	1	21	0.52	NC_007519.1:122681	NC_007519.1:122681--	G	CCATGTCCCGCCGGATTGTTCCCA	0	TCCG	1-YTCCGKCNNNNNVNN	57674
127290	DDE_RS00550	Dde_0136	5mC	+	11	7	0	0	2	20	0.55	NC_007519.1:127290	NC_007519.1:127290--	G	CATCACATAAACGGACAACGGCAG	0	TCCG	1-YTCCGKCNNNNNVNN	60088
130401	DDE_RS00565	Dde_0139	5mC	+	7	4	0	0	3	14	0.5	NC_007519.1:130401	NC_007519.1:130401--	G	TGCCGCGGTACCGGATGGTGCCGC	0	TCCG	1-YTCCGKCNNNNNVNN	61636
130791	DDE_RS00565	Dde_0139	5mC	+	14	10	0	0	1	25	0.56	NC_007519.1:130791	NC_007519.1:130791--	G	CCTTGAGCTTGCGGAAAACATCAA	0	TCCG	1-YTCCGKCNNNNNVNN	61839
132568	DDE_RS00575	Dde_0141	5mC	+	12	6	0	0	2	20	0.6	NC_007519.1:132568	NC_007519.1:132568--	G	CGGCCATCTGGCGGATAAGGTCGT	0	TCCG	1-YTCCGKCNNNNNVNN	62829
134693	DDE_RS00580	Dde_0145	5mC	+	20	7	0	0	1	28	0.71	NC_007519.1:134693	NC_007519.1:134693--	G	GACGGCAGTGCCGGAATTGATGCC	0	TCCG	1-YTCCGKCNNNNNVNN	63845
135223	DDE_RS00585	Dde_0146	5mC	+	13	5	0	0	1	19	0.68	NC_007519.1:135223	NC_007519.1:135223--	G	GTGTGGGAAGCCGGAGTGCGCTCC	0	TCCG	1-YTCCGKCNNNNNVNN	64137
139205	DDE_RS00620	Dde_0152	5mC	+	11	8	0	0	3	22	0.5	NC_007519.1:139205	NC_007519.1:139205--	G	AAGGATGTGGTCGGACAGGCCCAG	0	TCCG	1-YTCCGKCNNNNNVNN	66048
142118	DDE_RS00630	Dde_0154	5mC	+	15	7	0	0	2	24	0.62	NC_007519.1:142118	NC_007519.1:142118--	G	ATGCAGCAGACCGGAAACCGCAAG	0	TCCG	1-YTCCGKCNNNNNVNN	67440
142207	DDE_RS00635	Dde_0155	5mC	+	13	6	0	0	0	19	0.68	NC_007519.1:142207	NC_007519.1:142207-+	C	TGAGCTACAGTCCGTTGGCGGTGA	0	TCCG	1-YTCCGKCNNNNNVNN	67482
144405	DDE_RS00640	Dde_0157	5mC	+	26	3	0	0	1	30	0.87	NC_007519.1:144405	NC_007519.1:144405--	G	TCCTCTTCTGCCGGAGCGCTGTGC	0	TCCG	1-YTCCGKCNNNNNVNN	68578
144637	DDE_RS00640	Dde_0157	5mC	+	19	3	0	0	2	24	0.79	NC_007519.1:144637	NC_007519.1:144637--	G	CTTCATGGTATCGGAAGGCTTCGC	0	TCCG	1-YTCCGKCNNNNNVNN	68691
145079	DDE_RS00645	Dde_0158	5mC	+	17	10	0	0	0	27	0.63	NC_007519.1:145079	NC_007519.1:145079--	G	GCCACGGCGGCCGGAGCCGGTGCG	0	TCCG	1-YTCCGKCNNNNNVNN	68903
151599	DDE_RS00680	Dde_0167	5mC	+	16	8	0	0	0	24	0.67	NC_007519.1:151599	NC_007519.1:151599--	G	GATATAGGCACCGGAGTTTACCGC	0	TCCG	1-YTCCGKCNNNNNVNN	71824
154130	DDE_RS00695	Dde_0171	5mC	+	17	12	0	0	0	29	0.59	NC_007519.1:154130	NC_007519.1:154130--	G	GTCCTGAAAGCCGGAGAATTTGAG	0	TCCG	1-YTCCGKCNNNNNVNN	72976
154850	DDE_RS00695	Dde_0171	5mC	+	15	6	0	0	2	23	0.65	NC_007519.1:154850	NC_007519.1:154850--	G	CAGCAGCACCACGGATTTGAGCGG	0	TCCG	1-YTCCGKCNNNNNVNN	73367
155161	DDE_RS00695	Dde_0171	5mC	+	12	9	0	0	0	21	0.57	NC_007519.1:155161	NC_007519.1:155161--	G	GCTCGTAAAAACGGAAAATACCGC	0	TCCG	1-YTCCGKCNNNNNVNN	73519
156683	DDE_RS00705	Dde_0173	5mC	+	19	7	0	0	1	27	0.7	NC_007519.1:156683	NC_007519.1:156683--	G	AGGCACGATGCCGGAGTGGGGCTG	0	TCCG	1-YTCCGKCNNNNNVNN	74307
157259	DDE_RS00705	Dde_0173	5mC	+	20	5	0	0	2	27	0.74	NC_007519.1:157259	NC_007519.1:157259--	G	ATGCTGATGAACGGAATACCGCAG	0	TCCG	1-YTCCGKCNNNNNVNN	74602
158029	DDE_RS00705	Dde_0173	5mC	+	22	3	0	0	0	25	0.88	NC_007519.1:158029	NC_007519.1:158029--	G	GCGCAGTTTGCCGGACTGTTCTTC	0	TCCG	1-YTCCGKCNNNNNVNN	74996
161804	DDE_RS00725	Dde_0176	5mC	+	17	6	0	0	1	24	0.71	NC_007519.1:161804	NC_007519.1:161804--	G	CGCTTCCAGGGCGGAAACAACGCG	0	TCCG	1-YTCCGKCNNNNNVNN	76934
161909	DDE_RS00725	Dde_0176	5mC	+	13	11	0	0	1	25	0.52	NC_007519.1:161909	NC_007519.1:161909--	G	CTTATCGGCAACGGAGTGGTGCTG	0	TCCG	1-YTCCGKCNNNNNVNN	76982
165530	DDE_RS00740	Dde_0179	5mC	+	16	10	0	0	1	27	0.59	NC_007519.1:165530	NC_007519.1:165530--	G	ATGCCGCCGAACGGAATAATCCGC	0	TCCG	1-YTCCGKCNNNNNVNN	78741
165643	DDE_RS00740	Dde_0179	5mC	+	14	11	0	0	1	26	0.54	NC_007519.1:165643	NC_007519.1:165643--	G	GGGACTGCTGCCGGAGGCACGTAC	0	TCCG	1-YTCCGKCNNNNNVNN	78795
168272	DDE_RS00755	Dde_0182	5mC	+	18	5	0	0	2	25	0.72	NC_007519.1:168272	NC_007519.1:168272--	G	TTTGTCTTCCACGGAAAAGGGCAG	0	TCCG	1-YTCCGKCNNNNNVNN	80147
170246	DDE_RS00765	Dde_0184	5mC	+	14	7	0	0	0	21	0.67	NC_007519.1:170246	NC_007519.1:170246--	G	TTTCTGCCCGCCGGAAAGCTCGGC	0	TCCG	1-YTCCGKCNNNNNVNN	81135
170508	DDE_RS00765	Dde_0184	5mC	+	14	8	0	0	1	23	0.61	NC_007519.1:170508	NC_007519.1:170508--	G	CCGCTGTCCGGCGGAATGAGATAG	0	TCCG	1-YTCCGKCNNNNNVNN	81251
170594	DDE_RS00765	Dde_0184	5mC	+	11	8	0	0	0	19	0.58	NC_007519.1:170594	NC_007519.1:170594--	G	ACCCTTGTTGACGGAAAGGGTGAC	0	TCCG	1-YTCCGKCNNNNNVNN	81284
173799	DDE_RS00785	Dde_0188	5mC	+	11	8	0	0	2	21	0.52	NC_007519.1:173799	NC_007519.1:173799--	G	TGGATGGGAAACGGATAGCTGGGA	0	TCCG	1-YTCCGKCNNNNNVNN	82823
174218	DDE_RS00785	Dde_0188	5mC	+	12	9	0	0	3	24	0.5	NC_007519.1:174218	NC_007519.1:174218--	G	GTGCTGTATGACGGAACGGCCGAC	0	TCCG	1-YTCCGKCNNNNNVNN	83008
174679	DDE_RS00790	Dde_0189	5mC	+	19	5	0	0	0	24	0.79	NC_007519.1:174679	NC_007519.1:174679--	G	ATGACATAGGTCGGAACAGCCATG	0	TCCG	1-YTCCGKCNNNNNVNN	83241
174892	DDE_RS00790	Dde_0189	5mC	+	13	6	0	0	3	22	0.59	NC_007519.1:174892	NC_007519.1:174892--	G	TGGTTGCCCAGCGGAATGCCTGCA	0	TCCG	1-YTCCGKCNNNNNVNN	83329
175617	DDE_RS00790	Dde_0189	5mC	+	11	6	0	0	1	18	0.61	NC_007519.1:175617	NC_007519.1:175617--	G	GTCCTCCCAGCCGGAGGTGGAAGT	0	TCCG	1-YTCCGKCNNNNNVNN	83650
177732	DDE_RS00800	Dde_0193	5mC	+	17	1	0	0	4	22	0.77	NC_007519.1:177732	NC_007519.1:177732--	G	TCTCCCGTGGCCGGATCGGGGGCG	0	TCCG	1-YTCCGKCNNNNNVNN	84512
178088	DDE_RS00800	Dde_0193	5mC	+	15	5	0	0	0	20	0.75	NC_007519.1:178088	NC_007519.1:178088--	G	GACAAGCGGCACGGAAAGCATACA	0	TCCG	1-YTCCGKCNNNNNVNN	84660
178125	DDE_RS00800	Dde_0193	5mC	+	11	6	0	0	0	17	0.65	NC_007519.1:178125	NC_007519.1:178125--	G	TTGCCCATGGCCGGAATAAGTGCG	0	TCCG	1-YTCCGKCNNNNNVNN	84682
178503	DDE_RS00800	Dde_0193	5mC	+	14	4	0	0	0	18	0.78	NC_007519.1:178503	NC_007519.1:178503--	G	CCCAGCTCCACCGGACGGAATGTT	0	TCCG	1-YTCCGKCNNNNNVNN	84863
178507	DDE_RS00800	Dde_0193	5mC	+	16	4	0	0	0	20	0.8	NC_007519.1:178507	NC_007519.1:178507--	G	GCTCCACCGGACGGAATGTTTCCA	0	TCCG	1-YTCCGKCNNNNNVNN	84866
181643	DDE_RS00825	Dde_0197	5mC	+	15	7	0	0	0	22	0.68	NC_007519.1:181643	NC_007519.1:181643--	G	GGAAATCCGGCCGGAGTCATGGAT	0	TCCG	1-YTCCGKCNNNNNVNN	86283
182724	DDE_RS00835	Dde_0201	5mC	+	13	11	0	0	0	24	0.54	NC_007519.1:182724	NC_007519.1:182724-+	C	TTTATGTGGCTCCGGCCATGAACA	0	TCCG	1-YTCCGKCNNNNNVNN	86758
183518	DDE_RS00840	Dde_0202	5mC	+	12	5	0	0	2	19	0.63	NC_007519.1:183518	NC_007519.1:183518--	G	TTCTGGGCGGCCGGAGTTTTCGTT	0	TCCG	1-YTCCGKCNNNNNVNN	87116
184241	DDE_RS00845	Dde_0203	5mC	+	19	2	0	0	2	23	0.83	NC_007519.1:184241	NC_007519.1:184241--	G	TGGCTGGAGAACGGAAACTGCAGG	0	TCCG	1-YTCCGKCNNNNNVNN	87474
184971	DDE_RS00855	Dde_0205	5mC	+	13	4	0	0	2	19	0.68	NC_007519.1:184971	NC_007519.1:184971--	G	CCCCTTATTGCCGGAACCAGCCAG	0	TCCG	1-YTCCGKCNNNNNVNN	87783
185114	DDE_RS00855	Dde_0205	5mC	+	12	7	0	0	1	20	0.6	NC_007519.1:185114	NC_007519.1:185114--	G	CCGGCAGTGGTCGGAACATATGCG	0	TCCG	1-YTCCGKCNNNNNVNN	87843
187079	DDE_RS00870	Dde_0208	5mC	+	12	8	0	0	1	21	0.57	NC_007519.1:187079	NC_007519.1:187079--	G	TTTGATCATGCCGGAAAGCGACCA	0	TCCG	1-YTCCGKCNNNNNVNN	88778
188845	DDE_RS00875	Dde_0209	5mC	+	10	7	0	0	0	17	0.59	NC_007519.1:188845	NC_007519.1:188845--	G	GAATCCGGCATCGGAATCGTCCTG	0	TCCG	1-YTCCGKCNNNNNVNN	89565
191800	DDE_RS17370	Dde_0211	5mC	+	13	10	0	0	0	23	0.57	NC_007519.1:191800	NC_007519.1:191800--	G	CCCACAGCGAGCGGACGGACGGAA	0	TCCG	1-YTCCGKCNNNNNVNN	90720
191804	DDE_RS17370	Dde_0211	5mC	+	16	6	0	0	0	22	0.73	NC_007519.1:191804	NC_007519.1:191804--	G	CAGCGAGCGGACGGACGGAACGGT	0	TCCG	1-YTCCGKCNNNNNVNN	90722
191808	DDE_RS17370	Dde_0211	5mC	+	15	10	0	0	0	25	0.6	NC_007519.1:191808	NC_007519.1:191808--	G	GAGCGGACGGACGGAACGGTTTCC	0	TCCG	1-YTCCGKCNNNNNVNN	90725
193968	DDE_RS00890	Dde_0212	5mC	+	16	3	0	0	2	21	0.76	NC_007519.1:193968	NC_007519.1:193968--	G	TATGGAAGAGACGGAGTTCGACGT	0	TCCG	1-YTCCGKCNNNNNVNN	91649
194100	DDE_RS00890	Dde_0212	5mC	+	12	8	0	0	0	20	0.6	NC_007519.1:194100	NC_007519.1:194100--	G	GCATGCGGCTACGGAAAGCCGCTG	0	TCCG	1-YTCCGKCNNNNNVNN	91707
195107	DDE_RS00895	Dde_0213	5mC	+	12	5	0	0	0	17	0.71	NC_007519.1:195107	NC_007519.1:195107-+	C	AAAGCACCTCTCCGGCATGGGGGT	0	TCCG	1-YTCCGKCNNNNNVNN	92177
195521	DDE_RS00900	Dde_0214	5mC	+	15	4	0	0	0	19	0.79	NC_007519.1:195521	NC_007519.1:195521-+	C	AAAGGTGAAATCCGTTTTCCAGCG	0	TCCG	1-YTCCGKCNNNNNVNN	92350
195677	DDE_RS00900	Dde_0214	5mC	+	11	9	0	0	1	21	0.52	NC_007519.1:195677	NC_007519.1:195677--	G	TATGAAGTTGCCGGAATTGACCTC	0	TCCG	1-YTCCGKCNNNNNVNN	92419
196587	DDE_RS00905	Dde_0215	5mC	+	12	2	0	0	4	18	0.67	NC_007519.1:196587	NC_007519.1:196587--	G	TGGTGGCATACCGGACGGGAGCTG	0	TCCG	1-YTCCGKCNNNNNVNN	92827
196754	DDE_RS00905	Dde_0215	5mC	+	18	3	0	0	0	21	0.86	NC_007519.1:196754	NC_007519.1:196754--	G	CGGTGCTGTGCCGGAGAATCTGCG	0	TCCG	1-YTCCGKCNNNNNVNN	92913
197052	DDE_RS00905	Dde_0215	5mC	+	12	10	0	0	0	22	0.55	NC_007519.1:197052	NC_007519.1:197052--	G	CATGCGCAGGCCGGAGAAGTCACC	0	TCCG	1-YTCCGKCNNNNNVNN	93049
197372	DDE_RS00905	Dde_0215	5mC	+	14	4	0	0	2	20	0.7	NC_007519.1:197372	NC_007519.1:197372--	G	CAACGGCAGCACGGACGGAGCACA	0	TCCG	1-YTCCGKCNNNNNVNN	93215
201374	DDE_RS00925	Dde_0218	5mC	+	15	5	0	0	1	21	0.71	NC_007519.1:201374	NC_007519.1:201374--	G	TGCGCAGCAACCGGAGGCCGCCCG	0	TCCG	1-YTCCGKCNNNNNVNN	95051
208091	DDE_RS00955	Dde_0225	5mC	+	9	7	0	0	1	17	0.53	NC_007519.1:208091	NC_007519.1:208091--	G	CCACATCGGGACGGAGGGCAAGGA	0	TCCG	1-YTCCGKCNNNNNVNN	98271
208824	DDE_RS00955	Dde_0225	5mC	+	14	4	0	0	2	20	0.7	NC_007519.1:208824	NC_007519.1:208824--	G	CAGCCGGGTGTCGGATGTAAGCAG	0	TCCG	1-YTCCGKCNNNNNVNN	98642
209637	DDE_RS00955	Dde_0225	5mC	+	12	10	0	0	0	22	0.55	NC_007519.1:209637	NC_007519.1:209637--	G	GTTGCCCCGCACGGAAACGCGCAG	0	TCCG	1-YTCCGKCNNNNNVNN	99040
209817	DDE_RS00955	Dde_0225	5mC	+	13	10	0	0	0	23	0.57	NC_007519.1:209817	NC_007519.1:209817--	G	CAGCCAGTTGCCGGAAAAACTGAA	0	TCCG	1-YTCCGKCNNNNNVNN	99133
211380	DDE_RS00955	Dde_0225	5mC	+	12	8	0	0	2	22	0.55	NC_007519.1:211380	NC_007519.1:211380--	G	AGGCATAAGGTCGGAGAAGTTGTA	0	TCCG	1-YTCCGKCNNNNNVNN	99888
211500	DDE_RS00955	Dde_0225	5mC	+	10	6	0	0	2	18	0.56	NC_007519.1:211500	NC_007519.1:211500--	G	TGCCGCCCTGACGGAGCGGAAGGA	0	TCCG	1-YTCCGKCNNNNNVNN	99945
211519	DDE_RS00955	Dde_0225	5mC	+	13	4	0	0	2	19	0.68	NC_007519.1:211519	NC_007519.1:211519--	G	AAGGAGATGAACGGACCGGAGCCG	0	TCCG	1-YTCCGKCNNNNNVNN	99955
211602	DDE_RS00955	Dde_0225	5mC	+	12	7	0	0	2	21	0.57	NC_007519.1:211602	NC_007519.1:211602--	G	CATGCCGCCCACGGAACAGTTGCG	0	TCCG	1-YTCCGKCNNNNNVNN	100000
212469	DDE_RS00960	Dde_0227	5mC	+	13	6	0	0	3	22	0.59	NC_007519.1:212469	NC_007519.1:212469--	G	GATGAGACGGGCGGAACGGAAAGC	0	TCCG	1-YTCCGKCNNNNNVNN	100460
212474	DDE_RS00960	Dde_0227	5mC	+	12	8	0	0	0	20	0.6	NC_007519.1:212474	NC_007519.1:212474--	G	GACGGGCGGAACGGAAAGCCGTGT	0	TCCG	1-YTCCGKCNNNNNVNN	100463
213260	DDE_RS00960	Dde_0227	5mC	+	11	10	0	0	1	22	0.5	NC_007519.1:213260	NC_007519.1:213260-+	C	CGAAAATAGATCCGATGACAATCC	0	TCCG	1-YTCCGKCNNNNNVNN	100867
214243	DDE_RS00965	Dde_0228	5mC	+	15	11	0	0	0	26	0.58	NC_007519.1:214243	NC_007519.1:214243--	G	CATCAGTTCGTCGGAAACGGACAT	0	TCCG	1-YTCCGKCNNNNNVNN	101327
214249	DDE_RS00965	Dde_0228	5mC	+	12	7	0	0	0	19	0.63	NC_007519.1:214249	NC_007519.1:214249--	G	TTCGTCGGAAACGGACATGAGTTT	0	TCCG	1-YTCCGKCNNNNNVNN	101329
214630	DDE_RS00965	Dde_0228	5mC	+	11	8	0	0	2	21	0.52	NC_007519.1:214630	NC_007519.1:214630--	G	GTCCATCCATTCGGAGTTGAACCG	0	TCCG	1-YTCCGKCNNNNNVNN	101508
216010	DDE_RS00975	Dde_0230	5mC	+	14	4	0	0	2	20	0.7	NC_007519.1:216010	NC_007519.1:216010--	G	TTGCCTGTGACCGGAGTGGCCGTG	0	TCCG	1-YTCCGKCNNNNNVNN	102221
216559	DDE_RS00975	Dde_0230	5mC	+	13	6	0	0	3	22	0.59	NC_007519.1:216559	NC_007519.1:216559--	G	GTGGCATGGGCCGGAATAACTTCG	0	TCCG	1-YTCCGKCNNNNNVNN	102529
217855	DDE_RS00980	Dde_0232	5mC	+	13	2	0	0	4	19	0.68	NC_007519.1:217855	NC_007519.1:217855--	G	AAAAAGAGAGCCGGAGGCCGGAGG	0	TCCG	1-YTCCGKCNNNNNVNN	103305
220140	DDE_RS00995	Dde_0235	5mC	+	13	3	0	0	2	18	0.72	NC_007519.1:220140	NC_007519.1:220140--	G	TTCAAGAACCTCGGAAATGCGCAG	0	TCCG	1-YTCCGKCNNNNNVNN	104512
220371	DDE_RS00995	Dde_0235	5mC	+	11	6	0	0	1	18	0.61	NC_007519.1:220371	NC_007519.1:220371--	G	GATGAATTGAACGGAAACCCCTGT	0	TCCG	1-YTCCGKCNNNNNVNN	104631
221248	DDE_RS01000	Dde_0236	5mC	+	12	4	0	0	0	16	0.75	NC_007519.1:221248	NC_007519.1:221248--	G	GCGTTCGCGGGCGGAAGTTGCCCG	0	TCCG	1-YTCCGKCNNNNNVNN	105107
221902	DDE_RS01000	Dde_0236	5mC	+	8	7	0	0	0	15	0.53	NC_007519.1:221902	NC_007519.1:221902--	G	TGCCGCTTCGCCGGAAGCCGTGTG	0	TCCG	1-YTCCGKCNNNNNVNN	105461
222305	DDE_RS01000	Dde_0236	5mC	+	10	3	0	0	3	16	0.62	NC_007519.1:222305	NC_007519.1:222305--	G	GGTCGCAAGGCCGGAGCCGACGGA	0	TCCG	1-YTCCGKCNNNNNVNN	105673
222380	DDE_RS01000	Dde_0236	5mC	+	10	9	0	0	0	19	0.53	NC_007519.1:222380	NC_007519.1:222380--	G	CCGACGGACGGCGGAAGCGCCCGC	0	TCCG	1-YTCCGKCNNNNNVNN	105721
226580	DDE_RS01020	Dde_0241	5mC	+	17	3	0	0	0	20	0.85	NC_007519.1:226580	NC_007519.1:226580--	G	CTCCGTCCTGCCGGAGCGGGTCAG	0	TCCG	1-YTCCGKCNNNNNVNN	107911
227678	DDE_RS01025	Dde_0243	5mC	+	14	5	0	0	1	20	0.7	NC_007519.1:227678	NC_007519.1:227678--	G	CGGCGCTGTGCCGGACGAGCACGG	0	TCCG	1-YTCCGKCNNNNNVNN	108480
227740	DDE_RS01025	Dde_0243	5mC	+	14	5	0	0	1	20	0.7	NC_007519.1:227740	NC_007519.1:227740--	G	TCGCCGTTGGCCGGAGCGTATATG	0	TCCG	1-YTCCGKCNNNNNVNN	108516
228677	DDE_RS01030	Dde_0244	5mC	+	11	7	0	0	2	20	0.55	NC_007519.1:228677	NC_007519.1:228677--	G	GCATCAGCGGCCGGATGACTTTAA	0	TCCG	1-YTCCGKCNNNNNVNN	108974
230305	DDE_RS01035	Dde_0246	5mC	+	12	5	0	0	1	18	0.67	NC_007519.1:230305	NC_007519.1:230305--	G	TTCCGGTCTTACGGAAACTGCACC	0	TCCG	1-YTCCGKCNNNNNVNN	109799
235825	DDE_RS01065	Dde_0252	5mC	+	10	9	0	0	1	20	0.5	NC_007519.1:235825	NC_007519.1:235825-+	C	TCAGGCCCGATCCGTCAATCTGCC	0	TCCG	1-YTCCGKCNNNNNVNN	112534
238192	DDE_RS01080	Dde_0255	5mC	+	13	3	0	0	1	17	0.76	NC_007519.1:238192	NC_007519.1:238192--	G	CGAAGGCCCCACGGAAAACCTCTG	0	TCCG	1-YTCCGKCNNNNNVNN	113576
238803	DDE_RS01085	Dde_0256	5mC	+	12	5	0	0	0	17	0.71	NC_007519.1:238803	NC_007519.1:238803--	G	CTGCCGCTGGGCGGAAGGCGCGCG	0	TCCG	1-YTCCGKCNNNNNVNN	113842
243317	DDE_RS01095	Dde_0258	5mC	+	11	2	0	0	1	14	0.79	NC_007519.1:243317	NC_007519.1:243317--	G	AAATCCGCTGCCGGATTCCTGTTC	0	TCCG	1-YTCCGKCNNNNNVNN	115819
244054	DDE_RS01100	Dde_0259	5mC	+	11	0	0	0	0	11	1	NC_007519.1:244054	NC_007519.1:244054--	G	CTGTTCACCATCGGAGCGTATCTG	0	TCCG	1-YTCCGKCNNNNNVNN	116144
246680	DDE_RS01115	Dde_0262	5mC	+	7	4	0	0	2	13	0.54	NC_007519.1:246680	NC_007519.1:246680--	G	GCCAACGGTGCCGGAAAATCCACC	0	TCCG	1-YTCCGKCNNNNNVNN	117129
246890	DDE_RS01115	Dde_0262	5mC	+	10	5	0	0	0	15	0.67	NC_007519.1:246890	NC_007519.1:246890--	G	AAGGATCAGGCCGGAATCCGGCGC	0	TCCG	1-YTCCGKCNNNNNVNN	117217
247115	DDE_RS01115	Dde_0262	5mC	+	6	3	0	0	0	9	0.67	NC_007519.1:247115	NC_007519.1:247115--	G	ATCAATCAGGCCGGAGTGACGGTG	0	TCCG	1-YTCCGKCNNNNNVNN	117293
247536	DDE_RS18665	Dde_0263	5mC	+	9	5	0	0	0	14	0.64	NC_007519.1:247536	NC_007519.1:247536--	G	GCCTGATGGTGCGGAACGGGCTTT	0	TCCG	1-YTCCGKCNNNNNVNN	117468
247862	DDE_RS18665	Dde_0263	5mC	+	11	2	0	0	2	15	0.73	NC_007519.1:247862	NC_007519.1:247862--	G	GTGCAGCGGGGCGGATTTGCACAG	0	TCCG	1-YTCCGKCNNNNNVNN	117610
247906	DDE_RS18665	Dde_0263	5mC	+	12	4	0	0	0	16	0.75	NC_007519.1:247906	NC_007519.1:247906--	G	TAAGTACGGAACGGAAGCGCACAT	0	TCCG	1-YTCCGKCNNNNNVNN	117630
248577	DDE_RS18665	Dde_0263	5mC	+	9	4	0	0	0	13	0.69	NC_007519.1:248577	NC_007519.1:248577--	G	CTTTGAACCAGCGGAGCTGCGCAG	0	TCCG	1-YTCCGKCNNNNNVNN	117931
248922	DDE_RS18665	Dde_0263	5mC	+	7	5	0	0	2	14	0.5	NC_007519.1:248922	NC_007519.1:248922--	G	CGCTGCCGTACCGGAGCGCTGATG	0	TCCG	1-YTCCGKCNNNNNVNN	118088
249163	DDE_RS01125	Dde_0264	5mC	+	8	5	0	0	3	16	0.5	NC_007519.1:249163	NC_007519.1:249163--	G	GATTCAGCGGCCGGAACGGTGTTT	0	TCCG	1-YTCCGKCNNNNNVNN	118186
249440	DDE_RS01125	Dde_0264	5mC	+	10	6	0	0	0	16	0.62	NC_007519.1:249440	NC_007519.1:249440--	G	ATGCCGTTTGCCGGAACAAACGGC	0	TCCG	1-YTCCGKCNNNNNVNN	118312
250603	DDE_RS01130	Dde_0265	5mC	+	9	7	0	0	0	16	0.56	NC_007519.1:250603	NC_007519.1:250603--	G	TGGCGTCCTGACGGACGTTGTCGG	0	TCCG	1-YTCCGKCNNNNNVNN	118838
250805	DDE_RS01130	Dde_0265	5mC	+	14	1	0	0	1	16	0.88	NC_007519.1:250805	NC_007519.1:250805--	G	ACACAGCCCCACGGAAAAAACACT	0	TCCG	1-YTCCGKCNNNNNVNN	118910
252470	DDE_RS01140	Dde_0267	5mC	+	15	4	0	0	0	19	0.79	NC_007519.1:252470	NC_007519.1:252470--	G	GCGGCCCGCAGCGGAAAGGCTGCC	0	TCCG	1-YTCCGKCNNNNNVNN	119636
252687	DDE_RS01140	Dde_0267	5mC	+	14	6	0	0	1	21	0.67	NC_007519.1:252687	NC_007519.1:252687--	G	TGGTGAATGGCCGGAAACTCACGC	0	TCCG	1-YTCCGKCNNNNNVNN	119745
253169	DDE_RS01140	Dde_0267	5mC	+	9	4	0	0	2	15	0.6	NC_007519.1:253169	NC_007519.1:253169--	G	GTCCAGCAGGCCGGAGGCCACAGC	0	TCCG	1-YTCCGKCNNNNNVNN	119971
253439	DDE_RS01140	Dde_0267	5mC	+	8	6	0	0	0	14	0.57	NC_007519.1:253439	NC_007519.1:253439--	G	GGACGGCGGGGCGGAGTCGGGTGC	0	TCCG	1-YTCCGKCNNNNNVNN	120128
254928	DDE_RS01150	Dde_0269	5mC	+	14	4	0	0	1	19	0.74	NC_007519.1:254928	NC_007519.1:254928--	G	TGTCCATCAGCCGGAATCCCTGCT	0	TCCG	1-YTCCGKCNNNNNVNN	120833
255617	DDE_RS01150	Dde_0269	5mC	+	14	4	0	0	0	18	0.78	NC_007519.1:255617	NC_007519.1:255617--	G	CTGCGGACAGCCGGAATGGATTCC	0	TCCG	1-YTCCGKCNNNNNVNN	121197
257088	DDE_RS01155	Dde_0270	5mC	+	12	10	0	0	0	22	0.55	NC_007519.1:257088	NC_007519.1:257088--	G	TTTCGGGCAGACGGATTATGCTGA	0	TCCG	1-YTCCGKCNNNNNVNN	121945
258141	DDE_RS01155	Dde_0270	5mC	+	10	10	0	0	0	20	0.5	NC_007519.1:258141	NC_007519.1:258141--	G	GCAGGTCGGCACGGAATTCCGGCC	0	TCCG	1-YTCCGKCNNNNNVNN	122526
258265	DDE_RS01155	Dde_0270	5mC	+	11	9	0	0	0	20	0.55	NC_007519.1:258265	NC_007519.1:258265--	G	TGCCGGACTGACGGAAAGGGTGCC	0	TCCG	1-YTCCGKCNNNNNVNN	122588
258615	DDE_RS01155	Dde_0270	5mC	+	13	7	0	0	2	22	0.59	NC_007519.1:258615	NC_007519.1:258615--	G	CGCCGCCCTGCCGGATGGTCCCCG	0	TCCG	1-YTCCGKCNNNNNVNN	122775
258710	DDE_RS01155	Dde_0270	5mC	+	12	8	0	0	0	20	0.6	NC_007519.1:258710	NC_007519.1:258710--	G	AAGTATCCGTCCGGAGAAGGGGAC	0	TCCG	1-YTCCGKCNNNNNVNN	122827
259805	DDE_RS01155	Dde_0270	5mC	+	16	6	0	0	1	23	0.7	NC_007519.1:259805	NC_007519.1:259805--	G	GCTCCCTTGAACGGAGCAGGGTCG	0	TCCG	1-YTCCGKCNNNNNVNN	123418
260056	DDE_RS01155	Dde_0270	5mC	+	12	7	0	0	0	19	0.63	NC_007519.1:260056	NC_007519.1:260056-+	C	CAGGGCTGTTTCCGAAAGATGTAC	0	TCCG	1-YTCCGKCNNNNNVNN	123564
260299	DDE_RS01155	Dde_0270	5mC	+	19	7	0	0	2	28	0.68	NC_007519.1:260299	NC_007519.1:260299--	G	TATGCCGCGGTCGGAAAGATCGAG	0	TCCG	1-YTCCGKCNNNNNVNN	123695
260312	DDE_RS01155	Dde_0270	5mC	+	10	6	0	0	3	19	0.53	NC_007519.1:260312	NC_007519.1:260312--	G	GAAAGATCGAGCGGAGTGCCCCGC	0	TCCG	1-YTCCGKCNNNNNVNN	123700
262648	DDE_RS01160	Dde_0271	5mC	+	18	9	0	0	0	27	0.67	NC_007519.1:262648	NC_007519.1:262648--	G	TTTGCCGCAGCCGGATTCGCCCAC	0	TCCG	1-YTCCGKCNNNNNVNN	124987
270889	DDE_RS01190	Dde_0277	5mC	+	20	5	0	0	0	25	0.8	NC_007519.1:270889	NC_007519.1:270889--	G	CTGCAGCGTGCCGGAAAGATGCAG	0	TCCG	1-YTCCGKCNNNNNVNN	129232
272761	DDE_RS01200	Dde_0281	5mC	+	14	8	0	0	1	23	0.61	NC_007519.1:272761	NC_007519.1:272761--	G	GGTAAACGTCACGGAAATACTGCC	0	TCCG	1-YTCCGKCNNNNNVNN	130071
277008	DDE_RS01235	Dde_0288	5mC	+	19	4	0	0	1	24	0.79	NC_007519.1:277008	NC_007519.1:277008--	G	CTGTCTGCGGCCGGAAGCCTCTCT	0	TCCG	1-YTCCGKCNNNNNVNN	132208
277452	DDE_RS01240	Dde_0289	5mC	+	13	11	0	0	0	24	0.54	NC_007519.1:277452	NC_007519.1:277452--	G	TGAGGCGTCCACGGAGTTATGTCG	0	TCCG	1-YTCCGKCNNNNNVNN	132418
278630	DDE_RS01240	Dde_0289	5mC	+	22	6	0	0	3	31	0.71	NC_007519.1:278630	NC_007519.1:278630--	G	CGTGTTGGTAACGGAATCCGCACC	0	TCCG	1-YTCCGKCNNNNNVNN	133068
279399	DDE_RS18445	Dde_4005	5mC	+	10	8	0	0	0	18	0.56	NC_007519.1:279399	NC_007519.1:279399-+	C	CAAGCGCGAATCCGGCCGCACCGG	0	TCCG	1-YTCCGKCNNNNNVNN	133418
279482	DDE_RS18445	Dde_4005	5mC	+	12	10	0	0	2	24	0.5	NC_007519.1:279482	NC_007519.1:279482--	G	AGGGCTGGGGCCGGAAGTAATTCT	0	TCCG	1-YTCCGKCNNNNNVNN	133467
280529	DDE_RS01245	Dde_0291	5mC	+	17	10	0	0	0	27	0.63	NC_007519.1:280529	NC_007519.1:280529--	G	CTTGCTGATGCCGGACATGTCTTC	0	TCCG	1-YTCCGKCNNNNNVNN	134024
283635	DDE_RS01255	Dde_0293	5mC	+	14	9	0	0	1	24	0.58	NC_007519.1:283635	NC_007519.1:283635--	G	GCGTGTGCTGACGGATTTTTCTGC	0	TCCG	1-YTCCGKCNNNNNVNN	135648
287221	DDE_RS01270	Dde_0296	5mC	+	14	13	0	0	0	27	0.52	NC_007519.1:287221	NC_007519.1:287221--	G	CCTGTGCCGGGCGGAATAGGCCCC	0	TCCG	1-YTCCGKCNNNNNVNN	137420
287767	DDE_RS01280	Dde_0298	5mC	+	16	4	0	0	2	22	0.73	NC_007519.1:287767	NC_007519.1:287767--	G	TCGCTGTATATCGGAGCCACCGGC	0	TCCG	1-YTCCGKCNNNNNVNN	137723
294485	DDE_RS01310	Dde_0305	5mC	+	10	9	0	0	0	19	0.53	NC_007519.1:294485	NC_007519.1:294485-+	C	CAGGCCCAGATCCGGCCGTTTGTT	0	TCCG	1-YTCCGKCNNNNNVNN	140828
294623	DDE_RS01310	Dde_0305	5mC	+	10	6	0	0	0	16	0.62	NC_007519.1:294623	NC_007519.1:294623--	G	TGGCCAGAAGTCGGACAGCACGGG	0	TCCG	1-YTCCGKCNNNNNVNN	140898
294764	DDE_RS01310	Dde_0305	5mC	+	12	5	0	0	1	18	0.67	NC_007519.1:294764	NC_007519.1:294764--	G	GGGCCACTGGTCGGAGCAGACGGG	0	TCCG	1-YTCCGKCNNNNNVNN	140973
294976	DDE_RS01310	Dde_0305	5mC	+	12	3	0	0	3	18	0.67	NC_007519.1:294976	NC_007519.1:294976--	G	GGGCCGCGGCACGGAGCGGCGCGG	0	TCCG	1-YTCCGKCNNNNNVNN	141088
295272	DDE_RS01315	Dde_0306	5mC	+	10	8	0	0	0	18	0.56	NC_007519.1:295272	NC_007519.1:295272--	G	TGTACTTTGTGCGGAAAAAATCCA	0	TCCG	1-YTCCGKCNNNNNVNN	141233
298694	DDE_RS01335	Dde_0310	5mC	+	13	3	0	0	4	20	0.65	NC_007519.1:298694	NC_007519.1:298694--	G	ATGACGGCGGACGGAACGGAAGCC	0	TCCG	1-YTCCGKCNNNNNVNN	142992
298699	DDE_RS01335	Dde_0310	5mC	+	11	5	0	0	3	19	0.58	NC_007519.1:298699	NC_007519.1:298699--	G	GGCGGACGGAACGGAAGCCGCGAT	0	TCCG	1-YTCCGKCNNNNNVNN	142995
299049	DDE_RS01335	Dde_0310	5mC	+	11	3	0	0	0	14	0.79	NC_007519.1:299049	NC_007519.1:299049--	G	GCACGGCGTGCCGGAGGTAATGGA	0	TCCG	1-YTCCGKCNNNNNVNN	143182
305534	DDE_RS01355	Dde_0315	5mC	+	14	5	0	0	1	20	0.7	NC_007519.1:305534	NC_007519.1:305534--	G	CGGAGCCATAACGGATGTGACGCG	0	TCCG	1-YTCCGKCNNNNNVNN	146266
305834	DDE_RS01355	Dde_0315	5mC	+	11	9	0	0	0	20	0.55	NC_007519.1:305834	NC_007519.1:305834--	G	CTACCTTTTTCCGGAAACGTACAT	0	TCCG	1-YTCCGKCNNNNNVNN	146409
305861	DDE_RS01355	Dde_0315	5mC	+	12	3	0	0	1	16	0.75	NC_007519.1:305861	NC_007519.1:305861--	G	GCAGCGTCCGCCGGAGATGAACAG	0	TCCG	1-YTCCGKCNNNNNVNN	146427
308219	DDE_RS01370	Dde_0318	5mC	+	19	3	0	0	2	24	0.79	NC_007519.1:308219	NC_007519.1:308219--	G	GCTTTTTCTGACGGAAATCGGTGA	0	TCCG	1-YTCCGKCNNNNNVNN	147601
308685	DDE_RS01370	Dde_0318	5mC	+	18	4	0	0	1	23	0.78	NC_007519.1:308685	NC_007519.1:308685--	G	GGTGTGCCTGCCGGAACGGGATAC	0	TCCG	1-YTCCGKCNNNNNVNN	147846
310414	DDE_RS01380	Dde_0320	5mC	+	13	3	0	0	2	18	0.72	NC_007519.1:310414	NC_007519.1:310414--	G	CGGCTGGCTGCCGGAGTGGCACAT	0	TCCG	1-YTCCGKCNNNNNVNN	148692
310866	DDE_RS01380	Dde_0320	5mC	+	11	6	0	0	3	20	0.55	NC_007519.1:310866	NC_007519.1:310866--	G	CGTGCTGATAACGGACAACGGCGT	0	TCCG	1-YTCCGKCNNNNNVNN	148908
315828	DDE_RS01415	Dde_0327	5mC	+	16	5	0	0	3	24	0.67	NC_007519.1:315828	NC_007519.1:315828--	G	CAACAGTCTGACGGAAAAAATCCA	0	TCCG	1-YTCCGKCNNNNNVNN	151433
321363	DDE_RS01445	Dde_0333	5mC	+	22	7	0	0	1	30	0.73	NC_007519.1:321363	NC_007519.1:321363-+	C	ATACGGTTTTTCCGACAGACAGCT	0	TCCG	1-YTCCGKCNNNNNVNN	154134
324682	DDE_RS01455	Dde_0335	5mC	+	18	5	0	0	3	26	0.69	NC_007519.1:324682	NC_007519.1:324682--	G	CACCCGCCGCACGGACTGGATTCC	0	TCCG	1-YTCCGKCNNNNNVNN	155804
329192	DDE_RS01475	Dde_0339	5mC	+	18	5	0	0	3	26	0.69	NC_007519.1:329192	NC_007519.1:329192-+	C	CAGCTGGCGTTCCGGCATCAAGCA	0	TCCG	1-YTCCGKCNNNNNVNN	158315
330655	DDE_RS01490	Dde_0341	5mC	+	15	8	0	0	3	26	0.58	NC_007519.1:330655	NC_007519.1:330655--	G	GGCCGTGGTGCCGGAGCGGTGCGC	0	TCCG	1-YTCCGKCNNNNNVNN	159097
332541	DDE_RS01495	Dde_0342	5mC	+	18	9	0	0	1	28	0.64	NC_007519.1:332541	NC_007519.1:332541--	G	GTCCGGCCAGCCGGATGAGCGCCG	0	TCCG	1-YTCCGKCNNNNNVNN	160113
332725	DDE_RS01495	Dde_0342	5mC	+	18	4	0	0	3	25	0.72	NC_007519.1:332725	NC_007519.1:332725--	G	CAGGGGTATGCCGGAGCGGGCCAT	0	TCCG	1-YTCCGKCNNNNNVNN	160218
334138	DDE_RS01500	Dde_0343	5mC	+	16	13	0	0	1	30	0.53	NC_007519.1:334138	NC_007519.1:334138--	G	CAGCGCCGCGGCGGAACGGGCCAT	0	TCCG	1-YTCCGKCNNNNNVNN	161040
336828	DDE_RS01515	Dde_0347	5mC	+	16	6	0	0	1	23	0.7	NC_007519.1:336828	NC_007519.1:336828--	G	GCATCCGGTGCCGGAATTCAGTCT	0	TCCG	1-YTCCGKCNNNNNVNN	162391
339999	DDE_RS01530	Dde_0350	5mC	+	20	5	0	0	0	25	0.8	NC_007519.1:339999	NC_007519.1:339999--	G	ACATCAATGGCCGGATAGTGCCCC	0	TCCG	1-YTCCGKCNNNNNVNN	163989
344976	DDE_RS01555	Dde_0355	5mC	+	17	4	0	0	1	22	0.77	NC_007519.1:344976	NC_007519.1:344976--	G	CGTACACCTGACGGAAAGGGCGGT	0	TCCG	1-YTCCGKCNNNNNVNN	166400
346810	DDE_RS01570	Dde_0358	5mC	+	13	5	0	0	0	18	0.72	NC_007519.1:346810	NC_007519.1:346810--	G	CCCCTGACGGACGGAAATCTGCGG	0	TCCG	1-YTCCGKCNNNNNVNN	167297
349438	DDE_RS01580	Dde_0360	5mC	+	14	11	0	0	1	26	0.54	NC_007519.1:349438	NC_007519.1:349438-+	C	AACGCTGCACTCCGGCATCGTGGG	0	TCCG	1-YTCCGKCNNNNNVNN	168618
350173	DDE_RS01580	Dde_0360	5mC	+	13	11	0	0	0	24	0.54	NC_007519.1:350173	NC_007519.1:350173-+	C	CCAGCCGTTCTCCGGCTCTGCCGG	0	TCCG	1-YTCCGKCNNNNNVNN	168978
353173	DDE_RS18910	Dde_0362	5mC	+	16	4	0	0	1	21	0.76	NC_007519.1:353173	NC_007519.1:353173--	G	AGCCTCCGAGACGGAATCGGGCCC	0	TCCG	1-YTCCGKCNNNNNVNN	170496
356593	DDE_RS01605	Dde_0365	5mC	+	13	10	0	0	0	23	0.57	NC_007519.1:356593	NC_007519.1:356593--	G	ATACGCCATGCCGGACCACATCCG	0	TCCG	1-YTCCGKCNNNNNVNN	172265
357181	DDE_RS01610	Dde_0366	5mC	+	12	5	0	0	2	19	0.63	NC_007519.1:357181	NC_007519.1:357181--	G	TTGACCCCTGCCGGACGCTTGCGG	0	TCCG	1-YTCCGKCNNNNNVNN	172594
358499	DDE_RS01615	Dde_0367	5mC	+	8	4	0	0	2	14	0.57	NC_007519.1:358499	NC_007519.1:358499--	G	CTCAATTTTGACGGATTTCTGCGC	0	TCCG	1-YTCCGKCNNNNNVNN	173329
358757	DDE_RS01615	Dde_0367	5mC	+	11	4	0	0	1	16	0.69	NC_007519.1:358757	NC_007519.1:358757--	G	CGGGCGGTGGCCGGAGAACGTCCG	0	TCCG	1-YTCCGKCNNNNNVNN	173477
358985	DDE_RS01615	Dde_0367	5mC	+	10	6	0	0	3	19	0.53	NC_007519.1:358985	NC_007519.1:358985--	G	CGCCCGCTGGGCGGACAGAATTTT	0	TCCG	1-YTCCGKCNNNNNVNN	173601
359186	DDE_RS01615	Dde_0367	5mC	+	12	4	0	0	0	16	0.75	NC_007519.1:359186	NC_007519.1:359186--	G	GCACGGTTTGCCGGATATGTTGAA	0	TCCG	1-YTCCGKCNNNNNVNN	173699
360454	DDE_RS17385	Dde_0369	5mC	+	13	3	0	0	0	16	0.81	NC_007519.1:360454	NC_007519.1:360454--	G	CCGAAGAGGAACGGACACGCATTA	0	TCCG	1-YTCCGKCNNNNNVNN	174239
361262	DDE_RS17385	Dde_0369	5mC	+	16	3	0	0	1	20	0.8	NC_007519.1:361262	NC_007519.1:361262-+	C	CATTTCCCGATCCGTGCAGCGTAT	0	TCCG	1-YTCCGKCNNNNNVNN	174644
361316	DDE_RS17385	Dde_0369	5mC	+	9	5	0	0	1	15	0.6	NC_007519.1:361316	NC_007519.1:361316--	G	GCACGGTCTGACGGATAAAATCAG	0	TCCG	1-YTCCGKCNNNNNVNN	174673
363265	DDE_RS17390	Dde_0370	5mC	+	9	4	0	0	2	15	0.6	NC_007519.1:363265	NC_007519.1:363265--	G	CACAAGCCTGACGGAAATGGACAC	0	TCCG	1-YTCCGKCNNNNNVNN	175567
364178	DDE_RS17390	Dde_0370	5mC	+	12	4	0	0	2	18	0.67	NC_007519.1:364178	NC_007519.1:364178--	G	CTGCGGTCCAGCGGAAAGGTGGTA	0	TCCG	1-YTCCGKCNNNNNVNN	175980
364809	DDE_RS01630	Dde_0371	5mC	+	12	8	0	0	0	20	0.6	NC_007519.1:364809	NC_007519.1:364809--	G	AATGCGCATGCCGGAAATTCCGCG	0	TCCG	1-YTCCGKCNNNNNVNN	176285
365574	DDE_RS01630	Dde_0371	5mC	+	9	4	0	0	0	13	0.69	NC_007519.1:365574	NC_007519.1:365574--	G	GTCGGCCCTGCCGGAGAGCAGCGC	0	TCCG	1-YTCCGKCNNNNNVNN	176658
368843	DDE_RS01645	Dde_0374	5mC	+	13	2	0	0	0	15	0.87	NC_007519.1:368843	NC_007519.1:368843--	G	CGGTGTTGGGTCGGATGCCTGCCG	0	TCCG	1-YTCCGKCNNNNNVNN	178148
371718	DDE_RS01650	Dde_0376	5mC	+	10	7	0	0	1	18	0.56	NC_007519.1:371718	NC_007519.1:371718--	G	CGATTCCTGCACGGAACGCGGGTC	0	TCCG	1-YTCCGKCNNNNNVNN	179412
371760	DDE_RS01650	Dde_0376	5mC	+	13	5	0	0	0	18	0.72	NC_007519.1:371760	NC_007519.1:371760--	G	CACTGCCCTGCCGGATTCGCTGCC	0	TCCG	1-YTCCGKCNNNNNVNN	179434
373836	DDE_RS01660	Dde_0378	5mC	+	18	2	0	0	0	20	0.9	NC_007519.1:373836	NC_007519.1:373836--	G	CCGCTGAAGATCGGAGTGGGGTTT	0	TCCG	1-YTCCGKCNNNNNVNN	180401
379024	DDE_RS01680	Dde_0382	5mC	+	19	3	0	0	1	23	0.83	NC_007519.1:379024	NC_007519.1:379024--	G	TCCTCGACAGCCGGAGTCCGGCGA	0	TCCG	1-YTCCGKCNNNNNVNN	182721
382412	DDE_RS01710	Dde_0388	5mC	+	22	4	0	0	2	28	0.79	NC_007519.1:382412	NC_007519.1:382412--	G	CTTGCGCGAAACGGAAACGGCTGA	0	TCCG	1-YTCCGKCNNNNNVNN	184193
383696	DDE_RS01715	Dde_0389	5mC	+	18	4	0	0	4	26	0.69	NC_007519.1:383696	NC_007519.1:383696--	G	AGCGGGGTGGACGGAGTCATGTTT	0	TCCG	1-YTCCGKCNNNNNVNN	184830
384306	DDE_RS01720	Dde_0390	5mC	+	15	8	0	0	2	25	0.6	NC_007519.1:384306	NC_007519.1:384306--	G	TCCCGAAGAAACGGAAAGCGCGCT	0	TCCG	1-YTCCGKCNNNNNVNN	185111
385119	DDE_RS01725	Dde_0391	5mC	+	17	5	0	0	1	23	0.74	NC_007519.1:385119	NC_007519.1:385119--	G	GCCCAAGGTGACGGAAATGCCCGA	0	TCCG	1-YTCCGKCNNNNNVNN	185468
386174	DDE_RS01730	Dde_0392	5mC	+	18	8	0	0	2	28	0.64	NC_007519.1:386174	NC_007519.1:386174--	G	GTGCAGGTAAACGGATTCATCACA	0	TCCG	1-YTCCGKCNNNNNVNN	185903
386609	DDE_RS01740	Dde_0393	5mC	+	17	2	0	0	5	24	0.71	NC_007519.1:386609	NC_007519.1:386609--	G	CGGCTGCGGGCCGGAAACCGGGGT	0	TCCG	1-YTCCGKCNNNNNVNN	186143
387082	DDE_RS01740	Dde_0393	5mC	+	14	10	0	0	3	27	0.52	NC_007519.1:387082	NC_007519.1:387082--	G	GCCGGGTCTGCCGGAAGGCCGTTG	0	TCCG	1-YTCCGKCNNNNNVNN	186363
387100	DDE_RS01740	Dde_0393	5mC	+	19	7	0	0	0	26	0.73	NC_007519.1:387100	NC_007519.1:387100--	G	CCGTTGAACAGCGGAGTCACTTCC	0	TCCG	1-YTCCGKCNNNNNVNN	186371
387224	DDE_RS01740	Dde_0393	5mC	+	22	3	0	0	3	28	0.79	NC_007519.1:387224	NC_007519.1:387224--	G	AGCCTGCGGGCCGGATGCTCCCTG	0	TCCG	1-YTCCGKCNNNNNVNN	186438
392421	DDE_RS01765	Dde_0398	5mC	+	8	7	0	0	0	15	0.53	NC_007519.1:392421	NC_007519.1:392421-+	C	GTGGCTTACCTCCGGCGGGCTGGG	0	TCCG	1-YTCCGKCNNNNNVNN	188929
393847	DDE_RS01775	Dde_0400	5mC	+	12	10	0	0	0	22	0.55	NC_007519.1:393847	NC_007519.1:393847--	G	AGCCGACCAGCCGGAATTTGGGGT	0	TCCG	1-YTCCGKCNNNNNVNN	189531
394670	DDE_RS01775	Dde_0400	5mC	+	15	5	0	0	0	20	0.75	NC_007519.1:394670	NC_007519.1:394670--	G	CTGCCGCAGGCCGGAAACGTCCTC	0	TCCG	1-YTCCGKCNNNNNVNN	189875
396123	DDE_RS01780	Dde_0401	5mC	+	13	3	0	0	0	16	0.81	NC_007519.1:396123	NC_007519.1:396123--	G	GATGAGCAGACCGGAGTTTGCCCC	0	TCCG	1-YTCCGKCNNNNNVNN	190483
398507	DDE_RS01785	Dde_0402	5mC	+	10	8	0	0	2	20	0.5	NC_007519.1:398507	NC_007519.1:398507--	G	AAAAGACCACACGGATGGGGTCTA	0	TCCG	1-YTCCGKCNNNNNVNN	191526
399379	DDE_RS17395	Dde_0403	5mC	+	14	6	0	0	1	21	0.67	NC_007519.1:399379	NC_007519.1:399379--	G	TTGCAGCGGGCCGGAAAGCGAGAT	0	TCCG	1-YTCCGKCNNNNNVNN	191885
403274	DDE_RS01810	Dde_0408	5mC	+	10	8	0	0	0	18	0.56	NC_007519.1:403274	NC_007519.1:403274--	G	ATGCTGGATGCCGGATTCACTCCC	0	TCCG	1-YTCCGKCNNNNNVNN	193517
403699	DDE_RS01810	Dde_0408	5mC	+	14	9	0	0	0	23	0.61	NC_007519.1:403699	NC_007519.1:403699--	G	TCCGTGCGTGACGGAAAAGCTGAA	0	TCCG	1-YTCCGKCNNNNNVNN	193701
404071	DDE_RS01810	Dde_0408	5mC	+	12	2	0	0	2	16	0.75	NC_007519.1:404071	NC_007519.1:404071--	G	CAAGGAGGAATCGGATGCCGCCAT	0	TCCG	1-YTCCGKCNNNNNVNN	193868
404834	DDE_RS01815	Dde_0409	5mC	+	11	5	0	0	0	16	0.69	NC_007519.1:404834	NC_007519.1:404834--	G	GCGCTGGTTGCCGGATTCACGCAG	0	TCCG	1-YTCCGKCNNNNNVNN	194182
408358	DDE_RS01825	Dde_0411	5mC	+	10	8	0	0	0	18	0.56	NC_007519.1:408358	NC_007519.1:408358--	G	CGAGAATGGAACGGATGCGCGGTG	0	TCCG	1-YTCCGKCNNNNNVNN	195883
408728	DDE_RS01825	Dde_0411	5mC	+	16	2	0	0	0	18	0.89	NC_007519.1:408728	NC_007519.1:408728-+	C	ATGTCCGTTGTCCGGTTCTTCAAG	0	TCCG	1-YTCCGKCNNNNNVNN	196085
409516	DDE_RS01830	Dde_0412	5mC	+	22	5	0	0	0	27	0.81	NC_007519.1:409516	NC_007519.1:409516--	G	CTGCTCGCCGCCGGAAAGCTGCGC	0	TCCG	1-YTCCGKCNNNNNVNN	196517
410329	DDE_RS01835	Dde_0413	5mC	+	20	5	0	0	2	27	0.74	NC_007519.1:410329	NC_007519.1:410329--	G	CGGCGGCAGGCCGGATCTGGTCAT	0	TCCG	1-YTCCGKCNNNNNVNN	196971
415343	DDE_RS01855	Dde_0417	5mC	+	22	3	0	0	0	25	0.88	NC_007519.1:415343	NC_007519.1:415343--	G	GCCTGCCACGGCGGAAACGGGCAG	0	TCCG	1-YTCCGKCNNNNNVNN	199479
416433	DDE_RS01860	Dde_0418	5mC	+	17	8	0	0	1	26	0.65	NC_007519.1:416433	NC_007519.1:416433--	G	CGTGGCCATGACGGAGGCAACACG	0	TCCG	1-YTCCGKCNNNNNVNN	200104
418371	DDE_RS01865	Dde_0419	5mC	+	16	15	0	0	1	32	0.5	NC_007519.1:418371	NC_007519.1:418371--	G	CGGACGGCCCACGGATTGTGCAGC	0	TCCG	1-YTCCGKCNNNNNVNN	201240
418420	DDE_RS01865	Dde_0419	5mC	+	11	10	0	0	0	21	0.52	NC_007519.1:418420	NC_007519.1:418420-+	C	TATACGGCGTTCCGGCCATCTGGG	0	TCCG	1-YTCCGKCNNNNNVNN	201265
419939	DDE_RS01875	Dde_0421	5mC	+	16	11	0	0	0	27	0.59	NC_007519.1:419939	NC_007519.1:419939--	G	CGCGTATGGAACGGACATCTCCGG	0	TCCG	1-YTCCGKCNNNNNVNN	202095
419948	DDE_RS01875	Dde_0421	5mC	+	17	8	0	0	0	25	0.68	NC_007519.1:419948	NC_007519.1:419948-+	C	AACGGACATCTCCGGCCGGCAGGC	0	TCCG	1-YTCCGKCNNNNNVNN	202097
420722	DDE_RS01875	Dde_0421	5mC	+	12	11	0	0	0	23	0.52	NC_007519.1:420722	NC_007519.1:420722-+	C	TGAATTCCACTCCGGCACCGAGCT	0	TCCG	1-YTCCGKCNNNNNVNN	202553
420768	DDE_RS01875	Dde_0421	5mC	+	17	9	0	0	2	28	0.61	NC_007519.1:420768	NC_007519.1:420768--	G	CCGCAGGGCACCGGATATGTGCCC	0	TCCG	1-YTCCGKCNNNNNVNN	202580
421855	DDE_RS17400	Dde_0422	5mC	+	16	9	0	0	1	26	0.62	NC_007519.1:421855	NC_007519.1:421855-+	C	CGGGGTGAGTTCCGGCCGCGCGGG	0	TCCG	1-YTCCGKCNNNNNVNN	203224
424751	DDE_RS01900	Dde_0426	5mC	+	22	7	0	0	1	30	0.73	NC_007519.1:424751	NC_007519.1:424751--	G	CTGACACCTGCCGGACTGGCCATG	0	TCCG	1-YTCCGKCNNNNNVNN	204857
425788	DDE_RS01905	Dde_0427	5mC	+	19	7	0	0	3	29	0.66	NC_007519.1:425788	NC_007519.1:425788--	G	GTGCCGCTGGCCGGATACAGGCAG	0	TCCG	1-YTCCGKCNNNNNVNN	205435
425895	DDE_RS01905	Dde_0427	5mC	+	13	12	0	0	0	25	0.52	NC_007519.1:425895	NC_007519.1:425895-+	C	CATACCGTTTTCCGTCAACCATCC	0	TCCG	1-YTCCGKCNNNNNVNN	205496
427312	DDE_RS17990	Dde_0428	5mC	+	24	7	0	0	0	31	0.77	NC_007519.1:427312	NC_007519.1:427312--	G	TTCCCGTCATCCGGAGTATATGGC	0	TCCG	1-YTCCGKCNNNNNVNN	206264
427352	DDE_RS17990	Dde_0428	5mC	+	23	4	0	0	1	28	0.82	NC_007519.1:427352	NC_007519.1:427352--	G	CTGGAAGATAACGGACTTTCCGGT	0	TCCG	1-YTCCGKCNNNNNVNN	206284
428072	DDE_RS17990	Dde_0428	5mC	+	24	8	0	0	1	33	0.73	NC_007519.1:428072	NC_007519.1:428072--	G	ATGCTGGGTGCCGGACATTATCTG	0	TCCG	1-YTCCGKCNNNNNVNN	206701
428264	DDE_RS17990	Dde_0428	5mC	+	22	13	0	0	2	37	0.59	NC_007519.1:428264	NC_007519.1:428264--	G	GAGTTTGTGGACGGAAACTCGCAC	0	TCCG	1-YTCCGKCNNNNNVNN	206816
429727	DDE_RS17410	Dde_0429	5mC	+	27	10	0	0	0	37	0.73	NC_007519.1:429727	NC_007519.1:429727--	G	CTGCGTACGGGCGGAGTGCTGCAC	0	TCCG	1-YTCCGKCNNNNNVNN	207541
430665	DDE_RS17410	Dde_0429	5mC	+	23	11	0	0	3	37	0.62	NC_007519.1:430665	NC_007519.1:430665--	G	CATCAGGATAACGGAGCTGCGGCC	0	TCCG	1-YTCCGKCNNNNNVNN	208057
431711	DDE_RS17415	Dde_0430	5mC	+	18	11	0	0	2	31	0.58	NC_007519.1:431711	NC_007519.1:431711--	G	GCCCGCAGAGCCGGAGCATCTGTC	0	TCCG	1-YTCCGKCNNNNNVNN	208629
432105	DDE_RS17415	Dde_0430	5mC	+	10	3	0	0	1	14	0.71	NC_007519.1:432105	NC_007519.1:432105--	G	ATGCAGGAATTCGGAGCCCGTCAG	0	TCCG	1-YTCCGKCNNNNNVNN	208851
432670	DDE_RS17415	Dde_0430	5mC	+	17	11	0	0	2	30	0.57	NC_007519.1:432670	NC_007519.1:432670--	G	TGCGGCTGGGCCGGAAAAAAGCGG	0	TCCG	1-YTCCGKCNNNNNVNN	209180
432741	DDE_RS17415	Dde_0430	5mC	+	20	10	0	0	2	32	0.62	NC_007519.1:432741	NC_007519.1:432741--	G	CCGCTGTTCAGCGGATATCGCGAA	0	TCCG	1-YTCCGKCNNNNNVNN	209224
432923	DDE_RS17420	Dde_0431	5mC	+	19	17	0	0	0	36	0.53	NC_007519.1:432923	NC_007519.1:432923--	G	GCGTTTTACGCCGGAGCTGGCGGA	0	TCCG	1-YTCCGKCNNNNNVNN	209333
433410	DDE_RS17420	Dde_0431	5mC	+	18	17	0	0	0	35	0.51	NC_007519.1:433410	NC_007519.1:433410--	G	CTGCCGTTGTCCGGAGATTCTGCG	0	TCCG	1-YTCCGKCNNNNNVNN	209637
434435	DDE_RS17420	Dde_0431	5mC	+	17	15	0	0	0	32	0.53	NC_007519.1:434435	NC_007519.1:434435--	G	TGTGAGCGTGTCGGAACGGGGAGT	0	TCCG	1-YTCCGKCNNNNNVNN	210280
435446	DDE_RS17420	Dde_0431	5mC	+	19	17	0	0	1	37	0.51	NC_007519.1:435446	NC_007519.1:435446--	G	GGTGCTGCGTACGGAAAACGGCGG	0	TCCG	1-YTCCGKCNNNNNVNN	210863
436595	DDE_RS17420	Dde_0431	5mC	+	23	11	0	0	1	35	0.66	NC_007519.1:436595	NC_007519.1:436595--	G	GTCTGCCATGCCGGAACCGCTGCG	0	TCCG	1-YTCCGKCNNNNNVNN	211534
436797	DDE_RS17420	Dde_0431	5mC	+	22	12	0	0	1	35	0.63	NC_007519.1:436797	NC_007519.1:436797--	G	CTGGCGCACGCCGGAGTGCGCCTG	0	TCCG	1-YTCCGKCNNNNNVNN	211658
438136	DDE_RS01930	Dde_0432	5mC	+	17	14	0	0	2	33	0.52	NC_007519.1:438136	NC_007519.1:438136--	G	CTTCCGTCGGGCGGAAATAACGCC	0	TCCG	1-YTCCGKCNNNNNVNN	212383
438332	DDE_RS01930	Dde_0432	5mC	+	18	12	0	0	2	32	0.56	NC_007519.1:438332	NC_007519.1:438332--	G	AAAATCACGAACGGAATGCTGTCT	0	TCCG	1-YTCCGKCNNNNNVNN	212475
439762	DDE_RS01935	Dde_0434	5mC	+	17	14	0	0	1	32	0.53	NC_007519.1:439762	NC_007519.1:439762--	G	CCCGATATTGACGGAAAGGTCGTC	0	TCCG	1-YTCCGKCNNNNNVNN	213192
441484	DDE_RS01940	Dde_0435	5mC	+	20	15	0	0	1	36	0.56	NC_007519.1:441484	NC_007519.1:441484--	G	TTCTCTTGCGCCGGAAAATACCAT	0	TCCG	1-YTCCGKCNNNNNVNN	214124
442273	DDE_RS01940	Dde_0435	5mC	+	24	13	0	0	0	37	0.65	NC_007519.1:442273	NC_007519.1:442273--	G	GCGGCTGGTGCCGGACGGGCGGGG	0	TCCG	1-YTCCGKCNNNNNVNN	214591
444579	DDE_RS01955	Dde_0438	5mC	+	20	12	0	0	2	34	0.59	NC_007519.1:444579	NC_007519.1:444579--	G	GAAGTACCGCACGGATGCCGCAGG	0	TCCG	1-YTCCGKCNNNNNVNN	215881
445272	DDE_RS01960	Dde_0439	5mC	+	17	10	0	0	2	29	0.59	NC_007519.1:445272	NC_007519.1:445272--	G	GATAGGCATGCCGGAAGCGGAATC	0	TCCG	1-YTCCGKCNNNNNVNN	216243
445375	DDE_RS01960	Dde_0439	5mC	+	22	8	0	0	4	34	0.65	NC_007519.1:445375	NC_007519.1:445375--	G	CCCTTTGTCACCGGAACGGGGCTG	0	TCCG	1-YTCCGKCNNNNNVNN	216305
446355	DDE_RS01965	Dde_0441	5mC	+	23	10	0	0	1	34	0.68	NC_007519.1:446355	NC_007519.1:446355--	G	ACAGTGCAGAACGGAAAAGGCCTG	0	TCCG	1-YTCCGKCNNNNNVNN	216822
449212	DDE_RS01975	Dde_0444	5mC	+	18	6	0	0	0	24	0.75	NC_007519.1:449212	NC_007519.1:449212-+	C	TGCTGCCCACTCCGTTCATGAAGG	0	TCCG	1-YTCCGKCNNNNNVNN	218204
453003	DDE_RS01985	Dde_0446	5mC	+	12	9	0	0	2	23	0.52	NC_007519.1:453003	NC_007519.1:453003-+	C	GAATGCCGATTCCGGCCATATGTA	0	TCCG	1-YTCCGKCNNNNNVNN	220199
460039	DDE_RS02005	Dde_0450	5mC	+	12	7	0	0	2	21	0.57	NC_007519.1:460039	NC_007519.1:460039--	G	CTCGACTTCATCGGATTCGGCATG	0	TCCG	1-YTCCGKCNNNNNVNN	223933
460207	DDE_RS02005	Dde_0450	5mC	+	21	3	0	0	1	25	0.84	NC_007519.1:460207	NC_007519.1:460207--	G	TTTGATCCCAACGGAGGGAAAAAA	0	TCCG	1-YTCCGKCNNNNNVNN	224002
460491	DDE_RS02010	Dde_0451	5mC	+	13	10	0	0	3	26	0.5	NC_007519.1:460491	NC_007519.1:460491--	G	AACAATCTGGCCGGACTGGATGAC	0	TCCG	1-YTCCGKCNNNNNVNN	224167
462610	DDE_RS02015	Dde_0452	5mC	+	17	8	0	0	4	29	0.59	NC_007519.1:462610	NC_007519.1:462610--	G	TGCGGAAATGACGGAATCGGGCAG	0	TCCG	1-YTCCGKCNNNNNVNN	225362
463390	DDE_RS17425	Dde_0453	5mC	+	15	4	0	0	3	22	0.68	NC_007519.1:463390	NC_007519.1:463390--	G	GTGAGCGGTACCGGAAAAGGGCCG	0	TCCG	1-YTCCGKCNNNNNVNN	225788
464651	DDE_RS17430	Dde_0454	5mC	+	13	8	0	0	1	22	0.59	NC_007519.1:464651	NC_007519.1:464651-+	C	TGCGCTGCGTTCCGTTTCGCTGCG	0	TCCG	1-YTCCGKCNNNNNVNN	226524
465083	DDE_RS02030	Dde_0455	5mC	+	19	6	0	0	1	26	0.73	NC_007519.1:465083	NC_007519.1:465083--	G	TGCCGTCAGGCCGGAGTGCGCGAT	0	TCCG	1-YTCCGKCNNNNNVNN	226732
465445	DDE_RS02035	Dde_0456	5mC	+	17	9	0	0	0	26	0.65	NC_007519.1:465445	NC_007519.1:465445--	G	GTGCCGCTGAGCGGAGTCCCTTCC	0	TCCG	1-YTCCGKCNNNNNVNN	226914
465625	DDE_RS02035	Dde_0456	5mC	+	19	5	0	0	2	26	0.73	NC_007519.1:465625	NC_007519.1:465625--	G	CTGGCTGAGGACGGAACGGTGAAA	0	TCCG	1-YTCCGKCNNNNNVNN	227008
466203	DDE_RS02040	Dde_0457	5mC	+	15	11	0	0	0	26	0.58	NC_007519.1:466203	NC_007519.1:466203--	G	TTGTACCGGGCCGGAAAGCCGCTT	0	TCCG	1-YTCCGKCNNNNNVNN	227322
469096	DDE_RS02045	Dde_0458	5mC	+	19	7	0	0	3	29	0.66	NC_007519.1:469096	NC_007519.1:469096--	G	GGGCATAGGGCCGGAAATCGGCAA	0	TCCG	1-YTCCGKCNNNNNVNN	228901
471252	DDE_RS02055	Dde_0461	5mC	+	11	6	0	0	1	18	0.61	NC_007519.1:471252	NC_007519.1:471252-+	C	CGGGCACCATTCCGGCCATCATCT	0	TCCG	1-YTCCGKCNNNNNVNN	230044
471853	DDE_RS02055	Dde_0461	5mC	+	12	8	0	0	4	24	0.5	NC_007519.1:471853	NC_007519.1:471853--	G	CAAGGCCGCCACGGAATCGGCACA	0	TCCG	1-YTCCGKCNNNNNVNN	230357
473324	DDE_RS02060	Dde_0462	5mC	+	10	9	0	0	1	20	0.5	NC_007519.1:473324	NC_007519.1:473324--	G	TGTGGTCACATCGGACCACGGACA	0	TCCG	1-YTCCGKCNNNNNVNN	231088
473331	DDE_RS02060	Dde_0462	5mC	+	17	4	0	0	3	24	0.71	NC_007519.1:473331	NC_007519.1:473331--	G	ACATCGGACCACGGACAGCCCATG	0	TCCG	1-YTCCGKCNNNNNVNN	231093
473921	DDE_RS02060	Dde_0462	5mC	+	18	3	0	0	1	22	0.82	NC_007519.1:473921	NC_007519.1:473921--	G	CGCCGAACAGCCGGAAAAAGCGAA	0	TCCG	1-YTCCGKCNNNNNVNN	231396
474393	DDE_RS02065	Dde_0463	5mC	+	11	6	0	0	0	17	0.65	NC_007519.1:474393	NC_007519.1:474393--	G	GCCCAACCATCCGGAAATCGTCAG	0	TCCG	1-YTCCGKCNNNNNVNN	231662
475356	DDE_RS02075	Dde_0465	5mC	+	7	5	0	0	0	12	0.58	NC_007519.1:475356	NC_007519.1:475356--	G	CGACCGCATGGCGGAACAGGTGGC	0	TCCG	1-YTCCGKCNNNNNVNN	232167
475426	DDE_RS02075	Dde_0465	5mC	+	14	6	0	0	0	20	0.7	NC_007519.1:475426	NC_007519.1:475426--	G	TCACTCGCGGCCGGAGACAAAACT	0	TCCG	1-YTCCGKCNNNNNVNN	232205
476040	DDE_RS02075	Dde_0465	5mC	+	14	4	0	0	0	18	0.78	NC_007519.1:476040	NC_007519.1:476040--	G	CGCGCTGGAGGCGGAAAGGTATAT	0	TCCG	1-YTCCGKCNNNNNVNN	232542
476743	DDE_RS02085	Dde_0467	5mC	+	15	5	0	0	0	20	0.75	NC_007519.1:476743	NC_007519.1:476743--	G	GGTGTGGGGCACGGACATTCTCTG	0	TCCG	1-YTCCGKCNNNNNVNN	232892
477495	DDE_RS02085	Dde_0467	5mC	+	9	7	0	0	2	18	0.5	NC_007519.1:477495	NC_007519.1:477495--	G	CAGCAACGTGACGGAATGGACGCC	0	TCCG	1-YTCCGKCNNNNNVNN	233224
479431	DDE_RS02090	Dde_0468	5mC	+	8	5	0	0	2	15	0.53	NC_007519.1:479431	NC_007519.1:479431--	G	GTATGAAGTGCCGGAGAATTTTGC	0	TCCG	1-YTCCGKCNNNNNVNN	234164
479624	DDE_RS02090	Dde_0468	5mC	+	9	4	0	0	3	16	0.56	NC_007519.1:479624	NC_007519.1:479624--	G	ACGCGCGAGTTCGGAACTGTGATA	0	TCCG	1-YTCCGKCNNNNNVNN	234263
480196	DDE_RS02090	Dde_0468	5mC	+	13	2	0	0	2	17	0.76	NC_007519.1:480196	NC_007519.1:480196--	G	ACGCGTGCTGCCGGAACTGGCCGC	0	TCCG	1-YTCCGKCNNNNNVNN	234527
480829	DDE_RS02090	Dde_0468	5mC	+	9	7	0	0	0	16	0.56	NC_007519.1:480829	NC_007519.1:480829--	G	CGGGCGCACGCCGGAAGGCCGCAG	0	TCCG	1-YTCCGKCNNNNNVNN	234847
480911	DDE_RS02090	Dde_0468	5mC	+	13	6	0	0	1	20	0.65	NC_007519.1:480911	NC_007519.1:480911--	G	GTACGTCAGGCCGGAGCCATTGTT	0	TCCG	1-YTCCGKCNNNNNVNN	234892
482790	DDE_RS02105	Dde_0473	5mC	+	11	6	0	0	0	17	0.65	NC_007519.1:482790	NC_007519.1:482790--	G	TACAAACACCACGGAATGCCATCC	0	TCCG	1-YTCCGKCNNNNNVNN	235754
483732	DDE_RS02105	Dde_0473	5mC	+	13	3	0	0	0	16	0.81	NC_007519.1:483732	NC_007519.1:483732--	G	GGGGGCAGGGCCGGAGTATGGTTC	0	TCCG	1-YTCCGKCNNNNNVNN	236236
483878	DDE_RS02105	Dde_0473	5mC	+	10	4	0	0	1	15	0.67	NC_007519.1:483878	NC_007519.1:483878--	G	CGGTGCTGCACCGGAACGCATTTA	0	TCCG	1-YTCCGKCNNNNNVNN	236313
484393	DDE_RS02105	Dde_0473	5mC	+	9	7	0	0	1	17	0.53	NC_007519.1:484393	NC_007519.1:484393--	G	GTGCATCCTGCCGGAACACCGGAG	0	TCCG	1-YTCCGKCNNNNNVNN	236587
485645	DDE_RS02115	Dde_0475	5mC	+	8	5	0	0	1	14	0.57	NC_007519.1:485645	NC_007519.1:485645--	G	CAGCAGATGGCCGGAGCCGTTTTC	0	TCCG	1-YTCCGKCNNNNNVNN	237246
485969	DDE_RS02115	Dde_0475	5mC	+	10	3	0	0	0	13	0.77	NC_007519.1:485969	NC_007519.1:485969--	G	GAACTGGTGACCGGAGAACCCGTG	0	TCCG	1-YTCCGKCNNNNNVNN	237432
486545	DDE_RS02120	Dde_0476	5mC	+	9	7	0	0	0	16	0.56	NC_007519.1:486545	NC_007519.1:486545--	G	GCATCTGGTGGCGGAAGCTGCGGT	0	TCCG	1-YTCCGKCNNNNNVNN	237768
486861	DDE_RS02120	Dde_0476	5mC	+	11	1	0	0	1	13	0.85	NC_007519.1:486861	NC_007519.1:486861--	G	CGCAGAGCGGCCGGAGTATGCCCG	0	TCCG	1-YTCCGKCNNNNNVNN	237954
489777	DDE_RS02135	Dde_0480	5mC	+	16	5	0	0	3	24	0.67	NC_007519.1:489777	NC_007519.1:489777-+	C	CCGGACAGAATCCGTCTGTCCACC	0	TCCG	1-YTCCGKCNNNNNVNN	239318
499692	DDE_RS02185	Dde_0491	5mC	+	14	7	0	0	0	21	0.67	NC_007519.1:499692	NC_007519.1:499692--	G	CCGCAGCCGGGCGGATTGTATCAG	0	TCCG	1-YTCCGKCNNNNNVNN	243670
499863	DDE_RS02185	Dde_0491	5mC	+	11	9	0	0	0	20	0.55	NC_007519.1:499863	NC_007519.1:499863--	G	ATGGCGCAGGGCGGATACGCCCCG	0	TCCG	1-YTCCGKCNNNNNVNN	243738
500294	DDE_RS17435	Dde_0492	5mC	+	14	5	0	0	0	19	0.74	NC_007519.1:500294	NC_007519.1:500294--	G	GCGCTGGTGGGCGGAGTGGCAGAA	0	TCCG	1-YTCCGKCNNNNNVNN	243942
501698	DDE_RS02205	Dde_0495	5mC	+	16	5	0	0	1	22	0.73	NC_007519.1:501698	NC_007519.1:501698--	G	ACCATTTCTGCCGGAACACATCAA	0	TCCG	1-YTCCGKCNNNNNVNN	244594
503786	DDE_RS02210	Dde_0496	5mC	+	16	2	0	0	1	19	0.84	NC_007519.1:503786	NC_007519.1:503786--	G	GCGGTGACAGCCGGAGAGTCCCTG	0	TCCG	1-YTCCGKCNNNNNVNN	245507
506749	DDE_RS02220	Dde_0498	5mC	+	16	8	0	0	0	24	0.67	NC_007519.1:506749	NC_007519.1:506749--	G	CGGCCGGCAGCCGGACAGCAGACA	0	TCCG	1-YTCCGKCNNNNNVNN	246866
511626	DDE_RS02250	Dde_0504	5mC	+	16	9	0	0	0	25	0.64	NC_007519.1:511626	NC_007519.1:511626--	G	CAGTGCGTCCACGGACAGGCCGGA	0	TCCG	1-YTCCGKCNNNNNVNN	248936
513998	DDE_RS02260	Dde_0506	5mC	+	11	3	0	0	0	14	0.79	NC_007519.1:513998	NC_007519.1:513998-+	C	TGGTGTCCACTCCGGCCGACGTGC	0	TCCG	1-YTCCGKCNNNNNVNN	250142
516987	DDE_RS02270	Dde_0508	5mC	+	12	5	0	0	1	18	0.67	NC_007519.1:516987	NC_007519.1:516987-+	C	ACATATCTGTTCCGGCAACCCGCA	0	TCCG	1-YTCCGKCNNNNNVNN	251622
519813	DDE_RS02280	Dde_0511	5mC	+	22	7	0	0	2	31	0.71	NC_007519.1:519813	NC_007519.1:519813--	G	GACGCGCCTGCCGGAATTTGCCGG	0	TCCG	1-YTCCGKCNNNNNVNN	253145
520095	DDE_RS02280	Dde_0511	5mC	+	18	12	0	0	2	32	0.56	NC_007519.1:520095	NC_007519.1:520095--	G	CGCGCCCCTGACGGAAAAAGGGCT	0	TCCG	1-YTCCGKCNNNNNVNN	253287
520326	DDE_RS02280	Dde_0511	5mC	+	19	9	0	0	3	31	0.61	NC_007519.1:520326	NC_007519.1:520326--	G	CAGCCGCATGCCGGAAATTTTTGA	0	TCCG	1-YTCCGKCNNNNNVNN	253411
521965	DDE_RS02290	Dde_0513	5mC	+	22	5	0	0	2	29	0.76	NC_007519.1:521965	NC_007519.1:521965--	G	AGCTGCGGTGACGGAGCGCACCCG	0	TCCG	1-YTCCGKCNNNNNVNN	254292
522944	DDE_RS02295	Dde_0514	5mC	+	13	8	0	0	0	21	0.62	NC_007519.1:522944	NC_007519.1:522944-+	C	GCTGGCGTTTTCCGTTCCGCAGGG	0	TCCG	1-YTCCGKCNNNNNVNN	254860
524407	DDE_RS02300	Dde_0515	5mC	+	15	15	0	0	0	30	0.5	NC_007519.1:524407	NC_007519.1:524407--	G	CAGCCTGCAAACGGAATGAAAACT	0	TCCG	1-YTCCGKCNNNNNVNN	255690
525137	DDE_RS02305	Dde_0517	5mC	+	21	7	0	0	5	33	0.64	NC_007519.1:525137	NC_007519.1:525137--	G	TAACCCGCAGACGGATGAAACCAT	0	TCCG	1-YTCCGKCNNNNNVNN	256022
526703	DDE_RS02310	Dde_0518	5mC	+	13	9	0	0	3	25	0.52	NC_007519.1:526703	NC_007519.1:526703--	G	CGTAATCTGGCCGGAGCGGATAAG	0	TCCG	1-YTCCGKCNNNNNVNN	256934
527550	DDE_RS02315	Dde_0519	5mC	+	16	12	0	0	0	28	0.57	NC_007519.1:527550	NC_007519.1:527550--	G	CCTTTAGGTGCCGGACGGGGTGAG	0	TCCG	1-YTCCGKCNNNNNVNN	257418
528669	DDE_RS02320	Dde_0520	5mC	+	17	8	0	0	2	27	0.63	NC_007519.1:528669	NC_007519.1:528669--	G	TTGCCCACAAACGGATAGTTGTCC	0	TCCG	1-YTCCGKCNNNNNVNN	257954
529918	DDE_RS02325	Dde_0521	5mC	+	14	6	0	0	0	20	0.7	NC_007519.1:529918	NC_007519.1:529918--	G	CCCGCCGAAAACGGAACGCACCAG	0	TCCG	1-YTCCGKCNNNNNVNN	258613
530028	DDE_RS02325	Dde_0521	5mC	+	15	9	0	0	1	25	0.6	NC_007519.1:530028	NC_007519.1:530028--	G	CCAGCAGAAAACGGATACGCTGTA	0	TCCG	1-YTCCGKCNNNNNVNN	258669
531150	DDE_RS02335	Dde_0523	5mC	+	10	8	0	0	2	20	0.5	NC_007519.1:531150	NC_007519.1:531150--	G	CAACGGGAAAACGGACGGAAATTC	0	TCCG	1-YTCCGKCNNNNNVNN	259265
532152	DDE_RS02345	Dde_0526	5mC	+	11	11	0	0	0	22	0.5	NC_007519.1:532152	NC_007519.1:532152-+	C	CAGCTTCGTGTCCGACATCAAGCA	0	TCCG	1-YTCCGKCNNNNNVNN	259758
535401	DDE_RS02360	Dde_0529	5mC	+	13	5	0	0	1	19	0.68	NC_007519.1:535401	NC_007519.1:535401--	G	CTCAATCTGGCCGGAGTGGTGTTG	0	TCCG	1-YTCCGKCNNNNNVNN	261302
537666	DDE_RS17440	Dde_0531	5mC	+	16	11	0	0	2	29	0.55	NC_007519.1:537666	NC_007519.1:537666--	G	AATCTGGAAAACGGAAAAACCGTC	0	TCCG	1-YTCCGKCNNNNNVNN	262423
537912	DDE_RS17440	Dde_0531	5mC	+	17	9	0	0	2	28	0.61	NC_007519.1:537912	NC_007519.1:537912--	G	GTATCGCAGGCCGGAACCGCACCG	0	TCCG	1-YTCCGKCNNNNNVNN	262542
540338	DDE_RS02375	Dde_0532	5mC	+	15	4	0	0	2	21	0.71	NC_007519.1:540338	NC_007519.1:540338--	G	GGCCAATCTGACGGAACGTGTGGC	0	TCCG	1-YTCCGKCNNNNNVNN	263609
540380	DDE_RS02375	Dde_0532	5mC	+	11	9	0	0	0	20	0.55	NC_007519.1:540380	NC_007519.1:540380--	G	CGGCATTTCTCCGGATTCGCTGGA	0	TCCG	1-YTCCGKCNNNNNVNN	263629
541872	DDE_RS02385	Dde_0534	5mC	+	16	9	0	0	0	25	0.64	NC_007519.1:541872	NC_007519.1:541872--	G	AAGCGTCGAATCGGAGAATTGCCC	0	TCCG	1-YTCCGKCNNNNNVNN	264298
542810	DDE_RS02385	Dde_0534	5mC	+	12	10	0	0	0	22	0.55	NC_007519.1:542810	NC_007519.1:542810--	G	GCGCTGGCGGACGGAGAGGCCTTT	0	TCCG	1-YTCCGKCNNNNNVNN	264722
546047	DDE_RS02395	Dde_0536	5mC	+	17	14	0	0	0	31	0.55	NC_007519.1:546047	NC_007519.1:546047--	G	CCAGCGTCTGCCGGACAGCGTGGA	0	TCCG	1-YTCCGKCNNNNNVNN	266251
547431	DDE_RS02400	Dde_4002	5mC	+	24	6	0	0	1	31	0.77	NC_007519.1:547431	NC_007519.1:547431--	G	TGTTCGCTTCACGGAAAGCGATTT	0	TCCG	1-YTCCGKCNNNNNVNN	266957
550625	DDE_RS02415	Dde_0539	5mC	+	15	14	0	0	1	30	0.5	NC_007519.1:550625	NC_007519.1:550625--	G	CCCAAAGACATCGGATATATATGT	0	TCCG	1-YTCCGKCNNNNNVNN	268455
550847	DDE_RS02415	Dde_0539	5mC	+	18	10	0	0	0	28	0.64	NC_007519.1:550847	NC_007519.1:550847--	G	GACATCAAGGACGGATTTCTGACC	0	TCCG	1-YTCCGKCNNNNNVNN	268575
553452	DDE_RS17445	Dde_0541	5mC	+	12	6	0	0	1	19	0.63	NC_007519.1:553452	NC_007519.1:553452--	G	GACCGGCATGCCGGATACGCCTGC	0	TCCG	1-YTCCGKCNNNNNVNN	269685
554513	DDE_RS02435	Dde_0542	5mC	+	17	4	0	0	1	22	0.77	NC_007519.1:554513	NC_007519.1:554513--	G	GCGCAGAATAACGGAAGTTGAAGT	0	TCCG	1-YTCCGKCNNNNNVNN	270224
554535	DDE_RS02435	Dde_0542	5mC	+	15	3	0	0	0	18	0.83	NC_007519.1:554535	NC_007519.1:554535--	G	GTGTTCAATGCCGGAAGCGTGCAG	0	TCCG	1-YTCCGKCNNNNNVNN	270230
555045	DDE_RS02435	Dde_0542	5mC	+	16	4	0	0	2	22	0.73	NC_007519.1:555045	NC_007519.1:555045--	G	CTTTTCAGGGCCGGAATCAGACCG	0	TCCG	1-YTCCGKCNNNNNVNN	270457
557276	DDE_RS02445	Dde_0544	5mC	+	16	9	0	0	0	25	0.64	NC_007519.1:557276	NC_007519.1:557276--	G	CATAATAGACACGGAAATGGATGA	0	TCCG	1-YTCCGKCNNNNNVNN	271738
557924	DDE_RS02445	Dde_0544	5mC	+	15	7	0	0	1	23	0.65	NC_007519.1:557924	NC_007519.1:557924--	G	AGCGCTTAAAACGGAGCTGACCGT	0	TCCG	1-YTCCGKCNNNNNVNN	272060
559553	DDE_RS02445	Dde_0544	5mC	+	14	7	0	0	1	22	0.64	NC_007519.1:559553	NC_007519.1:559553--	G	GGAACAGGGCACGGACATCATCTC	0	TCCG	1-YTCCGKCNNNNNVNN	272843
559577	DDE_RS02445	Dde_0544	5mC	+	12	9	0	0	0	21	0.57	NC_007519.1:559577	NC_007519.1:559577--	G	TGACGGCGGGCCGGACGGTGTGCC	0	TCCG	1-YTCCGKCNNNNNVNN	272854
561077	DDE_RS02455	Dde_0546	5mC	+	16	8	0	0	0	24	0.67	NC_007519.1:561077	NC_007519.1:561077--	G	CGCCTGCGGAGCGGATATTACAGG	0	TCCG	1-YTCCGKCNNNNNVNN	273570
562689	DDE_RS02460	Dde_0547	5mC	+	11	9	0	0	0	20	0.55	NC_007519.1:562689	NC_007519.1:562689--	G	GCTCTGCTGCTCGGAGAGCGTTTT	0	TCCG	1-YTCCGKCNNNNNVNN	274329
563202	DDE_RS02460	Dde_0547	5mC	+	13	4	0	0	1	18	0.72	NC_007519.1:563202	NC_007519.1:563202--	G	GGGGGGCTTGCCGGAGTGCTGGCT	0	TCCG	1-YTCCGKCNNNNNVNN	274565
563760	DDE_RS02460	Dde_0547	5mC	+	11	7	0	0	0	18	0.61	NC_007519.1:563760	NC_007519.1:563760--	G	GAGGCGCCGCACGGAGTGCGCGTT	0	TCCG	1-YTCCGKCNNNNNVNN	274795
564998	DDE_RS02465	Dde_0548	5mC	+	8	6	0	0	0	14	0.57	NC_007519.1:564998	NC_007519.1:564998--	G	GTGAAGAATACCGGATCGGCATAG	0	TCCG	1-YTCCGKCNNNNNVNN	275319
567687	DDE_RS02465	Dde_0548	5mC	+	9	6	0	0	1	16	0.56	NC_007519.1:567687	NC_007519.1:567687-+	C	CATGCTCCACTCCGTCTATCTGCC	0	TCCG	1-YTCCGKCNNNNNVNN	276501
568194	DDE_RS02470	Dde_0549	5mC	+	12	5	0	0	4	21	0.57	NC_007519.1:568194	NC_007519.1:568194--	G	TGCGCATCAAGCGGAATGAGCAGC	0	TCCG	1-YTCCGKCNNNNNVNN	276708
569736	DDE_RS02475	Dde_0550	5mC	+	11	7	0	0	0	18	0.61	NC_007519.1:569736	NC_007519.1:569736--	G	GCCCGCAGGGCCGGAGACTTACCT	0	TCCG	1-YTCCGKCNNNNNVNN	277353
571051	DDE_RS02475	Dde_0550	5mC	+	14	7	0	0	1	22	0.64	NC_007519.1:571051	NC_007519.1:571051--	G	CCGTCCTGTGCCGGAAAAAGACCT	0	TCCG	1-YTCCGKCNNNNNVNN	277931
573541	DDE_RS17450	Dde_0553	5mC	+	11	9	0	0	0	20	0.55	NC_007519.1:573541	NC_007519.1:573541-+	C	CCAGAATGATTCCGTTGACAGATA	0	TCCG	1-YTCCGKCNNNNNVNN	279052
574439	DDE_RS02505	Dde_0554	5mC	+	15	5	0	0	0	20	0.75	NC_007519.1:574439	NC_007519.1:574439--	G	GTACCGGCATCCGGATTTTAACGG	0	TCCG	1-YTCCGKCNNNNNVNN	279507
574643	DDE_RS02505	Dde_0554	5mC	+	13	9	0	0	2	24	0.54	NC_007519.1:574643	NC_007519.1:574643--	G	GCCCGAAGTGACGGAATTCCGCAG	0	TCCG	1-YTCCGKCNNNNNVNN	279607
575225	DDE_RS02505	Dde_0554	5mC	+	14	8	0	0	1	23	0.61	NC_007519.1:575225	NC_007519.1:575225--	G	GGAAGTGGAGCCGGACGTGTACAG	0	TCCG	1-YTCCGKCNNNNNVNN	279903
575396	DDE_RS02505	Dde_0554	5mC	+	17	7	0	0	2	26	0.65	NC_007519.1:575396	NC_007519.1:575396--	G	CGTGGACATGTCGGAGTTTGCGGC	0	TCCG	1-YTCCGKCNNNNNVNN	279992
577812	DDE_RS02510	Dde_0555	5mC	+	10	5	0	0	1	16	0.62	NC_007519.1:577812	NC_007519.1:577812--	G	AGACAAAGGGCCGGAAGCCGACAC	0	TCCG	1-YTCCGKCNNNNNVNN	281251
579085	DDE_RS02520	Dde_0557	5mC	+	14	9	0	0	1	24	0.58	NC_007519.1:579085	NC_007519.1:579085--	G	CGACCTGATGCCGGAGCTGAAAAA	0	TCCG	1-YTCCGKCNNNNNVNN	281833
581484	DDE_RS02525	Dde_0558	5mC	+	18	5	0	0	2	25	0.72	NC_007519.1:581484	NC_007519.1:581484--	G	GCGGGCGGAAACGGAGGTTTCCTC	0	TCCG	1-YTCCGKCNNNNNVNN	282985
583044	DDE_RS02530	Dde_0560	5mC	+	13	10	0	0	1	24	0.54	NC_007519.1:583044	NC_007519.1:583044--	G	CCTGAAGAAGCCGGAAAGCGCGAC	0	TCCG	1-YTCCGKCNNNNNVNN	283745
583310	DDE_RS02530	Dde_0560	5mC	+	18	4	0	0	3	25	0.72	NC_007519.1:583310	NC_007519.1:583310--	G	CGTCTGGCAGACGGAGCTTACGCT	0	TCCG	1-YTCCGKCNNNNNVNN	283906
585778	DDE_RS02540	Dde_0561	5mC	+	15	9	0	0	0	24	0.62	NC_007519.1:585778	NC_007519.1:585778--	G	CCCCACCTCCACGGAAATGGGCTG	0	TCCG	1-YTCCGKCNNNNNVNN	285087
590423	DDE_RS02570	Dde_0567	5mC	+	20	9	0	0	0	29	0.69	NC_007519.1:590423	NC_007519.1:590423--	G	GCGCTGCAGGGCGGAAAGCAGCCA	0	TCCG	1-YTCCGKCNNNNNVNN	287482
590732	DDE_RS02570	Dde_0567	5mC	+	19	2	0	0	1	22	0.86	NC_007519.1:590732	NC_007519.1:590732--	G	CTGACGGCGGCCGGAAAGCTGTGC	0	TCCG	1-YTCCGKCNNNNNVNN	287634
590906	DDE_RS02570	Dde_0567	5mC	+	12	9	0	0	3	24	0.5	NC_007519.1:590906	NC_007519.1:590906--	G	GCGGGCGGTGACGGATTGAAAAAG	0	TCCG	1-YTCCGKCNNNNNVNN	287738
591092	DDE_RS02570	Dde_0567	5mC	+	16	9	0	0	1	26	0.62	NC_007519.1:591092	NC_007519.1:591092--	G	TTCTTCCATGACGGAAAAGCCCAG	0	TCCG	1-YTCCGKCNNNNNVNN	287832
595822	DDE_RS02585	Dde_0571	5mC	+	14	10	0	0	2	26	0.54	NC_007519.1:595822	NC_007519.1:595822-+	C	CTGGAGCGATTCCGGCGGCGAGCT	0	TCCG	1-YTCCGKCNNNNNVNN	290210
596191	DDE_RS02585	Dde_0571	5mC	+	24	6	0	0	0	30	0.8	NC_007519.1:596191	NC_007519.1:596191--	G	GCATATCATCACGGAATCCGGCCG	0	TCCG	1-YTCCGKCNNNNNVNN	290412
598382	DDE_RS02595	Dde_0573	5mC	+	15	5	0	0	4	24	0.62	NC_007519.1:598382	NC_007519.1:598382--	G	GCCTTCTGAGCCGGAATCTTGCCG	0	TCCG	1-YTCCGKCNNNNNVNN	291488
600128	DDE_RS02600	Dde_0574	5mC	+	16	10	0	0	0	26	0.62	NC_007519.1:600128	NC_007519.1:600128--	G	CCGTCAGCTGGCGGAACACGGCCT	0	TCCG	1-YTCCGKCNNNNNVNN	292422
600338	DDE_RS02600	Dde_0574	5mC	+	11	9	0	0	2	22	0.5	NC_007519.1:600338	NC_007519.1:600338--	G	GGAACTGGCACCGGATCTTGGTGA	0	TCCG	1-YTCCGKCNNNNNVNN	292546
601502	DDE_RS02610	Dde_0576	5mC	+	18	7	0	0	1	26	0.69	NC_007519.1:601502	NC_007519.1:601502--	G	CATCTCTGTGCCGGAAAAACCCCT	0	TCCG	1-YTCCGKCNNNNNVNN	293155
602953	DDE_RS02610	Dde_0576	5mC	+	13	12	0	0	0	25	0.52	NC_007519.1:602953	NC_007519.1:602953-+	C	GTTCCGGTTTTCCGTTGCGCAGCA	0	TCCG	1-YTCCGKCNNNNNVNN	293910
604902	DDE_RS02625	Dde_0580	5mC	+	14	6	0	0	0	20	0.7	NC_007519.1:604902	NC_007519.1:604902--	G	GTGGAATTTACCGGAGTGGACTGG	0	TCCG	1-YTCCGKCNNNNNVNN	294971
605154	DDE_RS02625	Dde_0580	5mC	+	14	14	0	0	0	28	0.5	NC_007519.1:605154	NC_007519.1:605154--	G	GCTCTGAAAAACGGAACCCTGGAC	0	TCCG	1-YTCCGKCNNNNNVNN	295086
607093	DDE_RS02635	Dde_0582	5mC	+	14	10	0	0	1	25	0.56	NC_007519.1:607093	NC_007519.1:607093--	G	GGCCTGCTGGCCGGACAGCAGCTG	0	TCCG	1-YTCCGKCNNNNNVNN	296173
607320	DDE_RS02635	Dde_0582	5mC	+	20	6	0	0	4	30	0.67	NC_007519.1:607320	NC_007519.1:607320--	G	CTTTCTGGTGACGGACTCTTCCTC	0	TCCG	1-YTCCGKCNNNNNVNN	296305
608427	DDE_RS02645	Dde_0584	5mC	+	15	8	0	0	0	23	0.65	NC_007519.1:608427	NC_007519.1:608427-+	C	CATATGCCTATCCGTTGTACCAGC	0	TCCG	1-YTCCGKCNNNNNVNN	296903
610161	DDE_RS02655	Dde_0586	5mC	+	11	10	0	0	0	21	0.52	NC_007519.1:610161	NC_007519.1:610161-+	C	TCAAGAAGTGTCCGGCAAACGCCA	0	TCCG	1-YTCCGKCNNNNNVNN	297863
610480	DDE_RS02660	Dde_0587	5mC	+	17	8	0	0	1	26	0.65	NC_007519.1:610480	NC_007519.1:610480-+	C	GCTGGGGCTTTCCGTGGCGGCAGG	0	TCCG	1-YTCCGKCNNNNNVNN	298043
611078	DDE_RS02660	Dde_0587	5mC	+	19	12	0	0	1	32	0.59	NC_007519.1:611078	NC_007519.1:611078--	G	ATACGCACCAGCGGAGAAAAAGCC	0	TCCG	1-YTCCGKCNNNNNVNN	298388
613295	DDE_RS02670	Dde_0590	5mC	+	16	11	0	0	1	28	0.57	NC_007519.1:613295	NC_007519.1:613295--	G	CCGCCGCGTGACGGAAGAGCCGTG	0	TCCG	1-YTCCGKCNNNNNVNN	299621
614885	DDE_RS02675	Dde_0591	5mC	+	19	6	0	0	3	28	0.68	NC_007519.1:614885	NC_007519.1:614885--	G	CCATACGCAGCCGGACGCAGGGAG	0	TCCG	1-YTCCGKCNNNNNVNN	300487
616025	DDE_RS17455	Dde_0592	5mC	+	19	4	0	0	0	23	0.83	NC_007519.1:616025	NC_007519.1:616025--	G	GTCCGCTTTGCCGGAGCCGTGGCC	0	TCCG	1-YTCCGKCNNNNNVNN	301177
623321	DDE_RS02710	Dde_0600	5mC	+	18	7	0	0	1	26	0.69	NC_007519.1:623321	NC_007519.1:623321--	G	GCGGGCCATGCCGGAGGACAGGAC	0	TCCG	1-YTCCGKCNNNNNVNN	305119
626583	DDE_RS02720	Dde_0602	5mC	+	14	10	0	0	1	25	0.56	NC_007519.1:626583	NC_007519.1:626583--	G	GGCCGTAGTGACGGAGCAGGGGCT	0	TCCG	1-YTCCGKCNNNNNVNN	306864
630705	DDE_RS02735	Dde_0605	5mC	+	9	7	0	0	0	16	0.56	NC_007519.1:630705	NC_007519.1:630705-+	C	GACGATGCCTTCCGGCTGTGGGCA	0	TCCG	1-YTCCGKCNNNNNVNN	309024
632075	DDE_RS02745	Dde_0608	5mC	+	13	8	0	0	2	23	0.57	NC_007519.1:632075	NC_007519.1:632075--	G	GACCGTCATGTCGGAGAATATAAG	0	TCCG	1-YTCCGKCNNNNNVNN	309674
635873	DDE_RS02765	Dde_0612	5mC	+	16	3	0	0	2	21	0.76	NC_007519.1:635873	NC_007519.1:635873--	G	GCCTTCGGCACCGGAACGGCGCAG	0	TCCG	1-YTCCGKCNNNNNVNN	311580
639016	DDE_RS02780	Dde_0618	5mC	+	18	1	0	0	2	21	0.86	NC_007519.1:639016	NC_007519.1:639016--	G	CACACGCCAGTCGGATACTGACCT	0	TCCG	1-YTCCGKCNNNNNVNN	312844
641830	DDE_RS02800	Dde_0621	5mC	+	15	5	0	0	2	22	0.68	NC_007519.1:641830	NC_007519.1:641830--	G	CTGCTGCGAGCCGGATGTGACCAC	0	TCCG	1-YTCCGKCNNNNNVNN	314010
645579	DDE_RS02825	Dde_0626	5mC	+	20	4	0	0	0	24	0.83	NC_007519.1:645579	NC_007519.1:645579--	G	GCCCGTCACCACGGAAAGTGAATC	0	TCCG	1-YTCCGKCNNNNNVNN	315864
647731	DDE_RS02830	Dde_0628	5mC	+	20	3	0	0	3	26	0.77	NC_007519.1:647731	NC_007519.1:647731--	G	ATGAGCGTGGCCGGACGGGCCATG	0	TCCG	1-YTCCGKCNNNNNVNN	316951
648654	DDE_RS02835	Dde_0629	5mC	+	17	3	0	0	0	20	0.85	NC_007519.1:648654	NC_007519.1:648654--	G	TCGCTGCCAGCCGGAAACAGACAG	0	TCCG	1-YTCCGKCNNNNNVNN	317462
649458	DDE_RS02835	Dde_0629	5mC	+	13	8	0	0	2	23	0.57	NC_007519.1:649458	NC_007519.1:649458--	G	CGATCCTGTGCCGGATTTCATCAT	0	TCCG	1-YTCCGKCNNNNNVNN	317910
649548	DDE_RS02835	Dde_0629	5mC	+	15	8	0	0	0	23	0.65	NC_007519.1:649548	NC_007519.1:649548--	G	GCCCGCCAGACCGGAAAAAAGATA	0	TCCG	1-YTCCGKCNNNNNVNN	317970
651380	DDE_RS02840	Dde_0630	5mC	+	15	8	0	0	1	24	0.62	NC_007519.1:651380	NC_007519.1:651380--	G	CACAATCAGCACGGAATACTGTGC	0	TCCG	1-YTCCGKCNNNNNVNN	318908
652053	DDE_RS02845	Dde_0631	5mC	+	16	7	0	0	1	24	0.67	NC_007519.1:652053	NC_007519.1:652053--	G	CAGAAGCCCAGCGGAAAGCCGCCC	0	TCCG	1-YTCCGKCNNNNNVNN	319214
656946	DDE_RS02865	Dde_0637	5mC	+	13	3	0	0	6	22	0.59	NC_007519.1:656946	NC_007519.1:656946--	G	TGTTCGTGGGCCGGAAAAATATGA	0	TCCG	1-YTCCGKCNNNNNVNN	321627
657235	DDE_RS02865	Dde_0637	5mC	+	14	8	0	0	1	23	0.61	NC_007519.1:657235	NC_007519.1:657235--	G	CGATGCCCTGCCGGAGGATTTTCC	0	TCCG	1-YTCCGKCNNNNNVNN	321786
658838	DDE_RS02880	Dde_0640	5mC	+	13	5	0	0	2	20	0.65	NC_007519.1:658838	NC_007519.1:658838--	G	TGCAAGCGAGCCGGAACCGGTTGA	0	TCCG	1-YTCCGKCNNNNNVNN	322515
659343	DDE_RS02880	Dde_0640	5mC	+	15	7	0	0	1	23	0.65	NC_007519.1:659343	NC_007519.1:659343--	G	GCGGAACAAGACGGACATGCCCCG	0	TCCG	1-YTCCGKCNNNNNVNN	322776
662699	DDE_RS02895	Dde_0643	5mC	+	14	5	0	0	1	20	0.7	NC_007519.1:662699	NC_007519.1:662699--	G	TCATCACCTGCCGGACAGGGTGCG	0	TCCG	1-YTCCGKCNNNNNVNN	324427
664607	DDE_RS02900	Dde_0644	5mC	+	13	4	0	0	0	17	0.76	NC_007519.1:664607	NC_007519.1:664607--	G	ACCCGTGTGGCCGGAGTGGATGAA	0	TCCG	1-YTCCGKCNNNNNVNN	325288
664901	DDE_RS02900	Dde_0644	5mC	+	9	7	0	0	0	16	0.56	NC_007519.1:664901	NC_007519.1:664901--	G	ATCGAACAGGCCGGAGGCAACAAG	0	TCCG	1-YTCCGKCNNNNNVNN	325435
668210	DDE_RS02920	Dde_0649	5mC	+	13	6	0	0	0	19	0.68	NC_007519.1:668210	NC_007519.1:668210--	G	AGCTTGGTGAACGGAATGAGCACC	0	TCCG	1-YTCCGKCNNNNNVNN	326694
671165	DDE_RS02930	Dde_0652	5mC	+	12	5	0	0	0	17	0.71	NC_007519.1:671165	NC_007519.1:671165--	G	GTCGGGGTAGCCGGAAAAGCTGTG	0	TCCG	1-YTCCGKCNNNNNVNN	327746
672533	DDE_RS02935	Dde_0653	5mC	+	9	5	0	0	0	14	0.64	NC_007519.1:672533	NC_007519.1:672533--	G	TCACTGTCCAGCGGACCGGACTTC	0	TCCG	1-YTCCGKCNNNNNVNN	328283
673869	DDE_RS02940	Dde_0655	5mC	+	13	4	0	0	0	17	0.76	NC_007519.1:673869	NC_007519.1:673869--	G	TGATATCAGTCCGGAACCGCTGGC	0	TCCG	1-YTCCGKCNNNNNVNN	328831
674108	DDE_RS02940	Dde_0655	5mC	+	13	6	0	0	1	20	0.65	NC_007519.1:674108	NC_007519.1:674108--	G	TACCGTGGAGCCGGATTTTTGCGG	0	TCCG	1-YTCCGKCNNNNNVNN	328944
674834	DDE_RS02950	Dde_0657	5mC	+	12	6	0	0	0	18	0.67	NC_007519.1:674834	NC_007519.1:674834--	G	TGCGCGGCTGCCGGAGCATGACCG	0	TCCG	1-YTCCGKCNNNNNVNN	329284
681181	DDE_RS02975	Dde_0665	5mC	+	14	7	0	0	2	23	0.61	NC_007519.1:681181	NC_007519.1:681181--	G	GCTTGAAGGGCCGGAGCTGGGGCT	0	TCCG	1-YTCCGKCNNNNNVNN	331605
687234	DDE_RS03000	Dde_0670	5mC	+	10	8	0	0	2	20	0.5	NC_007519.1:687234	NC_007519.1:687234--	G	CTTCCACGGAACGGATTTCGCCGG	0	TCCG	1-YTCCGKCNNNNNVNN	334349
694080	DDE_RS17475	Dde_0678	5mC	+	7	6	0	0	1	14	0.5	NC_007519.1:694080	NC_007519.1:694080--	G	CGTTCGTCATCCGGAAAATCAGAC	0	TCCG	1-YTCCGKCNNNNNVNN	337128
694129	DDE_RS17475	Dde_0678	5mC	+	10	3	0	0	1	14	0.71	NC_007519.1:694129	NC_007519.1:694129--	G	GTCCCCTGCCACGGAAAGCAGCAC	0	TCCG	1-YTCCGKCNNNNNVNN	337148
697194	DDE_RS03050	Dde_0681	5mC	+	11	5	0	0	0	16	0.69	NC_007519.1:697194	NC_007519.1:697194--	G	GTGTTGTGTGCCGGATGTATTGCT	0	TCCG	1-YTCCGKCNNNNNVNN	338459
701215	DDE_RS03065	Dde_0685	5mC	+	8	3	0	0	2	13	0.62	NC_007519.1:701215	NC_007519.1:701215--	G	CAAATGTCTGCCGGATGCTGTTCA	0	TCCG	1-YTCCGKCNNNNNVNN	340311
713673	DDE_RS03115	Dde_0697	5mC	+	17	8	0	0	0	25	0.68	NC_007519.1:713673	NC_007519.1:713673--	G	CGCCGCGATGCCGGAAGAGCTTCC	0	TCCG	1-YTCCGKCNNNNNVNN	346290
718455	DDE_RS03135	Dde_0701	5mC	+	17	5	0	0	1	23	0.74	NC_007519.1:718455	NC_007519.1:718455--	G	TGGATGATGAACGGATAAACGGCG	0	TCCG	1-YTCCGKCNNNNNVNN	348883
719861	DDE_RS03140	Dde_0702	5mC	+	18	7	0	0	4	29	0.62	NC_007519.1:719861	NC_007519.1:719861--	G	TTCCATAGGCACGGACGGGGCACC	0	TCCG	1-YTCCGKCNNNNNVNN	349687
720441	DDE_RS03145	Dde_0703	5mC	+	15	7	0	0	1	23	0.65	NC_007519.1:720441	NC_007519.1:720441--	G	AAGGCTGTGGACGGAGTTTGAGGA	0	TCCG	1-YTCCGKCNNNNNVNN	349991
722211	DDE_RS03145	Dde_0703	5mC	+	19	1	0	0	1	21	0.9	NC_007519.1:722211	NC_007519.1:722211--	G	CAGTGTTTCAACGGATCCCAGCGC	0	TCCG	1-YTCCGKCNNNNNVNN	350908
724347	DDE_RS03155	Dde_0706	5mC	+	12	9	0	0	1	22	0.55	NC_007519.1:724347	NC_007519.1:724347--	G	CGCCCGCATGCCGGAAGCTCCCAG	0	TCCG	1-YTCCGKCNNNNNVNN	351901
724689	DDE_RS03155	Dde_0706	5mC	+	9	3	0	0	1	13	0.69	NC_007519.1:724689	NC_007519.1:724689--	G	CCTGAAAACATCGGATTTCCGCGA	0	TCCG	1-YTCCGKCNNNNNVNN	352085
725208	DDE_RS03160	Dde_0707	5mC	+	13	9	0	0	1	23	0.57	NC_007519.1:725208	NC_007519.1:725208--	G	TTTCACCGTGCCGGAGTGCTGGAC	0	TCCG	1-YTCCGKCNNNNNVNN	352386
727044	DDE_RS03170	Dde_0709	5mC	+	16	5	0	0	2	23	0.7	NC_007519.1:727044	NC_007519.1:727044-+	C	CTGTCTTTTTTCCGACAAGGAATA	0	TCCG	1-YTCCGKCNNNNNVNN	353397
727188	DDE_RS03170	Dde_0709	5mC	+	15	6	0	0	0	21	0.71	NC_007519.1:727188	NC_007519.1:727188--	G	CGGTTCCGTGGCGGAAAAGCGCAT	0	TCCG	1-YTCCGKCNNNNNVNN	353471
727886	DDE_RS03175	Dde_0710	5mC	+	11	6	0	0	1	18	0.61	NC_007519.1:727886	NC_007519.1:727886--	G	TCCCCGTTCTCCGGAATCTGCCGT	0	TCCG	1-YTCCGKCNNNNNVNN	353859
729064	DDE_RS03180	Dde_0711	5mC	+	14	4	0	0	0	18	0.78	NC_007519.1:729064	NC_007519.1:729064--	G	TTTACATAAAACGGAACCTTGCCT	0	TCCG	1-YTCCGKCNNNNNVNN	354404
730449	DDE_RS03185	Dde_0712	5mC	+	13	5	0	0	0	18	0.72	NC_007519.1:730449	NC_007519.1:730449--	G	CGTCCGCCCAGCGGAAACGCATGC	0	TCCG	1-YTCCGKCNNNNNVNN	355086
732347	DDE_RS03190	Dde_0713	5mC	+	16	4	0	0	0	20	0.8	NC_007519.1:732347	NC_007519.1:732347--	G	ACACTGTATGCCGGACTGGGCGGA	0	TCCG	1-YTCCGKCNNNNNVNN	356056
732674	DDE_RS03195	Dde_0714	5mC	+	14	4	0	0	0	18	0.78	NC_007519.1:732674	NC_007519.1:732674--	G	TACGACCTTGCCGGAGGCCGGTCG	0	TCCG	1-YTCCGKCNNNNNVNN	356229
733235	DDE_RS03195	Dde_0714	5mC	+	11	5	0	0	1	17	0.65	NC_007519.1:733235	NC_007519.1:733235--	G	GAATGCGGTACCGGATTCTGGGCA	0	TCCG	1-YTCCGKCNNNNNVNN	356464
736139	DDE_RS03210	Dde_0717	5mC	+	13	10	0	0	0	23	0.57	NC_007519.1:736139	NC_007519.1:736139--	G	CAATTCATACACGGACAAGGGCAA	0	TCCG	1-YTCCGKCNNNNNVNN	357678
737970	DDE_RS03220	Dde_0719	5mC	+	22	4	0	0	0	26	0.85	NC_007519.1:737970	NC_007519.1:737970--	G	CAGTAACAGGCCGGATTACGCCAC	0	TCCG	1-YTCCGKCNNNNNVNN	358551
740171	DDE_RS03230	Dde_0721	5mC	+	13	3	0	0	1	17	0.76	NC_007519.1:740171	NC_007519.1:740171--	G	TATACCATGGCCGGATCGTGCCCT	0	TCCG	1-YTCCGKCNNNNNVNN	359575
740407	DDE_RS03230	Dde_0721	5mC	+	11	8	0	0	0	19	0.58	NC_007519.1:740407	NC_007519.1:740407--	G	ACCCAGCACTACGGAAAGCGCAGG	0	TCCG	1-YTCCGKCNNNNNVNN	359697
746354	DDE_RS03245	Dde_0725	5mC	+	17	5	0	0	1	23	0.74	NC_007519.1:746354	NC_007519.1:746354--	G	CAAGCACCTGCCGGAACTGGCTCC	0	TCCG	1-YTCCGKCNNNNNVNN	362433
746590	DDE_RS03245	Dde_0725	5mC	+	13	8	0	0	0	21	0.62	NC_007519.1:746590	NC_007519.1:746590-+	C	GGTTCATGTTTCCGGCCATGCGCG	0	TCCG	1-YTCCGKCNNNNNVNN	362537
748199	DDE_RS03255	Dde_0727	5mC	+	14	5	0	0	0	19	0.74	NC_007519.1:748199	NC_007519.1:748199--	G	ACCCATGCCGCCGGACTTTCGCTC	0	TCCG	1-YTCCGKCNNNNNVNN	363312
748535	DDE_RS03255	Dde_0727	5mC	+	12	4	0	0	0	16	0.75	NC_007519.1:748535	NC_007519.1:748535--	G	GGTAACGAAGCCGGACTTTTTTCC	0	TCCG	1-YTCCGKCNNNNNVNN	363469
751775	DDE_RS03265	Dde_0729	5mC	+	13	0	0	0	1	14	0.93	NC_007519.1:751775	NC_007519.1:751775--	G	GTGCGCAGGGCCGGAGAATATGCC	0	TCCG	1-YTCCGKCNNNNNVNN	364823
752094	DDE_RS03265	Dde_0729	5mC	+	9	5	0	0	1	15	0.6	NC_007519.1:752094	NC_007519.1:752094--	G	CCGTTGCGGGGCGGACAGCCGCGT	0	TCCG	1-YTCCGKCNNNNNVNN	364962
752504	DDE_RS03265	Dde_0729	5mC	+	9	1	0	0	0	10	0.9	NC_007519.1:752504	NC_007519.1:752504--	G	GCGTGTGCGGCCGGACGTATGGCA	0	TCCG	1-YTCCGKCNNNNNVNN	365153
753655	DDE_RS03270	Dde_0730	5mC	+	8	7	0	0	0	15	0.53	NC_007519.1:753655	NC_007519.1:753655--	G	GCCGCCTCGGGCGGAAGACCGCGT	0	TCCG	1-YTCCGKCNNNNNVNN	365668
754277	DDE_RS03270	Dde_0730	5mC	+	11	6	0	0	0	17	0.65	NC_007519.1:754277	NC_007519.1:754277-+	C	TGGCAGCCACTCCGGCCGTGGAAG	0	TCCG	1-YTCCGKCNNNNNVNN	365953
754365	DDE_RS03270	Dde_0730	5mC	+	9	8	0	0	0	17	0.53	NC_007519.1:754365	NC_007519.1:754365--	G	CAGCAGATATCCGGAAACTACCGA	0	TCCG	1-YTCCGKCNNNNNVNN	365993
754647	DDE_RS03270	Dde_0730	5mC	+	10	5	0	0	0	15	0.67	NC_007519.1:754647	NC_007519.1:754647--	G	CAGTCCTCCGGCGGAAAGTGTTCC	0	TCCG	1-YTCCGKCNNNNNVNN	366113
755147	DDE_RS03270	Dde_0730	5mC	+	13	4	0	0	1	18	0.72	NC_007519.1:755147	NC_007519.1:755147--	G	CGCCCCGCAGGCGGAATTCTTCTC	0	TCCG	1-YTCCGKCNNNNNVNN	366362
756323	DDE_RS03270	Dde_0730	5mC	+	11	3	0	0	0	14	0.79	NC_007519.1:756323	NC_007519.1:756323--	G	CGGTGAAATGCCGGAACGTGCGCG	0	TCCG	1-YTCCGKCNNNNNVNN	366880
756957	DDE_RS03270	Dde_0730	5mC	+	10	4	0	0	1	15	0.67	NC_007519.1:756957	NC_007519.1:756957--	G	ACGCAGCGTGTCGGAAAGCAGCAT	0	TCCG	1-YTCCGKCNNNNNVNN	367164
757407	DDE_RS03270	Dde_0730	5mC	+	9	5	0	0	0	14	0.64	NC_007519.1:757407	NC_007519.1:757407--	G	CCGCAGGGTGCCGGATGTCCAGCC	0	TCCG	1-YTCCGKCNNNNNVNN	367382
757457	DDE_RS03270	Dde_0730	5mC	+	11	6	0	0	1	18	0.61	NC_007519.1:757457	NC_007519.1:757457--	G	CCGCCAGTTGACGGATGCGCACGG	0	TCCG	1-YTCCGKCNNNNNVNN	367404
757562	DDE_RS03270	Dde_0730	5mC	+	10	2	0	0	2	14	0.71	NC_007519.1:757562	NC_007519.1:757562--	G	GGAAGGCCAGCCGGACAAGTTCGT	0	TCCG	1-YTCCGKCNNNNNVNN	367461
758582	DDE_RS03270	Dde_0730	5mC	+	8	6	0	0	1	15	0.53	NC_007519.1:758582	NC_007519.1:758582--	G	ACGCCAGCGCACGGATTGTCTGCT	0	TCCG	1-YTCCGKCNNNNNVNN	367935
759767	DDE_RS03280	Dde_0732	5mC	+	11	5	0	0	1	17	0.65	NC_007519.1:759767	NC_007519.1:759767--	G	CCACACCATGACGGAGTTTTCGTC	0	TCCG	1-YTCCGKCNNNNNVNN	368517
760791	DDE_RS03285	Dde_0733	5mC	+	14	3	0	0	1	18	0.78	NC_007519.1:760791	NC_007519.1:760791--	G	CCGTTCCGTAACGGACATCATCTG	0	TCCG	1-YTCCGKCNNNNNVNN	369011
760959	DDE_RS03285	Dde_0733	5mC	+	12	3	0	0	0	15	0.8	NC_007519.1:760959	NC_007519.1:760959--	G	GCGCGCCAGACCGGAGGCAATATC	0	TCCG	1-YTCCGKCNNNNNVNN	369090
762342	DDE_RS03295	Dde_0735	5mC	+	11	7	0	0	3	21	0.52	NC_007519.1:762342	NC_007519.1:762342--	G	CGCCAGCGAAACGGAAAGGCCGGC	0	TCCG	1-YTCCGKCNNNNNVNN	369804
762370	DDE_RS03295	Dde_0735	5mC	+	11	6	0	0	3	20	0.55	NC_007519.1:762370	NC_007519.1:762370--	G	GCAAGGTATGCCGGAAACTGGCGG	0	TCCG	1-YTCCGKCNNNNNVNN	369823
762428	DDE_RS03295	Dde_0735	5mC	+	15	5	0	0	1	21	0.71	NC_007519.1:762428	NC_007519.1:762428--	G	CTGCGGCCTGCCGGAGTGACGCCG	0	TCCG	1-YTCCGKCNNNNNVNN	369859
763695	DDE_RS03300	Dde_0736	5mC	+	12	6	0	0	1	19	0.63	NC_007519.1:763695	NC_007519.1:763695--	G	GCGCTGCAGGTCGGAACAGAGAAC	0	TCCG	1-YTCCGKCNNNNNVNN	370484
763819	DDE_RS03300	Dde_0736	5mC	+	15	3	0	0	1	19	0.79	NC_007519.1:763819	NC_007519.1:763819--	G	TCTTCGTTCCACGGAGTGCTGGCG	0	TCCG	1-YTCCGKCNNNNNVNN	370544
765295	DDE_RS03310	Dde_0738	5mC	+	9	5	0	0	1	15	0.6	NC_007519.1:765295	NC_007519.1:765295--	G	TTCGGGAATGCCGGAGACTCCGGT	0	TCCG	1-YTCCGKCNNNNNVNN	371271
766803	DDE_RS03315	Dde_0739	5mC	+	12	3	0	0	1	16	0.75	NC_007519.1:766803	NC_007519.1:766803--	G	GGGCAGCGGGCCGGATTCGGCCAT	0	TCCG	1-YTCCGKCNNNNNVNN	372008
773317	DDE_RS03340	Dde_0745	5mC	+	14	8	0	0	2	24	0.58	NC_007519.1:773317	NC_007519.1:773317--	G	GCGCTGGCGGACGGAGAGGCCTTT	0	TCCG	1-YTCCGKCNNNNNVNN	374789
775533	DDE_RS03355	Dde_0748	5mC	+	16	8	0	0	2	26	0.62	NC_007519.1:775533	NC_007519.1:775533--	G	GCGCAATTTCACGGAAAAGCCCGT	0	TCCG	1-YTCCGKCNNNNNVNN	375816
779312	DDE_RS03380	Dde_0753	5mC	+	17	7	0	0	1	25	0.68	NC_007519.1:779312	NC_007519.1:779312--	G	GTCCTGTCAGCCGGAAATCATGGC	0	TCCG	1-YTCCGKCNNNNNVNN	377625
781179	DDE_RS03390	Dde_0755	5mC	+	13	7	0	0	2	22	0.59	NC_007519.1:781179	NC_007519.1:781179--	G	GCGCGAACTGCCGGAAGTGCGCGG	0	TCCG	1-YTCCGKCNNNNNVNN	378515
781347	DDE_RS03390	Dde_0755	5mC	+	17	3	0	0	1	21	0.81	NC_007519.1:781347	NC_007519.1:781347--	G	ATCGCTTTCCACGGAATTTACCGT	0	TCCG	1-YTCCGKCNNNNNVNN	378594
785154	DDE_RS17490	Dde_0758	5mC	+	15	5	0	0	0	20	0.75	NC_007519.1:785154	NC_007519.1:785154--	G	CGGCCTTGTGCCGGAGAATGGCGC	0	TCCG	1-YTCCGKCNNNNNVNN	380200
785838	DDE_RS03410	Dde_0759	5mC	+	16	3	0	0	2	21	0.76	NC_007519.1:785838	NC_007519.1:785838--	G	CGCAGCCGAAACGGAAAGTTTTGA	0	TCCG	1-YTCCGKCNNNNNVNN	380518
786897	DDE_RS03410	Dde_0759	5mC	+	16	6	0	0	1	23	0.7	NC_007519.1:786897	NC_007519.1:786897--	G	ACACGCCGTGCCGGAAATTCCCGC	0	TCCG	1-YTCCGKCNNNNNVNN	380963
787323	DDE_RS03415	Dde_0760	5mC	+	15	8	0	0	0	23	0.65	NC_007519.1:787323	NC_007519.1:787323--	G	GCTTCAGGAGCCGGAGCCTCGCTG	0	TCCG	1-YTCCGKCNNNNNVNN	381172
787708	DDE_RS03415	Dde_0760	5mC	+	13	8	0	0	1	22	0.59	NC_007519.1:787708	NC_007519.1:787708--	G	ATGTGACCAGCCGGACATGTCTTT	0	TCCG	1-YTCCGKCNNNNNVNN	381341
788306	DDE_RS03420	Dde_0761	5mC	+	17	9	0	0	0	26	0.65	NC_007519.1:788306	NC_007519.1:788306--	G	AGATAGTAGAACGGATATCGCAGG	0	TCCG	1-YTCCGKCNNNNNVNN	381581
788758	DDE_RS03425	Dde_0762	5mC	+	20	9	0	0	0	29	0.69	NC_007519.1:788758	NC_007519.1:788758--	G	CTTACCGGGGCCGGAGGGGAACAG	0	TCCG	1-YTCCGKCNNNNNVNN	381787
790961	DDE_RS03435	Dde_0766	5mC	+	20	7	0	0	0	27	0.74	NC_007519.1:790961	NC_007519.1:790961--	G	CGCCGACGGGCCGGAAGGAGTACT	0	TCCG	1-YTCCGKCNNNNNVNN	382815
791450	DDE_RS03435	Dde_0766	5mC	+	21	8	0	0	0	29	0.72	NC_007519.1:791450	NC_007519.1:791450--	G	CCGTTCGCTGCCGGAACTGCGCAT	0	TCCG	1-YTCCGKCNNNNNVNN	383073
794107	DDE_RS03455	Dde_0770	5mC	+	21	2	0	0	1	24	0.88	NC_007519.1:794107	NC_007519.1:794107--	G	CGCCAGCACAACGGAAAGCACATC	0	TCCG	1-YTCCGKCNNNNNVNN	384374
794299	DDE_RS03455	Dde_0770	5mC	+	16	6	0	0	1	23	0.7	NC_007519.1:794299	NC_007519.1:794299--	G	CAGACAGTTGCCGGAAATAAGGCT	0	TCCG	1-YTCCGKCNNNNNVNN	384461
796709	DDE_RS03465	Dde_0773	5mC	+	14	8	0	0	1	23	0.61	NC_007519.1:796709	NC_007519.1:796709--	G	GGACGGGCTGCCGGAACCGGCACT	0	TCCG	1-YTCCGKCNNNNNVNN	385689
801391	DDE_RS03495	Dde_0779	5mC	+	19	7	0	0	1	27	0.7	NC_007519.1:801391	NC_007519.1:801391--	G	AATCTCTTCAACGGAGTGTTTGGA	0	TCCG	1-YTCCGKCNNNNNVNN	387545
808821	DDE_RS03530	Dde_0788	5mC	+	20	3	0	0	3	26	0.77	NC_007519.1:808821	NC_007519.1:808821--	G	CAGGATATGAACGGAGCGCAGTTT	0	TCCG	1-YTCCGKCNNNNNVNN	390555
810719	DDE_RS03535	Dde_0789	5mC	+	17	10	0	0	1	28	0.61	NC_007519.1:810719	NC_007519.1:810719-+	C	GGGTGGCGTTTCCGTTCATCAGGC	0	TCCG	1-YTCCGKCNNNNNVNN	391579
811230	DDE_RS03535	Dde_0789	5mC	+	14	8	0	0	1	23	0.61	NC_007519.1:811230	NC_007519.1:811230--	G	GCGCAGTGATCCGGAATACAGACC	0	TCCG	1-YTCCGKCNNNNNVNN	391850
812393	DDE_RS03540	Dde_0791	5mC	+	13	8	0	0	2	23	0.57	NC_007519.1:812393	NC_007519.1:812393--	G	ATGGCTTTTGCCGGAGCGGTCTTT	0	TCCG	1-YTCCGKCNNNNNVNN	392444
812598	DDE_RS03540	Dde_0791	5mC	+	10	7	0	0	2	19	0.53	NC_007519.1:812598	NC_007519.1:812598--	G	GCATGGCCTGCCGGATGCCGGTTA	0	TCCG	1-YTCCGKCNNNNNVNN	392545
812992	DDE_RS03540	Dde_0791	5mC	+	11	9	0	0	1	21	0.52	NC_007519.1:812992	NC_007519.1:812992--	G	GAGCACTGCGCCGGAAAAATAACG	0	TCCG	1-YTCCGKCNNNNNVNN	392737
813446	DDE_RS03545	Dde_0792	5mC	+	15	5	0	0	1	21	0.71	NC_007519.1:813446	NC_007519.1:813446--	G	CGTGCGCTTAACGGAACCGTCCGG	0	TCCG	1-YTCCGKCNNNNNVNN	392964
813529	DDE_RS03545	Dde_0792	5mC	+	10	9	0	0	1	20	0.5	NC_007519.1:813529	NC_007519.1:813529--	G	AGCCGACGGGCCGGAACAGGAGCG	0	TCCG	1-YTCCGKCNNNNNVNN	393004
815287	DDE_RS03555	Dde_0795	5mC	+	12	6	0	0	2	20	0.6	NC_007519.1:815287	NC_007519.1:815287--	G	ATATCGTCTGCCGGAAAGCGTCCT	0	TCCG	1-YTCCGKCNNNNNVNN	393871
820196	DDE_RS03580	Dde_0800	5mC	+	10	8	0	0	1	19	0.53	NC_007519.1:820196	NC_007519.1:820196--	G	TGCAAGATAACCGGAGGAAGCCAG	0	TCCG	1-YTCCGKCNNNNNVNN	396304
821696	DDE_RS03585	Dde_0801	5mC	+	6	5	0	0	1	12	0.5	NC_007519.1:821696	NC_007519.1:821696--	G	ACCACGGCGTCCGGACGGGCACAG	0	TCCG	1-YTCCGKCNNNNNVNN	397031
821920	DDE_RS03590	Dde_0802	5mC	+	10	4	0	0	3	17	0.59	NC_007519.1:821920	NC_007519.1:821920--	G	TTCCGTCCTGCCGGATGCTGTCCA	0	TCCG	1-YTCCGKCNNNNNVNN	397154
822950	DDE_RS18680	Dde_0803	5mC	+	9	5	0	0	0	14	0.64	NC_007519.1:822950	NC_007519.1:822950--	G	CACTTCGTCGCCGGAGCCGAGTCC	0	TCCG	1-YTCCGKCNNNNNVNN	397683
823724	DDE_RS18680	Dde_0803	5mC	+	9	1	0	0	4	14	0.64	NC_007519.1:823724	NC_007519.1:823724--	G	CAGCACCACCACGGATTTACCCTG	0	TCCG	1-YTCCGKCNNNNNVNN	398098
824241	DDE_RS03600	Dde_0804	5mC	+	6	5	0	0	1	12	0.5	NC_007519.1:824241	NC_007519.1:824241--	G	GTGCCAGCGTCCGGAAGTCTATCT	0	TCCG	1-YTCCGKCNNNNNVNN	398349
827602	DDE_RS03615	Dde_0807	5mC	+	13	5	0	0	1	19	0.68	NC_007519.1:827602	NC_007519.1:827602--	G	GCCCTGAGCCACGGAAACGTCCAC	0	TCCG	1-YTCCGKCNNNNNVNN	399828
828872	DDE_RS03620	Dde_0808	5mC	+	11	5	0	0	3	19	0.58	NC_007519.1:828872	NC_007519.1:828872--	G	CGATGTAGGTACGGAAAGGTGCGG	0	TCCG	1-YTCCGKCNNNNNVNN	400482
829460	DDE_RS03625	Dde_0809	5mC	+	9	7	0	0	1	17	0.53	NC_007519.1:829460	NC_007519.1:829460--	G	GGCTTCAAGCACGGATTTGACGTT	0	TCCG	1-YTCCGKCNNNNNVNN	400799
830829	DDE_RS03635	Dde_0811	5mC	+	12	7	0	0	3	22	0.55	NC_007519.1:830829	NC_007519.1:830829-+	C	CCTGCGGTCCTCCGGCAGTCACCA	0	TCCG	1-YTCCGKCNNNNNVNN	401503
834143	DDE_RS03645	Dde_0813	5mC	+	11	6	0	0	4	21	0.52	NC_007519.1:834143	NC_007519.1:834143--	G	CGTACAGAGCACGGACTTTCTCCA	0	TCCG	1-YTCCGKCNNNNNVNN	403179
837088	DDE_RS03655	Dde_0816	5mC	+	10	8	0	0	1	19	0.53	NC_007519.1:837088	NC_007519.1:837088--	G	GGGCTTACGGCCGGAGAAACAATG	0	TCCG	1-YTCCGKCNNNNNVNN	404698
838077	DDE_RS17495	Dde_0817	5mC	+	12	1	0	0	3	16	0.75	NC_007519.1:838077	NC_007519.1:838077--	G	CGAAAGGTGGTCGGAGGAGTCAGG	0	TCCG	1-YTCCGKCNNNNNVNN	405197
840852	DDE_RS03670	Dde_0819	5mC	+	10	5	0	0	2	17	0.59	NC_007519.1:840852	NC_007519.1:840852--	G	AAACAGTCTGCCGGAACAGCAGCG	0	TCCG	1-YTCCGKCNNNNNVNN	406515
841334	DDE_RS03675	Dde_0820	5mC	+	11	4	0	0	2	17	0.65	NC_007519.1:841334	NC_007519.1:841334--	G	CGGTTCGGTGACGGAGTGCCTTGA	0	TCCG	1-YTCCGKCNNNNNVNN	406719
843116	DDE_RS03680	Dde_0821	5mC	+	11	8	0	0	0	19	0.58	NC_007519.1:843116	NC_007519.1:843116--	G	GACTGTCTGGACGGAGTGACAAAG	0	TCCG	1-YTCCGKCNNNNNVNN	407616
844483	DDE_RS03685	Dde_0822	5mC	+	18	2	0	0	1	21	0.86	NC_007519.1:844483	NC_007519.1:844483--	G	CGGTACGCTGCCGGAAAACATTCC	0	TCCG	1-YTCCGKCNNNNNVNN	408206
845069	DDE_RS03685	Dde_0822	5mC	+	15	6	0	0	1	22	0.68	NC_007519.1:845069	NC_007519.1:845069--	G	GATTTTCTGGACGGAGTGGATGTC	0	TCCG	1-YTCCGKCNNNNNVNN	408456
845863	DDE_RS03685	Dde_0822	5mC	+	17	5	0	0	0	22	0.77	NC_007519.1:845863	NC_007519.1:845863--	G	AGGGCTGGAAACGGAGCTTACACT	0	TCCG	1-YTCCGKCNNNNNVNN	408815
849870	DDE_RS03705	Dde_0826	5mC	+	16	4	0	0	1	21	0.76	NC_007519.1:849870	NC_007519.1:849870--	G	ACGCGGATTGCCGGAAAGAGCGCG	0	TCCG	1-YTCCGKCNNNNNVNN	410668
850619	DDE_RS03710	Dde_0827	5mC	+	11	4	0	0	1	16	0.69	NC_007519.1:850619	NC_007519.1:850619-+	C	TTAATATATATCCGTCAGGCGCCC	0	TCCG	1-YTCCGKCNNNNNVNN	411013
852537	DDE_RS03715	Dde_0828	5mC	+	13	3	0	0	0	16	0.81	NC_007519.1:852537	NC_007519.1:852537--	G	CTGCTGCTTACCGGACACTTTCCG	0	TCCG	1-YTCCGKCNNNNNVNN	411801
853627	DDE_RS03715	Dde_0828	5mC	+	10	6	0	0	3	19	0.53	NC_007519.1:853627	NC_007519.1:853627--	G	CAGGGGCGAGACGGATAAGGCCCG	0	TCCG	1-YTCCGKCNNNNNVNN	412306
853722	DDE_RS03715	Dde_0828	5mC	+	12	3	0	0	6	21	0.57	NC_007519.1:853722	NC_007519.1:853722--	G	CAGGGCAGGGCCGGACGGACGAAG	0	TCCG	1-YTCCGKCNNNNNVNN	412354
854639	DDE_RS03720	Dde_0829	5mC	+	14	7	0	0	2	23	0.61	NC_007519.1:854639	NC_007519.1:854639--	G	GCACTGGGCCACGGAGGGCTTGCC	0	TCCG	1-YTCCGKCNNNNNVNN	412819
854668	DDE_RS03720	Dde_0829	5mC	+	14	8	0	0	2	24	0.58	NC_007519.1:854668	NC_007519.1:854668--	G	GCCGCCGTTATCGGACGCAGCCCT	0	TCCG	1-YTCCGKCNNNNNVNN	412833
855139	DDE_RS03720	Dde_0829	5mC	+	13	11	0	0	0	24	0.54	NC_007519.1:855139	NC_007519.1:855139--	G	TGTGTCACTGACGGAACGCAGGGG	0	TCCG	1-YTCCGKCNNNNNVNN	413061
856380	DDE_RS03725	Dde_0830	5mC	+	19	0	0	0	0	19	1	NC_007519.1:856380	NC_007519.1:856380--	G	AAAAGGCGAAACGGAAAACGATGT	0	TCCG	1-YTCCGKCNNNNNVNN	413604
857517	DDE_RS03730	Dde_0831	5mC	+	14	7	0	0	1	22	0.64	NC_007519.1:857517	NC_007519.1:857517--	G	TGTCAGCTACACGGAAAAACATCC	0	TCCG	1-YTCCGKCNNNNNVNN	414100
858407	DDE_RS03735	Dde_0832	5mC	+	16	8	0	0	0	24	0.67	NC_007519.1:858407	NC_007519.1:858407--	G	CCACGCCCCGCCGGAGGCGGAGGT	0	TCCG	1-YTCCGKCNNNNNVNN	414507
859734	DDE_RS03740	Dde_0833	5mC	+	16	5	0	0	2	23	0.7	NC_007519.1:859734	NC_007519.1:859734--	G	GGTGGGACAGCCGGAACTGCGCGA	0	TCCG	1-YTCCGKCNNNNNVNN	415144
864667	DDE_RS03760	Dde_0837	5mC	+	11	8	0	0	1	20	0.55	NC_007519.1:864667	NC_007519.1:864667--	G	AGACACGGTGCCGGACGCAGGCCT	0	TCCG	1-YTCCGKCNNNNNVNN	417497
865515	DDE_RS03765	Dde_0838	5mC	+	10	7	0	0	1	18	0.56	NC_007519.1:865515	NC_007519.1:865515--	G	TTACGGGGGGCCGGAACGGCAGGT	0	TCCG	1-YTCCGKCNNNNNVNN	417950
865794	DDE_RS03765	Dde_0838	5mC	+	14	7	0	0	0	21	0.67	NC_007519.1:865794	NC_007519.1:865794--	G	TATGCGTGTGCCGGAGGTGGCCGT	0	TCCG	1-YTCCGKCNNNNNVNN	418092
866031	DDE_RS03765	Dde_0838	5mC	+	13	6	0	0	1	20	0.65	NC_007519.1:866031	NC_007519.1:866031--	G	GCTGGGCATACCGGATACGGCGGA	0	TCCG	1-YTCCGKCNNNNNVNN	418219
866406	DDE_RS03765	Dde_0838	5mC	+	15	4	0	0	3	22	0.68	NC_007519.1:866406	NC_007519.1:866406--	G	GGGGCTGGTGACGGAACCGGGTGA	0	TCCG	1-YTCCGKCNNNNNVNN	418418
868296	DDE_RS18690	Dde_0839	5mC	+	15	5	0	0	0	20	0.75	NC_007519.1:868296	NC_007519.1:868296--	G	GCATGGCTGGCCGGAGTGCCCCGC	0	TCCG	1-YTCCGKCNNNNNVNN	419351
869696	DDE_RS03780	Dde_0840	5mC	+	11	7	0	0	0	18	0.61	NC_007519.1:869696	NC_007519.1:869696--	G	GCCGGAGATGCCGGATATACAGTT	0	TCCG	1-YTCCGKCNNNNNVNN	420029
870007	DDE_RS03780	Dde_0840	5mC	+	13	5	0	0	0	18	0.72	NC_007519.1:870007	NC_007519.1:870007--	G	GCGCGGCGTGCCGGAGCACAGAAT	0	TCCG	1-YTCCGKCNNNNNVNN	420179
870430	DDE_RS03780	Dde_0840	5mC	+	13	5	0	0	1	19	0.68	NC_007519.1:870430	NC_007519.1:870430--	G	TAAACTGGTGTCGGAAGTGGAGCA	0	TCCG	1-YTCCGKCNNNNNVNN	420368
870533	DDE_RS03780	Dde_0840	5mC	+	11	6	0	0	2	19	0.58	NC_007519.1:870533	NC_007519.1:870533--	G	GTGTGGTTTTACGGAGTAGGTCAC	0	TCCG	1-YTCCGKCNNNNNVNN	420415
870564	DDE_RS03780	Dde_0840	5mC	+	16	5	0	0	0	21	0.76	NC_007519.1:870564	NC_007519.1:870564--	G	GACCGGTACGCCGGACGGACTGGC	0	TCCG	1-YTCCGKCNNNNNVNN	420431
872407	DDE_RS03790	Dde_0842	5mC	+	15	6	0	0	0	21	0.71	NC_007519.1:872407	NC_007519.1:872407--	G	TCTGAGTGTGACGGAAGGACCCGT	0	TCCG	1-YTCCGKCNNNNNVNN	421161
872594	DDE_RS03790	Dde_0842	5mC	+	17	2	0	0	3	22	0.77	NC_007519.1:872594	NC_007519.1:872594--	G	CATGAAATTATCGGAGCTGCTCCT	0	TCCG	1-YTCCGKCNNNNNVNN	421247
872875	DDE_RS03790	Dde_0842	5mC	+	11	2	0	0	4	17	0.65	NC_007519.1:872875	NC_007519.1:872875--	G	TGTACTGCGGCCGGAACTGTATGC	0	TCCG	1-YTCCGKCNNNNNVNN	421362
873148	DDE_RS03790	Dde_0842	5mC	+	8	7	0	0	0	15	0.53	NC_007519.1:873148	NC_007519.1:873148--	G	CGCCGCATATCCGGAGTTCGCTGA	0	TCCG	1-YTCCGKCNNNNNVNN	421486
876099	DDE_RS03805	Dde_0845	5mC	+	8	6	0	0	0	14	0.57	NC_007519.1:876099	NC_007519.1:876099--	G	CGCAAACTTGTCGGAATTTTTGTC	0	TCCG	1-YTCCGKCNNNNNVNN	422666
876660	DDE_RS03805	Dde_0845	5mC	+	8	5	0	0	1	14	0.57	NC_007519.1:876660	NC_007519.1:876660--	G	CAACAGGAGACCGGAGAAGCCCCG	0	TCCG	1-YTCCGKCNNNNNVNN	422885
878162	DDE_RS03810	Dde_0846	5mC	+	10	6	0	0	0	16	0.62	NC_007519.1:878162	NC_007519.1:878162--	G	ACGGCATGATACGGAACCGGCACA	0	TCCG	1-YTCCGKCNNNNNVNN	423546
880654	DDE_RS03825	Dde_0849	5mC	+	9	3	0	0	1	13	0.69	NC_007519.1:880654	NC_007519.1:880654--	G	AGGCGTCTGGCCGGAGTGCGCGGT	0	TCCG	1-YTCCGKCNNNNNVNN	424644
881205	DDE_RS03825	Dde_0849	5mC	+	12	2	0	0	2	16	0.75	NC_007519.1:881205	NC_007519.1:881205--	G	GTCTCTGGTAACGGAAAATGCCCG	0	TCCG	1-YTCCGKCNNNNNVNN	424857
883060	DDE_RS03830	Dde_0850	5mC	+	7	7	0	0	0	14	0.5	NC_007519.1:883060	NC_007519.1:883060--	G	GGGCATAGAGCCGGAGCCGGTGCA	0	TCCG	1-YTCCGKCNNNNNVNN	425580
887647	DDE_RS03850	Dde_0860	5mC	+	5	4	0	0	1	10	0.5	NC_007519.1:887647	NC_007519.1:887647--	G	GCTTACGACACCGGACCGGGTATC	0	TCCG	1-YTCCGKCNNNNNVNN	427302
889545	DDE_RS03860	Dde_0862	5mC	+	10	5	0	0	1	16	0.62	NC_007519.1:889545	NC_007519.1:889545-+	C	TCTGCAGGTTTCCGTCAGAGCGGC	0	TCCG	1-YTCCGKCNNNNNVNN	427961
891655	DDE_RS03870	Dde_0864	5mC	+	9	3	0	0	0	12	0.75	NC_007519.1:891655	NC_007519.1:891655--	G	GCCCGCACCACCGGAGGGGGCAAA	0	TCCG	1-YTCCGKCNNNNNVNN	428698
891722	DDE_RS03870	Dde_0864	5mC	+	9	3	0	0	1	13	0.69	NC_007519.1:891722	NC_007519.1:891722-+	C	AGAGTCTCTATCCGGCCTCGTTTG	0	TCCG	1-YTCCGKCNNNNNVNN	428727
893811	DDE_RS03875	Dde_0865	5mC	+	11	6	0	0	2	19	0.58	NC_007519.1:893811	NC_007519.1:893811--	G	CATGAACAGGTCGGAGAGGTTTCG	0	TCCG	1-YTCCGKCNNNNNVNN	429512
894434	DDE_RS03875	Dde_0865	5mC	+	9	7	0	0	0	16	0.56	NC_007519.1:894434	NC_007519.1:894434--	G	CTGTTGCACGCCGGAAGTGGCGTA	0	TCCG	1-YTCCGKCNNNNNVNN	429760
907269	DDE_RS03940	Dde_0878	5mC	+	11	10	0	0	1	22	0.5	NC_007519.1:907269	NC_007519.1:907269--	G	TTTTTCACGGTCGGAGCCGTTATC	0	TCCG	1-YTCCGKCNNNNNVNN	434900
979065	DDE_RS04305	Dde_0954	5mC	+	16	10	0	0	2	28	0.57	NC_007519.1:979065	NC_007519.1:979065--	G	GCCCATCGTGCCGGAAAACGCCCT	0	TCCG	1-YTCCGKCNNNNNVNN	470982
997034	DDE_RS04370	Dde_0967	5mC	+	14	7	0	0	2	23	0.61	NC_007519.1:997034	NC_007519.1:997034--	G	TTCTTCTCCAACGGAAATATCATC	0	TCCG	1-YTCCGKCNNNNNVNN	479347
998937	DDE_RS04380	Dde_0970	5mC	+	9	7	0	0	0	16	0.56	NC_007519.1:998937	NC_007519.1:998937--	G	CCATGACCAGCCGGAGCCGACCCC	0	TCCG	1-YTCCGKCNNNNNVNN	480207
1000117	DDE_RS04385	Dde_0971	5mC	+	9	6	0	0	2	17	0.53	NC_007519.1:1000117	NC_007519.1:1000117--	G	GCACGACCTGACGGAGTTCCGGCG	0	TCCG	1-YTCCGKCNNNNNVNN	480766
1020614	DDE_RS04500	Dde_0995	5mC	+	9	2	0	0	0	11	0.82	NC_007519.1:1020614	NC_007519.1:1020614--	G	GAGTGAGATATCGGAATGTTCAAT	0	TCCG	1-YTCCGKCNNNNNVNN	490097
1021596	DDE_RS04505	Dde_0996	5mC	+	5	5	0	0	0	10	0.5	NC_007519.1:1021596	NC_007519.1:1021596--	G	GTCCACCTGTTCGGATATTGCCTT	0	TCCG	1-YTCCGKCNNNNNVNN	490508
1024020	DDE_RS18315	Dde_0998	5mC	+	12	4	0	0	0	16	0.75	NC_007519.1:1024020	NC_007519.1:1024020--	G	CTGCCCATGGACGGACTTACCCCG	0	TCCG	1-YTCCGKCNNNNNVNN	491698
1026212	DDE_RS04520	Dde_0999	5mC	+	14	4	0	0	0	18	0.78	NC_007519.1:1026212	NC_007519.1:1026212--	G	TGGTCCACAGCCGGAAGAGCCAGC	0	TCCG	1-YTCCGKCNNNNNVNN	492857
1029367	DDE_RS04555	Dde_1006	5mC	+	15	5	0	0	1	21	0.71	NC_007519.1:1029367	NC_007519.1:1029367--	G	CATGGTAAGCACGGAACCGCCTTC	0	TCCG	1-YTCCGKCNNNNNVNN	494342
1033070	DDE_RS04570	Dde_1010	5mC	+	9	6	0	0	2	17	0.53	NC_007519.1:1033070	NC_007519.1:1033070--	G	GTAAGGAGTAACGGAGAAGCCGTC	0	TCCG	1-YTCCGKCNNNNNVNN	496219
1035119	DDE_RS04575	Dde_1011	5mC	+	16	5	0	0	1	22	0.73	NC_007519.1:1035119	NC_007519.1:1035119--	G	GAACAGGGTACCGGATACGTTTTC	0	TCCG	1-YTCCGKCNNNNNVNN	497228
1036620	DDE_RS04585	Dde_1014	5mC	+	12	7	0	0	2	21	0.57	NC_007519.1:1036620	NC_007519.1:1036620--	G	CGGCCGTTCCACGGAACTGATCGA	0	TCCG	1-YTCCGKCNNNNNVNN	497934
1036721	DDE_RS04585	Dde_1014	5mC	+	14	4	0	0	2	20	0.7	NC_007519.1:1036721	NC_007519.1:1036721--	G	AGGCTGTGGAACGGACAGTGGAGC	0	TCCG	1-YTCCGKCNNNNNVNN	497983
1038612	DDE_RS04590	Dde_1015	5mC	+	13	9	0	0	0	22	0.59	NC_007519.1:1038612	NC_007519.1:1038612--	G	GAACTGGCAGCCGGACAGGCAGGG	0	TCCG	1-YTCCGKCNNNNNVNN	498916
1039496	DDE_RS04595	Dde_1016	5mC	+	13	5	0	0	2	20	0.65	NC_007519.1:1039496	NC_007519.1:1039496--	G	TCCCTCAGAGCCGGAAATAATCAT	0	TCCG	1-YTCCGKCNNNNNVNN	499332
1040126	DDE_RS04595	Dde_1016	5mC	+	14	8	0	0	0	22	0.64	NC_007519.1:1040126	NC_007519.1:1040126--	G	TCCTGCTCTGGCGGAGCGGGGCGA	0	TCCG	1-YTCCGKCNNNNNVNN	499613
1041165	DDE_RS04600	Dde_1017	5mC	+	12	4	0	0	2	18	0.67	NC_007519.1:1041165	NC_007519.1:1041165--	G	TCTGGAAAAACCGGAAAGTGAGAA	0	TCCG	1-YTCCGKCNNNNNVNN	500067
1044157	DDE_RS04620	Dde_1020	5mC	+	12	6	0	0	3	21	0.57	NC_007519.1:1044157	NC_007519.1:1044157--	G	AGGCTGGCGCACGGAGCCGCCGGT	0	TCCG	1-YTCCGKCNNNNNVNN	501458
1046017	DDE_RS04630	Dde_1022	5mC	+	9	4	0	0	0	13	0.69	NC_007519.1:1046017	NC_007519.1:1046017--	G	CTGGAATATATCGGACCGCAGCGG	0	TCCG	1-YTCCGKCNNNNNVNN	502360
1046284	DDE_RS04630	Dde_1022	5mC	+	11	5	0	0	3	19	0.58	NC_007519.1:1046284	NC_007519.1:1046284--	G	TGCCAGTCCTTCGGAAGCAAGCTT	0	TCCG	1-YTCCGKCNNNNNVNN	502496
1046431	DDE_RS04630	Dde_1022	5mC	+	14	7	0	0	1	22	0.64	NC_007519.1:1046431	NC_007519.1:1046431--	G	CGTCAGTGTGTCGGAAAGCTGCTT	0	TCCG	1-YTCCGKCNNNNNVNN	502583
1046966	DDE_RS04630	Dde_1022	5mC	+	14	9	0	0	0	23	0.61	NC_007519.1:1046966	NC_007519.1:1046966--	G	TCATCAGCCACCGGAACTGTTGTC	0	TCCG	1-YTCCGKCNNNNNVNN	502857
1048219	DDE_RS04635	Dde_1023	5mC	+	10	7	0	0	0	17	0.59	NC_007519.1:1048219	NC_007519.1:1048219--	G	AAGACCGGCATCGGACAGTGCTTT	0	TCCG	1-YTCCGKCNNNNNVNN	503433
1050573	DDE_RS04645	Dde_1025	5mC	+	12	5	0	0	0	17	0.71	NC_007519.1:1050573	NC_007519.1:1050573--	G	TCGTCACATGCCGGACAGACTCGT	0	TCCG	1-YTCCGKCNNNNNVNN	504499
1051584	DDE_RS04650	Dde_1026	5mC	+	11	4	0	0	2	17	0.65	NC_007519.1:1051584	NC_007519.1:1051584--	G	GCGCAGCATGTCGGATATTTCCAG	0	TCCG	1-YTCCGKCNNNNNVNN	504945
1053191	DDE_RS04660	Dde_1028	5mC	+	13	5	0	0	0	18	0.72	NC_007519.1:1053191	NC_007519.1:1053191--	G	CACCTGCAGACCGGAAACGTGCAG	0	TCCG	1-YTCCGKCNNNNNVNN	505727
1053394	DDE_RS04660	Dde_1028	5mC	+	9	5	0	0	2	16	0.56	NC_007519.1:1053394	NC_007519.1:1053394--	G	TGCCGTCCAGCCGGAGCCTGCGCA	0	TCCG	1-YTCCGKCNNNNNVNN	505849
1054575	DDE_RS04660	Dde_1028	5mC	+	13	4	0	0	1	18	0.72	NC_007519.1:1054575	NC_007519.1:1054575--	G	ATGCCTATCCACGGAAAGAGCGAC	0	TCCG	1-YTCCGKCNNNNNVNN	506466
1055088	DDE_RS04665	Dde_1029	5mC	+	12	5	0	0	1	18	0.67	NC_007519.1:1055088	NC_007519.1:1055088--	G	CCATACCGCCACGGAAAAAACAAA	0	TCCG	1-YTCCGKCNNNNNVNN	506691
1056489	DDE_RS04675	Dde_1030	5mC	+	15	6	0	0	0	21	0.71	NC_007519.1:1056489	NC_007519.1:1056489--	G	TGGCGGCATGCCGGAAAGTGTTTG	0	TCCG	1-YTCCGKCNNNNNVNN	507366
1056508	DDE_RS04675	Dde_1030	5mC	+	15	7	0	0	0	22	0.68	NC_007519.1:1056508	NC_007519.1:1056508--	G	GTTTGGCCGCACGGAATGCTGGAA	0	TCCG	1-YTCCGKCNNNNNVNN	507377
1058713	DDE_RS04685	Dde_1032	5mC	+	15	6	0	0	3	24	0.62	NC_007519.1:1058713	NC_007519.1:1058713--	G	TGCCGCGCTGCCGGACATGCTGTG	0	TCCG	1-YTCCGKCNNNNNVNN	508481
1059533	DDE_RS04685	Dde_1032	5mC	+	22	4	0	0	0	26	0.85	NC_007519.1:1059533	NC_007519.1:1059533--	G	TTGTGCGTGAACGGAACGAAGGGT	0	TCCG	1-YTCCGKCNNNNNVNN	508927
1062121	DDE_RS04705	Dde_1036	5mC	+	14	6	0	0	2	22	0.64	NC_007519.1:1062121	NC_007519.1:1062121--	G	CTGGACAGAAACGGACTTGTGCTT	0	TCCG	1-YTCCGKCNNNNNVNN	510121
1063713	DDE_RS04705	Dde_1036	5mC	+	13	6	0	0	0	19	0.68	NC_007519.1:1063713	NC_007519.1:1063713--	G	GACCGTGGTACCGGATGTGGTGGG	0	TCCG	1-YTCCGKCNNNNNVNN	510934
1066382	DDE_RS04715	Dde_1038	5mC	+	15	6	0	0	2	23	0.65	NC_007519.1:1066382	NC_007519.1:1066382--	G	CCGCTTTCGGCCGGACGCATGGTG	0	TCCG	1-YTCCGKCNNNNNVNN	512250
1067426	DDE_RS04720	Dde_1039	5mC	+	14	7	0	0	1	22	0.64	NC_007519.1:1067426	NC_007519.1:1067426--	G	AGCCAGATAGCCGGATACCTGCAG	0	TCCG	1-YTCCGKCNNNNNVNN	512716
1069503	DDE_RS04730	Dde_1041	5mC	+	14	6	0	0	0	20	0.7	NC_007519.1:1069503	NC_007519.1:1069503--	G	GTAGAGGTGAACGGAGCACGGCGC	0	TCCG	1-YTCCGKCNNNNNVNN	513651
1069691	DDE_RS04730	Dde_1041	5mC	+	9	7	0	0	1	17	0.53	NC_007519.1:1069691	NC_007519.1:1069691--	G	GTTGTTGCAGCCGGACTTCGGCGG	0	TCCG	1-YTCCGKCNNNNNVNN	513741
1069935	DDE_RS04730	Dde_1041	5mC	+	14	3	0	0	3	20	0.7	NC_007519.1:1069935	NC_007519.1:1069935--	G	GGCGGAGTGGCCGGAGTGGGACTG	0	TCCG	1-YTCCGKCNNNNNVNN	513869
1070423	DDE_RS04735	Dde_1042	5mC	+	13	6	0	0	0	19	0.68	NC_007519.1:1070423	NC_007519.1:1070423--	G	CTTTTTGTGGGCGGAAGTTACGGG	0	TCCG	1-YTCCGKCNNNNNVNN	514098
1071089	DDE_RS04735	Dde_1042	5mC	+	15	5	0	0	0	20	0.75	NC_007519.1:1071089	NC_007519.1:1071089--	G	CTGTGCCGGGCCGGAGCCACAACG	0	TCCG	1-YTCCGKCNNNNNVNN	514439
1072580	DDE_RS04740	Dde_1043	5mC	+	12	8	0	0	3	23	0.52	NC_007519.1:1072580	NC_007519.1:1072580--	G	GTTGCTGCTGACGGAAATTTATCC	0	TCCG	1-YTCCGKCNNNNNVNN	515149
1073038	DDE_RS04745	Dde_1044	5mC	+	17	4	0	0	3	24	0.71	NC_007519.1:1073038	NC_007519.1:1073038--	G	GAAAGCAGAGCCGGAAGCATGGGC	0	TCCG	1-YTCCGKCNNNNNVNN	515386
1078672	DDE_RS04770	Dde_1050	5mC	+	11	6	0	0	2	19	0.58	NC_007519.1:1078672	NC_007519.1:1078672--	G	GGCGTGTCCACCGGAGTTTCGGCA	0	TCCG	1-YTCCGKCNNNNNVNN	517850
1081544	DDE_RS04785	Dde_1054	5mC	+	12	9	0	0	0	21	0.57	NC_007519.1:1081544	NC_007519.1:1081544--	G	CCTATCCTTACCGGAAAGCTGACG	0	TCCG	1-YTCCGKCNNNNNVNN	519158
1082926	DDE_RS04790	Dde_1055	5mC	+	12	6	0	0	2	20	0.6	NC_007519.1:1082926	NC_007519.1:1082926--	G	CGTACAGCAGCCGGAGCAGGGTTG	0	TCCG	1-YTCCGKCNNNNNVNN	519876
1083229	DDE_RS04790	Dde_1055	5mC	+	14	6	0	0	1	21	0.67	NC_007519.1:1083229	NC_007519.1:1083229--	G	GCACGGCCTGCCGGATACAGTCCG	0	TCCG	1-YTCCGKCNNNNNVNN	520009
1083822	DDE_RS04790	Dde_1055	5mC	+	13	11	0	0	0	24	0.54	NC_007519.1:1083822	NC_007519.1:1083822--	G	GCATCCAGTGCCGGAACGCTGTTG	0	TCCG	1-YTCCGKCNNNNNVNN	520336
1083838	DDE_RS04790	Dde_1055	5mC	+	13	9	0	0	1	23	0.57	NC_007519.1:1083838	NC_007519.1:1083838--	G	CGCTGTTGTGCCGGACACTGACGG	0	TCCG	1-YTCCGKCNNNNNVNN	520343
1085955	DDE_RS04805	Dde_1059	5mC	+	10	6	0	0	2	18	0.56	NC_007519.1:1085955	NC_007519.1:1085955--	G	CCATTTTTTCACGGATGTCACCGG	0	TCCG	1-YTCCGKCNNNNNVNN	521302
1090130	DDE_RS04825	Dde_1063	5mC	+	12	10	0	0	0	22	0.55	NC_007519.1:1090130	NC_007519.1:1090130--	G	ACGGCTGGAGACGGAAGAGACGCT	0	TCCG	1-YTCCGKCNNNNNVNN	523214
1090849	DDE_RS18455	Dde_1065	5mC	+	10	10	0	0	0	20	0.5	NC_007519.1:1090849	NC_007519.1:1090849-+	C	GCTGGCCTGTTCCGTTCGTGTTTT	0	TCCG	1-YTCCGKCNNNNNVNN	523592
1090965	DDE_RS18455	Dde_1065	5mC	+	15	5	0	0	1	21	0.71	NC_007519.1:1090965	NC_007519.1:1090965--	G	CGCGGGGCGGACGGAGGCACCTGC	0	TCCG	1-YTCCGKCNNNNNVNN	523659
1092663	DDE_RS18455	Dde_1065	5mC	+	21	5	0	0	1	27	0.78	NC_007519.1:1092663	NC_007519.1:1092663--	G	CCGCTTTTTGCCGGAGATTTTTTT	0	TCCG	1-YTCCGKCNNNNNVNN	524567
1094447	DDE_RS17510	Dde_1069	5mC	+	15	7	0	0	3	25	0.6	NC_007519.1:1094447	NC_007519.1:1094447--	G	ATATTGTATGCCGGATTTGTGCTT	0	TCCG	1-YTCCGKCNNNNNVNN	525507
1094488	DDE_RS17510	Dde_1069	5mC	+	12	11	0	0	1	24	0.5	NC_007519.1:1094488	NC_007519.1:1094488--	G	CGGTGCCGAAGCGGAAAAAGAAGC	0	TCCG	1-YTCCGKCNNNNNVNN	525524
1095391	DDE_RS17510	Dde_1069	5mC	+	13	13	0	0	0	26	0.5	NC_007519.1:1095391	NC_007519.1:1095391--	G	CCGTTCTGTGGCGGAGAGGCTGTG	0	TCCG	1-YTCCGKCNNNNNVNN	525983
1097178	DDE_RS17515	Dde_1071	5mC	+	11	7	0	0	1	19	0.58	NC_007519.1:1097178	NC_007519.1:1097178--	G	CGTTCTGGCTGCGGAACGGGACTT	0	TCCG	1-YTCCGKCNNNNNVNN	526880
1098084	DDE_RS17515	Dde_1071	5mC	+	17	5	0	0	2	24	0.71	NC_007519.1:1098084	NC_007519.1:1098084--	G	GCAGGACATATCGGAGCGGGTGCG	0	TCCG	1-YTCCGKCNNNNNVNN	527305
1102040	DDE_RS04865	Dde_1074	5mC	+	14	3	0	0	4	21	0.67	NC_007519.1:1102040	NC_007519.1:1102040--	G	AGAATGCTGGCCGGAATGGCAACC	0	TCCG	1-YTCCGKCNNNNNVNN	529174
1103133	DDE_RS04870	Dde_1075	5mC	+	16	7	0	0	0	23	0.7	NC_007519.1:1103133	NC_007519.1:1103133--	G	TTGATGCCTGCCGGAGTGTTGTTT	0	TCCG	1-YTCCGKCNNNNNVNN	529683
1104055	DDE_RS04875	Dde_1076	5mC	+	14	5	0	0	0	19	0.74	NC_007519.1:1104055	NC_007519.1:1104055--	G	CAGCACCACATCGGAGTGCCATGC	0	TCCG	1-YTCCGKCNNNNNVNN	530144
1105171	DDE_RS04875	Dde_1076	5mC	+	12	8	0	0	0	20	0.6	NC_007519.1:1105171	NC_007519.1:1105171--	G	GACCGGACGCTCGGAATCGTATTC	0	TCCG	1-YTCCGKCNNNNNVNN	530718
1107857	DDE_RS04885	Dde_1078	5mC	+	15	6	0	0	2	23	0.65	NC_007519.1:1107857	NC_007519.1:1107857--	G	TGGACGACAAACGGATAACACCTG	0	TCCG	1-YTCCGKCNNNNNVNN	532022
1108676	DDE_RS04890	Dde_1079	5mC	+	14	6	0	0	2	22	0.64	NC_007519.1:1108676	NC_007519.1:1108676--	G	GGTACCGCAGCCGGAAACGCCCAT	0	TCCG	1-YTCCGKCNNNNNVNN	532468
1108819	DDE_RS04890	Dde_1079	5mC	+	15	7	0	0	0	22	0.68	NC_007519.1:1108819	NC_007519.1:1108819--	G	GCCCAGCCACGCGGAAGGGCAATT	0	TCCG	1-YTCCGKCNNNNNVNN	532530
1110909	DDE_RS04900	Dde_1081	5mC	+	14	8	0	0	1	23	0.61	NC_007519.1:1110909	NC_007519.1:1110909--	G	GCCACAATCACCGGAGCTGCCTTG	0	TCCG	1-YTCCGKCNNNNNVNN	533585
1111610	DDE_RS04905	Dde_1082	5mC	+	11	6	0	0	3	20	0.55	NC_007519.1:1111610	NC_007519.1:1111610--	G	GGGTGAGCGCACGGAAAACGCTTT	0	TCCG	1-YTCCGKCNNNNNVNN	533943
1113663	DDE_RS04905	Dde_1082	5mC	+	15	8	0	0	0	23	0.65	NC_007519.1:1113663	NC_007519.1:1113663--	G	GGCTATTTTGCCGGAATGCAGGGC	0	TCCG	1-YTCCGKCNNNNNVNN	534895
1114433	DDE_RS04910	Dde_1083	5mC	+	14	9	0	0	1	24	0.58	NC_007519.1:1114433	NC_007519.1:1114433--	G	TGCGCGACAGGCGGAACGGAGCTG	0	TCCG	1-YTCCGKCNNNNNVNN	535280
1116134	DDE_RS04915	Dde_1085	5mC	+	19	5	0	0	1	25	0.76	NC_007519.1:1116134	NC_007519.1:1116134--	G	CGCGGTACAGCCGGAAAACAGCAT	0	TCCG	1-YTCCGKCNNNNNVNN	536177
1116401	DDE_RS04915	Dde_1085	5mC	+	12	9	0	0	2	23	0.52	NC_007519.1:1116401	NC_007519.1:1116401--	G	TGCCGCGGGTACGGAAAGGCCCTG	0	TCCG	1-YTCCGKCNNNNNVNN	536335
1117971	DDE_RS04925	Dde_1087	5mC	+	17	4	0	0	0	21	0.81	NC_007519.1:1117971	NC_007519.1:1117971--	G	TGCCGTCCAGCCGGAAAAGCAGGG	0	TCCG	1-YTCCGKCNNNNNVNN	537104
1117989	DDE_RS04925	Dde_1087	5mC	+	14	5	0	0	3	22	0.64	NC_007519.1:1117989	NC_007519.1:1117989--	G	GCAGGGCGGCACGGACATTGCCGG	0	TCCG	1-YTCCGKCNNNNNVNN	537113
1118125	DDE_RS04925	Dde_1087	5mC	+	13	7	0	0	1	21	0.62	NC_007519.1:1118125	NC_007519.1:1118125--	G	CTGTTCCATGCCGGAAAAACCGGC	0	TCCG	1-YTCCGKCNNNNNVNN	537197
1122233	DDE_RS04945	Dde_1091	5mC	+	18	4	0	0	0	22	0.82	NC_007519.1:1122233	NC_007519.1:1122233--	G	CGCCGTTTTACCGGATCGGGGTAT	0	TCCG	1-YTCCGKCNNNNNVNN	539182
1125320	DDE_RS04970	Dde_1096	5mC	+	11	11	0	0	0	22	0.5	NC_007519.1:1125320	NC_007519.1:1125320-+	C	GCTCGATATCTCCGATGGCTTCCT	0	TCCG	1-YTCCGKCNNNNNVNN	540835
1126747	DDE_RS04975	Dde_1097	5mC	+	13	4	0	0	3	20	0.65	NC_007519.1:1126747	NC_007519.1:1126747--	G	AAGCTCGGTGCCGGAGTGCCGGCG	0	TCCG	1-YTCCGKCNNNNNVNN	541533
1129666	DDE_RS04995	Dde_1102	5mC	+	20	6	0	0	0	26	0.77	NC_007519.1:1129666	NC_007519.1:1129666--	G	GGTTTCGCAGCCGGAGTAATCAAT	0	TCCG	1-YTCCGKCNNNNNVNN	542978
1130478	DDE_RS04995	Dde_1102	5mC	+	13	9	0	0	0	22	0.59	NC_007519.1:1130478	NC_007519.1:1130478-+	C	CCATGCGTACTCCGTTGGCTGCGC	0	TCCG	1-YTCCGKCNNNNNVNN	543417
1133633	DDE_RS05015	Dde_1106	5mC	+	11	9	0	0	2	22	0.5	NC_007519.1:1133633	NC_007519.1:1133633--	G	GCGCAGTCCGGCGGAATAAGGCCG	0	TCCG	1-YTCCGKCNNNNNVNN	544976
1144318	DDE_RS05050	Dde_1115	5mC	+	17	8	0	0	3	28	0.61	NC_007519.1:1144318	NC_007519.1:1144318--	G	GCGTCTTTGGACGGAAAGCCTGTT	0	TCCG	1-YTCCGKCNNNNNVNN	549907
1145180	DDE_RS18705	Dde_1116	5mC	+	19	4	0	0	2	25	0.76	NC_007519.1:1145180	NC_007519.1:1145180--	G	GGCCATTCCCACGGAATATCTTGC	0	TCCG	1-YTCCGKCNNNNNVNN	550317
1149842	DDE_RS05075	Dde_1120	5mC	+	14	6	0	0	0	20	0.7	NC_007519.1:1149842	NC_007519.1:1149842--	G	CTTCAGCGTATCGGAAATTTCACC	0	TCCG	1-YTCCGKCNNNNNVNN	552915
1152272	DDE_RS05080	Dde_1121	5mC	+	12	7	0	0	0	19	0.63	NC_007519.1:1152272	NC_007519.1:1152272--	G	TCCTGTATGGCCGGAGCAAGGATT	0	TCCG	1-YTCCGKCNNNNNVNN	554091
1154341	DDE_RS05090	Dde_1123	5mC	+	13	8	0	0	3	24	0.54	NC_007519.1:1154341	NC_007519.1:1154341--	G	CACAGGCAGAACGGAGGCACCTGT	0	TCCG	1-YTCCGKCNNNNNVNN	555117
1155752	DDE_RS05095	Dde_1124	5mC	+	10	6	0	0	1	17	0.59	NC_007519.1:1155752	NC_007519.1:1155752--	G	GTGCCCCTGATCGGAAACATACAG	0	TCCG	1-YTCCGKCNNNNNVNN	555870
1157563	DDE_RS05105	Dde_1126	5mC	+	17	7	0	0	1	25	0.68	NC_007519.1:1157563	NC_007519.1:1157563--	G	ATCGCCGAAGACGGAAAGGCGGAT	0	TCCG	1-YTCCGKCNNNNNVNN	556741
1158370	DDE_RS05110	Dde_1128	5mC	+	16	4	0	0	2	22	0.73	NC_007519.1:1158370	NC_007519.1:1158370--	G	CCGTCGTTGATCGGAGTAAGCCCC	0	TCCG	1-YTCCGKCNNNNNVNN	557104
1159825	DDE_RS05120	Dde_1130	5mC	+	9	6	0	0	3	18	0.5	NC_007519.1:1159825	NC_007519.1:1159825--	G	GGGATACCAGCCGGAGTGCTTCAT	0	TCCG	1-YTCCGKCNNNNNVNN	557776
1160314	DDE_RS05125	Dde_1131	5mC	+	10	8	0	0	0	18	0.56	NC_007519.1:1160314	NC_007519.1:1160314--	G	GCTGTGGCCACCGGAGTGTCTGCC	0	TCCG	1-YTCCGKCNNNNNVNN	558009
1166587	DDE_RS05150	Dde_1137	5mC	+	13	6	0	0	4	23	0.57	NC_007519.1:1166587	NC_007519.1:1166587--	G	GCTCAGGAAGACGGAGTGGACCTG	0	TCCG	1-YTCCGKCNNNNNVNN	561304
1166640	DDE_RS05150	Dde_1137	5mC	+	15	11	0	0	1	27	0.56	NC_007519.1:1166640	NC_007519.1:1166640-+	C	TGAAGGCTTTTCCGTTTCCGAGCG	0	TCCG	1-YTCCGKCNNNNNVNN	561325
1168541	DDE_RS05155	Dde_1138	5mC	+	9	3	0	0	3	15	0.6	NC_007519.1:1168541	NC_007519.1:1168541--	G	GCAGGAAGGGCCGGAGTCGGAGCC	0	TCCG	1-YTCCGKCNNNNNVNN	562349
1174031	DDE_RS05180	Dde_1147	5mC	+	15	7	0	0	0	22	0.68	NC_007519.1:1174031	NC_007519.1:1174031--	G	CCAGCGTCTGGCGGATTTTGGCGA	0	TCCG	1-YTCCGKCNNNNNVNN	565075
1175660	DDE_RS05185	Dde_1148	5mC	+	15	4	0	0	0	19	0.79	NC_007519.1:1175660	NC_007519.1:1175660--	G	CGTGGAAGGAACGGATATGATACA	0	TCCG	1-YTCCGKCNNNNNVNN	565809
1175866	DDE_RS05185	Dde_1148	5mC	+	14	5	0	0	2	21	0.67	NC_007519.1:1175866	NC_007519.1:1175866--	G	GCGATGCCAGCCGGATACCCAGCG	0	TCCG	1-YTCCGKCNNNNNVNN	565918
1177863	DDE_RS05200	Dde_1150	5mC	+	13	2	0	0	1	16	0.81	NC_007519.1:1177863	NC_007519.1:1177863--	G	GGTTCGTTGGCCGGAGCCGCTGCC	0	TCCG	1-YTCCGKCNNNNNVNN	566964
1178580	DDE_RS05205	Dde_1151	5mC	+	15	1	0	0	0	16	0.94	NC_007519.1:1178580	NC_007519.1:1178580--	G	GGACGAAGTGGCGGAAACGGCCCG	0	TCCG	1-YTCCGKCNNNNNVNN	567285
1178668	DDE_RS05205	Dde_1151	5mC	+	9	9	0	0	0	18	0.5	NC_007519.1:1178668	NC_007519.1:1178668--	G	CTGCATGATATCGGAAAAATAGGA	0	TCCG	1-YTCCGKCNNNNNVNN	567320
1179392	DDE_RS05210	Dde_1152	5mC	+	9	6	0	0	1	16	0.56	NC_007519.1:1179392	NC_007519.1:1179392--	G	GGCTGCTCTGCCGGAGATGATGCA	0	TCCG	1-YTCCGKCNNNNNVNN	567661
1179677	DDE_RS05210	Dde_1152	5mC	+	11	3	0	0	2	16	0.69	NC_007519.1:1179677	NC_007519.1:1179677--	G	GCCCGTACGGGCGGAGTACTCCGG	0	TCCG	1-YTCCGKCNNNNNVNN	567817
1179854	DDE_RS05210	Dde_1152	5mC	+	10	2	0	0	2	14	0.71	NC_007519.1:1179854	NC_007519.1:1179854--	G	AGGCTGTTTGCCGGAATGGTACGC	0	TCCG	1-YTCCGKCNNNNNVNN	567903
1181375	DDE_RS05220	Dde_1154	5mC	+	7	7	0	0	0	14	0.5	NC_007519.1:1181375	NC_007519.1:1181375--	G	GCAGATCGTGTCGGACCTCCTGAG	0	TCCG	1-YTCCGKCNNNNNVNN	568586
1181651	DDE_RS05220	Dde_1154	5mC	+	7	6	0	0	0	13	0.54	NC_007519.1:1181651	NC_007519.1:1181651--	G	GTTCTTCAATACGGAAGTGGCGGG	0	TCCG	1-YTCCGKCNNNNNVNN	568730
1181731	DDE_RS05225	Dde_1155	5mC	+	12	2	0	0	0	14	0.86	NC_007519.1:1181731	NC_007519.1:1181731--	G	AGAAGGGTTGCCGGAAAAGAGCCT	0	TCCG	1-YTCCGKCNNNNNVNN	568770
1182810	DDE_RS05230	Dde_1156	5mC	+	13	3	0	0	0	16	0.81	NC_007519.1:1182810	NC_007519.1:1182810--	G	GGCCTGCGGCACGGAAAATTCCTT	0	TCCG	1-YTCCGKCNNNNNVNN	569307
1183579	DDE_RS05240	Dde_1158	5mC	+	14	5	0	0	0	19	0.74	NC_007519.1:1183579	NC_007519.1:1183579--	G	ATCTCCCGTGCCGGAATTTCCTGC	0	TCCG	1-YTCCGKCNNNNNVNN	569686
1183645	DDE_RS05240	Dde_1158	5mC	+	12	5	0	0	1	18	0.67	NC_007519.1:1183645	NC_007519.1:1183645--	G	AAACGACGGCACGGAGTATGGCCG	0	TCCG	1-YTCCGKCNNNNNVNN	569718
1186755	DDE_RS05260	Dde_1164	5mC	+	10	5	0	0	2	17	0.59	NC_007519.1:1186755	NC_007519.1:1186755--	G	GTCTTCGGTGCCGGAGCGCTCCGT	0	TCCG	1-YTCCGKCNNNNNVNN	571173
1187538	DDE_RS05260	Dde_1164	5mC	+	16	3	0	0	0	19	0.84	NC_007519.1:1187538	NC_007519.1:1187538--	G	GACATGCCGCACGGAGAGTGCAAT	0	TCCG	1-YTCCGKCNNNNNVNN	571525
1187709	DDE_RS05260	Dde_1164	5mC	+	15	2	0	0	1	18	0.83	NC_007519.1:1187709	NC_007519.1:1187709--	G	CGGCGCAGGGCCGGAGTGACGGCA	0	TCCG	1-YTCCGKCNNNNNVNN	571593
1187955	DDE_RS17535	Dde_1165	5mC	+	14	2	0	0	0	16	0.88	NC_007519.1:1187955	NC_007519.1:1187955--	G	CCGCTCCGTGCCGGACAGGCTATT	0	TCCG	1-YTCCGKCNNNNNVNN	571688
1187994	DDE_RS17535	Dde_1165	5mC	+	11	3	0	0	0	14	0.79	NC_007519.1:1187994	NC_007519.1:1187994--	G	GATGCAGCGTCCGGAGGGTCTTCT	0	TCCG	1-YTCCGKCNNNNNVNN	571710
1188360	DDE_RS17535	Dde_1165	5mC	+	12	5	0	0	1	18	0.67	NC_007519.1:1188360	NC_007519.1:1188360--	G	CAGCAGGCGGACGGAGCCGAACTG	0	TCCG	1-YTCCGKCNNNNNVNN	571871
1188659	DDE_RS17535	Dde_1165	5mC	+	13	6	0	0	1	20	0.65	NC_007519.1:1188659	NC_007519.1:1188659--	G	GCGCAATATGCCGGAAATGGCGCG	0	TCCG	1-YTCCGKCNNNNNVNN	571993
1189848	DDE_RS17535	Dde_1165	5mC	+	11	9	0	0	1	21	0.52	NC_007519.1:1189848	NC_007519.1:1189848--	G	GTGGAGGATAACGGACCGGGTATG	0	TCCG	1-YTCCGKCNNNNNVNN	572523
1189940	DDE_RS17535	Dde_1165	5mC	+	11	11	0	0	0	22	0.5	NC_007519.1:1189940	NC_007519.1:1189940-+	C	GCTGGGGTTGTCCGTTTCTTATTT	0	TCCG	1-YTCCGKCNNNNNVNN	572570
1190578	DDE_RS17540	Dde_1166	5mC	+	10	6	0	0	0	16	0.62	NC_007519.1:1190578	NC_007519.1:1190578--	G	TGGCCAGATGCCGGATATGCTCTT	0	TCCG	1-YTCCGKCNNNNNVNN	572863
1190900	DDE_RS17540	Dde_1166	5mC	+	13	8	0	0	0	21	0.62	NC_007519.1:1190900	NC_007519.1:1190900--	G	CACCACGGCCACGGAACTCTGTTC	0	TCCG	1-YTCCGKCNNNNNVNN	573008
1191432	DDE_RS17540	Dde_1166	5mC	+	15	8	0	0	0	23	0.65	NC_007519.1:1191432	NC_007519.1:1191432--	G	CCGTCATGCAGCGGAATGGTGCGT	0	TCCG	1-YTCCGKCNNNNNVNN	573262
1192073	DDE_RS17540	Dde_1166	5mC	+	11	6	0	0	2	19	0.58	NC_007519.1:1192073	NC_007519.1:1192073--	G	CGAGGCAATGTCGGAAAGGGCGCT	0	TCCG	1-YTCCGKCNNNNNVNN	573533
1193858	DDE_RS05285	Dde_1169	5mC	+	9	7	0	0	0	16	0.56	NC_007519.1:1193858	NC_007519.1:1193858--	G	CGGCCGTGCACCGGAATATATCCG	0	TCCG	1-YTCCGKCNNNNNVNN	574334
1200272	DDE_RS17550	Dde_1173	5mC	+	14	14	0	0	0	28	0.5	NC_007519.1:1200272	NC_007519.1:1200272--	G	TCCGCCGATGCCGGAGTCACGCTT	0	TCCG	1-YTCCGKCNNNNNVNN	577614
1201337	DDE_RS05310	Dde_1174	5mC	+	16	10	0	0	0	26	0.62	NC_007519.1:1201337	NC_007519.1:1201337--	G	GTGCCGCTGGACGGAATGTCGCAT	0	TCCG	1-YTCCGKCNNNNNVNN	578143
1201855	DDE_RS05310	Dde_1174	5mC	+	16	6	0	0	3	25	0.64	NC_007519.1:1201855	NC_007519.1:1201855--	G	TGCCGTGCTGACGGAGGACGGCAG	0	TCCG	1-YTCCGKCNNNNNVNN	578403
1201876	DDE_RS05310	Dde_1174	5mC	+	18	3	0	0	0	21	0.86	NC_007519.1:1201876	NC_007519.1:1201876--	G	CAGCCCCGTACCGGAGGGGATTCT	0	TCCG	1-YTCCGKCNNNNNVNN	578415
1202810	DDE_RS05310	Dde_1174	5mC	+	18	7	0	0	0	25	0.72	NC_007519.1:1202810	NC_007519.1:1202810--	G	TCGCAGAATGCCGGACATCAGGCG	0	TCCG	1-YTCCGKCNNNNNVNN	578852
1204526	DDE_RS05325	Dde_1177	5mC	+	13	5	0	0	3	21	0.62	NC_007519.1:1204526	NC_007519.1:1204526--	G	GGGCGGGCGGCCGGACAGACAGCT	0	TCCG	1-YTCCGKCNNNNNVNN	579677
1206985	DDE_RS05335	Dde_1179	5mC	+	15	6	0	0	0	21	0.71	NC_007519.1:1206985	NC_007519.1:1206985--	G	ATGGCGCTGGCCGGAGCGGAAACG	0	TCCG	1-YTCCGKCNNNNNVNN	580915
1207772	DDE_RS05340	Dde_1180	5mC	+	12	3	0	0	1	16	0.75	NC_007519.1:1207772	NC_007519.1:1207772--	G	GCGTCTTCGGCCGGAGCTGCCGGT	0	TCCG	1-YTCCGKCNNNNNVNN	581355
1208566	DDE_RS05340	Dde_1180	5mC	+	16	5	0	0	1	22	0.73	NC_007519.1:1208566	NC_007519.1:1208566--	G	TCCGCAGGGGCCGGATATCGCCGA	0	TCCG	1-YTCCGKCNNNNNVNN	581812
1209735	DDE_RS05340	Dde_1180	5mC	+	17	4	0	0	1	22	0.77	NC_007519.1:1209735	NC_007519.1:1209735--	G	AGGAAATCATCCGGAGCATTGATG	0	TCCG	1-YTCCGKCNNNNNVNN	582462
1210237	DDE_RS05345	Dde_1181	5mC	+	23	2	0	0	1	26	0.88	NC_007519.1:1210237	NC_007519.1:1210237--	G	GTGGTGAGAGCCGGAGTTTCAGCG	0	TCCG	1-YTCCGKCNNNNNVNN	582758
1211267	DDE_RS05350	Dde_1182	5mC	+	21	3	0	0	2	26	0.81	NC_007519.1:1211267	NC_007519.1:1211267--	G	CCGTCGGCTGCCGGATCAAGCTGG	0	TCCG	1-YTCCGKCNNNNNVNN	583287
1212504	DDE_RS05355	Dde_1183	5mC	+	22	1	0	0	2	25	0.88	NC_007519.1:1212504	NC_007519.1:1212504--	G	AAGACGGAAGTCGGAGGCTCCCAG	0	TCCG	1-YTCCGKCNNNNNVNN	583885
1219763	DDE_RS05385	Dde_1190	5mC	+	14	5	0	0	0	19	0.74	NC_007519.1:1219763	NC_007519.1:1219763-+	C	GGGCGGCCTTTCCGGCCATATTCA	0	TCCG	1-YTCCGKCNNNNNVNN	587208
1221619	DDE_RS05400	Dde_1193	5mC	+	11	7	0	0	1	19	0.58	NC_007519.1:1221619	NC_007519.1:1221619-+	C	CTGCGCGGGGTCCGTTACCGGTAT	0	TCCG	1-YTCCGKCNNNNNVNN	588049
1221804	DDE_RS05400	Dde_1193	5mC	+	14	2	0	0	2	18	0.78	NC_007519.1:1221804	NC_007519.1:1221804--	G	CAGCGTTCGGTCGGAAAAAGACTT	0	TCCG	1-YTCCGKCNNNNNVNN	588126
1221833	DDE_RS05400	Dde_1193	5mC	+	15	4	0	0	0	19	0.79	NC_007519.1:1221833	NC_007519.1:1221833--	G	CGGTGCGCAGCCGGATAGGCCTGT	0	TCCG	1-YTCCGKCNNNNNVNN	588141
1226844	DDE_RS05425	Dde_1198	5mC	+	10	8	0	0	0	18	0.56	NC_007519.1:1226844	NC_007519.1:1226844--	G	GGGCAGTCTGCCGGAGGTGATGCC	0	TCCG	1-YTCCGKCNNNNNVNN	590362
1227868	DDE_RS05430	Dde_1200	5mC	+	15	5	0	0	1	21	0.71	NC_007519.1:1227868	NC_007519.1:1227868--	G	CAGGCCCTTGCCGGACGGGCTTGT	0	TCCG	1-YTCCGKCNNNNNVNN	590791
1228418	DDE_RS05435	Dde_1201	5mC	+	12	7	0	0	1	20	0.6	NC_007519.1:1228418	NC_007519.1:1228418-+	C	CGCCCGTCAGTCCGTTCTTTTTGA	0	TCCG	1-YTCCGKCNNNNNVNN	591031
1228873	DDE_RS05435	Dde_1201	5mC	+	15	0	0	0	3	18	0.83	NC_007519.1:1228873	NC_007519.1:1228873--	G	AGGTGATGAACCGGACGGAATACT	0	TCCG	1-YTCCGKCNNNNNVNN	591254
1228877	DDE_RS05435	Dde_1201	5mC	+	15	3	0	0	1	19	0.79	NC_007519.1:1228877	NC_007519.1:1228877--	G	GATGAACCGGACGGAATACTGGCT	0	TCCG	1-YTCCGKCNNNNNVNN	591257
1230082	DDE_RS05440	Dde_1202	5mC	+	10	9	0	0	1	20	0.5	NC_007519.1:1230082	NC_007519.1:1230082--	G	AAGGCTGGAGGCGGAACGGGCGCC	0	TCCG	1-YTCCGKCNNNNNVNN	591810
1231587	DDE_RS05450	Dde_1204	5mC	+	11	4	0	0	0	15	0.73	NC_007519.1:1231587	NC_007519.1:1231587--	G	GGGTATGTCATCGGAGCCATTATT	0	TCCG	1-YTCCGKCNNNNNVNN	592540
1233637	DDE_RS05455	Dde_1205	5mC	+	11	6	0	0	0	17	0.65	NC_007519.1:1233637	NC_007519.1:1233637--	G	GAGCTGAACACCGGAAAAACGCAA	0	TCCG	1-YTCCGKCNNNNNVNN	593480
1235958	DDE_RS05475	Dde_1209	5mC	+	8	7	0	0	0	15	0.53	NC_007519.1:1235958	NC_007519.1:1235958--	G	CGGAGACGGCACGGATGTTCCCCG	0	TCCG	1-YTCCGKCNNNNNVNN	594617
1236911	DDE_RS05475	Dde_1209	5mC	+	11	5	0	0	1	17	0.65	NC_007519.1:1236911	NC_007519.1:1236911--	G	CAGTACGGCGCCGGAAAATACCCC	0	TCCG	1-YTCCGKCNNNNNVNN	595048
1239192	DDE_RS05485	Dde_1211	5mC	+	12	5	0	0	2	19	0.63	NC_007519.1:1239192	NC_007519.1:1239192--	G	CGCTCCATGAACGGAGTGGTCAGG	0	TCCG	1-YTCCGKCNNNNNVNN	596210
1239832	DDE_RS05490	Dde_1212	5mC	+	11	5	0	0	1	17	0.65	NC_007519.1:1239832	NC_007519.1:1239832--	G	TGAAGGAGTGACGGAAAGAGGCCG	0	TCCG	1-YTCCGKCNNNNNVNN	596526
1243131	DDE_RS05510	Dde_1216	5mC	+	15	7	0	0	2	24	0.62	NC_007519.1:1243131	NC_007519.1:1243131--	G	GACTACTTTGCCGGAGGAGGCATC	0	TCCG	1-YTCCGKCNNNNNVNN	598166
1245855	DDE_RS05520	Dde_1218	5mC	+	13	11	0	0	2	26	0.5	NC_007519.1:1245855	NC_007519.1:1245855--	G	ACGGCGCCGAACGGAATGTTTTTC	0	TCCG	1-YTCCGKCNNNNNVNN	599455
1257855	DDE_RS05585	Dde_1241	5mC	+	14	5	0	0	0	19	0.74	NC_007519.1:1257855	NC_007519.1:1257855--	G	CTGCTCTTCTACGGAAAGGGACCA	0	TCCG	1-YTCCGKCNNNNNVNN	603884
1264757	DDE_RS05620	Dde_1250	5mC	+	16	5	0	0	4	25	0.64	NC_007519.1:1264757	NC_007519.1:1264757--	G	TTCCGGCTTGCCGGAAATAAGCCC	0	TCCG	1-YTCCGKCNNNNNVNN	606767
1265219	DDE_RS05625	Dde_1251	5mC	+	15	5	0	0	1	21	0.71	NC_007519.1:1265219	NC_007519.1:1265219--	G	GCTCAAGCGGACGGAAAGCGTTCA	0	TCCG	1-YTCCGKCNNNNNVNN	606989
1274732	DDE_RS05665	Dde_1260	5mC	+	15	9	0	0	1	25	0.6	NC_007519.1:1274732	NC_007519.1:1274732--	G	CCGCCACCAGCCGGAAGTCGCAGG	0	TCCG	1-YTCCGKCNNNNNVNN	611588
1275904	DDE_RS17565	Dde_1261	5mC	+	15	7	0	0	2	24	0.62	NC_007519.1:1275904	NC_007519.1:1275904--	G	CAGTTTTCCCACGGAATAGGCCAG	0	TCCG	1-YTCCGKCNNNNNVNN	612142
1278384	DDE_RS05675	Dde_1263	5mC	+	13	9	0	0	2	24	0.54	NC_007519.1:1278384	NC_007519.1:1278384--	G	GTGCGGGCGGCCGGAGGTACGCCG	0	TCCG	1-YTCCGKCNNNNNVNN	613319
1281301	DDE_RS05690	Dde_1266	5mC	+	21	6	0	0	2	29	0.72	NC_007519.1:1281301	NC_007519.1:1281301--	G	TGTTTCGGCCACGGACGGAAACCA	0	TCCG	1-YTCCGKCNNNNNVNN	614630
1281305	DDE_RS05690	Dde_1266	5mC	+	17	10	0	0	1	28	0.61	NC_007519.1:1281305	NC_007519.1:1281305--	G	TCGGCCACGGACGGAAACCACGGC	0	TCCG	1-YTCCGKCNNNNNVNN	614632
1281358	DDE_RS05690	Dde_1266	5mC	+	17	7	0	0	2	26	0.65	NC_007519.1:1281358	NC_007519.1:1281358-+	C	GGGACAGAAATCCGTTATCTATAT	0	TCCG	1-YTCCGKCNNNNNVNN	614664
1282531	DDE_RS05695	Dde_1267	5mC	+	17	12	0	0	0	29	0.59	NC_007519.1:1282531	NC_007519.1:1282531--	G	AATGGCAAAGCCGGAAAACCGTGA	0	TCCG	1-YTCCGKCNNNNNVNN	615264
1283416	DDE_RS05700	Dde_1268	5mC	+	16	7	0	0	1	24	0.67	NC_007519.1:1283416	NC_007519.1:1283416--	G	GCGTGCATGATCGGAATCGGCCTG	0	TCCG	1-YTCCGKCNNNNNVNN	615668
1285557	DDE_RS05705	Dde_1269	5mC	+	17	7	0	0	2	26	0.65	NC_007519.1:1285557	NC_007519.1:1285557--	G	GGGTTTTCCACCGGACTTATTTAC	0	TCCG	1-YTCCGKCNNNNNVNN	616779
1286457	DDE_RS05705	Dde_1269	5mC	+	18	8	0	0	1	27	0.67	NC_007519.1:1286457	NC_007519.1:1286457--	G	GTGCAGGACAACGGAACCTTTACC	0	TCCG	1-YTCCGKCNNNNNVNN	617225
1289154	DDE_RS05720	Dde_1272	5mC	+	14	6	0	0	2	22	0.64	NC_007519.1:1289154	NC_007519.1:1289154--	G	AGGTTCGCCGCCGGAAAGGGTAAT	0	TCCG	1-YTCCGKCNNNNNVNN	618552
1293371	DDE_RS05730	Dde_1274	5mC	+	11	6	0	0	4	21	0.52	NC_007519.1:1293371	NC_007519.1:1293371--	G	GCGATGAAGAACGGAATGGCCATG	0	TCCG	1-YTCCGKCNNNNNVNN	620710
1295175	DDE_RS05735	Dde_1275	5mC	+	8	7	0	0	0	15	0.53	NC_007519.1:1295175	NC_007519.1:1295175--	G	GGTGCGCCAGACGGATGTTGATAC	0	TCCG	1-YTCCGKCNNNNNVNN	621550
1296115	DDE_RS05745	Dde_1278	5mC	+	9	7	0	0	2	18	0.5	NC_007519.1:1296115	NC_007519.1:1296115--	G	GCCCAATACACCGGAAATTATTAA	0	TCCG	1-YTCCGKCNNNNNVNN	621954
1296769	DDE_RS05745	Dde_1278	5mC	+	10	7	0	0	0	17	0.59	NC_007519.1:1296769	NC_007519.1:1296769--	G	CTCCTTTATAACGGACAAGGTTGT	0	TCCG	1-YTCCGKCNNNNNVNN	622248
1298710	DDE_RS17570	Dde_1279	5mC	+	12	8	0	0	1	21	0.57	NC_007519.1:1298710	NC_007519.1:1298710-+	C	ATAGAATCCATCCGGCAGGCGGAG	0	TCCG	1-YTCCGKCNNNNNVNN	623064
1298919	DDE_RS17570	Dde_1279	5mC	+	13	7	0	0	0	20	0.65	NC_007519.1:1298919	NC_007519.1:1298919--	G	GCGCAAACTGGCGGAAAAGACCAT	0	TCCG	1-YTCCGKCNNNNNVNN	623158
1299246	DDE_RS17570	Dde_1279	5mC	+	9	8	0	0	0	17	0.53	NC_007519.1:1299246	NC_007519.1:1299246--	G	GCGTGAACTGGCGGAACTGGCCAC	0	TCCG	1-YTCCGKCNNNNNVNN	623286
1303929	DDE_RS05775	Dde_1286	5mC	+	14	5	0	0	0	19	0.74	NC_007519.1:1303929	NC_007519.1:1303929--	G	TTCCTCAGGGCCGGAGCAGGTCTC	0	TCCG	1-YTCCGKCNNNNNVNN	625391
1304865	DDE_RS05775	Dde_1286	5mC	+	18	5	0	0	0	23	0.78	NC_007519.1:1304865	NC_007519.1:1304865--	G	AACCCGTTCGACGGAAAGCCTGAT	0	TCCG	1-YTCCGKCNNNNNVNN	625828
1306281	DDE_RS05775	Dde_1286	5mC	+	16	7	0	0	1	24	0.67	NC_007519.1:1306281	NC_007519.1:1306281--	G	TGCAAATCGTACGGAGTCCGGCAG	0	TCCG	1-YTCCGKCNNNNNVNN	626504
1308183	DDE_RS05785	Dde_1289	5mC	+	6	6	0	0	0	12	0.5	NC_007519.1:1308183	NC_007519.1:1308183-+	C	CGGCCGGAGCTCCGGCAAACTTGG	0	TCCG	1-YTCCGKCNNNNNVNN	627257
1309995	DDE_RS05790	Dde_R0020	5mC	+	10	6	0	0	2	18	0.56	NC_007519.1:1309995	NC_007519.1:1309995--	G	CAAGCGTTAATCGGAATCACTGGG	0	TCCG	1-YTCCGKCNNNNNVNN	627983
1310776	DDE_RS05790	Dde_R0020	5mC	+	13	4	0	0	1	18	0.72	NC_007519.1:1310776	NC_007519.1:1310776--	G	CTGCATGAAGTCGGAATCGCTAGT	0	TCCG	1-YTCCGKCNNNNNVNN	628289
1328910	DDE_RS05890	Dde_1310	5mC	+	22	10	0	0	0	32	0.69	NC_007519.1:1328910	NC_007519.1:1328910--	G	CGCCACTCAGCCGGAAAACGTTGA	0	TCCG	1-YTCCGKCNNNNNVNN	636192
1330694	DDE_RS05900	Dde_1312	5mC	+	17	12	0	0	0	29	0.59	NC_007519.1:1330694	NC_007519.1:1330694--	G	CCCCTGAATGGCGGAAAGTGCATT	0	TCCG	1-YTCCGKCNNNNNVNN	637031
1331328	DDE_RS05905	Dde_1313	5mC	+	17	11	0	0	0	28	0.61	NC_007519.1:1331328	NC_007519.1:1331328--	G	AAGCCTGCCGGCGGAAACGGCCAC	0	TCCG	1-YTCCGKCNNNNNVNN	637332
1334998	DDE_RS05915	Dde_1315	5mC	+	19	3	0	0	2	24	0.79	NC_007519.1:1334998	NC_007519.1:1334998--	G	ACCCAGATTGTCGGAGTTGGAGAC	0	TCCG	1-YTCCGKCNNNNNVNN	639235
1335592	DDE_RS05915	Dde_1315	5mC	+	11	8	0	0	1	20	0.55	NC_007519.1:1335592	NC_007519.1:1335592--	G	TATCAGCCCTTCGGATAGGCCATG	0	TCCG	1-YTCCGKCNNNNNVNN	639526
1337510	DDE_RS05930	Dde_1318	5mC	+	20	5	0	0	2	27	0.74	NC_007519.1:1337510	NC_007519.1:1337510--	G	CGCGCAAGGAGCGGAAAAACACCC	0	TCCG	1-YTCCGKCNNNNNVNN	640501
1337738	DDE_RS05930	Dde_1318	5mC	+	14	9	0	0	0	23	0.61	NC_007519.1:1337738	NC_007519.1:1337738--	G	GGTGGACGCCACGGAAAACCGCAA	0	TCCG	1-YTCCGKCNNNNNVNN	640623
1340578	DDE_RS05945	Dde_1322	5mC	+	13	8	0	0	0	21	0.62	NC_007519.1:1340578	NC_007519.1:1340578--	G	TGAGCGAACACCGGAGACTGCCGG	0	TCCG	1-YTCCGKCNNNNNVNN	641848
1340924	DDE_RS05945	Dde_1322	5mC	+	12	6	0	0	2	20	0.6	NC_007519.1:1340924	NC_007519.1:1340924--	G	TATAGAACATACGGAACAGGTGGC	0	TCCG	1-YTCCGKCNNNNNVNN	641974
1341542	DDE_RS05945	Dde_1322	5mC	+	7	1	0	0	1	9	0.78	NC_007519.1:1341542	NC_007519.1:1341542--	G	GCAGCGCAGTTCGGAGTCGGCCAC	0	TCCG	1-YTCCGKCNNNNNVNN	642250
1341782	DDE_RS05945	Dde_1322	5mC	+	17	5	0	0	0	22	0.77	NC_007519.1:1341782	NC_007519.1:1341782--	G	GGGAGTGATAACGGATATTGCGGA	0	TCCG	1-YTCCGKCNNNNNVNN	642361
1344251	DDE_RS05950	Dde_1323	5mC	+	11	5	0	0	4	20	0.55	NC_007519.1:1344251	NC_007519.1:1344251--	G	GGGCCGCTGCACGGATTTGTGTAA	0	TCCG	1-YTCCGKCNNNNNVNN	643471
1344915	DDE_RS05955	Dde_1324	5mC	+	13	9	0	0	0	22	0.59	NC_007519.1:1344915	NC_007519.1:1344915--	G	ACTTTATTCCACGGAATGCGGTCT	0	TCCG	1-YTCCGKCNNNNNVNN	643806
1344952	DDE_RS05955	Dde_1324	5mC	+	16	5	0	0	3	24	0.67	NC_007519.1:1344952	NC_007519.1:1344952--	G	CGGCAAGCAGCCGGAACAGCGGCA	0	TCCG	1-YTCCGKCNNNNNVNN	643824
1345490	DDE_RS05960	Dde_1325	5mC	+	14	9	0	0	0	23	0.61	NC_007519.1:1345490	NC_007519.1:1345490--	G	CAGTTCGCCGCCGGAAAGTTCATG	0	TCCG	1-YTCCGKCNNNNNVNN	644078
1345682	DDE_RS05960	Dde_1325	5mC	+	13	8	0	0	2	23	0.57	NC_007519.1:1345682	NC_007519.1:1345682--	G	TTCTCCGTCAACGGAAACCGAGCC	0	TCCG	1-YTCCGKCNNNNNVNN	644168
1346957	DDE_RS05970	Dde_1327	5mC	+	17	1	0	0	1	19	0.89	NC_007519.1:1346957	NC_007519.1:1346957--	G	ACGCCGATGGCCGGAGTATGCGGC	0	TCCG	1-YTCCGKCNNNNNVNN	644810
1349453	DDE_RS05980	Dde_1329	5mC	+	14	6	0	0	2	22	0.64	NC_007519.1:1349453	NC_007519.1:1349453--	G	TCATTGCCTATCGGAGCACCCGAA	0	TCCG	1-YTCCGKCNNNNNVNN	645998
1352964	DDE_RS06000	Dde_1335	5mC	+	16	9	0	0	0	25	0.64	NC_007519.1:1352964	NC_007519.1:1352964--	G	GCCTGCCAGGCCGGATAGGCCCCT	0	TCCG	1-YTCCGKCNNNNNVNN	647643
1361202	DDE_RS06030	Dde_1342	5mC	+	20	14	0	0	1	35	0.57	NC_007519.1:1361202	NC_007519.1:1361202--	G	GCGGAAATCATCGGAATTTTCCAG	0	TCCG	1-YTCCGKCNNNNNVNN	651885
1363472	DDE_RS06050	Dde_1346	5mC	+	22	8	0	0	2	32	0.69	NC_007519.1:1363472	NC_007519.1:1363472--	G	ATGCAGATTGACGGAAGTTCTGTC	0	TCCG	1-YTCCGKCNNNNNVNN	652910
1365849	DDE_RS06070	Dde_1350	5mC	+	17	15	0	0	1	33	0.52	NC_007519.1:1365849	NC_007519.1:1365849-+	C	CCGGAAAGAATCCGGTTGCCGGCG	0	TCCG	1-YTCCGKCNNNNNVNN	654010
1367206	DDE_RS17580	Dde_1351	5mC	+	25	7	0	0	1	33	0.76	NC_007519.1:1367206	NC_007519.1:1367206-+	C	ATATTCGTTATCCGGCCTCAGGCT	0	TCCG	1-YTCCGKCNNNNNVNN	654685
1368144	DDE_RS17580	Dde_1351	5mC	+	20	7	0	0	1	28	0.71	NC_007519.1:1368144	NC_007519.1:1368144--	G	AATATGGACATCGGACGGAATCTG	0	TCCG	1-YTCCGKCNNNNNVNN	655209
1368148	DDE_RS17580	Dde_1351	5mC	+	24	7	0	0	0	31	0.77	NC_007519.1:1368148	NC_007519.1:1368148--	G	TGGACATCGGACGGAATCTGTCAG	0	TCCG	1-YTCCGKCNNNNNVNN	655212
1373430	DDE_RS06110	Dde_1358	5mC	+	17	4	0	0	5	26	0.65	NC_007519.1:1373430	NC_007519.1:1373430--	G	GCGCAGTGTGCCGGAAATGGCCGT	0	TCCG	1-YTCCGKCNNNNNVNN	657862
1375596	DDE_RS06120	Dde_1359	5mC	+	13	4	0	0	1	18	0.72	NC_007519.1:1375596	NC_007519.1:1375596--	G	GGCTGGATGGCCGGAGCGTTCATG	0	TCCG	1-YTCCGKCNNNNNVNN	659070
1377974	DDE_RS06125	Dde_1360	5mC	+	16	11	0	0	1	28	0.57	NC_007519.1:1377974	NC_007519.1:1377974--	G	CTCGCGTGAAGCGGAAGCGGCCAG	0	TCCG	1-YTCCGKCNNNNNVNN	660321
1378541	DDE_RS06125	Dde_1360	5mC	+	20	8	0	0	2	30	0.67	NC_007519.1:1378541	NC_007519.1:1378541--	G	CTTCCGTCAGGCGGACGGGTCCAT	0	TCCG	1-YTCCGKCNNNNNVNN	660612
1383934	DDE_RS06155	Dde_1365	5mC	+	16	10	0	0	0	26	0.62	NC_007519.1:1383934	NC_007519.1:1383934--	G	CCGCCCCCTGCCGGAAAAGTACCA	0	TCCG	1-YTCCGKCNNNNNVNN	663412
1384933	DDE_RS06155	Dde_1365	5mC	+	18	9	0	0	1	28	0.64	NC_007519.1:1384933	NC_007519.1:1384933--	G	CATGCTGCTCACGGATTCGGCTTC	0	TCCG	1-YTCCGKCNNNNNVNN	663879
1386741	DDE_RS06165	Dde_1367	5mC	+	17	8	0	0	2	27	0.63	NC_007519.1:1386741	NC_007519.1:1386741--	G	ACGCTGTCGGGCGGAGAACGCCAG	0	TCCG	1-YTCCGKCNNNNNVNN	664781
1390349	DDE_RS06175	Dde_1370	5mC	+	13	8	0	0	2	23	0.57	NC_007519.1:1390349	NC_007519.1:1390349--	G	CGCTCTCTGGACGGAGGCAGCGGC	0	TCCG	1-YTCCGKCNNNNNVNN	666436
1390367	DDE_RS06175	Dde_1370	5mC	+	15	6	0	0	1	22	0.68	NC_007519.1:1390367	NC_007519.1:1390367--	G	AGCGGCGCTGCCGGAGCCCCTTCC	0	TCCG	1-YTCCGKCNNNNNVNN	666451
1391447	DDE_RS06175	Dde_1370	5mC	+	20	3	0	0	1	24	0.83	NC_007519.1:1391447	NC_007519.1:1391447--	G	ACGCGTGACAACGGAGTCCGCTCG	0	TCCG	1-YTCCGKCNNNNNVNN	666928
1393088	DDE_RS06185	Dde_1372	5mC	+	13	6	0	0	0	19	0.68	NC_007519.1:1393088	NC_007519.1:1393088-+	C	GGTGGGCATTTCCGGCAGCACGCA	0	TCCG	1-YTCCGKCNNNNNVNN	667628
1393994	DDE_RS06195	Dde_1374	5mC	+	18	6	0	0	0	24	0.75	NC_007519.1:1393994	NC_007519.1:1393994--	G	CCGCATGGGAACGGACAACCATAT	0	TCCG	1-YTCCGKCNNNNNVNN	668085
1395668	DDE_RS06205	Dde_1376	5mC	+	14	9	0	0	0	23	0.61	NC_007519.1:1395668	NC_007519.1:1395668--	G	ATGCGTTTTGCCGGAAGAATGAAT	0	TCCG	1-YTCCGKCNNNNNVNN	668908
1395998	DDE_RS06205	Dde_1376	5mC	+	12	10	0	0	1	23	0.52	NC_007519.1:1395998	NC_007519.1:1395998--	G	GACGACGGTGACGGAGTGCTGCTT	0	TCCG	1-YTCCGKCNNNNNVNN	669062
1397921	DDE_RS06215	Dde_1379	5mC	+	15	8	0	0	1	24	0.62	NC_007519.1:1397921	NC_007519.1:1397921--	G	CCGTATGCAGCCGGATTATTCGGT	0	TCCG	1-YTCCGKCNNNNNVNN	670005
1398245	DDE_RS06215	Dde_1379	5mC	+	14	4	0	0	0	18	0.78	NC_007519.1:1398245	NC_007519.1:1398245-+	C	GTCGGTGGAATCCGTTGAACAGGC	0	TCCG	1-YTCCGKCNNNNNVNN	670172
1399195	DDE_RS06225	Dde_1381	5mC	+	14	7	0	0	1	22	0.64	NC_007519.1:1399195	NC_007519.1:1399195--	G	CCGTGGTGGAACGGATGTGCCGTT	0	TCCG	1-YTCCGKCNNNNNVNN	670649
1402539	DDE_RS06230	Dde_1382	5mC	+	18	6	0	0	0	24	0.75	NC_007519.1:1402539	NC_007519.1:1402539--	G	GGAACTTTCAACGGAAATCAACAG	0	TCCG	1-YTCCGKCNNNNNVNN	672146
1403252	DDE_RS18565	Dde_1384	5mC	+	12	9	0	0	0	21	0.57	NC_007519.1:1403252	NC_007519.1:1403252--	G	CATCGCTCTGCCGGAGGAAACCAT	0	TCCG	1-YTCCGKCNNNNNVNN	672477
1407773	DDE_RS18040	Dde_1390	5mC	+	14	5	0	0	1	20	0.7	NC_007519.1:1407773	NC_007519.1:1407773--	G	CGGTGACATGCCGGATGGTTTTTC	0	TCCG	1-YTCCGKCNNNNNVNN	674630
1408281	DDE_RS18040	Dde_1390	5mC	+	11	10	0	0	1	22	0.5	NC_007519.1:1408281	NC_007519.1:1408281--	G	AAAAGGCTGCACGGATTTGAGCAG	0	TCCG	1-YTCCGKCNNNNNVNN	674919
1408665	DDE_RS06265	Dde_1391	5mC	+	13	10	0	0	2	25	0.52	NC_007519.1:1408665	NC_007519.1:1408665--	G	GGCCTGTCTGACGGACAGCATTGC	0	TCCG	1-YTCCGKCNNNNNVNN	675113
1416232	DDE_RS06310	Dde_1400	5mC	+	16	6	0	0	2	24	0.67	NC_007519.1:1416232	NC_007519.1:1416232--	G	GCACACAATGCCGGAGCGCCATTT	0	TCCG	1-YTCCGKCNNNNNVNN	678268
1416965	DDE_RS06315	Dde_1401	5mC	+	11	8	0	0	0	19	0.58	NC_007519.1:1416965	NC_007519.1:1416965-+	C	CTGCAGCAACTCCGTGTAAACGGT	0	TCCG	1-YTCCGKCNNNNNVNN	678652
1423288	DDE_RS06340	Dde_1406	5mC	+	15	10	0	0	2	27	0.56	NC_007519.1:1423288	NC_007519.1:1423288--	G	GCTGGTGGGGTCGGACAGCCACAC	0	TCCG	1-YTCCGKCNNNNNVNN	681558
1424323	DDE_RS06340	Dde_1406	5mC	+	14	9	0	0	4	27	0.52	NC_007519.1:1424323	NC_007519.1:1424323--	G	TGAACCGCTGCCGGAGCAGCTGCA	0	TCCG	1-YTCCGKCNNNNNVNN	682089
1427337	DDE_RS06350	Dde_1408	5mC	+	19	7	0	0	1	27	0.7	NC_007519.1:1427337	NC_007519.1:1427337--	G	CGGCTGTTTGCCGGATACCTGTTT	0	TCCG	1-YTCCGKCNNNNNVNN	683394
1428023	DDE_RS06355	Dde_1409	5mC	+	15	10	0	0	2	27	0.56	NC_007519.1:1428023	NC_007519.1:1428023--	G	GTGGTGATGGCCGGAGTATCGTCG	0	TCCG	1-YTCCGKCNNNNNVNN	683697
1433466	DDE_RS06385	Dde_1415	5mC	+	14	12	0	0	1	27	0.52	NC_007519.1:1433466	NC_007519.1:1433466--	G	TTGTAGATGGCCGGATCGAGGCCG	0	TCCG	1-YTCCGKCNNNNNVNN	686345
1435838	DDE_RS18725	Dde_1416	5mC	+	25	8	0	0	1	34	0.74	NC_007519.1:1435838	NC_007519.1:1435838--	G	CACAATTATGCCGGAAATGGGTGT	0	TCCG	1-YTCCGKCNNNNNVNN	687552
1441522	DDE_RS06395	Dde_1418	5mC	+	11	6	0	0	0	17	0.65	NC_007519.1:1441522	NC_007519.1:1441522-+	C	CATGGCCCTTTCCGGCGGGCAGCG	0	TCCG	1-YTCCGKCNNNNNVNN	690566
1446249	DDE_RS06410	Dde_1421	5mC	+	18	10	0	0	1	29	0.62	NC_007519.1:1446249	NC_007519.1:1446249--	G	GGTTATCCTGCCGGAATTTCAGGA	0	TCCG	1-YTCCGKCNNNNNVNN	693078
1446379	DDE_RS06410	Dde_1421	5mC	+	17	7	0	0	4	28	0.61	NC_007519.1:1446379	NC_007519.1:1446379--	G	ACGCGCTGGAACGGATGCAGGACA	0	TCCG	1-YTCCGKCNNNNNVNN	693157
1448182	DDE_RS06420	Dde_1423	5mC	+	17	8	0	0	3	28	0.61	NC_007519.1:1448182	NC_007519.1:1448182--	G	TTGTTATCCAGCGGAGGCTCAAGA	0	TCCG	1-YTCCGKCNNNNNVNN	694169
1450185	DDE_RS06425	Dde_1424	5mC	+	13	5	0	0	1	19	0.68	NC_007519.1:1450185	NC_007519.1:1450185-+	C	GAGCGTGAACTCCGTTGGTCAGAG	0	TCCG	1-YTCCGKCNNNNNVNN	695194
1450716	DDE_RS06425	Dde_1424	5mC	+	13	7	0	0	5	25	0.52	NC_007519.1:1450716	NC_007519.1:1450716--	G	CGGTTACTTCACGGAAATCCGGCG	0	TCCG	1-YTCCGKCNNNNNVNN	695446
1451135	DDE_RS06425	Dde_1424	5mC	+	16	6	0	0	2	24	0.67	NC_007519.1:1451135	NC_007519.1:1451135--	G	TCTTTGTCCACCGGAGCGCCCAGA	0	TCCG	1-YTCCGKCNNNNNVNN	695656
1451889	DDE_RS06430	Dde_1425	5mC	+	18	6	0	0	0	24	0.75	NC_007519.1:1451889	NC_007519.1:1451889--	G	CAGGGCGTGGCCGGATTTGTGTAT	0	TCCG	1-YTCCGKCNNNNNVNN	696007
1454476	DDE_RS06445	Dde_1428	5mC	+	16	13	0	0	1	30	0.53	NC_007519.1:1454476	NC_007519.1:1454476--	G	CGAACTGCGCACGGAAGTGGGCAT	0	TCCG	1-YTCCGKCNNNNNVNN	697335
1455996	DDE_RS06455	Dde_1430	5mC	+	19	3	0	0	2	24	0.79	NC_007519.1:1455996	NC_007519.1:1455996--	G	TGGATTATTGACGGAGTACTGCTC	0	TCCG	1-YTCCGKCNNNNNVNN	698031
1458769	DDE_RS06470	Dde_1433	5mC	+	14	6	0	0	2	22	0.64	NC_007519.1:1458769	NC_007519.1:1458769--	G	TAGTGTCGTGCCGGATAGCGGCGG	0	TCCG	1-YTCCGKCNNNNNVNN	699382
1459139	DDE_RS06470	Dde_1433	5mC	+	16	6	0	0	2	24	0.67	NC_007519.1:1459139	NC_007519.1:1459139--	G	AGGCTATTTCACGGATGAGGTCGG	0	TCCG	1-YTCCGKCNNNNNVNN	699566
1464463	DDE_RS06495	Dde_1439	5mC	+	17	4	0	0	2	23	0.74	NC_007519.1:1464463	NC_007519.1:1464463--	G	CGCCAGCCTGACGGATTTCATGAC	0	TCCG	1-YTCCGKCNNNNNVNN	702411
1465803	DDE_RS06505	Dde_1441	5mC	+	13	9	0	0	2	24	0.54	NC_007519.1:1465803	NC_007519.1:1465803--	G	ACCCGTTTGAACGGATCCCGTGTA	0	TCCG	1-YTCCGKCNNNNNVNN	703180
1471535	DDE_RS06535	Dde_1447	5mC	+	12	11	0	0	1	24	0.5	NC_007519.1:1471535	NC_007519.1:1471535--	G	TGCCTCCGGACCGGAATTGTCCAG	0	TCCG	1-YTCCGKCNNNNNVNN	706167
1472947	DDE_RS06535	Dde_1447	5mC	+	9	4	0	0	0	13	0.69	NC_007519.1:1472947	NC_007519.1:1472947-+	C	ATATGGCGTCTCCGGCCAGCGCCG	0	TCCG	1-YTCCGKCNNNNNVNN	706854
1474110	DDE_RS06545	Dde_1449	5mC	+	15	11	0	0	2	28	0.54	NC_007519.1:1474110	NC_007519.1:1474110--	G	CTGTTCACCGCCGGAGCGGGCACG	0	TCCG	1-YTCCGKCNNNNNVNN	707352
1476602	DDE_RS06560	Dde_1453	5mC	+	10	8	0	0	0	18	0.56	NC_007519.1:1476602	NC_007519.1:1476602--	G	GTGTTCAGCCACGGAGAAGCTCCT	0	TCCG	1-YTCCGKCNNNNNVNN	708516
1481817	DDE_RS06585	Dde_1459	5mC	+	15	8	0	0	1	24	0.62	NC_007519.1:1481817	NC_007519.1:1481817--	G	TAAAGCCGTGTCGGAGGGCGACAT	0	TCCG	1-YTCCGKCNNNNNVNN	710761
1484454	DDE_RS06605	Dde_1463	5mC	+	13	12	0	0	0	25	0.52	NC_007519.1:1484454	NC_007519.1:1484454--	G	CTGCGTACCGCCGGAGTGCGGCAT	0	TCCG	1-YTCCGKCNNNNNVNN	711984
1484990	DDE_RS06605	Dde_1463	5mC	+	12	11	0	0	1	24	0.5	NC_007519.1:1484990	NC_007519.1:1484990--	G	GCTTACCCGCACGGAGATACAGTC	0	TCCG	1-YTCCGKCNNNNNVNN	712247
1489295	DDE_RS06630	Dde_1468	5mC	+	11	5	0	0	0	16	0.69	NC_007519.1:1489295	NC_007519.1:1489295--	G	TACGGGAGGAACGGATTCAGAAAG	0	TCCG	1-YTCCGKCNNNNNVNN	714088
1491846	DDE_RS06645	Dde_1471	5mC	+	9	4	0	0	1	14	0.64	NC_007519.1:1491846	NC_007519.1:1491846--	G	GAAGTAGCGGTCGGAGCTGCCGTC	0	TCCG	1-YTCCGKCNNNNNVNN	715117
1495032	DDE_RS06660	Dde_1475	5mC	+	11	4	0	0	0	15	0.73	NC_007519.1:1495032	NC_007519.1:1495032--	G	CGGCAGCTGGCCGGAAAACGTTGC	0	TCCG	1-YTCCGKCNNNNNVNN	716455
1499779	DDE_RS06680	Dde_1479	5mC	+	12	4	0	0	2	18	0.67	NC_007519.1:1499779	NC_007519.1:1499779--	G	GCTCCATGGAACGGAATACAGCAC	0	TCCG	1-YTCCGKCNNNNNVNN	718325
1500297	DDE_RS06685	Dde_1481	5mC	+	11	2	0	0	0	13	0.85	NC_007519.1:1500297	NC_007519.1:1500297--	G	CTGCCGGGGGCCGGAGAAGCATTG	0	TCCG	1-YTCCGKCNNNNNVNN	718576
1500506	DDE_RS06685	Dde_1481	5mC	+	14	6	0	0	0	20	0.7	NC_007519.1:1500506	NC_007519.1:1500506--	G	ATGCCGCAAGCCGGAGACAGGCCT	0	TCCG	1-YTCCGKCNNNNNVNN	718687
1503318	DDE_RS06695	Dde_1483	5mC	+	17	11	0	0	1	29	0.59	NC_007519.1:1503318	NC_007519.1:1503318--	G	GCAGCAGCGGACGGATGAGCAGCA	0	TCCG	1-YTCCGKCNNNNNVNN	719934
1505701	DDE_RS06705	Dde_1485	5mC	+	19	6	0	0	0	25	0.76	NC_007519.1:1505701	NC_007519.1:1505701--	G	CGCCGCACTGCCGGAACAGTCCGG	0	TCCG	1-YTCCGKCNNNNNVNN	721016
1506401	DDE_RS06710	Dde_1486	5mC	+	13	7	0	0	3	23	0.57	NC_007519.1:1506401	NC_007519.1:1506401--	G	CCCAGCTTGGCCGGAGCACCGGCC	0	TCCG	1-YTCCGKCNNNNNVNN	721365
1506592	DDE_RS06710	Dde_1486	5mC	+	10	9	0	0	1	20	0.5	NC_007519.1:1506592	NC_007519.1:1506592--	G	ATGACAGCAGCCGGAAACGGAAAG	0	TCCG	1-YTCCGKCNNNNNVNN	721465
1506598	DDE_RS06710	Dde_1486	5mC	+	13	6	0	0	1	20	0.65	NC_007519.1:1506598	NC_007519.1:1506598--	G	GCAGCCGGAAACGGAAAGGCACGG	0	TCCG	1-YTCCGKCNNNNNVNN	721468
1506821	DDE_RS06710	Dde_1486	5mC	+	15	7	0	0	2	24	0.62	NC_007519.1:1506821	NC_007519.1:1506821--	G	GCGCTCATGAGCGGAACAAGCCAT	0	TCCG	1-YTCCGKCNNNNNVNN	721594
1507229	DDE_RS06710	Dde_1486	5mC	+	12	5	0	0	4	21	0.57	NC_007519.1:1507229	NC_007519.1:1507229--	G	TGAGTGAGGGACGGATGCCACGGG	0	TCCG	1-YTCCGKCNNNNNVNN	721814
1508282	DDE_RS06715	Dde_1487	5mC	+	12	8	0	0	0	20	0.6	NC_007519.1:1508282	NC_007519.1:1508282--	G	GCCGGCAGGGCCGGAGTGGGCGGC	0	TCCG	1-YTCCGKCNNNNNVNN	722411
1508407	DDE_RS06715	Dde_1487	5mC	+	18	4	0	0	1	23	0.78	NC_007519.1:1508407	NC_007519.1:1508407--	G	GCCTTTTTTGCCGGATTCTGTGCG	0	TCCG	1-YTCCGKCNNNNNVNN	722487
1510558	DDE_RS06720	Dde_1488	5mC	+	13	7	0	0	1	21	0.62	NC_007519.1:1510558	NC_007519.1:1510558--	G	CGGTTATAAACCGGAGATATGGGA	0	TCCG	1-YTCCGKCNNNNNVNN	723613
1515322	DDE_RS06750	Dde_1494	5mC	+	18	8	0	0	1	27	0.67	NC_007519.1:1515322	NC_007519.1:1515322--	G	TTCTGCTCCATCGGAACGGGCGCC	0	TCCG	1-YTCCGKCNNNNNVNN	725858
1517629	DDE_RS06765	Dde_1497	5mC	+	16	8	0	0	2	26	0.62	NC_007519.1:1517629	NC_007519.1:1517629--	G	TTCATTTCCAACGGAATGACATCC	0	TCCG	1-YTCCGKCNNNNNVNN	727000
1518977	DDE_RS06770	Dde_1498	5mC	+	14	5	0	0	4	23	0.61	NC_007519.1:1518977	NC_007519.1:1518977--	G	TAACCCATGGTCGGAACCAGCGCG	0	TCCG	1-YTCCGKCNNNNNVNN	727660
1523978	DDE_RS06800	Dde_1504	5mC	+	17	5	0	0	3	25	0.68	NC_007519.1:1523978	NC_007519.1:1523978--	G	GCCTGCGAGGCCGGAGCCGATCCT	0	TCCG	1-YTCCGKCNNNNNVNN	730084
1524832	DDE_RS06805	Dde_1506	5mC	+	15	10	0	0	2	27	0.56	NC_007519.1:1524832	NC_007519.1:1524832--	G	CTGGTGGATACCGGAACCACGGCG	0	TCCG	1-YTCCGKCNNNNNVNN	730475
1528603	DDE_RS06825	Dde_1510	5mC	+	20	9	0	0	1	30	0.67	NC_007519.1:1528603	NC_007519.1:1528603--	G	GCCCTTACCGCCGGAATAGGTATG	0	TCCG	1-YTCCGKCNNNNNVNN	732250
1528744	DDE_RS06825	Dde_1510	5mC	+	16	12	0	0	2	30	0.53	NC_007519.1:1528744	NC_007519.1:1528744--	G	GCAGAGAAATACGGACTGGAAATA	0	TCCG	1-YTCCGKCNNNNNVNN	732317
1529173	DDE_RS06825	Dde_1510	5mC	+	9	5	0	0	0	14	0.64	NC_007519.1:1529173	NC_007519.1:1529173-+	C	CTGGATGACATCCGGCTGGCGCTG	0	TCCG	1-YTCCGKCNNNNNVNN	732541
1530827	DDE_RS06830	Dde_1511	5mC	+	15	8	0	0	1	24	0.62	NC_007519.1:1530827	NC_007519.1:1530827--	G	TGTTCCGTGTCCGGAGTGAAGGAT	0	TCCG	1-YTCCGKCNNNNNVNN	733325
1536116	DDE_RS17595	Dde_1516	5mC	+	21	8	0	0	1	30	0.7	NC_007519.1:1536116	NC_007519.1:1536116--	G	GCTTCCGCAGCCGGAAACCGTAAA	0	TCCG	1-YTCCGKCNNNNNVNN	735926
1536672	DDE_RS06865	Dde_1517	5mC	+	9	5	0	0	3	17	0.53	NC_007519.1:1536672	NC_007519.1:1536672--	G	ACACGTCTTTTCGGAACTGACGGC	0	TCCG	1-YTCCGKCNNNNNVNN	736231
1537493	DDE_RS06865	Dde_1517	5mC	+	17	7	0	0	0	24	0.71	NC_007519.1:1537493	NC_007519.1:1537493--	G	AGGCCGCCTGCCGGAAAACAGACT	0	TCCG	1-YTCCGKCNNNNNVNN	736620
1539071	DDE_RS06875	Dde_1519	5mC	+	15	7	0	0	0	22	0.68	NC_007519.1:1539071	NC_007519.1:1539071--	G	TTACAGGCTGCCGGAGTGGCTGCC	0	TCCG	1-YTCCGKCNNNNNVNN	737412
1544530	DDE_RS06895	Dde_1524	5mC	+	12	11	0	0	1	24	0.5	NC_007519.1:1544530	NC_007519.1:1544530-+	C	CGGCCGGAGCTCCGGCAAACTTGG	0	TCCG	1-YTCCGKCNNNNNVNN	740002
1544988	DDE_RS06895	Dde_1524	5mC	+	16	6	0	0	0	22	0.73	NC_007519.1:1544988	NC_007519.1:1544988--	G	AGCCAATCAAACGGAGATGCGTCC	0	TCCG	1-YTCCGKCNNNNNVNN	740229
1547844	DDE_RS06910	Dde_1529	5mC	+	12	6	0	0	2	20	0.6	NC_007519.1:1547844	NC_007519.1:1547844--	G	CTGCCTGTGGCCGGAGCATTGGCC	0	TCCG	1-YTCCGKCNNNNNVNN	741563
1551205	DDE_RS06925	Dde_1532	5mC	+	9	5	0	0	0	14	0.64	NC_007519.1:1551205	NC_007519.1:1551205--	G	CTGTTCGGCAGCGGATAGCGGCGG	0	TCCG	1-YTCCGKCNNNNNVNN	743102
1558930	DDE_RS06965	Dde_1540	5mC	+	6	5	0	0	0	11	0.55	NC_007519.1:1558930	NC_007519.1:1558930--	G	CTGTTCATAGCCGGACTCCTGCTG	0	TCCG	1-YTCCGKCNNNNNVNN	746508
1562640	DDE_RS06975	Dde_1542	5mC	+	9	3	0	0	0	12	0.75	NC_007519.1:1562640	NC_007519.1:1562640--	G	GAAGGCACCAACGGAGTCATCCAG	0	TCCG	1-YTCCGKCNNNNNVNN	748011
1564855	DDE_RS06995	Dde_1546	5mC	+	10	3	0	0	0	13	0.77	NC_007519.1:1564855	NC_007519.1:1564855--	G	GGGTGCTGAAACGGAAACTTCACC	0	TCCG	1-YTCCGKCNNNNNVNN	748827
1571059	DDE_RS07025	Dde_1552	5mC	+	10	8	0	0	1	19	0.53	NC_007519.1:1571059	NC_007519.1:1571059--	G	AATATCAGTGACGGAGTGCTGTCC	0	TCCG	1-YTCCGKCNNNNNVNN	751415
1571383	DDE_RS07025	Dde_1552	5mC	+	8	7	0	0	0	15	0.53	NC_007519.1:1571383	NC_007519.1:1571383--	G	CCGGAACAGATCGGATTTGGCGAT	0	TCCG	1-YTCCGKCNNNNNVNN	751585
1572833	DDE_RS07030	Dde_1553	5mC	+	13	7	0	0	0	20	0.65	NC_007519.1:1572833	NC_007519.1:1572833--	G	CAGAGCCGGAGCGGAAATTGTAGA	0	TCCG	1-YTCCGKCNNNNNVNN	752136
1573041	DDE_RS07030	Dde_1553	5mC	+	13	4	0	0	0	17	0.76	NC_007519.1:1573041	NC_007519.1:1573041--	G	CAGAAGCCGGACGGAAGCCTGCCG	0	TCCG	1-YTCCGKCNNNNNVNN	752203
1574875	DDE_RS07040	Dde_1555	5mC	+	14	4	0	0	2	20	0.7	NC_007519.1:1574875	NC_007519.1:1574875--	G	GTATCTGCTGCCGGACGGGTATGA	0	TCCG	1-YTCCGKCNNNNNVNN	753015
1575254	DDE_RS07040	Dde_1555	5mC	+	10	8	0	0	2	20	0.5	NC_007519.1:1575254	NC_007519.1:1575254--	G	GCCTGGCTGGCCGGAACAGGCGCC	0	TCCG	1-YTCCGKCNNNNNVNN	753206
1577113	DDE_RS07050	Dde_1557	5mC	+	14	4	0	0	0	18	0.78	NC_007519.1:1577113	NC_007519.1:1577113--	G	CAGTTCTTTGCCGGATTCTGGGCC	0	TCCG	1-YTCCGKCNNNNNVNN	754029
1581704	DDE_RS07080	Dde_1563	5mC	+	18	1	0	0	0	19	0.95	NC_007519.1:1581704	NC_007519.1:1581704--	G	GCGCTGGACATCGGAAAGGCTGTG	0	TCCG	1-YTCCGKCNNNNNVNN	756050
1582094	DDE_RS07080	Dde_1563	5mC	+	12	4	0	0	1	17	0.71	NC_007519.1:1582094	NC_007519.1:1582094--	G	GCCGTGGTCAACGGAACGGCCGAA	0	TCCG	1-YTCCGKCNNNNNVNN	756229
1601919	DDE_RS07155	Dde_1577	5mC	+	10	6	0	0	1	17	0.59	NC_007519.1:1601919	NC_007519.1:1601919--	G	GGCCGCACAGCCGGAAGCCCCTCA	0	TCCG	1-YTCCGKCNNNNNVNN	764997
1613981	DDE_RS07205	Dde_1587	5mC	+	11	11	0	0	0	22	0.5	NC_007519.1:1613981	NC_007519.1:1613981--	G	CATAAGCATGCCGGAGTCGGGCAA	0	TCCG	1-YTCCGKCNNNNNVNN	770832
1615693	DDE_RS07210	Dde_1588	5mC	+	12	12	0	0	0	24	0.5	NC_007519.1:1615693	NC_007519.1:1615693--	G	GACACGCAGAGCGGATAGCATAGG	0	TCCG	1-YTCCGKCNNNNNVNN	771659
1629603	DDE_RS07270	Dde_1600	5mC	+	15	6	0	0	1	22	0.68	NC_007519.1:1629603	NC_007519.1:1629603--	G	GGGCGTCTTGCCGGAATAATCCAC	0	TCCG	1-YTCCGKCNNNNNVNN	778640
1630340	DDE_RS07270	Dde_1600	5mC	+	14	13	0	0	1	28	0.5	NC_007519.1:1630340	NC_007519.1:1630340--	G	CGGTTGTCCAGCGGAAGATATCTT	0	TCCG	1-YTCCGKCNNNNNVNN	779001
1630449	DDE_RS07270	Dde_1600	5mC	+	17	7	0	0	3	27	0.63	NC_007519.1:1630449	NC_007519.1:1630449--	G	AAAGTCGAAGTCGGAGTCGGACCA	0	TCCG	1-YTCCGKCNNNNNVNN	779050
1633018	DDE_RS07275	Dde_1601	5mC	+	16	12	0	0	0	28	0.57	NC_007519.1:1633018	NC_007519.1:1633018--	G	CACATTATGGCCGGAGTCCCTGCT	0	TCCG	1-YTCCGKCNNNNNVNN	780314
1634294	DDE_RS07280	Dde_1602	5mC	+	25	3	0	0	0	28	0.89	NC_007519.1:1634294	NC_007519.1:1634294--	G	CAGTCCATGGCCGGAGTAGAGCCA	0	TCCG	1-YTCCGKCNNNNNVNN	780917
1637611	DDE_RS07295	Dde_1605	5mC	+	12	7	0	0	1	20	0.6	NC_007519.1:1637611	NC_007519.1:1637611--	G	CCGCCGGCATACGGAAAACAAAAA	0	TCCG	1-YTCCGKCNNNNNVNN	782258
1643874	DDE_RS07310	Dde_1608	5mC	+	15	4	0	0	2	21	0.71	NC_007519.1:1643874	NC_007519.1:1643874--	G	GTGCAGCCAGCCGGAAATTGCTGC	0	TCCG	1-YTCCGKCNNNNNVNN	785019
1644127	DDE_RS07310	Dde_1608	5mC	+	15	7	0	0	0	22	0.68	NC_007519.1:1644127	NC_007519.1:1644127--	G	GCGCATACAAGCGGAAAGAGCCCC	0	TCCG	1-YTCCGKCNNNNNVNN	785131
1644572	DDE_RS07310	Dde_1608	5mC	+	16	3	0	0	0	19	0.84	NC_007519.1:1644572	NC_007519.1:1644572--	G	TGACCCATGCACGGATTTTTTCAT	0	TCCG	1-YTCCGKCNNNNNVNN	785333
1647533	DDE_RS07310	Dde_1608	5mC	+	18	5	0	0	3	26	0.69	NC_007519.1:1647533	NC_007519.1:1647533--	G	CGCCGGTCTGCCGGAACATGCTGT	0	TCCG	1-YTCCGKCNNNNNVNN	786686
1649732	DDE_RS07315	Dde_1609	5mC	+	14	7	0	0	4	25	0.56	NC_007519.1:1649732	NC_007519.1:1649732--	G	CAGGCGCTTGCCGGATATGGATTC	0	TCCG	1-YTCCGKCNNNNNVNN	787757
1650829	DDE_RS07315	Dde_1609	5mC	+	19	7	0	0	2	28	0.68	NC_007519.1:1650829	NC_007519.1:1650829--	G	CAGCTCCTGCACGGATAGTGCCCA	0	TCCG	1-YTCCGKCNNNNNVNN	788309
1652119	DDE_RS07315	Dde_1609	5mC	+	19	8	0	0	2	29	0.66	NC_007519.1:1652119	NC_007519.1:1652119--	G	ACATTTCCTGCCGGATTTTTTCAA	0	TCCG	1-YTCCGKCNNNNNVNN	788923
1655943	DDE_RS07315	Dde_1609	5mC	+	22	4	0	0	0	26	0.85	NC_007519.1:1655943	NC_007519.1:1655943--	G	CGGCGGTCTGCCGGAAGGCTGCAA	0	TCCG	1-YTCCGKCNNNNNVNN	790830
1658487	DDE_RS07315	Dde_1609	5mC	+	20	11	0	0	0	31	0.65	NC_007519.1:1658487	NC_007519.1:1658487--	G	CAGCGTTCAGCCGGAATTTCACTG	0	TCCG	1-YTCCGKCNNNNNVNN	792087
1660006	DDE_RS17620	Dde_1611	5mC	+	15	10	0	0	1	26	0.58	NC_007519.1:1660006	NC_007519.1:1660006--	G	GGCACTTCAGCCGGATCTTTAAAG	0	TCCG	1-YTCCGKCNNNNNVNN	792781
1662600	DDE_RS07330	Dde_1614	5mC	+	17	9	0	0	1	27	0.63	NC_007519.1:1662600	NC_007519.1:1662600--	G	TGAGAATCTGCCGGAACTGGCTCC	0	TCCG	1-YTCCGKCNNNNNVNN	794130
1665841	DDE_RS07350	Dde_1617	5mC	+	19	6	0	0	0	25	0.76	NC_007519.1:1665841	NC_007519.1:1665841--	G	CTGTCAGGGGGCGGAAGGTGCTTT	0	TCCG	1-YTCCGKCNNNNNVNN	795650
1666327	DDE_RS07350	Dde_1617	5mC	+	17	10	0	0	0	27	0.63	NC_007519.1:1666327	NC_007519.1:1666327--	G	TTTTTCGCGCACGGAGTATGGCTG	0	TCCG	1-YTCCGKCNNNNNVNN	795901
1667009	DDE_RS07350	Dde_1617	5mC	+	18	4	0	0	1	23	0.78	NC_007519.1:1667009	NC_007519.1:1667009--	G	GATGCCGCAAACGGAATTTCGACG	0	TCCG	1-YTCCGKCNNNNNVNN	796237
1667449	DDE_RS07350	Dde_1617	5mC	+	14	9	0	0	2	25	0.56	NC_007519.1:1667449	NC_007519.1:1667449--	G	GGCTGGCAGGACGGATTTTGAACT	0	TCCG	1-YTCCGKCNNNNNVNN	796465
1669918	DDE_RS07365	Dde_1620	5mC	+	14	9	0	0	1	24	0.58	NC_007519.1:1669918	NC_007519.1:1669918--	G	CGGCAGGATAACGGAGCCTGCAAC	0	TCCG	1-YTCCGKCNNNNNVNN	797526
1670014	DDE_RS07365	Dde_1620	5mC	+	17	6	0	0	2	25	0.68	NC_007519.1:1670014	NC_007519.1:1670014--	G	GGGAAAAACATCGGAGCCGCCGCT	0	TCCG	1-YTCCGKCNNNNNVNN	797567
1673223	DDE_RS07380	Dde_1623	5mC	+	18	10	0	0	0	28	0.64	NC_007519.1:1673223	NC_007519.1:1673223--	G	GCCATAGATGCCGGAGACGAAACT	0	TCCG	1-YTCCGKCNNNNNVNN	799196
1676121	DDE_RS18740	Dde_1627	5mC	+	17	4	0	0	1	22	0.77	NC_007519.1:1676121	NC_007519.1:1676121--	G	GTCGGCGATGCCGGAGTGGTAATT	0	TCCG	1-YTCCGKCNNNNNVNN	800637
1677006	DDE_RS18740	Dde_1627	5mC	+	10	6	0	0	2	18	0.56	NC_007519.1:1677006	NC_007519.1:1677006--	G	GAGCAGAGTGCCGGAGCCGAGCAG	0	TCCG	1-YTCCGKCNNNNNVNN	801098
1678466	DDE_RS07400	Dde_1628	5mC	+	11	7	0	0	2	20	0.55	NC_007519.1:1678466	NC_007519.1:1678466--	G	ATGCTGGTCATCGGATGGTGCTGT	0	TCCG	1-YTCCGKCNNNNNVNN	801824
1681137	DDE_RS07410	Dde_1630	5mC	+	10	6	0	0	3	19	0.53	NC_007519.1:1681137	NC_007519.1:1681137--	G	CCGGACAATGTCGGAGGCTTCAGC	0	TCCG	1-YTCCGKCNNNNNVNN	803168
1686249	DDE_RS07430	Dde_1634	5mC	+	6	6	0	0	0	12	0.5	NC_007519.1:1686249	NC_007519.1:1686249-+	C	CTCCGGCGTTTCCGGCAAACTGCA	0	TCCG	1-YTCCGKCNNNNNVNN	805432
1690230	DDE_RS07450	Dde_1638	5mC	+	7	4	0	0	0	11	0.64	NC_007519.1:1690230	NC_007519.1:1690230-+	C	AGCAGCCGATTCCGGCAACGATGA	0	TCCG	1-YTCCGKCNNNNNVNN	807007
1691282	DDE_RS07455	Dde_1639	5mC	+	12	5	0	0	2	19	0.63	NC_007519.1:1691282	NC_007519.1:1691282--	G	AAAACCGGGACCGGAGGTGGCGGT	0	TCCG	1-YTCCGKCNNNNNVNN	807419
1694415	DDE_RS07475	Dde_1643	5mC	+	10	7	0	0	2	19	0.53	NC_007519.1:1694415	NC_007519.1:1694415--	G	AGGGCGGTTGCCGGAGCTGCACAT	0	TCCG	1-YTCCGKCNNNNNVNN	808567
1701676	DDE_RS07500	Dde_1650	5mC	+	12	5	0	0	0	17	0.71	NC_007519.1:1701676	NC_007519.1:1701676--	G	CCGTTTCAGGGCGGAAATAGGCCA	0	TCCG	1-YTCCGKCNNNNNVNN	811431
1707389	DDE_RS07520	Dde_1654	5mC	+	13	2	0	0	0	15	0.87	NC_007519.1:1707389	NC_007519.1:1707389--	G	GCAGCAGAACACGGAAAGCGCACG	0	TCCG	1-YTCCGKCNNNNNVNN	813699
1708818	DDE_RS07525	Dde_1656	5mC	+	13	2	0	0	2	17	0.76	NC_007519.1:1708818	NC_007519.1:1708818--	G	ATAGACGAAGCCGGAGTGCGTGAC	0	TCCG	1-YTCCGKCNNNNNVNN	814311
1722747	DDE_RS07590	Dde_1669	5mC	+	12	3	0	0	0	15	0.8	NC_007519.1:1722747	NC_007519.1:1722747--	G	CAGCCCCCGGCCGGAGAGCACCAG	0	TCCG	1-YTCCGKCNNNNNVNN	820196
1723980	DDE_RS07595	Dde_1670	5mC	+	11	7	0	0	1	19	0.58	NC_007519.1:1723980	NC_007519.1:1723980--	G	TTTTTTTCCACCGGATCAAGATTC	0	TCCG	1-YTCCGKCNNNNNVNN	820786
1725118	DDE_RS07605	Dde_1672	5mC	+	14	7	0	0	2	23	0.61	NC_007519.1:1725118	NC_007519.1:1725118--	G	GTCCATTCAAACGGATACACCCTT	0	TCCG	1-YTCCGKCNNNNNVNN	821333
1731952	DDE_RS07645	Dde_1681	5mC	+	12	6	0	0	1	19	0.63	NC_007519.1:1731952	NC_007519.1:1731952--	G	AATTGGGGGCACGGAAAAGCGGAT	0	TCCG	1-YTCCGKCNNNNNVNN	824329
1734792	DDE_RS07650	Dde_1682	5mC	+	14	6	0	0	1	21	0.67	NC_007519.1:1734792	NC_007519.1:1734792--	G	CGCCGGATTGCCGGAGCCCGCGTA	0	TCCG	1-YTCCGKCNNNNNVNN	825710
1735584	DDE_RS07650	Dde_1682	5mC	+	13	11	0	0	0	24	0.54	NC_007519.1:1735584	NC_007519.1:1735584--	G	TCTTTTGTTACCGGAGTGGCGGAT	0	TCCG	1-YTCCGKCNNNNNVNN	826102
1735776	DDE_RS07650	Dde_1682	5mC	+	14	6	0	0	4	24	0.58	NC_007519.1:1735776	NC_007519.1:1735776--	G	CTGCTGGACGACGGAGTGCTCCGC	0	TCCG	1-YTCCGKCNNNNNVNN	826195
1735893	DDE_RS07650	Dde_1682	5mC	+	13	9	0	0	2	24	0.54	NC_007519.1:1735893	NC_007519.1:1735893--	G	GTGTCATTTGCCGGAATTCCAAGC	0	TCCG	1-YTCCGKCNNNNNVNN	826236
1736850	DDE_RS07655	Dde_1684	5mC	+	13	12	0	0	1	26	0.5	NC_007519.1:1736850	NC_007519.1:1736850-+	C	TACCGGAAATTCCGGCAGAATGCT	0	TCCG	1-YTCCGKCNNNNNVNN	826682
1737795	DDE_RS07655	Dde_1684	5mC	+	11	10	0	0	1	22	0.5	NC_007519.1:1737795	NC_007519.1:1737795--	G	GACACGGCCAACGGAATGACTAAA	0	TCCG	1-YTCCGKCNNNNNVNN	827142
1739828	DDE_RS07665	Dde_1686	5mC	+	12	4	0	0	1	17	0.71	NC_007519.1:1739828	NC_007519.1:1739828--	G	AAATCTTGAAACGGAGGCACGTTG	0	TCCG	1-YTCCGKCNNNNNVNN	828028
1741961	DDE_RS07685	Dde_1690	5mC	+	10	9	0	0	0	19	0.53	NC_007519.1:1741961	NC_007519.1:1741961--	G	GCATTTTCAAGCGGAGCGCTCAGT	0	TCCG	1-YTCCGKCNNNNNVNN	828833
1742864	DDE_RS07685	Dde_1690	5mC	+	12	4	0	0	1	17	0.71	NC_007519.1:1742864	NC_007519.1:1742864--	G	CAGTTTCCGTCCGGAATCAGACCG	0	TCCG	1-YTCCGKCNNNNNVNN	829236
1743009	DDE_RS07685	Dde_1690	5mC	+	14	5	0	0	0	19	0.74	NC_007519.1:1743009	NC_007519.1:1743009-+	C	TGAAGTTTACTCCGGCCTGCGTCA	0	TCCG	1-YTCCGKCNNNNNVNN	829288
1743991	DDE_RS07690	Dde_1691	5mC	+	13	7	0	0	0	20	0.65	NC_007519.1:1743991	NC_007519.1:1743991-+	C	CGACATCAAATCCGACATCGCCTA	0	TCCG	1-YTCCGKCNNNNNVNN	829697
1745389	DDE_RS07695	Dde_1692	5mC	+	8	5	0	0	2	15	0.53	NC_007519.1:1745389	NC_007519.1:1745389--	G	GACCGGATAAACGGAAATCACTCC	0	TCCG	1-YTCCGKCNNNNNVNN	830281
1750948	DDE_RS17635	Dde_1697	5mC	+	12	7	0	0	0	19	0.63	NC_007519.1:1750948	NC_007519.1:1750948--	G	TGTATCGGAAACGGAAAAGCATAT	0	TCCG	1-YTCCGKCNNNNNVNN	832512
1761921	DDE_RS07755	Dde_1703	5mC	+	14	10	0	0	3	27	0.52	NC_007519.1:1761921	NC_007519.1:1761921--	G	CCCAGTATGGCCGGAATGATGCCT	0	TCCG	1-YTCCGKCNNNNNVNN	837292
1764393	DDE_RS07760	Dde_1705	5mC	+	12	10	0	0	1	23	0.52	NC_007519.1:1764393	NC_007519.1:1764393--	G	TCCGGAGTAACCGGATGTGGAACC	0	TCCG	1-YTCCGKCNNNNNVNN	838358
1771220	DDE_RS07795	Dde_1713	5mC	+	12	8	0	0	3	23	0.52	NC_007519.1:1771220	NC_007519.1:1771220--	G	TTTGAGAGCATCGGAGGGGAGCCG	0	TCCG	1-YTCCGKCNNNNNVNN	841331
1771729	DDE_RS07795	Dde_1713	5mC	+	17	5	0	0	2	24	0.71	NC_007519.1:1771729	NC_007519.1:1771729--	G	CACTGAGAGAACGGAAAGCCGAAT	0	TCCG	1-YTCCGKCNNNNNVNN	841527
1775169	DDE_RS07810	Dde_1716	5mC	+	11	8	0	0	0	19	0.58	NC_007519.1:1775169	NC_007519.1:1775169-+	C	TAAAACTCCATCCGGCTGTTGATG	0	TCCG	1-YTCCGKCNNNNNVNN	843041
1811544	DDE_RS07975	Dde_1755	5mC	+	11	5	0	0	4	20	0.55	NC_007519.1:1811544	NC_007519.1:1811544--	G	TACACTGAGATCGGATTCTCCGAT	0	TCCG	1-YTCCGKCNNNNNVNN	856408
1838800	DDE_RS08120	Dde_1786	5mC	+	11	3	0	0	0	14	0.79	NC_007519.1:1838800	NC_007519.1:1838800--	G	GCCCGTGAGTACGGAATAAGCCCC	0	TCCG	1-YTCCGKCNNNNNVNN	868257
1846773	DDE_RS08185	Dde_1796	5mC	+	13	8	0	0	0	21	0.62	NC_007519.1:1846773	NC_007519.1:1846773--	G	CACCCCGATGACGGAAATTGCATT	0	TCCG	1-YTCCGKCNNNNNVNN	871513
1847040	DDE_RS08185	Dde_1796	5mC	+	12	6	0	0	0	18	0.67	NC_007519.1:1847040	NC_007519.1:1847040-+	C	CGCAGCGGCTTCCGTTACGCGTAC	0	TCCG	1-YTCCGKCNNNNNVNN	871614
1877555	DDE_RS08345	Dde_1829	5mC	+	12	8	0	0	1	21	0.57	NC_007519.1:1877555	NC_007519.1:1877555-+	C	TATCAGTCTATCCGGTAATGGCAG	0	TCCG	1-YTCCGKCNNNNNVNN	884088
1881927	DDE_RS08360	Dde_1832	5mC	+	13	8	0	0	0	21	0.62	NC_007519.1:1881927	NC_007519.1:1881927-+	C	GAGCCTCATTTCCGTTGTCTTTGA	0	TCCG	1-YTCCGKCNNNNNVNN	886063
1884816	DDE_RS08370	Dde_1834	5mC	+	13	7	0	0	1	21	0.62	NC_007519.1:1884816	NC_007519.1:1884816--	G	AACCGGTTCATCGGATTCCAGCGC	0	TCCG	1-YTCCGKCNNNNNVNN	887293
1892022	DDE_RS08410	Dde_1841	5mC	+	15	11	0	0	3	29	0.52	NC_007519.1:1892022	NC_007519.1:1892022--	G	GAAACGGACCACGGAAAATTCGCT	0	TCCG	1-YTCCGKCNNNNNVNN	890615
2017181	DDE_RS09035	Dde_1972	5mC	+	11	8	0	0	1	20	0.55	NC_007519.1:2017181	NC_007519.1:2017181--	G	GGCAACGCCATCGGAGTGATCACC	0	TCCG	1-YTCCGKCNNNNNVNN	949780
2021240	DDE_RS09055	Dde_1976	5mC	+	10	7	0	0	0	17	0.59	NC_007519.1:2021240	NC_007519.1:2021240-+	C	AGTTTTGACCTCCGGCACTGCGCT	0	TCCG	1-YTCCGKCNNNNNVNN	951443
2023800	DDE_RS09060	Dde_1977	5mC	+	11	7	0	0	0	18	0.61	NC_007519.1:2023800	NC_007519.1:2023800-+	C	CATAGGTTTTTCCGGCTCACTGCA	0	TCCG	1-YTCCGKCNNNNNVNN	952466
2030386	DDE_RS18360	Dde_1985	5mC	+	16	11	0	0	1	28	0.57	NC_007519.1:2030386	NC_007519.1:2030386-+	C	GCGCGAGCTTTCCGACAGAAGGGA	0	TCCG	1-YTCCGKCNNNNNVNN	955242
2034281	DDE_RS09135	Dde_1992	5mC	+	14	9	0	0	1	24	0.58	NC_007519.1:2034281	NC_007519.1:2034281-+	C	GCATATGCACTCCGGCCGTCAAAA	0	TCCG	1-YTCCGKCNNNNNVNN	957074
2035444	DDE_RS09140	Dde_1993	5mC	+	12	10	0	0	0	22	0.55	NC_007519.1:2035444	NC_007519.1:2035444-+	C	GTCATCTTTATCCGTTCGGACATA	0	TCCG	1-YTCCGKCNNNNNVNN	957594
2041130	DDE_RS09165	Dde_1998	5mC	+	13	12	0	0	0	25	0.52	NC_007519.1:2041130	NC_007519.1:2041130-+	C	CCGGAAAAAATCCGGCCGGCCGAT	0	TCCG	1-YTCCGKCNNNNNVNN	960204
2048086	DDE_RS09210	Dde_2006	5mC	+	13	9	0	0	0	22	0.59	NC_007519.1:2048086	NC_007519.1:2048086-+	C	TCAACCTCAATCCGTTTTCCGTCC	0	TCCG	1-YTCCGKCNNNNNVNN	963099
2060364	DDE_RS09275	Dde_2021	5mC	+	15	7	0	0	1	23	0.65	NC_007519.1:2060364	NC_007519.1:2060364-+	C	TGTTTCCAGCTCCGTCAGAGTGCC	0	TCCG	1-YTCCGKCNNNNNVNN	968297
2064979	DDE_RS09295	Dde_2025	5mC	+	13	3	0	0	0	16	0.81	NC_007519.1:2064979	NC_007519.1:2064979-+	C	CAAGGCTTTTTCCGTAGCCAAACG	0	TCCG	1-YTCCGKCNNNNNVNN	970179
2068511	DDE_RS09315	Dde_2029	5mC	+	9	5	0	0	1	15	0.6	NC_007519.1:2068511	NC_007519.1:2068511--	G	TCCCAGCACACCGGAAAGTACCTC	0	TCCG	1-YTCCGKCNNNNNVNN	971637
2077006	DDE_RS09345	Dde_2035	5mC	+	13	9	0	0	0	22	0.59	NC_007519.1:2077006	NC_007519.1:2077006-+	C	CAGCGCTTTTTCCGTAAAATCCAT	0	TCCG	1-YTCCGKCNNNNNVNN	974886
2082837	DDE_RS09365	Dde_2039	5mC	+	15	8	0	0	0	23	0.65	NC_007519.1:2082837	NC_007519.1:2082837-+	C	AGGCGCACCGTCCGGCAGCAGGCC	0	TCCG	1-YTCCGKCNNNNNVNN	977483
2085632	DDE_RS09380	Dde_2042	5mC	+	9	9	0	0	0	18	0.5	NC_007519.1:2085632	NC_007519.1:2085632--	G	ACCACGTCGAACGGAATGTCCACC	0	TCCG	1-YTCCGKCNNNNNVNN	978691
2087719	DDE_RS09395	Dde_2045	5mC	+	16	6	0	0	2	24	0.67	NC_007519.1:2087719	NC_007519.1:2087719-+	C	CTTGAAGATTTCCGGCAGGAGGCG	0	TCCG	1-YTCCGKCNNNNNVNN	979586
2088570	DDE_RS09395	Dde_2045	5mC	+	12	12	0	0	0	24	0.5	NC_007519.1:2088570	NC_007519.1:2088570-+	C	CAGGCCTCCCTCCGTCATCGATGC	0	TCCG	1-YTCCGKCNNNNNVNN	980005
2092489	DDE_RS09415	Dde_2049	5mC	+	16	8	0	0	0	24	0.67	NC_007519.1:2092489	NC_007519.1:2092489-+	C	CGGCAGTTTTTCCGGCTTATCAAT	0	TCCG	1-YTCCGKCNNNNNVNN	981709
2099152	DDE_RS09440	Dde_2054	5mC	+	14	2	0	0	6	22	0.64	NC_007519.1:2099152	NC_007519.1:2099152-+	C	CTGAATCTTCTCCGTCCAGCAGCA	0	TCCG	1-YTCCGKCNNNNNVNN	984273
2100525	DDE_RS09440	Dde_2054	5mC	+	10	7	0	0	2	19	0.53	NC_007519.1:2100525	NC_007519.1:2100525-+	C	GAGAACCCTGTCCGTTCCGCCCAC	0	TCCG	1-YTCCGKCNNNNNVNN	984835
2102803	DDE_RS09465	Dde_2059	5mC	+	14	7	0	0	0	21	0.67	NC_007519.1:2102803	NC_007519.1:2102803-+	C	TGAACGGTCATCCGACAGGCGTTC	0	TCCG	1-YTCCGKCNNNNNVNN	985654
2104499	DDE_RS09470	Dde_2060	5mC	+	14	10	0	0	0	24	0.58	NC_007519.1:2104499	NC_007519.1:2104499-+	C	AAACCAGCCCTCCGGCACCGGTCG	0	TCCG	1-YTCCGKCNNNNNVNN	986273
2107182	DDE_RS09485	Dde_2063	5mC	+	10	7	0	0	1	18	0.56	NC_007519.1:2107182	NC_007519.1:2107182-+	C	GCTGAATGTTTCCGTTTTCAGTTA	0	TCCG	1-YTCCGKCNNNNNVNN	987348
2107717	DDE_RS09485	Dde_2063	5mC	+	13	6	0	0	1	20	0.65	NC_007519.1:2107717	NC_007519.1:2107717-+	C	CCAGACGGTCTCCGACTGCGGTTC	0	TCCG	1-YTCCGKCNNNNNVNN	987566
2108836	DDE_RS17670	Dde_2064	5mC	+	11	6	0	0	1	18	0.61	NC_007519.1:2108836	NC_007519.1:2108836--	G	GCGTTGTCTGTCGGATACTGCGGC	0	TCCG	1-YTCCGKCNNNNNVNN	988004
2109243	DDE_RS09495	Dde_2065	5mC	+	14	6	0	0	0	20	0.7	NC_007519.1:2109243	NC_007519.1:2109243-+	C	AACGGAATTTTCCGGTACGCCAGT	0	TCCG	1-YTCCGKCNNNNNVNN	988144
2109979	DDE_RS09500	Dde_2066	5mC	+	14	6	0	0	1	21	0.67	NC_007519.1:2109979	NC_007519.1:2109979-+	C	CCGGGAAAAATCCGGTAACAGGCT	0	TCCG	1-YTCCGKCNNNNNVNN	988397
2114214	DDE_RS17675	Dde_2070	5mC	+	11	11	0	0	0	22	0.5	NC_007519.1:2114214	NC_007519.1:2114214-+	C	CAGATAAAACTCCGGTCCGACGGG	0	TCCG	1-YTCCGKCNNNNNVNN	989888
2116425	DDE_RS09540	Dde_2074	5mC	+	14	3	0	0	1	18	0.78	NC_007519.1:2116425	NC_007519.1:2116425-+	C	TAGGGTCGAATCCGAACCACGGGT	0	TCCG	1-YTCCGKCNNNNNVNN	990724
2126333	DDE_RS09575	Dde_2081	5mC	+	13	7	0	0	0	20	0.65	NC_007519.1:2126333	NC_007519.1:2126333-+	C	TTTTCCGGGTTCCGGCAAGGAACT	0	TCCG	1-YTCCGKCNNNNNVNN	994516
2126760	DDE_RS09575	Dde_2081	5mC	+	16	5	0	0	1	22	0.73	NC_007519.1:2126760	NC_007519.1:2126760-+	C	CGTGACAAGCTCCGTCATGAAACG	0	TCCG	1-YTCCGKCNNNNNVNN	994689
2127053	DDE_RS09575	Dde_2081	5mC	+	11	10	0	0	0	21	0.52	NC_007519.1:2127053	NC_007519.1:2127053-+	C	AGATCATCTCTCCGGTCAGACGCA	0	TCCG	1-YTCCGKCNNNNNVNN	994807
2130483	DDE_RS09585	Dde_2083	5mC	+	15	4	0	0	1	20	0.75	NC_007519.1:2130483	NC_007519.1:2130483-+	C	AGAAGCCGGTTCCGGCAAAATAAT	0	TCCG	1-YTCCGKCNNNNNVNN	996238
2130803	DDE_RS09585	Dde_2083	5mC	+	13	3	0	0	0	16	0.81	NC_007519.1:2130803	NC_007519.1:2130803-+	C	ATGCGGCAGCTCCGGCAGCCCGCA	0	TCCG	1-YTCCGKCNNNNNVNN	996389
2131873	DDE_RS09590	Dde_2084	5mC	+	14	7	0	0	0	21	0.67	NC_007519.1:2131873	NC_007519.1:2131873-+	C	CAACGGTCATTCCGGTATCCGGCG	0	TCCG	1-YTCCGKCNNNNNVNN	996855
2135102	DDE_RS09610	Dde_2089	5mC	+	11	11	0	0	0	22	0.5	NC_007519.1:2135102	NC_007519.1:2135102-+	C	AACCAGAACATCCGGCCGGTCAGA	0	TCCG	1-YTCCGKCNNNNNVNN	998189
2141737	DDE_RS09630	Dde_2093	5mC	+	12	9	0	0	0	21	0.57	NC_007519.1:2141737	NC_007519.1:2141737-+	C	TGCGACCCACTCCGTCTATGTCCA	0	TCCG	1-YTCCGKCNNNNNVNN	1001260
2142721	DDE_RS09630	Dde_2093	5mC	+	12	10	0	0	0	22	0.55	NC_007519.1:2142721	NC_007519.1:2142721-+	C	GCAAAAACACTCCGTTTTCATAAA	0	TCCG	1-YTCCGKCNNNNNVNN	1001696
2144218	DDE_RS09640	Dde_2095	5mC	+	15	9	0	0	0	24	0.62	NC_007519.1:2144218	NC_007519.1:2144218-+	C	TATGTGCGACTCCGCTCCGGCACG	0	TCCG	1-YTCCGKCNNNNNVNN	1002318
2153325	DDE_RS09685	Dde_2104	5mC	+	16	13	0	0	1	30	0.53	NC_007519.1:2153325	NC_007519.1:2153325-+	C	CACAACCTTTTCCGTTCGCTGCAC	0	TCCG	1-YTCCGKCNNNNNVNN	1006380
2154376	DDE_RS09690	Dde_2105	5mC	+	19	9	0	0	0	28	0.68	NC_007519.1:2154376	NC_007519.1:2154376-+	C	CCGCATCCATTCCGGCAGTATGTC	0	TCCG	1-YTCCGKCNNNNNVNN	1006818
2157921	DDE_RS09705	Dde_2108	5mC	+	16	7	0	0	3	26	0.62	NC_007519.1:2157921	NC_007519.1:2157921-+	C	GTTCCAGAAATCCGGCCATATCAG	0	TCCG	1-YTCCGKCNNNNNVNN	1008343
2159962	DDE_RS09710	Dde_2110	5mC	+	14	13	0	0	1	28	0.5	NC_007519.1:2159962	NC_007519.1:2159962-+	C	CCTGCATTTTTCCGCCAGTTCCGT	0	TCCG	1-YTCCGKCNNNNNVNN	1009260
2169454	DDE_RS09755	Dde_2119	5mC	+	15	9	0	0	1	25	0.6	NC_007519.1:2169454	NC_007519.1:2169454-+	C	GCAGGATCTGTCCGATAAGACGGC	0	TCCG	1-YTCCGKCNNNNNVNN	1013597
2169600	DDE_RS09755	Dde_2119	5mC	+	16	7	0	0	0	23	0.7	NC_007519.1:2169600	NC_007519.1:2169600-+	C	AAAAAAGACATCCGGCCGACAACG	0	TCCG	1-YTCCGKCNNNNNVNN	1013651
2173418	DDE_RS09775	Dde_2123	5mC	+	17	5	0	0	0	22	0.77	NC_007519.1:2173418	NC_007519.1:2173418-+	C	ATGTGGCTTTTCCGGCCATAAGCT	0	TCCG	1-YTCCGKCNNNNNVNN	1015294
2187111	DDE_RS09840	Dde_2138	5mC	+	8	4	0	0	2	14	0.57	NC_007519.1:2187111	NC_007519.1:2187111--	G	GCGGAAGGTGTCGGATTTGTCACC	0	TCCG	1-YTCCGKCNNNNNVNN	1020782
2190552	DDE_RS09860	Dde_2142	5mC	+	10	4	0	0	1	15	0.67	NC_007519.1:2190552	NC_007519.1:2190552-+	C	CTGGTTTGACTCCGGCACCAGCTT	0	TCCG	1-YTCCGKCNNNNNVNN	1022010
2205744	DDE_RS09950	Dde_2161	5mC	+	12	4	0	0	0	16	0.75	NC_007519.1:2205744	NC_007519.1:2205744-+	C	TGCGTGTGCATCCGGCCTGCAACA	0	TCCG	1-YTCCGKCNNNNNVNN	1027628
2206039	DDE_RS09950	Dde_2161	5mC	+	12	5	0	0	0	17	0.71	NC_007519.1:2206039	NC_007519.1:2206039-+	C	CAGTGACCTCTCCGGCAAGCAGCA	0	TCCG	1-YTCCGKCNNNNNVNN	1027748
2217623	DDE_RS10025	Dde_2176	5mC	+	11	5	0	0	1	17	0.65	NC_007519.1:2217623	NC_007519.1:2217623-+	C	CTCGGCGTTCTCCGTCATCCGTCT	0	TCCG	1-YTCCGKCNNNNNVNN	1032297
2219644	DDE_RS18485	Dde_2179	5mC	+	10	7	0	0	0	17	0.59	NC_007519.1:2219644	NC_007519.1:2219644-+	C	CACGGCAAATTCCGGCATCAGGGG	0	TCCG	1-YTCCGKCNNNNNVNN	1033091
2220106	DDE_RS18485	Dde_2179	5mC	+	12	2	0	0	1	15	0.8	NC_007519.1:2220106	NC_007519.1:2220106-+	C	ACCCGCCCCGTCCGGCAACGCGCC	0	TCCG	1-YTCCGKCNNNNNVNN	1033330
2222041	DDE_RS10055	Dde_2181	5mC	+	12	6	0	0	1	19	0.63	NC_007519.1:2222041	NC_007519.1:2222041-+	C	AAAAAACGCCTCCGTCAGCGGGCG	0	TCCG	1-YTCCGKCNNNNNVNN	1034220
2223025	DDE_RS10060	Dde_2182	5mC	+	14	9	0	0	0	23	0.61	NC_007519.1:2223025	NC_007519.1:2223025--	G	GGCACCCTTCACGGAAAGCAACCC	0	TCCG	1-YTCCGKCNNNNNVNN	1034670
2224386	DDE_RS10065	Dde_2183	5mC	+	13	5	0	0	2	20	0.65	NC_007519.1:2224386	NC_007519.1:2224386-+	C	CCCTGCATATTCCGTTCTCGACTG	0	TCCG	1-YTCCGKCNNNNNVNN	1035310
2225300	DDE_RS10070	Dde_2184	5mC	+	17	3	0	0	1	21	0.81	NC_007519.1:2225300	NC_007519.1:2225300-+	C	CGAAGCCCGCTCCGGCAGAGTGCC	0	TCCG	1-YTCCGKCNNNNNVNN	1035709
2229699	DDE_RS10090	Dde_2189	5mC	+	8	4	0	0	0	12	0.67	NC_007519.1:2229699	NC_007519.1:2229699-+	C	GCCCGCCCACTCCGGCCACAATAT	0	TCCG	1-YTCCGKCNNNNNVNN	1037810
2230978	DDE_RS10095	Dde_2190	5mC	+	11	6	0	0	2	19	0.58	NC_007519.1:2230978	NC_007519.1:2230978--	G	GGAAAACAGGCCGGAGCCGTCACA	0	TCCG	1-YTCCGKCNNNNNVNN	1038444
2231338	DDE_RS10100	Dde_2191	5mC	+	11	6	0	0	0	17	0.65	NC_007519.1:2231338	NC_007519.1:2231338-+	C	CAGCACACGCTCCGGCATAGTATA	0	TCCG	1-YTCCGKCNNNNNVNN	1038616
2233835	DDE_RS10110	Dde_2193	5mC	+	8	2	0	0	0	10	0.8	NC_007519.1:2233835	NC_007519.1:2233835-+	C	CGATGTCGTTTCCGGCAGCGGCCT	0	TCCG	1-YTCCGKCNNNNNVNN	1039735
2241018	DDE_RS10140	Dde_2200	5mC	+	11	7	0	0	1	19	0.58	NC_007519.1:2241018	NC_007519.1:2241018-+	C	CTCGTCTTTTTCCGCCAGACTGCA	0	TCCG	1-YTCCGKCNNNNNVNN	1042558
2241872	DDE_RS10140	Dde_2200	5mC	+	9	7	0	0	1	17	0.53	NC_007519.1:2241872	NC_007519.1:2241872-+	C	GCTCCACCACTCCGAGCGAAGGCG	0	TCCG	1-YTCCGKCNNNNNVNN	1042888
2242489	DDE_RS10145	Dde_2201	5mC	+	8	7	0	0	0	15	0.53	NC_007519.1:2242489	NC_007519.1:2242489-+	C	TAGTGGGATATCCGTTCGGCATCT	0	TCCG	1-YTCCGKCNNNNNVNN	1043163
2242529	DDE_RS10145	Dde_2201	5mC	+	9	5	0	0	1	15	0.6	NC_007519.1:2242529	NC_007519.1:2242529-+	C	CAAGCAGGGCTCCGGCAAGACACG	0	TCCG	1-YTCCGKCNNNNNVNN	1043176
2246081	DDE_RS10165	Dde_2206	5mC	+	8	6	0	0	1	15	0.53	NC_007519.1:2246081	NC_007519.1:2246081-+	C	CACGGGCAGTTCCGTTTTTTCTCC	0	TCCG	1-YTCCGKCNNNNNVNN	1044682
2249099	DDE_RS10175	Dde_2208	5mC	+	8	4	0	0	1	13	0.62	NC_007519.1:2249099	NC_007519.1:2249099-+	C	GGCCGACGTTTCCGTGGCTGTCAG	0	TCCG	1-YTCCGKCNNNNNVNN	1045792
2250813	DDE_RS10180	Dde_2209	5mC	+	19	3	0	0	1	23	0.83	NC_007519.1:2250813	NC_007519.1:2250813-+	C	ATTCATCAACTCCGTTTCGACCAT	0	TCCG	1-YTCCGKCNNNNNVNN	1046436
2256823	DDE_RS10220	Dde_2216	5mC	+	17	11	0	0	0	28	0.61	NC_007519.1:2256823	NC_007519.1:2256823-+	C	CTGTCAGGGTTCCGGCAGGATAAA	0	TCCG	1-YTCCGKCNNNNNVNN	1049022
2258321	DDE_RS10230	Dde_2218	5mC	+	15	12	0	0	2	29	0.52	NC_007519.1:2258321	NC_007519.1:2258321-+	C	CTTGGCAGATTCCGTCATCACATC	0	TCCG	1-YTCCGKCNNNNNVNN	1049664
2258741	DDE_RS10230	Dde_2218	5mC	+	19	8	0	0	2	29	0.66	NC_007519.1:2258741	NC_007519.1:2258741-+	C	ACGGCGCTTTTCCGTTTCCAGATA	0	TCCG	1-YTCCGKCNNNNNVNN	1049846
2261627	DDE_RS10235	Dde_2219	5mC	+	13	8	0	0	1	22	0.59	NC_007519.1:2261627	NC_007519.1:2261627-+	C	CTTTACGCTGTCCGGCCCTTTCTG	0	TCCG	1-YTCCGKCNNNNNVNN	1051116
2267031	DDE_RS10265	Dde_2226	5mC	+	18	13	0	0	1	32	0.56	NC_007519.1:2267031	NC_007519.1:2267031-+	C	ACAGGATTTCTCCGGCAGGCGTGG	0	TCCG	1-YTCCGKCNNNNNVNN	1053686
2304377	DDE_RS10500	Dde_2282	5mC	+	11	8	0	0	1	20	0.55	NC_007519.1:2304377	NC_007519.1:2304377--	G	GACACGTATGCCGGAATCGCAGCA	0	TCCG	1-YTCCGKCNNNNNVNN	1070596
2305433	DDE_RS10505	Dde_2283	5mC	+	16	3	0	0	1	20	0.8	NC_007519.1:2305433	NC_007519.1:2305433-+	C	CCGTGGCAGCTCCGTCATTAAGCA	0	TCCG	1-YTCCGKCNNNNNVNN	1071070
2305667	DDE_RS10505	Dde_2283	5mC	+	9	9	0	0	0	18	0.5	NC_007519.1:2305667	NC_007519.1:2305667-+	C	CCAGAGATTTTCCGCTGCCCAGAA	0	TCCG	1-YTCCGKCNNNNNVNN	1071185
2306201	DDE_RS10510	Dde_2284	5mC	+	9	6	0	0	1	16	0.56	NC_007519.1:2306201	NC_007519.1:2306201-+	C	CTTCACCGAATCCGGTGGCGGAGG	0	TCCG	1-YTCCGKCNNNNNVNN	1071447
2306582	DDE_RS10510	Dde_2284	5mC	+	14	5	0	0	0	19	0.74	NC_007519.1:2306582	NC_007519.1:2306582-+	C	AACGCCGCACTCCGGCTACTCCGC	0	TCCG	1-YTCCGKCNNNNNVNN	1071621
2312549	DDE_RS10540	Dde_2291	5mC	+	11	4	0	0	0	15	0.73	NC_007519.1:2312549	NC_007519.1:2312549-+	C	CATGGCCCTTTCCGCCATGACCTT	0	TCCG	1-YTCCGKCNNNNNVNN	1074007
2316741	DDE_RS10565	Dde_2296	5mC	+	14	2	0	0	2	18	0.78	NC_007519.1:2316741	NC_007519.1:2316741-+	C	CCCCGAAGAATCCGTGCCCGCGCT	0	TCCG	1-YTCCGKCNNNNNVNN	1075988
2322030	DDE_RS10600	Dde_2303	5mC	+	10	4	0	0	1	15	0.67	NC_007519.1:2322030	NC_007519.1:2322030-+	C	GCAGTTCCTGTCCGGCCTTGAACG	0	TCCG	1-YTCCGKCNNNNNVNN	1078179
2328638	DDE_RS10635	Dde_2310	5mC	+	9	7	0	0	0	16	0.56	NC_007519.1:2328638	NC_007519.1:2328638-+	C	ACTTTCCCCGTCCGTGCGGCTTTC	0	TCCG	1-YTCCGKCNNNNNVNN	1080889
2329128	DDE_RS10640	Dde_2311	5mC	+	9	4	0	0	0	13	0.69	NC_007519.1:2329128	NC_007519.1:2329128-+	C	CGGCAAAAATTCCGGTTGCCAGCG	0	TCCG	1-YTCCGKCNNNNNVNN	1081064
2332728	DDE_RS10660	Dde_2316	5mC	+	10	3	0	0	0	13	0.77	NC_007519.1:2332728	NC_007519.1:2332728-+	C	CGGCAGGCCCTCCGGCAGCTGTTC	0	TCCG	1-YTCCGKCNNNNNVNN	1082559
2335669	DDE_RS10665	Dde_2317	5mC	+	7	5	0	0	1	13	0.54	NC_007519.1:2335669	NC_007519.1:2335669-+	C	TCTTGGGCATTCCGGTGGTGCCGG	0	TCCG	1-YTCCGKCNNNNNVNN	1083847
2335841	DDE_RS10665	Dde_2317	5mC	+	8	7	0	0	1	16	0.5	NC_007519.1:2335841	NC_007519.1:2335841-+	C	ATCAAGCGTTTCCGTCTGAGGACG	0	TCCG	1-YTCCGKCNNNNNVNN	1083924
2342656	DDE_RS10700	Dde_2325	5mC	+	15	7	0	0	3	25	0.6	NC_007519.1:2342656	NC_007519.1:2342656--	G	CTGTTGGCCACCGGATCACCCCCG	0	TCCG	1-YTCCGKCNNNNNVNN	1086872
2344665	DDE_RS10710	Dde_2327	5mC	+	15	15	0	0	0	30	0.5	NC_007519.1:2344665	NC_007519.1:2344665--	G	CGCTTTTTTGCCGGATGCCGGTAC	0	TCCG	1-YTCCGKCNNNNNVNN	1087835
2344796	DDE_RS10710	Dde_2327	5mC	+	10	9	0	0	1	20	0.5	NC_007519.1:2344796	NC_007519.1:2344796-+	C	TGAAGTACGCTCCGCCGGACTTGC	0	TCCG	1-YTCCGKCNNNNNVNN	1087886
2346913	DDE_RS10715	Dde_2328	5mC	+	13	7	0	0	0	20	0.65	NC_007519.1:2346913	NC_007519.1:2346913-+	C	CCACATGGACTCCGGCCACGGGCA	0	TCCG	1-YTCCGKCNNNNNVNN	1088900
2347310	DDE_RS10715	Dde_2328	5mC	+	12	10	0	0	1	23	0.52	NC_007519.1:2347310	NC_007519.1:2347310-+	C	CGCGGTGAATTCCGGTACAATGTA	0	TCCG	1-YTCCGKCNNNNNVNN	1089086
2350117	DDE_RS10730	Dde_2331	5mC	+	15	10	0	0	0	25	0.6	NC_007519.1:2350117	NC_007519.1:2350117-+	C	CAGCTTCCTGTCCGTCATCCAGCA	0	TCCG	1-YTCCGKCNNNNNVNN	1090463
2353625	DDE_RS10735	Dde_2334	5mC	+	18	9	0	0	3	30	0.6	NC_007519.1:2353625	NC_007519.1:2353625-+	C	GGGTATCTATTCCGGCTTCGGCAA	0	TCCG	1-YTCCGKCNNNNNVNN	1092201
2356246	DDE_RS10750	Dde_2337	5mC	+	16	4	0	0	3	23	0.7	NC_007519.1:2356246	NC_007519.1:2356246-+	C	AGGGTCGAAATCCGGCTCGCGTAC	0	TCCG	1-YTCCGKCNNNNNVNN	1093495
2357414	DDE_RS10755	Dde_2338	5mC	+	21	6	0	0	0	27	0.78	NC_007519.1:2357414	NC_007519.1:2357414-+	C	GAGACCGATTTCCGGCTCCAGATC	0	TCCG	1-YTCCGKCNNNNNVNN	1094025
2357852	DDE_RS10760	Dde_2339	5mC	+	19	7	0	0	1	27	0.7	NC_007519.1:2357852	NC_007519.1:2357852-+	C	TCAGGACGCTTCCGTCTGACGGTT	0	TCCG	1-YTCCGKCNNNNNVNN	1094228
2359449	DDE_RS10770	Dde_2340	5mC	+	18	9	0	0	0	27	0.67	NC_007519.1:2359449	NC_007519.1:2359449-+	C	CATTCTCTATTCCGGCACGGTATC	0	TCCG	1-YTCCGKCNNNNNVNN	1094981
2364751	DDE_RS10790	Dde_2344	5mC	+	12	9	0	0	3	24	0.5	NC_007519.1:2364751	NC_007519.1:2364751-+	C	ACGCAGCAGCTCCGGCCAGTGCGG	0	TCCG	1-YTCCGKCNNNNNVNN	1097544
2365053	DDE_RS10790	Dde_2344	5mC	+	16	7	0	0	1	24	0.67	NC_007519.1:2365053	NC_007519.1:2365053-+	C	TGAGCTTTGTTCCGGCCGCAAACA	0	TCCG	1-YTCCGKCNNNNNVNN	1097684
2367996	DDE_RS10830	Dde_2348	5mC	+	16	12	0	0	1	29	0.55	NC_007519.1:2367996	NC_007519.1:2367996-+	C	GGTGGCCTTTTCCGACCTTCCCCA	0	TCCG	1-YTCCGKCNNNNNVNN	1098924
2368118	DDE_RS10830	Dde_2348	5mC	+	16	11	0	0	2	29	0.55	NC_007519.1:2368118	NC_007519.1:2368118-+	C	AGCTGGACATTCCGGCAGTATACA	0	TCCG	1-YTCCGKCNNNNNVNN	1098984
2373958	DDE_RS10855	Dde_2353	5mC	+	13	10	0	0	0	23	0.57	NC_007519.1:2373958	NC_007519.1:2373958-+	C	CGCTTCAGCCTCCGTTCGGAAAGA	0	TCCG	1-YTCCGKCNNNNNVNN	1101714
2374161	DDE_RS10855	Dde_2353	5mC	+	13	9	0	0	0	22	0.59	NC_007519.1:2374161	NC_007519.1:2374161-+	C	TCTGGCCGATTCCGGCAGCAAAGC	0	TCCG	1-YTCCGKCNNNNNVNN	1101805
2375508	DDE_RS10855	Dde_2353	5mC	+	17	3	0	0	0	20	0.85	NC_007519.1:2375508	NC_007519.1:2375508-+	C	ACGGGAGTTTTCCGGCCGGAGAAA	0	TCCG	1-YTCCGKCNNNNNVNN	1102441
2378266	DDE_RS10865	Dde_2355	5mC	+	13	6	0	0	1	20	0.65	NC_007519.1:2378266	NC_007519.1:2378266-+	C	AGAACTGGTCTCCGACACCCTGCG	0	TCCG	1-YTCCGKCNNNNNVNN	1103682
2380097	DDE_RS10875	Dde_2358	5mC	+	12	7	0	0	0	19	0.63	NC_007519.1:2380097	NC_007519.1:2380097--	G	TTTTCCCTTGCCGGACTGGGACTG	0	TCCG	1-YTCCGKCNNNNNVNN	1104514
2390432	DDE_RS10925	Dde_2368	5mC	+	12	7	0	0	0	19	0.63	NC_007519.1:2390432	NC_007519.1:2390432-+	C	CGGGCTGCCCTCCGGCTGCCGCAA	0	TCCG	1-YTCCGKCNNNNNVNN	1109396
2396089	DDE_RS10945	Dde_2372	5mC	+	20	8	0	0	0	28	0.71	NC_007519.1:2396089	NC_007519.1:2396089--	G	CAGCCCCCGGCCGGAGTAGGTATT	0	TCCG	1-YTCCGKCNNNNNVNN	1112074
2403536	DDE_RS10975	Dde_2379	5mC	+	11	8	0	0	1	20	0.55	NC_007519.1:2403536	NC_007519.1:2403536-+	C	CTCGCGCCCGTCCGATGCGGTGGC	0	TCCG	1-YTCCGKCNNNNNVNN	1115595
2406389	DDE_RS10985	Dde_2381	5mC	+	14	7	0	0	0	21	0.67	NC_007519.1:2406389	NC_007519.1:2406389-+	C	CAGAGGTTTTTCCGCTGTCATGAT	0	TCCG	1-YTCCGKCNNNNNVNN	1116938
2408481	DDE_RS10990	Dde_2382	5mC	+	15	6	0	0	1	22	0.68	NC_007519.1:2408481	NC_007519.1:2408481-+	C	CCAAGGTCATTCCGTTGTACAAAT	0	TCCG	1-YTCCGKCNNNNNVNN	1117855
2409032	DDE_RS10995	Dde_2384	5mC	+	13	6	0	0	2	21	0.62	NC_007519.1:2409032	NC_007519.1:2409032-+	C	GCAGGATATGTCCGGTCTTGAATT	0	TCCG	1-YTCCGKCNNNNNVNN	1118111
2411807	DDE_RS11010	Dde_2387	5mC	+	15	12	0	0	1	28	0.54	NC_007519.1:2411807	NC_007519.1:2411807-+	C	CGCCAGCGGGTCCGTTCTTCCTGC	0	TCCG	1-YTCCGKCNNNNNVNN	1119348
2412908	DDE_RS11015	Dde_2388	5mC	+	13	8	0	0	0	21	0.62	NC_007519.1:2412908	NC_007519.1:2412908-+	C	CTGTGTCAAATCCGATCAATTCTT	0	TCCG	1-YTCCGKCNNNNNVNN	1119871
2413431	DDE_RS11020	Dde_2389	5mC	+	14	4	0	0	0	18	0.78	NC_007519.1:2413431	NC_007519.1:2413431-+	C	CACGGCGAAATCCGGCCCGCCAGA	0	TCCG	1-YTCCGKCNNNNNVNN	1120130
2414957	DDE_RS11025	Dde_2390	5mC	+	17	10	0	0	1	28	0.61	NC_007519.1:2414957	NC_007519.1:2414957--	G	ACACCGCCACACGGAAAACATGGT	0	TCCG	1-YTCCGKCNNNNNVNN	1120920
2416245	DDE_RS11030	Dde_2392	5mC	+	12	7	0	0	0	19	0.63	NC_007519.1:2416245	NC_007519.1:2416245-+	C	CCGGACGCCTTCCGCCGCCGGGGC	0	TCCG	1-YTCCGKCNNNNNVNN	1121539
2416673	DDE_RS11030	Dde_2392	5mC	+	14	6	0	0	1	21	0.67	NC_007519.1:2416673	NC_007519.1:2416673-+	C	TGGTGTCTGTTCCGTGATGCTGTG	0	TCCG	1-YTCCGKCNNNNNVNN	1121769
2417241	DDE_RS11035	Dde_2393	5mC	+	12	9	0	0	0	21	0.57	NC_007519.1:2417241	NC_007519.1:2417241-+	C	GCTGCACTTCTCCGATGACAGGCA	0	TCCG	1-YTCCGKCNNNNNVNN	1122014
2417536	DDE_RS11035	Dde_2393	5mC	+	11	11	0	0	0	22	0.5	NC_007519.1:2417536	NC_007519.1:2417536-+	C	TTCATCTTTTTCCGCCGGTTCTGC	0	TCCG	1-YTCCGKCNNNNNVNN	1122159
2421309	DDE_RS17690	Dde_2398	5mC	+	13	8	0	0	0	21	0.62	NC_007519.1:2421309	NC_007519.1:2421309-+	C	TGACGCGGTATCCGTGCTGGCCCA	0	TCCG	1-YTCCGKCNNNNNVNN	1123924
2421944	DDE_RS11060	Dde_2399	5mC	+	13	7	0	0	0	20	0.65	NC_007519.1:2421944	NC_007519.1:2421944-+	C	GGGAATCCATTCCGATATGGATTC	0	TCCG	1-YTCCGKCNNNNNVNN	1124216
2422505	DDE_RS11065	Dde_2400	5mC	+	12	7	0	0	0	19	0.63	NC_007519.1:2422505	NC_007519.1:2422505-+	C	TACCTTGCCATCCGTCATGCATTT	0	TCCG	1-YTCCGKCNNNNNVNN	1124467
2423157	DDE_RS11070	Dde_2401	5mC	+	10	7	0	0	1	18	0.56	NC_007519.1:2423157	NC_007519.1:2423157-+	C	AGGTGATTTTTCCGACCTGCTGTA	0	TCCG	1-YTCCGKCNNNNNVNN	1124736
2424005	DDE_RS11075	Dde_2402	5mC	+	12	6	0	0	1	19	0.63	NC_007519.1:2424005	NC_007519.1:2424005-+	C	GCAGATCATATCCGGCACCGAATG	0	TCCG	1-YTCCGKCNNNNNVNN	1125128
2425964	DDE_RS11090	Dde_2406	5mC	+	12	7	0	0	1	20	0.6	NC_007519.1:2425964	NC_007519.1:2425964-+	C	TGATCACCACTCCGGCCTCGGCCC	0	TCCG	1-YTCCGKCNNNNNVNN	1125985
2427550	DDE_RS11095	Dde_2408	5mC	+	13	8	0	0	1	22	0.59	NC_007519.1:2427550	NC_007519.1:2427550-+	C	GGGGCTTGCCTCCGGCAATATACC	0	TCCG	1-YTCCGKCNNNNNVNN	1126731
2428520	DDE_RS11100	Dde_2409	5mC	+	15	3	0	0	1	19	0.79	NC_007519.1:2428520	NC_007519.1:2428520-+	C	TTCCTCCATCTCCGTGGCCAATGT	0	TCCG	1-YTCCGKCNNNNNVNN	1127191
2428810	DDE_RS11100	Dde_2409	5mC	+	11	6	0	0	1	18	0.61	NC_007519.1:2428810	NC_007519.1:2428810--	G	TGCTGAGCAGCCGGACGGGTTCTA	0	TCCG	1-YTCCGKCNNNNNVNN	1127323
2429930	DDE_RS11105	Dde_2410	5mC	+	10	6	0	0	0	16	0.62	NC_007519.1:2429930	NC_007519.1:2429930-+	C	CCTTCTGCTCTCCGGCATTTTCCA	0	TCCG	1-YTCCGKCNNNNNVNN	1127797
2432311	DDE_RS11110	Dde_2411	5mC	+	9	8	0	0	1	18	0.5	NC_007519.1:2432311	NC_007519.1:2432311-+	C	TCTGAATCTTTCCGTGGAAACTGC	0	TCCG	1-YTCCGKCNNNNNVNN	1128780
2432887	DDE_RS11115	Dde_2412	5mC	+	10	9	0	0	0	19	0.53	NC_007519.1:2432887	NC_007519.1:2432887-+	C	GGCGGTACAATCCGGCCAGATACG	0	TCCG	1-YTCCGKCNNNNNVNN	1129053
2433035	DDE_RS11115	Dde_2412	5mC	+	9	7	0	0	1	17	0.53	NC_007519.1:2433035	NC_007519.1:2433035-+	C	CAGTTTAAAATCCGTGTCCTCACC	0	TCCG	1-YTCCGKCNNNNNVNN	1129121
2435119	DDE_RS11125	Dde_2414	5mC	+	12	8	0	0	1	21	0.57	NC_007519.1:2435119	NC_007519.1:2435119--	G	ACACCGCCTGCCGGAAACCGCAGC	0	TCCG	1-YTCCGKCNNNNNVNN	1129990
2436069	DDE_RS11125	Dde_2414	5mC	+	14	4	0	0	0	18	0.78	NC_007519.1:2436069	NC_007519.1:2436069-+	C	GCGCATCATGTCCGGCTCGGTGAT	0	TCCG	1-YTCCGKCNNNNNVNN	1130421
2437777	DDE_RS11130	Dde_2415	5mC	+	14	7	0	0	0	21	0.67	NC_007519.1:2437777	NC_007519.1:2437777-+	C	AAGACAGCGGTCCGGCAGCAGACC	0	TCCG	1-YTCCGKCNNNNNVNN	1131231
2439192	DDE_RS11130	Dde_2415	5mC	+	9	9	0	0	0	18	0.5	NC_007519.1:2439192	NC_007519.1:2439192--	G	ATGGACATAGCCGGAATGGGGCTG	0	TCCG	1-YTCCGKCNNNNNVNN	1131826
2439304	DDE_RS11130	Dde_2415	5mC	+	13	5	0	0	1	19	0.68	NC_007519.1:2439304	NC_007519.1:2439304-+	C	TGCTGTGCACTCCGGCCCATGACA	0	TCCG	1-YTCCGKCNNNNNVNN	1131870
2439820	DDE_RS11135	Dde_2417	5mC	+	13	8	0	0	2	23	0.57	NC_007519.1:2439820	NC_007519.1:2439820-+	C	ACAGCATGCTTCCGTGAGCTGGAA	0	TCCG	1-YTCCGKCNNNNNVNN	1132110
2439915	DDE_RS11135	Dde_2417	5mC	+	13	10	0	0	0	23	0.57	NC_007519.1:2439915	NC_007519.1:2439915-+	C	GAAAACACAATCCGTGCTGCAGAA	0	TCCG	1-YTCCGKCNNNNNVNN	1132143
2440858	DDE_RS11140	Dde_2418	5mC	+	11	6	0	0	3	20	0.55	NC_007519.1:2440858	NC_007519.1:2440858--	G	GCGTAATCAAGCGGAATGTTGATG	0	TCCG	1-YTCCGKCNNNNNVNN	1132503
2443296	DDE_RS11150	Dde_2420	5mC	+	19	6	0	0	2	27	0.7	NC_007519.1:2443296	NC_007519.1:2443296--	G	GCTTTTCTCAACGGATTCGCCATT	0	TCCG	1-YTCCGKCNNNNNVNN	1133532
2445321	DDE_RS11155	Dde_2421	5mC	+	8	5	0	0	2	15	0.53	NC_007519.1:2445321	NC_007519.1:2445321-+	C	CCGGAGCTACTCCGGCCCGCACAC	0	TCCG	1-YTCCGKCNNNNNVNN	1134381
2446381	DDE_RS11165	Dde_2424	5mC	+	16	9	0	0	1	26	0.62	NC_007519.1:2446381	NC_007519.1:2446381--	G	GCCGAAGACAACGGAAATGATCCC	0	TCCG	1-YTCCGKCNNNNNVNN	1134866
2448101	DDE_RS11175	Dde_2426	5mC	+	9	8	0	0	0	17	0.53	NC_007519.1:2448101	NC_007519.1:2448101-+	C	GCTTTGCGCCTCCGGCTGCAAAGG	0	TCCG	1-YTCCGKCNNNNNVNN	1135486
2448684	DDE_RS11185	Dde_2427	5mC	+	12	8	0	0	0	20	0.6	NC_007519.1:2448684	NC_007519.1:2448684-+	C	GGAAAAACCCTCCGACATCCTGCG	0	TCCG	1-YTCCGKCNNNNNVNN	1135715
2448744	DDE_RS11185	Dde_2427	5mC	+	9	9	0	0	0	18	0.5	NC_007519.1:2448744	NC_007519.1:2448744-+	C	GCTGGTGCGTTCCGGTGATGCAGA	0	TCCG	1-YTCCGKCNNNNNVNN	1135744
2449725	DDE_RS11190	Dde_2428	5mC	+	11	5	0	0	1	17	0.65	NC_007519.1:2449725	NC_007519.1:2449725-+	C	CGAAACGACATCCGACCTTGGCGC	0	TCCG	1-YTCCGKCNNNNNVNN	1136143
2452000	DDE_RS11205	Dde_2431	5mC	+	9	8	0	0	1	18	0.5	NC_007519.1:2452000	NC_007519.1:2452000--	G	GCCGGAAAGTCCGGAATCGGGCCC	0	TCCG	1-YTCCGKCNNNNNVNN	1137000
2454759	DDE_RS11215	Dde_2433	5mC	+	9	6	0	0	0	15	0.6	NC_007519.1:2454759	NC_007519.1:2454759-+	C	GGGAGTGCCTTCCGGCCAGCGGCA	0	TCCG	1-YTCCGKCNNNNNVNN	1138140
2455725	DDE_RS11220	Dde_2434	5mC	+	15	5	0	0	1	21	0.71	NC_007519.1:2455725	NC_007519.1:2455725--	G	CTGCCCGATGCCGGAGCCCCCATG	0	TCCG	1-YTCCGKCNNNNNVNN	1138511
2457517	DDE_RS11230	Dde_2436	5mC	+	9	6	0	0	1	16	0.56	NC_007519.1:2457517	NC_007519.1:2457517-+	C	CGGACAACTTTCCGTACAGCGGGT	0	TCCG	1-YTCCGKCNNNNNVNN	1139237
2458102	DDE_RS11230	Dde_2436	5mC	+	8	7	0	0	0	15	0.53	NC_007519.1:2458102	NC_007519.1:2458102-+	C	GCTGCATCTTTCCGACGAAGGGCA	0	TCCG	1-YTCCGKCNNNNNVNN	1139474
2459320	DDE_RS11245	Dde_2439	5mC	+	13	4	0	0	0	17	0.76	NC_007519.1:2459320	NC_007519.1:2459320-+	C	CGAGCACGGCTCCGACAAGCCCAA	0	TCCG	1-YTCCGKCNNNNNVNN	1139998
2460177	DDE_RS11245	Dde_2439	5mC	+	9	6	0	0	1	16	0.56	NC_007519.1:2460177	NC_007519.1:2460177-+	C	ACTGCATCAATCCGCTCAGCGGAC	0	TCCG	1-YTCCGKCNNNNNVNN	1140329
2461105	DDE_RS11245	Dde_2439	5mC	+	7	5	0	0	0	12	0.58	NC_007519.1:2461105	NC_007519.1:2461105-+	C	CTGGTCCGACTCCGGCATCGAAGG	0	TCCG	1-YTCCGKCNNNNNVNN	1140703
2463143	DDE_RS11255	Dde_2441	5mC	+	10	3	0	0	2	15	0.67	NC_007519.1:2463143	NC_007519.1:2463143-+	C	CTCCGGCGAATCCGTCCGCCTGCC	0	TCCG	1-YTCCGKCNNNNNVNN	1141505
2467273	DDE_RS11275	Dde_2445	5mC	+	10	4	0	0	0	14	0.71	NC_007519.1:2467273	NC_007519.1:2467273-+	C	CCCTTGCCTTTCCGGCACCATACA	0	TCCG	1-YTCCGKCNNNNNVNN	1143117
2467303	DDE_RS11275	Dde_2445	5mC	+	10	5	0	0	0	15	0.67	NC_007519.1:2467303	NC_007519.1:2467303-+	C	CGATGAGTTATCCGGTGATATGCT	0	TCCG	1-YTCCGKCNNNNNVNN	1143125
2467546	DDE_RS11275	Dde_2445	5mC	+	11	2	0	0	0	13	0.85	NC_007519.1:2467546	NC_007519.1:2467546-+	C	GCACTGCGATTCCGGCTGGCTGTT	0	TCCG	1-YTCCGKCNNNNNVNN	1143233
2472323	DDE_RS11285	Dde_2447	5mC	+	11	8	0	0	2	21	0.52	NC_007519.1:2472323	NC_007519.1:2472323--	G	AAGCTGCCTGCCGGAAGCAAGCTG	0	TCCG	1-YTCCGKCNNNNNVNN	1145279
2481011	DDE_RS11340	Dde_2457	5mC	+	14	3	0	0	1	18	0.78	NC_007519.1:2481011	NC_007519.1:2481011-+	C	GTCCGGCCCATCCGTTCAGCCATG	0	TCCG	1-YTCCGKCNNNNNVNN	1148954
2482645	DDE_RS11355	Dde_2460	5mC	+	16	4	0	0	1	21	0.76	NC_007519.1:2482645	NC_007519.1:2482645--	G	AAGCTCTTCCACGGAAAAGTCCCA	0	TCCG	1-YTCCGKCNNNNNVNN	1149745
2483240	DDE_RS11355	Dde_2460	5mC	+	18	6	0	0	2	26	0.69	NC_007519.1:2483240	NC_007519.1:2483240--	G	CCGTCGCCCCACGGAATAACTCCA	0	TCCG	1-YTCCGKCNNNNNVNN	1150023
2485489	DDE_RS11365	Dde_2462	5mC	+	10	6	0	0	3	19	0.53	NC_007519.1:2485489	NC_007519.1:2485489--	G	GGTTTGGGGGCCGGAGCACATCCG	0	TCCG	1-YTCCGKCNNNNNVNN	1151016
2486619	DDE_RS11375	Dde_2464	5mC	+	11	4	0	0	1	16	0.69	NC_007519.1:2486619	NC_007519.1:2486619-+	C	TCCGGCAGAATCCGACAGCAAAAC	0	TCCG	1-YTCCGKCNNNNNVNN	1151475
2487148	DDE_RS11380	Dde_2466	5mC	+	14	12	0	0	1	27	0.52	NC_007519.1:2487148	NC_007519.1:2487148--	G	CCTTCTCCGCACGGAAAAAGTCCG	0	TCCG	1-YTCCGKCNNNNNVNN	1151707
2487427	DDE_RS11380	Dde_2466	5mC	+	16	6	0	0	0	22	0.73	NC_007519.1:2487427	NC_007519.1:2487427--	G	ACGCGCTGTGCCGGAGCCTTCTGT	0	TCCG	1-YTCCGKCNNNNNVNN	1151841
2487446	DDE_RS11380	Dde_2466	5mC	+	10	7	0	0	0	17	0.59	NC_007519.1:2487446	NC_007519.1:2487446-+	C	TCTGTGTCACTCCGTCGCCGCAGG	0	TCCG	1-YTCCGKCNNNNNVNN	1151847
2489403	DDE_RS11390	Dde_2468	5mC	+	12	3	0	0	0	15	0.8	NC_007519.1:2489403	NC_007519.1:2489403-+	C	CAGACAATCCTCCGGCAAGTGCCA	0	TCCG	1-YTCCGKCNNNNNVNN	1152682
2491873	DDE_RS11400	Dde_2471	5mC	+	8	8	0	0	0	16	0.5	NC_007519.1:2491873	NC_007519.1:2491873-+	C	GACTCCAGAATCCGGCCTGCGGCT	0	TCCG	1-YTCCGKCNNNNNVNN	1153673
2497590	DDE_RS11420	Dde_2477	5mC	+	13	8	0	0	1	22	0.59	NC_007519.1:2497590	NC_007519.1:2497590-+	C	TCTTACCCGCTCCGTTGGGGCCGA	0	TCCG	1-YTCCGKCNNNNNVNN	1156290
2498275	DDE_RS11420	Dde_2477	5mC	+	15	12	0	0	0	27	0.56	NC_007519.1:2498275	NC_007519.1:2498275--	G	CCGCTCCCAGCCGGAGGCAGCATC	0	TCCG	1-YTCCGKCNNNNNVNN	1156609
2499042	DDE_RS11425	Dde_2478	5mC	+	15	9	0	0	0	24	0.62	NC_007519.1:2499042	NC_007519.1:2499042-+	C	CCTGCCCGACTCCGTCGCCGGAGC	0	TCCG	1-YTCCGKCNNNNNVNN	1156987
2500187	DDE_RS11435	Dde_2480	5mC	+	16	9	0	0	0	25	0.64	NC_007519.1:2500187	NC_007519.1:2500187-+	C	ACGTGCGGCCTCCGTGCGCTGCAA	0	TCCG	1-YTCCGKCNNNNNVNN	1157543
2500963	DDE_RS11435	Dde_2480	5mC	+	15	10	0	0	0	25	0.6	NC_007519.1:2500963	NC_007519.1:2500963-+	C	CAATGTCCACTCCGGTACGCAGCT	0	TCCG	1-YTCCGKCNNNNNVNN	1157921
2501935	DDE_RS11440	Dde_2481	5mC	+	13	12	0	0	0	25	0.52	NC_007519.1:2501935	NC_007519.1:2501935-+	C	CGCCCACTCCTCCGTTATCCGCCT	0	TCCG	1-YTCCGKCNNNNNVNN	1158418
2504184	DDE_RS11450	Dde_2484	5mC	+	11	8	0	0	2	21	0.52	NC_007519.1:2504184	NC_007519.1:2504184--	G	ACCACTCTGGCCGGATAGCTTTCC	0	TCCG	1-YTCCGKCNNNNNVNN	1159557
2519323	DDE_RS11510	Dde_2496	5mC	+	17	8	0	0	0	25	0.68	NC_007519.1:2519323	NC_007519.1:2519323-+	C	ATTTATTAAATCCGTTGTTTTCCT	0	TCCG	1-YTCCGKCNNNNNVNN	1166183
2533041	DDE_RS17705	Dde_2510	5mC	+	14	6	0	0	3	23	0.61	NC_007519.1:2533041	NC_007519.1:2533041-+	C	ACCATTGCAATCCGACAGACAGTT	0	TCCG	1-YTCCGKCNNNNNVNN	1171549
2534623	DDE_RS11570	Dde_2513	5mC	+	10	9	0	0	0	19	0.53	NC_007519.1:2534623	NC_007519.1:2534623-+	C	TGGACGCATCTCCGTTTGATTGGC	0	TCCG	1-YTCCGKCNNNNNVNN	1172119
2539108	DDE_RS11585	Dde_2518	5mC	+	12	5	0	0	0	17	0.71	NC_007519.1:2539108	NC_007519.1:2539108--	G	CTTTCCCGACACGGAAAACAGCAA	0	TCCG	1-YTCCGKCNNNNNVNN	1173864
2547328	DDE_RS17710	Dde_2528	5mC	+	9	8	0	0	0	17	0.53	NC_007519.1:2547328	NC_007519.1:2547328-+	C	CACCTGCTGCTCCGGCTGGCCGTA	0	TCCG	1-YTCCGKCNNNNNVNN	1176959
2553999	DDE_RS11665	Dde_2534	5mC	+	13	12	0	0	0	25	0.52	NC_007519.1:2553999	NC_007519.1:2553999-+	C	ACAGTGCCCTTCCGCATGGCGGCG	0	TCCG	1-YTCCGKCNNNNNVNN	1179450
2554193	DDE_RS11665	Dde_2534	5mC	+	18	7	0	0	1	26	0.69	NC_007519.1:2554193	NC_007519.1:2554193-+	C	CTGCGCGGCTTCCGGCCTGTTGCG	0	TCCG	1-YTCCGKCNNNNNVNN	1179545
2555167	DDE_RS11675	Dde_2535	5mC	+	13	8	0	0	1	22	0.59	NC_007519.1:2555167	NC_007519.1:2555167-+	C	GCTTTGCCGTTCCGGCAGAAGCCA	0	TCCG	1-YTCCGKCNNNNNVNN	1179990
2555189	DDE_RS11675	Dde_2535	5mC	+	15	7	0	0	0	22	0.68	NC_007519.1:2555189	NC_007519.1:2555189-+	C	CATGCCGCTTTCCGTCTGTTCTTC	0	TCCG	1-YTCCGKCNNNNNVNN	1180000
2557224	DDE_RS17715	Dde_2538	5mC	+	16	6	0	0	0	22	0.73	NC_007519.1:2557224	NC_007519.1:2557224-+	C	GCGATCTTGATCCGGCAGTGTGTG	0	TCCG	1-YTCCGKCNNNNNVNN	1180775
2557372	DDE_RS17715	Dde_2538	5mC	+	10	3	0	0	4	17	0.59	NC_007519.1:2557372	NC_007519.1:2557372-+	C	CTCCACCCGCTCCGAGTAATTTTG	0	TCCG	1-YTCCGKCNNNNNVNN	1180840
2559209	DDE_RS11695	Dde_2542	5mC	+	15	11	0	0	0	26	0.58	NC_007519.1:2559209	NC_007519.1:2559209-+	C	AGCCCAGATATCCGTCTGCGGTGT	0	TCCG	1-YTCCGKCNNNNNVNN	1181614
2559395	DDE_RS11695	Dde_2542	5mC	+	14	10	0	0	1	25	0.56	NC_007519.1:2559395	NC_007519.1:2559395-+	C	CCAGACAGCTTCCGCCTGCCCTTC	0	TCCG	1-YTCCGKCNNNNNVNN	1181711
2559650	DDE_RS11695	Dde_2542	5mC	+	15	4	0	0	1	20	0.75	NC_007519.1:2559650	NC_007519.1:2559650-+	C	CAGCCATTTTTCCGCATTTCGGAG	0	TCCG	1-YTCCGKCNNNNNVNN	1181853
2560322	DDE_RS11700	Dde_2543	5mC	+	16	7	0	0	1	24	0.67	NC_007519.1:2560322	NC_007519.1:2560322-+	C	ATCAGCGCCCTCCGCCCAGCAGCG	0	TCCG	1-YTCCGKCNNNNNVNN	1182221
2560836	DDE_RS11705	Dde_2544	5mC	+	11	9	0	0	2	22	0.5	NC_007519.1:2560836	NC_007519.1:2560836-+	C	CGGAAACCCGTCCGCCGCATCCAG	0	TCCG	1-YTCCGKCNNNNNVNN	1182507
2560852	DDE_RS11705	Dde_2544	5mC	+	15	9	0	0	0	24	0.62	NC_007519.1:2560852	NC_007519.1:2560852-+	C	GCATCCAGCGTCCGGCTGTACGGT	0	TCCG	1-YTCCGKCNNNNNVNN	1182514
2561857	DDE_RS11710	Dde_2545	5mC	+	14	9	0	0	1	24	0.58	NC_007519.1:2561857	NC_007519.1:2561857-+	C	GGCGGCCGTGTCCGTGCCGCGCAG	0	TCCG	1-YTCCGKCNNNNNVNN	1183007
2562013	DDE_RS11710	Dde_2545	5mC	+	14	8	0	0	0	22	0.64	NC_007519.1:2562013	NC_007519.1:2562013-+	C	CACAAACCCGTCCGTATCATGCCG	0	TCCG	1-YTCCGKCNNNNNVNN	1183086
2562199	DDE_RS11710	Dde_2545	5mC	+	11	9	0	0	2	22	0.5	NC_007519.1:2562199	NC_007519.1:2562199-+	C	ATCATATCCGTCCGATTCCAAAGC	0	TCCG	1-YTCCGKCNNNNNVNN	1183168
2562552	DDE_RS11710	Dde_2545	5mC	+	15	5	0	0	2	22	0.68	NC_007519.1:2562552	NC_007519.1:2562552-+	C	TTTCGTCTGTTCCGGCAAAACACA	0	TCCG	1-YTCCGKCNNNNNVNN	1183344
2562912	DDE_RS11710	Dde_2545	5mC	+	14	5	0	0	2	21	0.67	NC_007519.1:2562912	NC_007519.1:2562912-+	C	CGGCAGCGCCTCCGGCAGCGGCCG	0	TCCG	1-YTCCGKCNNNNNVNN	1183526
2563641	DDE_RS11715	Dde_2546	5mC	+	14	6	0	0	1	21	0.67	NC_007519.1:2563641	NC_007519.1:2563641-+	C	ACAGGCCGTCTCCGTCACGCGCAC	0	TCCG	1-YTCCGKCNNNNNVNN	1183867
2565495	DDE_RS11725	Dde_2547	5mC	+	14	6	0	0	1	21	0.67	NC_007519.1:2565495	NC_007519.1:2565495-+	C	AGGGGCCTCTTCCGTAAGATCGTC	0	TCCG	1-YTCCGKCNNNNNVNN	1184782
2566073	DDE_RS17720	Dde_2548	5mC	+	13	10	0	0	0	23	0.57	NC_007519.1:2566073	NC_007519.1:2566073-+	C	TCTGCGGCGCTCCGCCGGTTTGCT	0	TCCG	1-YTCCGKCNNNNNVNN	1185053
2568409	DDE_RS11745	Dde_2551	5mC	+	12	6	0	0	1	19	0.63	NC_007519.1:2568409	NC_007519.1:2568409-+	C	CACCCAGTGCTCCGGTGAGCAATG	0	TCCG	1-YTCCGKCNNNNNVNN	1186300
2568427	DDE_RS11745	Dde_2551	5mC	+	14	4	0	0	1	19	0.74	NC_007519.1:2568427	NC_007519.1:2568427-+	C	GCAATGTCGCTCCGGCCCCGCGTG	0	TCCG	1-YTCCGKCNNNNNVNN	1186309
2569005	DDE_RS11750	Dde_2552	5mC	+	17	3	0	0	1	21	0.81	NC_007519.1:2569005	NC_007519.1:2569005--	G	ACGCCATCTGCCGGAACCTGCCGC	0	TCCG	1-YTCCGKCNNNNNVNN	1186599
2570154	DDE_RS11750	Dde_2552	5mC	+	12	11	0	0	1	24	0.5	NC_007519.1:2570154	NC_007519.1:2570154-+	C	CTATTTCGATTCCGAAGGCATAAA	0	TCCG	1-YTCCGKCNNNNNVNN	1187209
2571020	DDE_RS11755	Dde_2555	5mC	+	16	12	0	0	0	28	0.57	NC_007519.1:2571020	NC_007519.1:2571020-+	C	GCAGCCTTCTTCCGCTGTTCCGCG	0	TCCG	1-YTCCGKCNNNNNVNN	1187658
2571205	DDE_RS11755	Dde_2555	5mC	+	19	8	0	0	0	27	0.7	NC_007519.1:2571205	NC_007519.1:2571205-+	C	CGTTCCAGACTCCGGCAGCTTCCG	0	TCCG	1-YTCCGKCNNNNNVNN	1187754
2573289	DDE_RS17725	Dde_2557	5mC	+	16	9	0	0	1	26	0.62	NC_007519.1:2573289	NC_007519.1:2573289-+	C	GCTCCGGATTTCCGGTTGCTGGTG	0	TCCG	1-YTCCGKCNNNNNVNN	1188743
2577303	DDE_RS11775	Dde_2559	5mC	+	13	8	0	0	2	23	0.57	NC_007519.1:2577303	NC_007519.1:2577303-+	C	GAATATCGACTCCGGCATTCAGTG	0	TCCG	1-YTCCGKCNNNNNVNN	1190718
2577789	DDE_RS11775	Dde_2559	5mC	+	15	11	0	0	0	26	0.58	NC_007519.1:2577789	NC_007519.1:2577789-+	C	TCAGATTCACTCCGACAGCATGCA	0	TCCG	1-YTCCGKCNNNNNVNN	1190949
2577822	DDE_RS11775	Dde_2559	5mC	+	16	6	0	0	0	22	0.73	NC_007519.1:2577822	NC_007519.1:2577822-+	C	CCGCACGGCTTCCGGCATCCGCAG	0	TCCG	1-YTCCGKCNNNNNVNN	1190966
2579390	DDE_RS11785	Dde_2561	5mC	+	12	9	0	0	0	21	0.57	NC_007519.1:2579390	NC_007519.1:2579390-+	C	AAAATCATACTCCGTAAAAGAAGC	0	TCCG	1-YTCCGKCNNNNNVNN	1191633
2580720	DDE_RS11790	Dde_2562	5mC	+	14	6	0	0	0	20	0.7	NC_007519.1:2580720	NC_007519.1:2580720-+	C	CGCCCGCGAATCCGGCGGCAAGGG	0	TCCG	1-YTCCGKCNNNNNVNN	1192202
2580742	DDE_RS11790	Dde_2562	5mC	+	12	5	0	0	2	19	0.63	NC_007519.1:2580742	NC_007519.1:2580742-+	C	GGCGCATCCGTCCGGCTGTATGCC	0	TCCG	1-YTCCGKCNNNNNVNN	1192213
2580754	DDE_RS11790	Dde_2562	5mC	+	10	6	0	0	1	17	0.59	NC_007519.1:2580754	NC_007519.1:2580754--	G	CGGCTGTATGCCGGAAAACGTTTT	0	TCCG	1-YTCCGKCNNNNNVNN	1192222
2585918	DDE_RS11820	Dde_2567	5mC	+	16	9	0	0	1	26	0.62	NC_007519.1:2585918	NC_007519.1:2585918-+	C	ACGCGGCAGCTCCGCCCTGCTCCA	0	TCCG	1-YTCCGKCNNNNNVNN	1194565
2586747	DDE_RS17730	Dde_2568	5mC	+	14	8	0	0	0	22	0.64	NC_007519.1:2586747	NC_007519.1:2586747-+	C	GCCGCTTTCTTCCGGCTGCCACGC	0	TCCG	1-YTCCGKCNNNNNVNN	1194957
2587239	DDE_RS17730	Dde_2568	5mC	+	13	7	0	0	2	22	0.59	NC_007519.1:2587239	NC_007519.1:2587239-+	C	CATGTCCCGCTCCGGCACGGGCCG	0	TCCG	1-YTCCGKCNNNNNVNN	1195191
2587259	DDE_RS17730	Dde_2568	5mC	+	14	7	0	0	1	22	0.64	NC_007519.1:2587259	NC_007519.1:2587259-+	C	GCCGCCGGTTTCCGTTTATCCCGG	0	TCCG	1-YTCCGKCNNNNNVNN	1195203
2587348	DDE_RS17730	Dde_2568	5mC	+	10	6	0	0	1	17	0.59	NC_007519.1:2587348	NC_007519.1:2587348--	G	AGCGCCGATGCCGGAGCATACCCT	0	TCCG	1-YTCCGKCNNNNNVNN	1195258
2588286	DDE_RS11835	Dde_2569	5mC	+	15	3	0	0	1	19	0.79	NC_007519.1:2588286	NC_007519.1:2588286-+	C	GGCCACGGTGTCCGGCTCTGCGGG	0	TCCG	1-YTCCGKCNNNNNVNN	1195727
2590347	DDE_RS11850	Dde_2573	5mC	+	12	11	0	0	1	24	0.5	NC_007519.1:2590347	NC_007519.1:2590347-+	C	CGGAGCTGGCTCCGTTTTCACCTG	0	TCCG	1-YTCCGKCNNNNNVNN	1196669
2592662	DDE_RS11860	Dde_2576	5mC	+	11	8	0	0	2	21	0.52	NC_007519.1:2592662	NC_007519.1:2592662-+	C	GGGCATGCGTTCCGTTATTCTTTT	0	TCCG	1-YTCCGKCNNNNNVNN	1197677
2595560	DDE_RS11875	Dde_2579	5mC	+	15	7	0	0	1	23	0.65	NC_007519.1:2595560	NC_007519.1:2595560-+	C	CGCCGGAAGCTCCGGCAATGCGCG	0	TCCG	1-YTCCGKCNNNNNVNN	1199117
2598424	DDE_RS11885	Dde_2581	5mC	+	12	8	0	0	2	22	0.55	NC_007519.1:2598424	NC_007519.1:2598424--	G	ACGCCGCTTACCGGAATGCCGGAA	0	TCCG	1-YTCCGKCNNNNNVNN	1200517
2607854	DDE_RS11935	Dde_R0056	5mC	+	15	9	0	0	1	25	0.6	NC_007519.1:2607854	NC_007519.1:2607854-+	C	TACTAGCGATTCCGACTTCATGCA	0	TCCG	1-YTCCGKCNNNNNVNN	1204244
2610377	DDE_RS11945	Dde_2592	5mC	+	13	11	0	0	0	24	0.54	NC_007519.1:2610377	NC_007519.1:2610377-+	C	AACGGGCAGTTCCGCACCCCTGAG	0	TCCG	1-YTCCGKCNNNNNVNN	1205077
2610580	DDE_RS11945	Dde_2592	5mC	+	18	5	0	0	0	23	0.78	NC_007519.1:2610580	NC_007519.1:2610580-+	C	ATGGACTGTTTCCGTCAAAGCTGA	0	TCCG	1-YTCCGKCNNNNNVNN	1205156
2613952	DDE_RS11960	Dde_2596	5mC	+	15	12	0	0	0	27	0.56	NC_007519.1:2613952	NC_007519.1:2613952-+	C	GCTGGGTTTTTCCGATCAGGTGCA	0	TCCG	1-YTCCGKCNNNNNVNN	1206610
2617366	DDE_RS11970	Dde_2598	5mC	+	21	5	0	0	2	28	0.75	NC_007519.1:2617366	NC_007519.1:2617366-+	C	TGTTTCTTTTTCCGTCAGAAAACG	0	TCCG	1-YTCCGKCNNNNNVNN	1208191
2617776	DDE_RS11970	Dde_2598	5mC	+	20	7	0	0	2	29	0.69	NC_007519.1:2617776	NC_007519.1:2617776-+	C	GGCTGCACAATCCGTTCGAAAGCG	0	TCCG	1-YTCCGKCNNNNNVNN	1208403
2618086	DDE_RS11970	Dde_2598	5mC	+	19	9	0	0	1	29	0.66	NC_007519.1:2618086	NC_007519.1:2618086-+	C	CTGCGGAAACTCCGTGGGCACGTT	0	TCCG	1-YTCCGKCNNNNNVNN	1208555
2619174	DDE_RS11980	Dde_2600	5mC	+	15	9	0	0	2	26	0.58	NC_007519.1:2619174	NC_007519.1:2619174--	G	GCCTGCCCTGCCGGAGGTTGCGCG	0	TCCG	1-YTCCGKCNNNNNVNN	1209094
2619626	DDE_RS11980	Dde_2600	5mC	+	17	7	0	0	1	25	0.68	NC_007519.1:2619626	NC_007519.1:2619626-+	C	TGAGAGGGCTTCCGGCCCTTCGCG	0	TCCG	1-YTCCGKCNNNNNVNN	1209329
2619739	DDE_RS11980	Dde_2600	5mC	+	19	8	0	0	2	29	0.66	NC_007519.1:2619739	NC_007519.1:2619739-+	C	CATGCTGGAATCCGTCATCCAGCA	0	TCCG	1-YTCCGKCNNNNNVNN	1209390
2623042	DDE_RS11995	Dde_2603	5mC	+	20	12	0	0	3	35	0.57	NC_007519.1:2623042	NC_007519.1:2623042-+	C	GCACTGGAAATCCGGCGCCAGACA	0	TCCG	1-YTCCGKCNNNNNVNN	1211134
2624506	DDE_RS12000	Dde_2604	5mC	+	11	10	0	0	0	21	0.52	NC_007519.1:2624506	NC_007519.1:2624506--	G	GGTGTCCCATACGGAAATTGCACC	0	TCCG	1-YTCCGKCNNNNNVNN	1211915
2625324	DDE_RS12005	Dde_2605	5mC	+	23	7	0	0	1	31	0.74	NC_007519.1:2625324	NC_007519.1:2625324-+	C	GGTCAGCAGCTCCGGCAGGTCGTG	0	TCCG	1-YTCCGKCNNNNNVNN	1212291
2628625	DDE_RS12035	Dde_2611	5mC	+	16	8	0	0	1	25	0.64	NC_007519.1:2628625	NC_007519.1:2628625-+	C	GGCCAGAATGTCCGGCATCTGGCT	0	TCCG	1-YTCCGKCNNNNNVNN	1213820
2628756	DDE_RS12035	Dde_2611	5mC	+	15	12	0	0	0	27	0.56	NC_007519.1:2628756	NC_007519.1:2628756-+	C	CCTGCCCAACTCCGAACTGTATCC	0	TCCG	1-YTCCGKCNNNNNVNN	1213885
2628990	DDE_RS12035	Dde_2611	5mC	+	17	9	0	0	2	28	0.61	NC_007519.1:2628990	NC_007519.1:2628990-+	C	CGATGCCGTTTCCGGCGGGCAGCA	0	TCCG	1-YTCCGKCNNNNNVNN	1214001
2629636	DDE_RS12040	Dde_2613	5mC	+	14	8	0	0	3	25	0.56	NC_007519.1:2629636	NC_007519.1:2629636-+	C	TCAGTCATATTCCGAACGCTTGCC	0	TCCG	1-YTCCGKCNNNNNVNN	1214276
2630838	DDE_RS12045	Dde_2615	5mC	+	17	8	0	0	1	26	0.65	NC_007519.1:2630838	NC_007519.1:2630838-+	C	GTTTTTCAGTTCCGTGCGGGTGCC	0	TCCG	1-YTCCGKCNNNNNVNN	1214783
2631148	DDE_RS12045	Dde_2615	5mC	+	11	4	0	0	4	19	0.58	NC_007519.1:2631148	NC_007519.1:2631148--	G	CCGCCGTTCACCGGAATATCAAGA	0	TCCG	1-YTCCGKCNNNNNVNN	1214931
2631390	DDE_RS12045	Dde_2615	5mC	+	18	9	0	0	2	29	0.62	NC_007519.1:2631390	NC_007519.1:2631390-+	C	GCTTCCGAATTCCGTGGAACAGGC	0	TCCG	1-YTCCGKCNNNNNVNN	1215036
2633776	DDE_RS12055	Dde_2617	5mC	+	11	7	0	0	3	21	0.52	NC_007519.1:2633776	NC_007519.1:2633776--	G	GAACACTTTGTCGGAACAGGGGAA	0	TCCG	1-YTCCGKCNNNNNVNN	1216100
2634825	DDE_RS12060	Dde_2618	5mC	+	10	10	0	0	0	20	0.5	NC_007519.1:2634825	NC_007519.1:2634825-+	C	GGGCAGCGGCTCCGGCATGGGCCT	0	TCCG	1-YTCCGKCNNNNNVNN	1216584
2635920	DDE_RS12070	Dde_2620	5mC	+	16	7	0	0	0	23	0.7	NC_007519.1:2635920	NC_007519.1:2635920-+	C	CGGTCAAATGTCCGGCCTGCGGCT	0	TCCG	1-YTCCGKCNNNNNVNN	1217064
2638077	DDE_RS12080	Dde_2622	5mC	+	17	5	0	0	0	22	0.77	NC_007519.1:2638077	NC_007519.1:2638077-+	C	CGGCACACAGTCCGGCAAACAGCA	0	TCCG	1-YTCCGKCNNNNNVNN	1218108
2638873	DDE_RS12085	Dde_2623	5mC	+	13	9	0	0	0	22	0.59	NC_007519.1:2638873	NC_007519.1:2638873-+	C	CGTACAGATATCCGGCATACGGCC	0	TCCG	1-YTCCGKCNNNNNVNN	1218492
2639107	DDE_RS12085	Dde_2623	5mC	+	21	5	0	0	0	26	0.81	NC_007519.1:2639107	NC_007519.1:2639107-+	C	ACTGGTCAGTTCCGCCGAACAGGT	0	TCCG	1-YTCCGKCNNNNNVNN	1218590
2641502	DDE_RS12100	Dde_2626	5mC	+	12	8	0	0	1	21	0.57	NC_007519.1:2641502	NC_007519.1:2641502-+	C	TCACGCTGTATCCGCTTATCGAAG	0	TCCG	1-YTCCGKCNNNNNVNN	1219790
2644903	DDE_RS12110	Dde_2628	5mC	+	13	8	0	0	3	24	0.54	NC_007519.1:2644903	NC_007519.1:2644903-+	C	GCTGTACTATTCCGATGCCCCCGA	0	TCCG	1-YTCCGKCNNNNNVNN	1221329
2649076	DDE_RS12125	Dde_2632	5mC	+	13	6	0	0	0	19	0.68	NC_007519.1:2649076	NC_007519.1:2649076-+	C	GCGCACCAGCTCCGGTGTGTTTTC	0	TCCG	1-YTCCGKCNNNNNVNN	1223417
2649657	DDE_RS12130	Dde_2633	5mC	+	15	8	0	0	0	23	0.65	NC_007519.1:2649657	NC_007519.1:2649657-+	C	TGCGGTCCGTTCCGGCAGCGTGCA	0	TCCG	1-YTCCGKCNNNNNVNN	1223689
2649992	DDE_RS12130	Dde_2633	5mC	+	13	7	0	0	0	20	0.65	NC_007519.1:2649992	NC_007519.1:2649992-+	C	GCTTCGCCTATCCGGTAAACGGTG	0	TCCG	1-YTCCGKCNNNNNVNN	1223854
2653341	DDE_RS12140	Dde_2635	5mC	+	16	5	0	0	3	24	0.67	NC_007519.1:2653341	NC_007519.1:2653341-+	C	CAGGATATTTTCCGTGACGTACAG	0	TCCG	1-YTCCGKCNNNNNVNN	1225604
2653948	DDE_RS12145	Dde_2636	5mC	+	12	11	0	0	1	24	0.5	NC_007519.1:2653948	NC_007519.1:2653948-+	C	TAAGTTCGATTCCGGCCAGAGCCA	0	TCCG	1-YTCCGKCNNNNNVNN	1225934
2662232	DDE_RS12195	Dde_2646	5mC	+	11	9	0	0	1	21	0.52	NC_007519.1:2662232	NC_007519.1:2662232-+	C	TATCGGCCTTTCCGTGGTGCGGCT	0	TCCG	1-YTCCGKCNNNNNVNN	1230033
2663718	DDE_RS12205	Dde_2648	5mC	+	10	6	0	0	0	16	0.62	NC_007519.1:2663718	NC_007519.1:2663718-+	C	CTTCTGTCTGTCCGGCCCCAGAAT	0	TCCG	1-YTCCGKCNNNNNVNN	1230810
2665986	DDE_RS12215	Dde_2651	5mC	+	12	3	0	0	0	15	0.8	NC_007519.1:2665986	NC_007519.1:2665986-+	C	AGCGCAGATTTCCGGCACAAAAGG	0	TCCG	1-YTCCGKCNNNNNVNN	1231892
2668228	DDE_RS12230	Dde_2654	5mC	+	10	4	0	0	1	15	0.67	NC_007519.1:2668228	NC_007519.1:2668228-+	C	CTGCGGCTGCTCCGTACCGTGGTG	0	TCCG	1-YTCCGKCNNNNNVNN	1232889
2669757	DDE_RS12235	Dde_2655	5mC	+	10	7	0	0	1	18	0.56	NC_007519.1:2669757	NC_007519.1:2669757-+	C	GGCGGAGCTTTCCGGTCAGATAAA	0	TCCG	1-YTCCGKCNNNNNVNN	1233616
2670064	DDE_RS12235	Dde_2655	5mC	+	13	5	0	0	0	18	0.72	NC_007519.1:2670064	NC_007519.1:2670064-+	C	ATGGGAGTACTCCGATGAACGCAC	0	TCCG	1-YTCCGKCNNNNNVNN	1233775
2671101	DDE_RS12240	Dde_2656	5mC	+	14	3	0	0	1	18	0.78	NC_007519.1:2671101	NC_007519.1:2671101-+	C	CTGCAGCTTTTCCGCACCGAAGGC	0	TCCG	1-YTCCGKCNNNNNVNN	1234287
2671596	DDE_RS17745	Dde_2657	5mC	+	14	5	0	0	0	19	0.74	NC_007519.1:2671596	NC_007519.1:2671596-+	C	CCGTAGCGCTTCCGTCTTCTGCTG	0	TCCG	1-YTCCGKCNNNNNVNN	1234522
2672111	DDE_RS12250	Dde_2658	5mC	+	13	6	0	0	1	20	0.65	NC_007519.1:2672111	NC_007519.1:2672111--	G	CGATGCCCTGCCGGAACAGGCGGC	0	TCCG	1-YTCCGKCNNNNNVNN	1234788
2673185	DDE_RS12260	Dde_2660	5mC	+	12	5	0	0	0	17	0.71	NC_007519.1:2673185	NC_007519.1:2673185-+	C	TGAACCTACTTCCGTGCCGGCGGG	0	TCCG	1-YTCCGKCNNNNNVNN	1235321
2676919	DDE_RS12280	Dde_2664	5mC	+	14	5	0	0	0	19	0.74	NC_007519.1:2676919	NC_007519.1:2676919-+	C	AACCGTAGGCTCCGGCATCCAGCA	0	TCCG	1-YTCCGKCNNNNNVNN	1237121
2682542	DDE_RS12300	Dde_2669	5mC	+	15	9	0	0	0	24	0.62	NC_007519.1:2682542	NC_007519.1:2682542-+	C	AAGAAATTTTTCCGACTCGATACG	0	TCCG	1-YTCCGKCNNNNNVNN	1239774
2685843	DDE_RS12330	Dde_2676	5mC	+	13	8	0	0	0	21	0.62	NC_007519.1:2685843	NC_007519.1:2685843--	G	GGCCTGTCCCACGGAAGGGTCTTC	0	TCCG	1-YTCCGKCNNNNNVNN	1241163
2689700	DDE_RS12340	Dde_2679	5mC	+	15	6	0	0	2	23	0.65	NC_007519.1:2689700	NC_007519.1:2689700-+	C	CCGCCCGAAATCCGTTCATACAAT	0	TCCG	1-YTCCGKCNNNNNVNN	1242991
2690315	DDE_RS12345	Dde_2680	5mC	+	14	10	0	0	0	24	0.58	NC_007519.1:2690315	NC_007519.1:2690315-+	C	GCGTATGCGTTCCGCCAGCGCGGC	0	TCCG	1-YTCCGKCNNNNNVNN	1243311
2690973	DDE_RS12350	Dde_2681	5mC	+	21	1	0	0	0	22	0.95	NC_007519.1:2690973	NC_007519.1:2690973-+	C	CAGGCACAATTCCGTGGACATGCG	0	TCCG	1-YTCCGKCNNNNNVNN	1243618
2694644	DDE_RS12375	Dde_2687	5mC	+	27	4	0	0	1	32	0.84	NC_007519.1:2694644	NC_007519.1:2694644-+	C	AACGACAATATCCGTTACTGAATC	0	TCCG	1-YTCCGKCNNNNNVNN	1245295
2694710	DDE_RS12375	Dde_2687	5mC	+	21	9	0	0	0	30	0.7	NC_007519.1:2694710	NC_007519.1:2694710-+	C	GCGTGCAAGCTCCGGCAATGTACT	0	TCCG	1-YTCCGKCNNNNNVNN	1245318
2695986	DDE_RS12385	Dde_2689	5mC	+	15	14	0	0	0	29	0.52	NC_007519.1:2695986	NC_007519.1:2695986-+	C	CACCGATGATTCCGGCAGGCAGCA	0	TCCG	1-YTCCGKCNNNNNVNN	1245866
2699899	DDE_RS12405	Dde_2693	5mC	+	16	12	0	0	0	28	0.57	NC_007519.1:2699899	NC_007519.1:2699899-+	C	CCGGGCTGACTCCGTCTGCCAGAG	0	TCCG	1-YTCCGKCNNNNNVNN	1247498
2704370	DDE_RS12440	Dde_2700	5mC	+	17	6	0	0	2	25	0.68	NC_007519.1:2704370	NC_007519.1:2704370-+	C	TCGGCACAATTCCGATCTACTTCC	0	TCCG	1-YTCCGKCNNNNNVNN	1249518
2705514	DDE_RS12450	Dde_2702	5mC	+	19	6	0	0	1	26	0.73	NC_007519.1:2705514	NC_007519.1:2705514-+	C	GGATGACGTTTCCGTGGAGTATGT	0	TCCG	1-YTCCGKCNNNNNVNN	1250004
2706152	DDE_RS12455	Dde_2703	5mC	+	11	9	0	0	0	20	0.55	NC_007519.1:2706152	NC_007519.1:2706152-+	C	GCCCGCATATTCCGGCTGGAAAGT	0	TCCG	1-YTCCGKCNNNNNVNN	1250313
2707343	DDE_RS12460	Dde_2704	5mC	+	16	2	0	0	0	18	0.89	NC_007519.1:2707343	NC_007519.1:2707343-+	C	GTTGTCCTTTTCCGGCACACAGGC	0	TCCG	1-YTCCGKCNNNNNVNN	1250919
2712262	DDE_RS12490	Dde_2711	5mC	+	10	5	0	0	0	15	0.67	NC_007519.1:2712262	NC_007519.1:2712262-+	C	CGGCCGCTGATCCGGCAGTGCGCG	0	TCCG	1-YTCCGKCNNNNNVNN	1253057
2712829	DDE_RS12490	Dde_2711	5mC	+	10	6	0	0	0	16	0.62	NC_007519.1:2712829	NC_007519.1:2712829-+	C	TCGTCAGCCCTCCGGCATCGCTGC	0	TCCG	1-YTCCGKCNNNNNVNN	1253318
2714070	DDE_RS17750	Dde_2712	5mC	+	12	9	0	0	1	22	0.55	NC_007519.1:2714070	NC_007519.1:2714070-+	C	ACGCATGGAGTCCGTTATCAGAGG	0	TCCG	1-YTCCGKCNNNNNVNN	1253930
2714907	DDE_RS17750	Dde_2712	5mC	+	13	7	0	0	1	21	0.62	NC_007519.1:2714907	NC_007519.1:2714907-+	C	CGATGCACAATCCGGCAGGCGTGC	0	TCCG	1-YTCCGKCNNNNNVNN	1254366
2720572	DDE_RS12525	Dde_2718	5mC	+	10	3	0	0	3	16	0.62	NC_007519.1:2720572	NC_007519.1:2720572--	G	AACCAGATAGTCGGAACCGGCCCG	0	TCCG	1-YTCCGKCNNNNNVNN	1257133
2724813	DDE_RS12550	Dde_2724	5mC	+	15	10	0	0	1	26	0.58	NC_007519.1:2724813	NC_007519.1:2724813-+	C	CCACCGCCCGTCCGATGACCAGAC	0	TCCG	1-YTCCGKCNNNNNVNN	1259232
2725264	DDE_RS12550	Dde_2724	5mC	+	14	11	0	0	1	26	0.54	NC_007519.1:2725264	NC_007519.1:2725264-+	C	CGCGCCTCCGTCCGCCCCGCGCAC	0	TCCG	1-YTCCGKCNNNNNVNN	1259472
2725410	DDE_RS12550	Dde_2724	5mC	+	14	11	0	0	1	26	0.54	NC_007519.1:2725410	NC_007519.1:2725410-+	C	CAGCATACATTCCGGTTCTGTACG	0	TCCG	1-YTCCGKCNNNNNVNN	1259562
2725723	DDE_RS12550	Dde_2724	5mC	+	13	10	0	0	0	23	0.57	NC_007519.1:2725723	NC_007519.1:2725723-+	C	CCACAGCGACTCCGTACGCGCGGG	0	TCCG	1-YTCCGKCNNNNNVNN	1259728
2730296	DDE_RS12570	Dde_2728	5mC	+	19	7	0	0	0	26	0.73	NC_007519.1:2730296	NC_007519.1:2730296-+	C	GCAGCATCTGTCCGGCAACCGCTG	0	TCCG	1-YTCCGKCNNNNNVNN	1261978
2730369	DDE_RS12570	Dde_2728	5mC	+	19	8	0	0	1	28	0.68	NC_007519.1:2730369	NC_007519.1:2730369-+	C	GGTATCGCGTTCCGCCAGCACGGC	0	TCCG	1-YTCCGKCNNNNNVNN	1262014
2730714	DDE_RS12570	Dde_2728	5mC	+	14	12	0	0	0	26	0.54	NC_007519.1:2730714	NC_007519.1:2730714-+	C	GCCCAGTTTTTCCGCCAGAATACG	0	TCCG	1-YTCCGKCNNNNNVNN	1262185
2731251	DDE_RS12575	Dde_2729	5mC	+	20	6	0	0	0	26	0.77	NC_007519.1:2731251	NC_007519.1:2731251-+	C	GCCCCGCTTTTCCGCTCGGGCGTG	0	TCCG	1-YTCCGKCNNNNNVNN	1262484
2733515	DDE_RS12580	Dde_2730	5mC	+	18	5	0	0	0	23	0.78	NC_007519.1:2733515	NC_007519.1:2733515-+	C	CCCGAACCTTTCCGTCAGATGGGT	0	TCCG	1-YTCCGKCNNNNNVNN	1263621
2735037	DDE_RS12590	Dde_2732	5mC	+	20	7	0	0	0	27	0.74	NC_007519.1:2735037	NC_007519.1:2735037-+	C	ACCTGCCGTGTCCGGCATCGGGCG	0	TCCG	1-YTCCGKCNNNNNVNN	1264451
2736762	DDE_RS12595	Dde_2733	5mC	+	17	5	0	0	1	23	0.74	NC_007519.1:2736762	NC_007519.1:2736762-+	C	CACATGCTTTTCCGTGCCGTCGGG	0	TCCG	1-YTCCGKCNNNNNVNN	1265424
2737009	DDE_RS12595	Dde_2733	5mC	+	10	10	0	0	0	20	0.5	NC_007519.1:2737009	NC_007519.1:2737009--	G	TTGCCGTACAGCGGAAAAGGGTAC	0	TCCG	1-YTCCGKCNNNNNVNN	1265545
2738786	DDE_RS12600	Dde_2734	5mC	+	14	8	0	0	3	25	0.56	NC_007519.1:2738786	NC_007519.1:2738786--	G	GAAACTGCGCACGGAAGCCGCCGC	0	TCCG	1-YTCCGKCNNNNNVNN	1266414
2740575	DDE_RS12605	Dde_2735	5mC	+	15	6	0	0	2	23	0.65	NC_007519.1:2740575	NC_007519.1:2740575-+	C	GCGACCCGTTTCCGTTCCCGAATG	0	TCCG	1-YTCCGKCNNNNNVNN	1267364
2741891	DDE_RS12615	Dde_2738	5mC	+	18	11	0	0	0	29	0.62	NC_007519.1:2741891	NC_007519.1:2741891-+	C	CAGCAGTTTTTCCGGCGGACGACG	0	TCCG	1-YTCCGKCNNNNNVNN	1268079
2742884	DDE_RS17755	Dde_2740	5mC	+	17	10	0	0	0	27	0.63	NC_007519.1:2742884	NC_007519.1:2742884-+	C	CCGTGTGTTTTCCGGCAGTGCGTT	0	TCCG	1-YTCCGKCNNNNNVNN	1268574
2743650	DDE_RS12630	Dde_2741	5mC	+	17	10	0	0	3	30	0.57	NC_007519.1:2743650	NC_007519.1:2743650--	G	GATGCCGTGGACGGAGTACGCCCC	0	TCCG	1-YTCCGKCNNNNNVNN	1268947
2743775	DDE_RS12630	Dde_2741	5mC	+	15	7	0	0	3	25	0.6	NC_007519.1:2743775	NC_007519.1:2743775-+	C	TGCGGGATTGTCCGACATACTGGG	0	TCCG	1-YTCCGKCNNNNNVNN	1269012
2744798	DDE_RS12630	Dde_2741	5mC	+	14	6	0	0	1	21	0.67	NC_007519.1:2744798	NC_007519.1:2744798-+	C	CAAGAAACAATCCGGCGGACGCGG	0	TCCG	1-YTCCGKCNNNNNVNN	1269542
2745768	DDE_RS12635	Dde_2742	5mC	+	19	6	0	0	1	26	0.73	NC_007519.1:2745768	NC_007519.1:2745768-+	C	ACACGATCTTTCCGGCTTCGGGCG	0	TCCG	1-YTCCGKCNNNNNVNN	1270057
2746631	DDE_RS12640	Dde_2743	5mC	+	16	7	0	0	2	25	0.64	NC_007519.1:2746631	NC_007519.1:2746631-+	C	GCAGATAGAATCCGGCTGCGATTC	0	TCCG	1-YTCCGKCNNNNNVNN	1270588
2746918	DDE_RS12640	Dde_2743	5mC	+	19	6	0	0	3	28	0.68	NC_007519.1:2746918	NC_007519.1:2746918-+	C	ATCCGGGCATTCCGGTCATAGGCG	0	TCCG	1-YTCCGKCNNNNNVNN	1270779
2750202	DDE_RS12650	Dde_2747	5mC	+	12	7	0	0	2	21	0.57	NC_007519.1:2750202	NC_007519.1:2750202-+	C	TCCGGCCCACTCCGGTTCTCTGCT	0	TCCG	1-YTCCGKCNNNNNVNN	1272733
2753762	DDE_RS12675	Dde_2753	5mC	+	10	9	0	0	1	20	0.5	NC_007519.1:2753762	NC_007519.1:2753762-+	C	GTTGCGGGTATCCGTGCGTACGGG	0	TCCG	1-YTCCGKCNNNNNVNN	1274716
2753842	DDE_RS12675	Dde_2753	5mC	+	13	9	0	0	0	22	0.59	NC_007519.1:2753842	NC_007519.1:2753842-+	C	CATGGAAAAATCCGGCGCGGAGCT	0	TCCG	1-YTCCGKCNNNNNVNN	1274757
2755089	DDE_RS17760	Dde_2755	5mC	+	12	9	0	0	0	21	0.57	NC_007519.1:2755089	NC_007519.1:2755089-+	C	TGAAGAAATTTCCGCAAGACCGGT	0	TCCG	1-YTCCGKCNNNNNVNN	1275460
2755717	DDE_RS17760	Dde_2755	5mC	+	12	9	0	0	1	22	0.55	NC_007519.1:2755717	NC_007519.1:2755717-+	C	ATGGCCCAGTTCCGGCAATCACGA	0	TCCG	1-YTCCGKCNNNNNVNN	1275827
2758718	DDE_RS12705	Dde_2759	5mC	+	14	7	0	0	0	21	0.67	NC_007519.1:2758718	NC_007519.1:2758718-+	C	CATGGCATATTCCGGCCACTGATG	0	TCCG	1-YTCCGKCNNNNNVNN	1277530
2761435	DDE_RS12720	Dde_2762	5mC	+	13	7	0	0	0	20	0.65	NC_007519.1:2761435	NC_007519.1:2761435-+	C	CATAGGCGCCTCCGATGTGCCCAA	0	TCCG	1-YTCCGKCNNNNNVNN	1278966
2761505	DDE_RS12720	Dde_2762	5mC	+	19	8	0	0	5	32	0.59	NC_007519.1:2761505	NC_007519.1:2761505--	G	GGTACCGGCCACGGACTTTTTTTT	0	TCCG	1-YTCCGKCNNNNNVNN	1278994
2762341	DDE_RS12725	Dde_2763	5mC	+	13	6	0	0	1	20	0.65	NC_007519.1:2762341	NC_007519.1:2762341-+	C	GGGGCAGCTTTCCGGCGGTCAGCA	0	TCCG	1-YTCCGKCNNNNNVNN	1279398
2764911	DDE_RS12735	Dde_2765	5mC	+	14	4	0	0	2	20	0.7	NC_007519.1:2764911	NC_007519.1:2764911-+	C	CATCGCCATTTCCGTCAGCTTTTT	0	TCCG	1-YTCCGKCNNNNNVNN	1280697
2765901	DDE_RS12740	Dde_2766	5mC	+	18	4	0	0	0	22	0.82	NC_007519.1:2765901	NC_007519.1:2765901-+	C	GCGTGTCCGATCCGACAAGCAACG	0	TCCG	1-YTCCGKCNNNNNVNN	1281253
2767154	DDE_RS12745	Dde_2767	5mC	+	11	7	0	0	2	20	0.55	NC_007519.1:2767154	NC_007519.1:2767154-+	C	GCCCTGCACTTCCGGCTTGCCGAA	0	TCCG	1-YTCCGKCNNNNNVNN	1281971
2767982	DDE_RS12745	Dde_2767	5mC	+	10	10	0	0	0	20	0.5	NC_007519.1:2767982	NC_007519.1:2767982-+	C	GGCCTCTATCTCCGGCACCACAAA	0	TCCG	1-YTCCGKCNNNNNVNN	1282452
2768428	DDE_RS12750	Dde_2768	5mC	+	12	9	0	0	0	21	0.57	NC_007519.1:2768428	NC_007519.1:2768428-+	C	GTATATTCTGTCCGGTACAGGGCC	0	TCCG	1-YTCCGKCNNNNNVNN	1282655
2772444	DDE_RS12765	Dde_2770	5mC	+	11	7	0	0	1	19	0.58	NC_007519.1:2772444	NC_007519.1:2772444-+	C	GATCTGCTTTTCCGTTTTCAGCAC	0	TCCG	1-YTCCGKCNNNNNVNN	1284749
2774806	DDE_RS17770	Dde_2772	5mC	+	12	8	0	0	1	21	0.57	NC_007519.1:2774806	NC_007519.1:2774806-+	C	AAAGTGCCCGTCCGTTGCGCGACA	0	TCCG	1-YTCCGKCNNNNNVNN	1285821
2776219	DDE_RS12780	Dde_2773	5mC	+	25	4	0	0	1	30	0.83	NC_007519.1:2776219	NC_007519.1:2776219--	G	CAGCCACCGGCCGGAAAGGTCGGC	0	TCCG	1-YTCCGKCNNNNNVNN	1286476
2796888	DDE_RS12910	Dde_2808	5mC	+	12	12	0	0	0	24	0.5	NC_007519.1:2796888	NC_007519.1:2796888-+	C	CGCTGGCTATTCCGGCAAGCATAC	0	TCCG	1-YTCCGKCNNNNNVNN	1294102
2797631	DDE_RS12915	Dde_2809	5mC	+	16	7	0	0	1	24	0.67	NC_007519.1:2797631	NC_007519.1:2797631-+	C	AAAGGTAAGTTCCGGCAGATAAGC	0	TCCG	1-YTCCGKCNNNNNVNN	1294430
2799453	DDE_RS12930	Dde_2814	5mC	+	13	10	0	0	1	24	0.54	NC_007519.1:2799453	NC_007519.1:2799453--	G	GAACTGATTACCGGACGGGCCGTG	0	TCCG	1-YTCCGKCNNNNNVNN	1295221
2800964	DDE_RS12930	Dde_2814	5mC	+	15	9	0	0	0	24	0.62	NC_007519.1:2800964	NC_007519.1:2800964-+	C	CATGGAGGTATCCGGCCTTGTGGA	0	TCCG	1-YTCCGKCNNNNNVNN	1295975
2801067	DDE_RS12930	Dde_2814	5mC	+	16	9	0	0	0	25	0.64	NC_007519.1:2801067	NC_007519.1:2801067-+	C	GGGCAGCTTTTCCGCTGGACGGAT	0	TCCG	1-YTCCGKCNNNNNVNN	1296027
2805874	DDE_RS12950	Dde_2820	5mC	+	13	8	0	0	1	22	0.59	NC_007519.1:2805874	NC_007519.1:2805874-+	C	AAATATCCACTCCGGCCTCGGCCA	0	TCCG	1-YTCCGKCNNNNNVNN	1298202
2806461	DDE_RS12955	Dde_2822	5mC	+	12	9	0	0	0	21	0.57	NC_007519.1:2806461	NC_007519.1:2806461--	G	CCTGCAGCAGCCGGAGCAGGGGCT	0	TCCG	1-YTCCGKCNNNNNVNN	1298470
2809430	DDE_RS18395	Dde_2824	5mC	+	16	6	0	0	1	23	0.7	NC_007519.1:2809430	NC_007519.1:2809430-+	C	AAGAGAAACATCCGGCTGCCAGTG	0	TCCG	1-YTCCGKCNNNNNVNN	1299810
2811048	DDE_RS12965	Dde_2825	5mC	+	10	9	0	0	1	20	0.5	NC_007519.1:2811048	NC_007519.1:2811048-+	C	CACGGTGGTGTCCGTGTCGGCCAG	0	TCCG	1-YTCCGKCNNNNNVNN	1300451
2812135	DDE_RS17795	Dde_2826	5mC	+	11	10	0	0	0	21	0.52	NC_007519.1:2812135	NC_007519.1:2812135-+	C	CGGGAATTCCTCCGCCCTGATCGA	0	TCCG	1-YTCCGKCNNNNNVNN	1300880
2813560	DDE_RS17795	Dde_2826	5mC	+	19	3	0	0	1	23	0.83	NC_007519.1:2813560	NC_007519.1:2813560-+	C	GCGTCAGATATCCGTTGTTGTCCA	0	TCCG	1-YTCCGKCNNNNNVNN	1301531
2813983	DDE_RS12975	Dde_2827	5mC	+	13	7	0	0	2	22	0.59	NC_007519.1:2813983	NC_007519.1:2813983-+	C	TCTTGAAGCGTCCGGCTGGTGGCA	0	TCCG	1-YTCCGKCNNNNNVNN	1301691
2814777	DDE_RS12980	Dde_2828	5mC	+	13	9	0	0	0	22	0.59	NC_007519.1:2814777	NC_007519.1:2814777-+	C	CACGCTTCTGTCCGGCAGGGCGGC	0	TCCG	1-YTCCGKCNNNNNVNN	1302007
2819037	DDE_RS13000	Dde_2832	5mC	+	8	5	0	0	0	13	0.62	NC_007519.1:2819037	NC_007519.1:2819037-+	C	GCCGGGCAGATCCGGCAGCCCGGA	0	TCCG	1-YTCCGKCNNNNNVNN	1303795
2819727	DDE_RS13000	Dde_2832	5mC	+	11	5	0	0	1	17	0.65	NC_007519.1:2819727	NC_007519.1:2819727-+	C	CATACAGGAATCCGGCCAGCGTGC	0	TCCG	1-YTCCGKCNNNNNVNN	1304074
2819988	DDE_RS13000	Dde_2832	5mC	+	12	7	0	0	1	20	0.6	NC_007519.1:2819988	NC_007519.1:2819988-+	C	TGCCGCCCAGTCCGTGGCCACGCA	0	TCCG	1-YTCCGKCNNNNNVNN	1304183
2820478	DDE_RS13005	Dde_2833	5mC	+	13	9	0	0	2	24	0.54	NC_007519.1:2820478	NC_007519.1:2820478-+	C	AAAGCGCCCATCCGACCAGAGCTT	0	TCCG	1-YTCCGKCNNNNNVNN	1304394
2824354	DDE_RS13025	Dde_2837	5mC	+	15	9	0	0	0	24	0.62	NC_007519.1:2824354	NC_007519.1:2824354-+	C	TTTGCCTTCTTCCGGCAGGGTGGC	0	TCCG	1-YTCCGKCNNNNNVNN	1306149
2828406	DDE_RS13035	Dde_2840	5mC	+	18	4	0	0	2	24	0.75	NC_007519.1:2828406	NC_007519.1:2828406-+	C	TCTGGGGCTTTCCGGCAGCGAGGG	0	TCCG	1-YTCCGKCNNNNNVNN	1307991
2829751	DDE_RS13040	Dde_2841	5mC	+	17	6	0	0	0	23	0.74	NC_007519.1:2829751	NC_007519.1:2829751-+	C	GTCGACAGTTTCCGTTCGCTGGCT	0	TCCG	1-YTCCGKCNNNNNVNN	1308673
2830797	DDE_RS13045	Dde_2842	5mC	+	19	10	0	0	1	30	0.63	NC_007519.1:2830797	NC_007519.1:2830797-+	C	GCCTGCCGAATCCGGCAGCCAGCG	0	TCCG	1-YTCCGKCNNNNNVNN	1309179
2831930	DDE_RS13055	Dde_2844	5mC	+	12	6	0	0	3	21	0.57	NC_007519.1:2831930	NC_007519.1:2831930--	G	CAGACAGCGCACGGACCGGTGCGC	0	TCCG	1-YTCCGKCNNNNNVNN	1309726
2833375	DDE_RS17800	Dde_2846	5mC	+	16	4	0	0	2	22	0.73	NC_007519.1:2833375	NC_007519.1:2833375-+	C	TACAGAAAATTCCGTCTGCCGCCG	0	TCCG	1-YTCCGKCNNNNNVNN	1310479
2833823	DDE_RS17800	Dde_2846	5mC	+	12	7	0	0	2	21	0.57	NC_007519.1:2833823	NC_007519.1:2833823--	G	CCGCATTCTGACGGACAAGGGCGT	0	TCCG	1-YTCCGKCNNNNNVNN	1310751
2834703	DDE_RS13070	Dde_2848	5mC	+	11	8	0	0	0	19	0.58	NC_007519.1:2834703	NC_007519.1:2834703-+	C	GCTTACCGGCTCCGGCGGATGGCC	0	TCCG	1-YTCCGKCNNNNNVNN	1311241
2845653	DDE_RS13115	Dde_2857	5mC	+	15	7	0	0	2	24	0.62	NC_007519.1:2845653	NC_007519.1:2845653-+	C	TCCGCCCATTTCCGTTTTCAGACT	0	TCCG	1-YTCCGKCNNNNNVNN	1316565
2846711	DDE_RS13115	Dde_2857	5mC	+	11	9	0	0	0	20	0.55	NC_007519.1:2846711	NC_007519.1:2846711-+	C	TGAAGGATTTTCCGCCCTCCTTGA	0	TCCG	1-YTCCGKCNNNNNVNN	1317038
2912791	DDE_RS13395	Dde_2932	5mC	+	14	6	0	0	2	22	0.64	NC_007519.1:2912791	NC_007519.1:2912791-+	C	CATGGCCTGTTCCGACTGTCATTA	0	TCCG	1-YTCCGKCNNNNNVNN	1341383
2920573	DDE_RS13435	Dde_2940	5mC	+	14	9	0	0	2	25	0.56	NC_007519.1:2920573	NC_007519.1:2920573-+	C	GTGTTCCCGTTCCGATGGAAAGAC	0	TCCG	1-YTCCGKCNNNNNVNN	1345165
2928134	DDE_RS13475	Dde_2949	5mC	+	11	3	0	0	0	14	0.79	NC_007519.1:2928134	NC_007519.1:2928134-+	C	TTTTTGAAGATCCGGCAAAATACG	0	TCCG	1-YTCCGKCNNNNNVNN	1348639
2929705	DDE_RS17825	Dde_2950	5mC	+	14	10	0	0	1	25	0.56	NC_007519.1:2929705	NC_007519.1:2929705--	G	ACCATCCGCGACGGATTCTACAGG	0	TCCG	1-YTCCGKCNNNNNVNN	1349361
2930539	DDE_RS17825	Dde_2950	5mC	+	13	8	0	0	3	24	0.54	NC_007519.1:2930539	NC_007519.1:2930539--	G	GCGCTTGCCCACGGAAAAACAACA	0	TCCG	1-YTCCGKCNNNNNVNN	1349706
2930772	DDE_RS17825	Dde_2950	5mC	+	14	8	0	0	0	22	0.64	NC_007519.1:2930772	NC_007519.1:2930772-+	C	ACCGGCAGAATCCGGCGGCGTGCG	0	TCCG	1-YTCCGKCNNNNNVNN	1349801
2948126	DDE_RS13565	Dde_2965	5mC	+	14	10	0	0	0	24	0.58	NC_007519.1:2948126	NC_007519.1:2948126-+	C	TGATCATATTTCCGGCACACTGTT	0	TCCG	1-YTCCGKCNNNNNVNN	1358377
2948803	DDE_RS13565	Dde_2965	5mC	+	14	11	0	0	1	26	0.54	NC_007519.1:2948803	NC_007519.1:2948803-+	C	ATCTGGGCATTCCGGTCCATCTGG	0	TCCG	1-YTCCGKCNNNNNVNN	1358764
2949859	DDE_RS13570	Dde_2966	5mC	+	21	7	0	0	0	28	0.75	NC_007519.1:2949859	NC_007519.1:2949859-+	C	CGCTGGCCTGTCCGTTCATTCCCA	0	TCCG	1-YTCCGKCNNNNNVNN	1359296
2951829	DDE_RS13575	Dde_2967	5mC	+	14	12	0	0	1	27	0.52	NC_007519.1:2951829	NC_007519.1:2951829-+	C	AAACAGCTTGTCCGGCTTGTTTCA	0	TCCG	1-YTCCGKCNNNNNVNN	1360206
2952277	DDE_RS13580	Dde_2968	5mC	+	17	10	0	0	2	29	0.59	NC_007519.1:2952277	NC_007519.1:2952277-+	C	CTCGGACGTTTCCGCCGCAATGCG	0	TCCG	1-YTCCGKCNNNNNVNN	1360418
2953435	DDE_RS13580	Dde_2968	5mC	+	13	12	0	0	0	25	0.52	NC_007519.1:2953435	NC_007519.1:2953435-+	C	CCAGCCGGTTTCCGGTTCCCGTGA	0	TCCG	1-YTCCGKCNNNNNVNN	1360972
2953808	DDE_RS13580	Dde_2968	5mC	+	16	7	0	0	1	24	0.67	NC_007519.1:2953808	NC_007519.1:2953808-+	C	CTGAAGTATTTCCGGCTGCTTATA	0	TCCG	1-YTCCGKCNNNNNVNN	1361130
2953866	DDE_RS13580	Dde_2968	5mC	+	16	10	0	0	0	26	0.62	NC_007519.1:2953866	NC_007519.1:2953866-+	C	CAATAATATTTCCGTCCGCGTCCG	0	TCCG	1-YTCCGKCNNNNNVNN	1361152
2957120	DDE_RS18955	Dde_2974	5mC	+	10	8	0	0	0	18	0.56	NC_007519.1:2957120	NC_007519.1:2957120--	G	CACCCCCCAGACGGAAAAATCTTC	0	TCCG	1-YTCCGKCNNNNNVNN	1362725
2957778	DDE_RS13605	Dde_2975	5mC	+	17	8	0	0	0	25	0.68	NC_007519.1:2957778	NC_007519.1:2957778-+	C	TGAACACTTTTCCGGCACCGCACC	0	TCCG	1-YTCCGKCNNNNNVNN	1363074
2959190	DDE_RS13610	Dde_2976	5mC	+	18	13	0	0	0	31	0.58	NC_007519.1:2959190	NC_007519.1:2959190-+	C	CGCGCTCGACTCCGGCAGCATCGG	0	TCCG	1-YTCCGKCNNNNNVNN	1363851
2961056	DDE_RS13630	Dde_2979	5mC	+	20	8	0	0	4	32	0.62	NC_007519.1:2961056	NC_007519.1:2961056-+	C	CGTATACGGCTCCGACAACAGCCA	0	TCCG	1-YTCCGKCNNNNNVNN	1364943
2962582	DDE_RS13640	Dde_2981	5mC	+	14	10	0	0	1	25	0.56	NC_007519.1:2962582	NC_007519.1:2962582-+	C	ATCTACCTGTTCCGGCAGCAGATC	0	TCCG	1-YTCCGKCNNNNNVNN	1365746
2985177	DDE_RS13760	Dde_3000	5mC	+	11	8	0	0	2	21	0.52	NC_007519.1:2985177	NC_007519.1:2985177--	G	CAGCCGCCTGACGGATGCCAACCT	0	TCCG	1-YTCCGKCNNNNNVNN	1376125
2990607	DDE_RS13780	Dde_3004	5mC	+	17	7	0	0	2	26	0.65	NC_007519.1:2990607	NC_007519.1:2990607-+	C	AAACCCTTGCTCCGGCCATACAGG	0	TCCG	1-YTCCGKCNNNNNVNN	1378660
2997068	DDE_RS13810	Dde_3011	5mC	+	10	6	0	0	2	18	0.56	NC_007519.1:2997068	NC_007519.1:2997068-+	C	CCGCACCAACTCCGTTGCCGCCAT	0	TCCG	1-YTCCGKCNNNNNVNN	1381571
3001801	DDE_RS13840	Dde_3016	5mC	+	14	5	0	0	2	21	0.67	NC_007519.1:3001801	NC_007519.1:3001801--	G	TCGGATTCCCACGGAAAATCCTTG	0	TCCG	1-YTCCGKCNNNNNVNN	1383694
3003581	DDE_RS13845	Dde_3018	5mC	+	13	7	0	0	1	21	0.62	NC_007519.1:3003581	NC_007519.1:3003581-+	C	ACAGGCTCTTTCCGGCAAGCTGCG	0	TCCG	1-YTCCGKCNNNNNVNN	1384560
3003819	DDE_RS13845	Dde_3018	5mC	+	10	9	0	0	0	19	0.53	NC_007519.1:3003819	NC_007519.1:3003819--	G	GCATCCTACAACGGATTCAACCTG	0	TCCG	1-YTCCGKCNNNNNVNN	1384677
3005860	DDE_RS13855	Dde_3020	5mC	+	10	8	0	0	0	18	0.56	NC_007519.1:3005860	NC_007519.1:3005860-+	C	CTCAAGCGACTCCGGCTTTGTGCA	0	TCCG	1-YTCCGKCNNNNNVNN	1385673
3009940	DDE_RS13865	Dde_3022	5mC	+	15	5	0	0	0	20	0.75	NC_007519.1:3009940	NC_007519.1:3009940-+	C	GCTGCATTTTTCCGTCAACCTGAG	0	TCCG	1-YTCCGKCNNNNNVNN	1387609
3010517	DDE_RS13870	Dde_3023	5mC	+	16	2	0	0	0	18	0.89	NC_007519.1:3010517	NC_007519.1:3010517-+	C	AAAAAAGAACTCCGGCTCCTTGCG	0	TCCG	1-YTCCGKCNNNNNVNN	1387885
3010745	DDE_RS13870	Dde_3023	5mC	+	9	7	0	0	0	16	0.56	NC_007519.1:3010745	NC_007519.1:3010745-+	C	ACCTATAAACTCCGGCACACTGCG	0	TCCG	1-YTCCGKCNNNNNVNN	1387995
3014036	DDE_RS13905	Dde_3027	5mC	+	17	6	0	0	2	25	0.68	NC_007519.1:3014036	NC_007519.1:3014036-+	C	CGATGTGCAGTCCGTCAAACGCTG	0	TCCG	1-YTCCGKCNNNNNVNN	1389468
3015487	DDE_RS13910	Dde_3028	5mC	+	13	3	0	0	1	17	0.76	NC_007519.1:3015487	NC_007519.1:3015487--	G	CCACCTGATGACGGAACTGGCCAT	0	TCCG	1-YTCCGKCNNNNNVNN	1390162
3018128	DDE_RS13925	Dde_3030	5mC	+	14	6	0	0	0	20	0.7	NC_007519.1:3018128	NC_007519.1:3018128-+	C	GCTGCTCGATTCCGGCAAGGCGCA	0	TCCG	1-YTCCGKCNNNNNVNN	1391395
3023261	DDE_RS13950	Dde_3035	5mC	+	10	10	0	0	0	20	0.5	NC_007519.1:3023261	NC_007519.1:3023261-+	C	CAAAGGCGCGTCCGGCATGACGCA	0	TCCG	1-YTCCGKCNNNNNVNN	1393726
3026041	DDE_RS17845	Dde_3038	5mC	+	15	5	0	0	2	22	0.68	NC_007519.1:3026041	NC_007519.1:3026041-+	C	CGGAGATTTTTCCGTGCGGGAAAA	0	TCCG	1-YTCCGKCNNNNNVNN	1394927
3026953	DDE_RS17845	Dde_3038	5mC	+	16	2	0	0	1	19	0.84	NC_007519.1:3026953	NC_007519.1:3026953-+	C	CAGCATGGCTTCCGATGCGGGATT	0	TCCG	1-YTCCGKCNNNNNVNN	1395338
3027528	DDE_RS17845	Dde_3038	5mC	+	16	3	0	0	1	20	0.8	NC_007519.1:3027528	NC_007519.1:3027528-+	C	GCTCCTTTTTTCCGGTGTCCGTGC	0	TCCG	1-YTCCGKCNNNNNVNN	1395596
3028212	DDE_RS13970	Dde_3039	5mC	+	11	6	0	0	1	18	0.61	NC_007519.1:3028212	NC_007519.1:3028212-+	C	ACTGCATCTGTCCGTTGCCCAGCA	0	TCCG	1-YTCCGKCNNNNNVNN	1395885
3028348	DDE_RS13970	Dde_3039	5mC	+	17	11	0	0	1	29	0.59	NC_007519.1:3028348	NC_007519.1:3028348--	G	CAGCCTGCCCACGGACTTTATGAT	0	TCCG	1-YTCCGKCNNNNNVNN	1395937
3032122	DDE_RS13980	Dde_3040	5mC	+	18	6	0	0	0	24	0.75	NC_007519.1:3032122	NC_007519.1:3032122-+	C	CATCGACAAATCCGTGTACAAGCA	0	TCCG	1-YTCCGKCNNNNNVNN	1397744
3033355	DDE_RS13985	Dde_3041	5mC	+	13	8	0	0	1	22	0.59	NC_007519.1:3033355	NC_007519.1:3033355-+	C	ATGGCGGTATTCCGCTGGGCAGCC	0	TCCG	1-YTCCGKCNNNNNVNN	1398412
3041565	DDE_RS14030	Dde_3051	5mC	+	19	7	0	0	2	28	0.68	NC_007519.1:3041565	NC_007519.1:3041565--	G	TTGGCTAATATCGGAATTTCCTCA	0	TCCG	1-YTCCGKCNNNNNVNN	1402629
3051387	DDE_RS14060	Dde_3059	5mC	+	18	11	0	0	0	29	0.62	NC_007519.1:3051387	NC_007519.1:3051387-+	C	GCATCCGGCATCCGTTTCCGCCAC	0	TCCG	1-YTCCGKCNNNNNVNN	1407158
3061661	DDE_RS14105	Dde_3070	5mC	+	14	8	0	0	3	25	0.56	NC_007519.1:3061661	NC_007519.1:3061661-+	C	CGTGGGCACGTCCGTTAAGCAGTT	0	TCCG	1-YTCCGKCNNNNNVNN	1412107
3061881	DDE_RS14105	Dde_3070	5mC	+	12	10	0	0	0	22	0.55	NC_007519.1:3061881	NC_007519.1:3061881--	G	AGTGAAGTTGACGGAAATATTTCT	0	TCCG	1-YTCCGKCNNNNNVNN	1412213
3062224	DDE_RS14105	Dde_3070	5mC	+	17	8	0	0	0	25	0.68	NC_007519.1:3062224	NC_007519.1:3062224-+	C	GCAGTCAGCATCCGTTTCATACAA	0	TCCG	1-YTCCGKCNNNNNVNN	1412372
3063146	DDE_RS14110	Dde_3071	5mC	+	12	9	0	0	1	22	0.55	NC_007519.1:3063146	NC_007519.1:3063146-+	C	GGCGCGCTCCTCCGGCACGGCGGC	0	TCCG	1-YTCCGKCNNNNNVNN	1412856
3063539	DDE_RS14115	Dde_3072	5mC	+	20	5	0	0	0	25	0.8	NC_007519.1:3063539	NC_007519.1:3063539-+	C	TTCCACCTCTTCCGTTATATTCAC	0	TCCG	1-YTCCGKCNNNNNVNN	1413055
3064523	DDE_RS14120	Dde_3074	5mC	+	17	8	0	0	0	25	0.68	NC_007519.1:3064523	NC_007519.1:3064523-+	C	CACCGTCCGTTCCGTCTGTGTCTC	0	TCCG	1-YTCCGKCNNNNNVNN	1413564
3066950	DDE_RS14130	Dde_3077	5mC	+	15	8	0	0	0	23	0.65	NC_007519.1:3066950	NC_007519.1:3066950-+	C	GGCCTCTACATCCGGCAGGGCGGA	0	TCCG	1-YTCCGKCNNNNNVNN	1414604
3068371	DDE_RS14135	Dde_3078	5mC	+	17	12	0	0	0	29	0.59	NC_007519.1:3068371	NC_007519.1:3068371-+	C	AATGCACTGCTCCGTCATGGGGCA	0	TCCG	1-YTCCGKCNNNNNVNN	1415239
3069328	DDE_RS14140	Dde_3079	5mC	+	15	11	0	0	2	28	0.54	NC_007519.1:3069328	NC_007519.1:3069328-+	C	GGCCATCGTTTCCGTGATGTACGC	0	TCCG	1-YTCCGKCNNNNNVNN	1415665
3069549	DDE_RS14140	Dde_3079	5mC	+	13	9	0	0	3	25	0.52	NC_007519.1:3069549	NC_007519.1:3069549-+	C	GCCGCGGCACTCCGTACCGGCCTT	0	TCCG	1-YTCCGKCNNNNNVNN	1415764
3072668	DDE_RS14155	Dde_3083	5mC	+	23	6	0	0	2	31	0.74	NC_007519.1:3072668	NC_007519.1:3072668-+	C	ATGGGGTTATTCCGGCTATTTCGC	0	TCCG	1-YTCCGKCNNNNNVNN	1417287
3073054	DDE_RS14160	Dde_3084	5mC	+	19	9	0	0	2	30	0.63	NC_007519.1:3073054	NC_007519.1:3073054-+	C	AGCGCCTACTTCCGTCTGCAGGAA	0	TCCG	1-YTCCGKCNNNNNVNN	1417476
3073317	DDE_RS14160	Dde_3084	5mC	+	22	7	0	0	2	31	0.71	NC_007519.1:3073317	NC_007519.1:3073317-+	C	CGTTGATTTTTCCGTCAAGGCGGC	0	TCCG	1-YTCCGKCNNNNNVNN	1417613
3073630	DDE_RS14160	Dde_3084	5mC	+	24	5	0	0	3	32	0.75	NC_007519.1:3073630	NC_007519.1:3073630-+	C	GCATTCGGATTCCGGCAAAAAATC	0	TCCG	1-YTCCGKCNNNNNVNN	1417775
3074522	DDE_RS14165	Dde_3085	5mC	+	17	12	0	0	0	29	0.59	NC_007519.1:3074522	NC_007519.1:3074522-+	C	CGCTGTACGATCCGGCATCCTTTG	0	TCCG	1-YTCCGKCNNNNNVNN	1418224
3077153	DDE_RS14180	Dde_3088	5mC	+	21	5	0	0	1	27	0.78	NC_007519.1:3077153	NC_007519.1:3077153-+	C	TGGTCAACGCTCCGTTAAGCGCAA	0	TCCG	1-YTCCGKCNNNNNVNN	1419435
3080551	DDE_RS14195	Dde_3090	5mC	+	8	5	0	0	0	13	0.62	NC_007519.1:3080551	NC_007519.1:3080551--	G	GGTAAGCAGTACGGAACCGTCCAG	0	TCCG	1-YTCCGKCNNNNNVNN	1421090
3080583	DDE_RS14195	Dde_3090	5mC	+	12	9	0	0	3	24	0.5	NC_007519.1:3080583	NC_007519.1:3080583-+	C	CGCGGAACACTCCGTCTTCCAGCA	0	TCCG	1-YTCCGKCNNNNNVNN	1421107
3082887	DDE_RS14215	Dde_3094	5mC	+	17	11	0	0	1	29	0.59	NC_007519.1:3082887	NC_007519.1:3082887-+	C	GGGAGAAGGTTCCGTGGGCAGACC	0	TCCG	1-YTCCGKCNNNNNVNN	1422277
3083474	DDE_RS14220	Dde_3095	5mC	+	8	5	0	0	0	13	0.62	NC_007519.1:3083474	NC_007519.1:3083474--	G	TCTGGGCGGCACGGAAATGAATCT	0	TCCG	1-YTCCGKCNNNNNVNN	1422596
3083969	DDE_RS14220	Dde_3095	5mC	+	20	7	0	0	0	27	0.74	NC_007519.1:3083969	NC_007519.1:3083969-+	C	TCTTGCCGTTTCCGGCCGCTGCCT	0	TCCG	1-YTCCGKCNNNNNVNN	1422878
3084388	DDE_RS14220	Dde_3095	5mC	+	15	12	0	0	0	27	0.56	NC_007519.1:3084388	NC_007519.1:3084388-+	C	CGGCCACCCGTCCGCTTTCGTCAG	0	TCCG	1-YTCCGKCNNNNNVNN	1423109
3084449	DDE_RS14220	Dde_3095	5mC	+	17	11	0	0	0	28	0.61	NC_007519.1:3084449	NC_007519.1:3084449-+	C	GGCGGCCTCTTCCGGCCATCGTCT	0	TCCG	1-YTCCGKCNNNNNVNN	1423141
3086211	DDE_RS14225	Dde_3096	5mC	+	11	7	0	0	1	19	0.58	NC_007519.1:3086211	NC_007519.1:3086211--	G	CCCCAGCTGAACGGACTGGAATTT	0	TCCG	1-YTCCGKCNNNNNVNN	1424060
3087233	DDE_RS14230	Dde_3097	5mC	+	17	8	0	0	0	25	0.68	NC_007519.1:3087233	NC_007519.1:3087233-+	C	ACCAGCGATTTCCGTCTTATCGCC	0	TCCG	1-YTCCGKCNNNNNVNN	1424585
3087290	DDE_RS14230	Dde_3097	5mC	+	22	3	0	0	0	25	0.88	NC_007519.1:3087290	NC_007519.1:3087290-+	C	CAGGGCACATTCCGTTCCGACCTT	0	TCCG	1-YTCCGKCNNNNNVNN	1424609
3087295	DDE_RS14230	Dde_3097	5mC	+	22	5	0	0	1	28	0.79	NC_007519.1:3087295	NC_007519.1:3087295-+	C	CACATTCCGTTCCGACCTTTTGTA	0	TCCG	1-YTCCGKCNNNNNVNN	1424612
3088018	DDE_RS14230	Dde_3097	5mC	+	18	8	0	0	0	26	0.69	NC_007519.1:3088018	NC_007519.1:3088018-+	C	CGGTACAACATCCGGCAGCTAGCG	0	TCCG	1-YTCCGKCNNNNNVNN	1424978
3091461	DDE_RS14245	Dde_3101	5mC	+	15	6	0	0	3	24	0.62	NC_007519.1:3091461	NC_007519.1:3091461-+	C	GCGCTCCCACTCCGTACACGGGAA	0	TCCG	1-YTCCGKCNNNNNVNN	1426568
3091807	DDE_RS14245	Dde_3101	5mC	+	15	9	0	0	0	24	0.62	NC_007519.1:3091807	NC_007519.1:3091807-+	C	CGTGGTGCGTTCCGGCATGCTGCC	0	TCCG	1-YTCCGKCNNNNNVNN	1426754
3092761	DDE_RS14250	Dde_3102	5mC	+	11	7	0	0	0	18	0.61	NC_007519.1:3092761	NC_007519.1:3092761-+	C	GGCGTTCGTTTCCGGCACAGCGGC	0	TCCG	1-YTCCGKCNNNNNVNN	1427189
3095970	DDE_RS14265	Dde_3105	5mC	+	11	9	0	0	1	21	0.52	NC_007519.1:3095970	NC_007519.1:3095970-+	C	GCTCACCCTTTCCGGAGTGCTGCC	0	TCCG	1-YTCCGKCNNNNNVNN	1428800
3096663	DDE_RS14270	Dde_3106	5mC	+	19	7	0	0	1	27	0.7	NC_007519.1:3096663	NC_007519.1:3096663-+	C	ATGACAACCTTCCGACATCTCAGC	0	TCCG	1-YTCCGKCNNNNNVNN	1429159
3097082	DDE_RS14270	Dde_3106	5mC	+	17	8	0	0	2	27	0.63	NC_007519.1:3097082	NC_007519.1:3097082-+	C	GCAGCTGTTTTCCGTCATCGCCCG	0	TCCG	1-YTCCGKCNNNNNVNN	1429369
3097218	DDE_RS14270	Dde_3106	5mC	+	14	9	0	0	0	23	0.61	NC_007519.1:3097218	NC_007519.1:3097218-+	C	TTTTTTGAAGTCCGTTACCCCAAC	0	TCCG	1-YTCCGKCNNNNNVNN	1429430
3097304	DDE_RS14270	Dde_3106	5mC	+	18	8	0	0	0	26	0.69	NC_007519.1:3097304	NC_007519.1:3097304-+	C	CTGCCTCGTGTCCGACAAAAAACT	0	TCCG	1-YTCCGKCNNNNNVNN	1429475
3098053	DDE_RS14275	Dde_3107	5mC	+	13	12	0	0	0	25	0.52	NC_007519.1:3098053	NC_007519.1:3098053-+	C	GCTGCTGCTTTCCGGCGTGGGTGA	0	TCCG	1-YTCCGKCNNNNNVNN	1429815
3098844	DDE_RS14280	Dde_3108	5mC	+	17	5	0	0	0	22	0.77	NC_007519.1:3098844	NC_007519.1:3098844-+	C	AGCGGTCATGTCCGGCTTCAGGGC	0	TCCG	1-YTCCGKCNNNNNVNN	1430202
3099255	DDE_RS14280	Dde_3108	5mC	+	14	5	0	0	2	21	0.67	NC_007519.1:3099255	NC_007519.1:3099255-+	C	AAAAGCCGTCTCCGACACATTGAC	0	TCCG	1-YTCCGKCNNNNNVNN	1430404
3099386	DDE_RS14280	Dde_3108	5mC	+	9	3	0	0	3	15	0.6	NC_007519.1:3099386	NC_007519.1:3099386--	G	GCACGGTCAGCCGGAATTCTTCCA	0	TCCG	1-YTCCGKCNNNNNVNN	1430470
3099852	DDE_RS14285	Dde_3109	5mC	+	13	7	0	0	0	20	0.65	NC_007519.1:3099852	NC_007519.1:3099852-+	C	GCCGCCGATTTCCGCCAGATCAAC	0	TCCG	1-YTCCGKCNNNNNVNN	1430676
3102438	DDE_RS17855	Dde_3113	5mC	+	8	6	0	0	0	14	0.57	NC_007519.1:3102438	NC_007519.1:3102438--	G	CCCCTGCGCGCCGGATAACGCCAT	0	TCCG	1-YTCCGKCNNNNNVNN	1431857
3103306	DDE_RS17855	Dde_3113	5mC	+	6	5	0	0	1	12	0.5	NC_007519.1:3103306	NC_007519.1:3103306--	G	AAACTGACGGACGGAGTCATGCAG	0	TCCG	1-YTCCGKCNNNNNVNN	1432281
3105197	DDE_RS17855	Dde_3113	5mC	+	9	8	0	0	1	18	0.5	NC_007519.1:3105197	NC_007519.1:3105197-+	C	GCCGCAGCACTCCGGGCGACGGCA	0	TCCG	1-YTCCGKCNNNNNVNN	1433128
3108448	DDE_RS14320	Dde_3117	5mC	+	16	7	0	0	1	24	0.67	NC_007519.1:3108448	NC_007519.1:3108448-+	C	CGAACCCATATCCGTCCTGCAGGA	0	TCCG	1-YTCCGKCNNNNNVNN	1434656
3110010	DDE_RS14330	Dde_3119	5mC	+	13	6	0	0	2	21	0.62	NC_007519.1:3110010	NC_007519.1:3110010-+	C	GTTGGTATTTTCCGACTTTTTGTT	0	TCCG	1-YTCCGKCNNNNNVNN	1435403
3110351	DDE_RS14330	Dde_3119	5mC	+	14	5	0	0	3	22	0.64	NC_007519.1:3110351	NC_007519.1:3110351-+	C	CCTGTATCTGTCCGTTTTCGGCCA	0	TCCG	1-YTCCGKCNNNNNVNN	1435568
3111646	DDE_RS14335	Dde_3121	5mC	+	16	4	0	0	1	21	0.76	NC_007519.1:3111646	NC_007519.1:3111646-+	C	CTCCCCGCACTCCGGCTGTCAACG	0	TCCG	1-YTCCGKCNNNNNVNN	1436190
3114456	DDE_RS14345	Dde_3123	5mC	+	11	11	0	0	0	22	0.5	NC_007519.1:3114456	NC_007519.1:3114456-+	C	AGCTGTGCTTTCCGCTTTCGCGCA	0	TCCG	1-YTCCGKCNNNNNVNN	1437582
3114793	DDE_RS14345	Dde_3123	5mC	+	14	5	0	0	0	19	0.74	NC_007519.1:3114793	NC_007519.1:3114793-+	C	GGAGTCACGCTCCGTCAGAGACGC	0	TCCG	1-YTCCGKCNNNNNVNN	1437737
3119867	DDE_RS14360	Dde_3126	5mC	+	10	9	0	0	0	19	0.53	NC_007519.1:3119867	NC_007519.1:3119867-+	C	CTCGGGGCTTTCCGGCGGCGACTG	0	TCCG	1-YTCCGKCNNNNNVNN	1440245
3121481	DDE_RS14370	Dde_3128	5mC	+	12	5	0	0	1	18	0.67	NC_007519.1:3121481	NC_007519.1:3121481-+	C	GCCCGTCCGCTCCGGTGAAAAAGG	0	TCCG	1-YTCCGKCNNNNNVNN	1441012
3122821	DDE_RS14375	Dde_3129	5mC	+	12	3	0	0	0	15	0.8	NC_007519.1:3122821	NC_007519.1:3122821-+	C	TCCGGCCTTATCCGGCACATGGTG	0	TCCG	1-YTCCGKCNNNNNVNN	1441611
3122859	DDE_RS14375	Dde_3129	5mC	+	10	7	0	0	0	17	0.59	NC_007519.1:3122859	NC_007519.1:3122859-+	C	AAATATCCACTCCGGCCCGTCCGG	0	TCCG	1-YTCCGKCNNNNNVNN	1441624
3122868	DDE_RS14375	Dde_3129	5mC	+	11	5	0	0	0	16	0.69	NC_007519.1:3122868	NC_007519.1:3122868-+	C	CTCCGGCCCGTCCGGCTATGCGGC	0	TCCG	1-YTCCGKCNNNNNVNN	1441631
3125116	DDE_RS14395	Dde_3134	5mC	+	12	6	0	0	2	20	0.6	NC_007519.1:3125116	NC_007519.1:3125116-+	C	TCATCTTTCATCCGTTCCATGTGC	0	TCCG	1-YTCCGKCNNNNNVNN	1442653
3132681	DDE_RS18650	Dde_3142	5mC	+	17	5	0	0	0	22	0.77	NC_007519.1:3132681	NC_007519.1:3132681-+	C	CGATGTGCGCTCCGGCACTCTGGC	0	TCCG	1-YTCCGKCNNNNNVNN	1446047
3135035	DDE_RS14455	Dde_3148	5mC	+	16	9	0	0	0	25	0.64	NC_007519.1:3135035	NC_007519.1:3135035-+	C	ACTTGTCGAATCCGGCAAGCTGGA	0	TCCG	1-YTCCGKCNNNNNVNN	1446832
3141643	DDE_RS14485	Dde_3154	5mC	+	11	9	0	0	0	20	0.55	NC_007519.1:3141643	NC_007519.1:3141643--	G	AGATGCCATGCCGGAATCGTACAA	0	TCCG	1-YTCCGKCNNNNNVNN	1449768
3153759	DDE_RS14540	Dde_3165	5mC	+	13	9	0	0	2	24	0.54	NC_007519.1:3153759	NC_007519.1:3153759-+	C	ATCCGTATGATCCGGCAGAAATGG	0	TCCG	1-YTCCGKCNNNNNVNN	1455354

## Sheet: 30µM
Common methylation positions identified in both 0 µM and 30 µM
Position bc03		old_locus_tag	Modification	Strand	Modified_bases	Unmodified_bases	Other_mod_base	Modification_below_threshold	Other_bases	Total_coverage	PM_CuB	SNP_Position	SNP_Position_Strand	RefBase	Sequence	site_strand	motif	motif_raw
7013	Dde_0004	Dde_0004	5mC	-	11	7	0	0	0	18	0.61	NC_007519.1:7013	NC_007519.1:7013--	G	CCGTGAATTCACGGAAGAAAAGTA	NC_007519.1:7013-	TCCG	1-YTCCGKCNNNNNVNN
9815	Dde_0009	Dde_0009	5mC	+	8	4	0	0	0	12	0.67	NC_007519.1:9815	NC_007519.1:9815-+	C	TTATGCGTTGTCCGGCCGTAAGCG	NC_007519.1:9815+	TCCG	1-YTCCGKCNNNNNVNN
10608	Dde_0011	Dde_0011	5mC	-	10	2	0	0	2	14	0.71	NC_007519.1:10608	NC_007519.1:10608--	G	GAAGCGACAGCCGGAGTGATGCGG	NC_007519.1:10608-	TCCG	1-YTCCGKCNNNNNVNN
11469	Dde_0011	Dde_0011	5mC	-	10	7	0	0	1	18	0.56	NC_007519.1:11469	NC_007519.1:11469--	G	ATGCGGCAGGCCGGAAAACGCAAT	NC_007519.1:11469-	TCCG	1-YTCCGKCNNNNNVNN
12835	Dde_0012	Dde_0012	5mC	+	8	3	0	0	1	12	0.67	NC_007519.1:12835	NC_007519.1:12835-+	C	CAAGTTCCTTTCCGATGACGAGCG	NC_007519.1:12835+	TCCG	1-YTCCGKCNNNNNVNN
18374	Dde_0020	Dde_0020	5mC	+	8	5	0	0	0	13	0.62	NC_007519.1:18374	NC_007519.1:18374-+	C	ATGGCCGCTCTCCGTGTTTCGTCA	NC_007519.1:18374+	TCCG	1-YTCCGKCNNNNNVNN
23202	Dde_0028	Dde_0028	5mC	+	10	5	0	0	1	16	0.62	NC_007519.1:23202	NC_007519.1:23202-+	C	CCAGTCCTTTTCCGTAGTCGGAAA	NC_007519.1:23202+	TCCG	1-YTCCGKCNNNNNVNN
24057	Dde_0029	Dde_0029	5mC	+	13	3	0	0	0	16	0.81	NC_007519.1:24057	NC_007519.1:24057-+	C	TGCGGGCATGTCCGGCTGTCAGCG	NC_007519.1:24057+	TCCG	1-YTCCGKCNNNNNVNN
32234	Dde_0039	Dde_0039	5mC	-	9	6	0	0	1	16	0.56	NC_007519.1:32234	NC_007519.1:32234--	G	TCCTGCGTTGCCGGATTGTTCCAC	NC_007519.1:32234-	TCCG	1-YTCCGKCNNNNNVNN
33560	Dde_0042	Dde_0042	5mC	-	10	5	0	0	0	15	0.67	NC_007519.1:33560	NC_007519.1:33560--	G	TACTCTCTTGCCGGATACCGTTTT	NC_007519.1:33560-	TCCG	1-YTCCGKCNNNNNVNN
34486	Dde_0042	Dde_0042	5mC	-	6	4	0	0	2	12	0.5	NC_007519.1:34486	NC_007519.1:34486--	G	TTTTCATCTGCCGGAATCGTCATT	NC_007519.1:34486-	TCCG	1-YTCCGKCNNNNNVNN
35189	Dde_0044	Dde_0044	5mC	-	10	4	0	0	3	17	0.59	NC_007519.1:35189	NC_007519.1:35189--	G	GCAGGCAGAGTCGGAAGTGGCCGC	NC_007519.1:35189-	TCCG	1-YTCCGKCNNNNNVNN
39135	Dde_0048	Dde_0048	5mC	-	16	0	0	0	1	17	0.94	NC_007519.1:39135	NC_007519.1:39135--	G	GTCCATGGAGACGGAATCAGGCAC	NC_007519.1:39135-	TCCG	1-YTCCGKCNNNNNVNN
40399	Dde_0050	Dde_0050	5mC	-	15	2	0	0	0	17	0.88	NC_007519.1:40399	NC_007519.1:40399--	G	CAGGTGGCAAACGGAGTGGTGGAC	NC_007519.1:40399-	TCCG	1-YTCCGKCNNNNNVNN
42460	Dde_0054	Dde_0054	5mC	-	6	4	0	0	2	12	0.5	NC_007519.1:42460	NC_007519.1:42460--	G	TGAGCCGACACCGGAAAGCTTGAA	NC_007519.1:42460-	TCCG	1-YTCCGKCNNNNNVNN
42866	Dde_0054	Dde_0054	5mC	-	14	4	0	0	0	18	0.78	NC_007519.1:42866	NC_007519.1:42866--	G	ATGTAGTTTGCCGGATCTTCTGCC	NC_007519.1:42866-	TCCG	1-YTCCGKCNNNNNVNN
43939	Dde_0054	Dde_0054	5mC	-	11	3	0	0	0	14	0.79	NC_007519.1:43939	NC_007519.1:43939--	G	GCCTCCCGTGCCGGAAGGCTCCAC	NC_007519.1:43939-	TCCG	1-YTCCGKCNNNNNVNN
45896	Dde_0056	Dde_0056	5mC	-	12	4	0	0	0	16	0.75	NC_007519.1:45896	NC_007519.1:45896--	G	ATGCCGATGACCGGAATGCTGACA	NC_007519.1:45896-	TCCG	1-YTCCGKCNNNNNVNN
46995	Dde_0057	Dde_0057	5mC	-	11	6	0	0	1	18	0.61	NC_007519.1:46995	NC_007519.1:46995--	G	ATGCTTTCAAACGGATAGCATCCG	NC_007519.1:46995-	TCCG	1-YTCCGKCNNNNNVNN
50917	Dde_0059	Dde_0059	5mC	-	11	4	0	0	2	17	0.65	NC_007519.1:50917	NC_007519.1:50917--	G	GAATGGCCGAACGGATTTTGCTCA	NC_007519.1:50917-	TCCG	1-YTCCGKCNNNNNVNN
51279	Dde_0060	Dde_0060	5mC	-	8	5	0	0	1	14	0.57	NC_007519.1:51279	NC_007519.1:51279--	G	CAGCTGGAAGACGGAGCTGTCAAA	NC_007519.1:51279-	TCCG	1-YTCCGKCNNNNNVNN
61777	Dde_0070	Dde_0070	5mC	-	11	6	0	0	1	18	0.61	NC_007519.1:61777	NC_007519.1:61777--	G	TTTTTTTCTGACGGAGCCGCAGCT	NC_007519.1:61777-	TCCG	1-YTCCGKCNNNNNVNN
63529	Dde_0074	Dde_0074	5mC	-	12	4	0	0	1	17	0.71	NC_007519.1:63529	NC_007519.1:63529--	G	GCGTTGTTGGCCGGATAGGTGACG	NC_007519.1:63529-	TCCG	1-YTCCGKCNNNNNVNN
63552	Dde_0074	Dde_0074	5mC	-	14	2	0	0	2	18	0.78	NC_007519.1:63552	NC_007519.1:63552--	G	GGGGCCGGGAACGGAGACATGCCA	NC_007519.1:63552-	TCCG	1-YTCCGKCNNNNNVNN
64924	Dde_0075	Dde_0075	5mC	-	10	8	0	0	0	18	0.56	NC_007519.1:64924	NC_007519.1:64924--	G	CACATACACGACGGAACGCGCACC	NC_007519.1:64924-	TCCG	1-YTCCGKCNNNNNVNN
65565	Dde_0076	Dde_0076	5mC	-	11	6	0	0	2	19	0.58	NC_007519.1:65565	NC_007519.1:65565--	G	CAGCAGGGCCACGGAATAGGTGCC	NC_007519.1:65565-	TCCG	1-YTCCGKCNNNNNVNN
66317	Dde_0076	Dde_0076	5mC	-	10	5	0	0	2	17	0.59	NC_007519.1:66317	NC_007519.1:66317--	G	GCCGCGAGTATCGGATATGGGTCT	NC_007519.1:66317-	TCCG	1-YTCCGKCNNNNNVNN
67421	Dde_0077	Dde_0077	5mC	-	11	8	0	0	0	19	0.58	NC_007519.1:67421	NC_007519.1:67421--	G	AAAAAGCTGGGCGGAAGCTATTGC	NC_007519.1:67421-	TCCG	1-YTCCGKCNNNNNVNN
67532	Dde_0077	Dde_0077	5mC	-	12	3	0	0	0	15	0.8	NC_007519.1:67532	NC_007519.1:67532--	G	GCGCGGCTGGCCGGAGTGGACGGC	NC_007519.1:67532-	TCCG	1-YTCCGKCNNNNNVNN
68242	Dde_0079	Dde_0079	5mC	-	9	5	0	0	1	15	0.6	NC_007519.1:68242	NC_007519.1:68242--	G	CCCTCTGCTGACGGATTTTTCGGC	NC_007519.1:68242-	TCCG	1-YTCCGKCNNNNNVNN
68902	Dde_0079	Dde_0079	5mC	-	13	2	0	0	0	15	0.87	NC_007519.1:68902	NC_007519.1:68902--	G	AGGCCGTCTGCCGGATTACTGCAT	NC_007519.1:68902-	TCCG	1-YTCCGKCNNNNNVNN
70404	Dde_R0001	Dde_R0001	5mC	-	11	4	0	0	1	16	0.69	NC_007519.1:70404	NC_007519.1:70404--	G	CAAGCGTTAATCGGAATCACTGGG	NC_007519.1:70404-	TCCG	1-YTCCGKCNNNNNVNN
71185	Dde_R0001	Dde_R0001	5mC	-	13	2	0	0	1	16	0.81	NC_007519.1:71185	NC_007519.1:71185--	G	CTGCATGAAGTCGGAATCGCTAGT	NC_007519.1:71185-	TCCG	1-YTCCGKCNNNNNVNN
77751	Dde_0084	Dde_0084	5mC	-	8	6	0	0	2	16	0.5	NC_007519.1:77751	NC_007519.1:77751--	G	ATACTTGTAATCGGAACAGAACCG	NC_007519.1:77751-	TCCG	1-YTCCGKCNNNNNVNN
78017	Dde_0084	Dde_0084	5mC	-	9	6	0	0	2	17	0.53	NC_007519.1:78017	NC_007519.1:78017--	G	CCGCTGGTCGCCGGAACTTGACCG	NC_007519.1:78017-	TCCG	1-YTCCGKCNNNNNVNN
78520	Dde_0085	Dde_0085	5mC	-	8	4	0	0	0	12	0.67	NC_007519.1:78520	NC_007519.1:78520--	G	TTGAGAATTATCGGAGTATGGAGC	NC_007519.1:78520-	TCCG	1-YTCCGKCNNNNNVNN
79123	Dde_0085	Dde_0085	5mC	-	10	4	0	0	2	16	0.62	NC_007519.1:79123	NC_007519.1:79123--	G	AAAGCAATCCACGGAACCAGCAGC	NC_007519.1:79123-	TCCG	1-YTCCGKCNNNNNVNN
80264	Dde_0086	Dde_0086	5mC	-	11	8	0	0	2	21	0.52	NC_007519.1:80264	NC_007519.1:80264--	G	GGCCTCAGGAACGGATAATAACCG	NC_007519.1:80264-	TCCG	1-YTCCGKCNNNNNVNN
80480	Dde_0087	Dde_0087	5mC	-	13	3	0	0	0	16	0.81	NC_007519.1:80480	NC_007519.1:80480--	G	GTGGAAAAGGCCGGAAGCGGGGGG	NC_007519.1:80480-	TCCG	1-YTCCGKCNNNNNVNN
80930	Dde_0087	Dde_0087	5mC	-	10	6	0	0	0	16	0.62	NC_007519.1:80930	NC_007519.1:80930--	G	AGGTGGATGTCCGGAAAGCTTCTG	NC_007519.1:80930-	TCCG	1-YTCCGKCNNNNNVNN
80952	Dde_0087	Dde_0087	5mC	-	13	4	0	0	0	17	0.76	NC_007519.1:80952	NC_007519.1:80952--	G	TGATAAATTGCCGGATGGTTTCCG	NC_007519.1:80952-	TCCG	1-YTCCGKCNNNNNVNN
83390	Dde_0090	Dde_0090	5mC	-	11	7	0	0	0	18	0.61	NC_007519.1:83390	NC_007519.1:83390--	G	GCTGCGCAGGGCGGAAAGACGCTG	NC_007519.1:83390-	TCCG	1-YTCCGKCNNNNNVNN
84336	Dde_0092	Dde_0092	5mC	-	10	6	0	0	1	17	0.59	NC_007519.1:84336	NC_007519.1:84336--	G	GGGTTTGTCATCGGAGTGGATGCC	NC_007519.1:84336-	TCCG	1-YTCCGKCNNNNNVNN
84387	Dde_0092	Dde_0092	5mC	-	10	3	0	0	3	16	0.62	NC_007519.1:84387	NC_007519.1:84387--	G	GTGGACATAGCCGGAGGGCACGCC	NC_007519.1:84387-	TCCG	1-YTCCGKCNNNNNVNN
90211	Dde_0099	Dde_0099	5mC	-	6	4	0	0	0	10	0.6	NC_007519.1:90211	NC_007519.1:90211--	G	TTCCAGCTGACCGGAAACGGTCAG	NC_007519.1:90211-	TCCG	1-YTCCGKCNNNNNVNN
91710	Dde_0102	Dde_0102	5mC	-	8	7	0	0	0	15	0.53	NC_007519.1:91710	NC_007519.1:91710--	G	GAAAACCCCAACGGAACGTTTCTG	NC_007519.1:91710-	TCCG	1-YTCCGKCNNNNNVNN
92247	Dde_0102	Dde_0102	5mC	-	15	2	0	0	0	17	0.88	NC_007519.1:92247	NC_007519.1:92247--	G	GCGGGCATCAACGGATCGGGCAAG	NC_007519.1:92247-	TCCG	1-YTCCGKCNNNNNVNN
93167	Dde_0102	Dde_0102	5mC	-	10	5	0	0	0	15	0.67	NC_007519.1:93167	NC_007519.1:93167--	G	GCATACGCTGTCGGACCTGACCGA	NC_007519.1:93167-	TCCG	1-YTCCGKCNNNNNVNN
99462	Dde_0108	Dde_0108	5mC	-	12	3	0	0	1	16	0.75	NC_007519.1:99462	NC_007519.1:99462--	G	GGCACCTCCTACGGAAAATATCAG	NC_007519.1:99462-	TCCG	1-YTCCGKCNNNNNVNN
106340	Dde_0113	Dde_0113	5mC	-	9	7	0	0	1	17	0.53	NC_007519.1:106340	NC_007519.1:106340--	G	GATATCGTATACGGATTTACCCAG	NC_007519.1:106340-	TCCG	1-YTCCGKCNNNNNVNN
108145	Dde_0115	Dde_0115	5mC	-	14	4	0	0	0	18	0.78	NC_007519.1:108145	NC_007519.1:108145--	G	CAGCCGTGAAACGGAAATTGAAAT	NC_007519.1:108145-	TCCG	1-YTCCGKCNNNNNVNN
111282	Dde_0119	Dde_0119	5mC	+	12	6	0	0	1	19	0.63	NC_007519.1:111282	NC_007519.1:111282-+	C	TGAAGTCCTTTCCGGCAGGGCGGA	NC_007519.1:111282+	TCCG	1-YTCCGKCNNNNNVNN
112050	Dde_0120	Dde_0120	5mC	+	13	5	0	0	0	18	0.72	NC_007519.1:112050	NC_007519.1:112050-+	C	CGCCTCCTGCTCCGGCCAGATACC	NC_007519.1:112050+	TCCG	1-YTCCGKCNNNNNVNN
112472	Dde_0120	Dde_0120	5mC	-	6	4	0	0	0	10	0.6	NC_007519.1:112472	NC_007519.1:112472--	G	CTTTGTTTACACGGACTTCACCCT	NC_007519.1:112472-	TCCG	1-YTCCGKCNNNNNVNN
114120	Dde_0121	Dde_0121	5mC	-	10	5	0	0	0	15	0.67	NC_007519.1:114120	NC_007519.1:114120--	G	GGTATTCAGGGCGGAACGGGCAGC	NC_007519.1:114120-	TCCG	1-YTCCGKCNNNNNVNN
114327	Dde_0121	Dde_0121	5mC	-	8	5	0	0	0	13	0.62	NC_007519.1:114327	NC_007519.1:114327--	G	GGCATCGGCAACGGAAGGCAGTAC	NC_007519.1:114327-	TCCG	1-YTCCGKCNNNNNVNN
116224	Dde_0123	Dde_0123	5mC	+	12	4	0	0	0	16	0.75	NC_007519.1:116224	NC_007519.1:116224-+	C	CATGGACAACTCCGGCCAGAGGCA	NC_007519.1:116224+	TCCG	1-YTCCGKCNNNNNVNN
118234	Dde_0126	Dde_0126	5mC	-	8	3	0	0	0	11	0.73	NC_007519.1:118234	NC_007519.1:118234--	G	GAGCAGACTCTCGGAGCGCGTGAA	NC_007519.1:118234-	TCCG	1-YTCCGKCNNNNNVNN
118821	Dde_0127	Dde_0127	5mC	-	6	3	0	0	1	10	0.6	NC_007519.1:118821	NC_007519.1:118821--	G	AGCACATCGGCCGGAACCGGACCT	NC_007519.1:118821-	TCCG	1-YTCCGKCNNNNNVNN
118936	Dde_0127	Dde_0127	5mC	+	7	4	0	0	1	12	0.58	NC_007519.1:118936	NC_007519.1:118936-+	C	GCGGATTGACTCCGGCCACTGCCA	NC_007519.1:118936+	TCCG	1-YTCCGKCNNNNNVNN
120233	Dde_0128	Dde_0128	5mC	-	5	3	0	0	1	9	0.56	NC_007519.1:120233	NC_007519.1:120233--	G	CGGGCCGCCACCGGAGCGGCAAGT	NC_007519.1:120233-	TCCG	1-YTCCGKCNNNNNVNN
120498	Dde_0128	Dde_0128	5mC	+	12	3	0	0	0	15	0.8	NC_007519.1:120498	NC_007519.1:120498-+	C	CAGGGTCCGCTCCGATGGAGGTGC	NC_007519.1:120498+	TCCG	1-YTCCGKCNNNNNVNN
121273	Dde_0129	Dde_0129	5mC	-	6	5	0	0	1	12	0.5	NC_007519.1:121273	NC_007519.1:121273--	G	AAGGCGAAAAACGGAATGGTAATG	NC_007519.1:121273-	TCCG	1-YTCCGKCNNNNNVNN
122681	Dde_0130	Dde_0130	5mC	-	8	5	0	0	0	13	0.62	NC_007519.1:122681	NC_007519.1:122681--	G	CCATGTCCCGCCGGATTGTTCCCA	NC_007519.1:122681-	TCCG	1-YTCCGKCNNNNNVNN
127290	Dde_0136	Dde_0136	5mC	-	8	4	0	0	0	12	0.67	NC_007519.1:127290	NC_007519.1:127290--	G	CATCACATAAACGGACAACGGCAG	NC_007519.1:127290-	TCCG	1-YTCCGKCNNNNNVNN
130401	Dde_0139	Dde_0139	5mC	-	7	6	0	0	1	14	0.5	NC_007519.1:130401	NC_007519.1:130401--	G	TGCCGCGGTACCGGATGGTGCCGC	NC_007519.1:130401-	TCCG	1-YTCCGKCNNNNNVNN
130791	Dde_0139	Dde_0139	5mC	-	8	5	0	0	0	13	0.62	NC_007519.1:130791	NC_007519.1:130791--	G	CCTTGAGCTTGCGGAAAACATCAA	NC_007519.1:130791-	TCCG	1-YTCCGKCNNNNNVNN
132568	Dde_0141	Dde_0141	5mC	-	14	7	0	0	0	21	0.67	NC_007519.1:132568	NC_007519.1:132568--	G	CGGCCATCTGGCGGATAAGGTCGT	NC_007519.1:132568-	TCCG	1-YTCCGKCNNNNNVNN
134693	Dde_0145	Dde_0145	5mC	-	8	6	0	0	1	15	0.53	NC_007519.1:134693	NC_007519.1:134693--	G	GACGGCAGTGCCGGAATTGATGCC	NC_007519.1:134693-	TCCG	1-YTCCGKCNNNNNVNN
135223	Dde_0146	Dde_0146	5mC	-	8	4	0	0	0	12	0.67	NC_007519.1:135223	NC_007519.1:135223--	G	GTGTGGGAAGCCGGAGTGCGCTCC	NC_007519.1:135223-	TCCG	1-YTCCGKCNNNNNVNN
139205	Dde_0152	Dde_0152	5mC	-	7	4	0	0	1	12	0.58	NC_007519.1:139205	NC_007519.1:139205--	G	AAGGATGTGGTCGGACAGGCCCAG	NC_007519.1:139205-	TCCG	1-YTCCGKCNNNNNVNN
142118	Dde_0154	Dde_0154	5mC	-	8	6	0	0	0	14	0.57	NC_007519.1:142118	NC_007519.1:142118--	G	ATGCAGCAGACCGGAAACCGCAAG	NC_007519.1:142118-	TCCG	1-YTCCGKCNNNNNVNN
142207	Dde_0155	Dde_0155	5mC	+	10	9	0	0	0	19	0.53	NC_007519.1:142207	NC_007519.1:142207-+	C	TGAGCTACAGTCCGTTGGCGGTGA	NC_007519.1:142207+	TCCG	1-YTCCGKCNNNNNVNN
144405	Dde_0157	Dde_0157	5mC	-	11	3	0	0	1	15	0.73	NC_007519.1:144405	NC_007519.1:144405--	G	TCCTCTTCTGCCGGAGCGCTGTGC	NC_007519.1:144405-	TCCG	1-YTCCGKCNNNNNVNN
144637	Dde_0157	Dde_0157	5mC	-	8	2	0	0	1	11	0.73	NC_007519.1:144637	NC_007519.1:144637--	G	CTTCATGGTATCGGAAGGCTTCGC	NC_007519.1:144637-	TCCG	1-YTCCGKCNNNNNVNN
145079	Dde_0158	Dde_0158	5mC	-	9	6	0	0	1	16	0.56	NC_007519.1:145079	NC_007519.1:145079--	G	GCCACGGCGGCCGGAGCCGGTGCG	NC_007519.1:145079-	TCCG	1-YTCCGKCNNNNNVNN
151599	Dde_0167	Dde_0167	5mC	-	10	7	0	0	0	17	0.59	NC_007519.1:151599	NC_007519.1:151599--	G	GATATAGGCACCGGAGTTTACCGC	NC_007519.1:151599-	TCCG	1-YTCCGKCNNNNNVNN
154130	Dde_0171	Dde_0171	5mC	-	10	2	0	0	1	13	0.77	NC_007519.1:154130	NC_007519.1:154130--	G	GTCCTGAAAGCCGGAGAATTTGAG	NC_007519.1:154130-	TCCG	1-YTCCGKCNNNNNVNN
154850	Dde_0171	Dde_0171	5mC	-	9	4	0	0	1	14	0.64	NC_007519.1:154850	NC_007519.1:154850--	G	CAGCAGCACCACGGATTTGAGCGG	NC_007519.1:154850-	TCCG	1-YTCCGKCNNNNNVNN
155161	Dde_0171	Dde_0171	5mC	-	7	3	0	0	0	10	0.7	NC_007519.1:155161	NC_007519.1:155161--	G	GCTCGTAAAAACGGAAAATACCGC	NC_007519.1:155161-	TCCG	1-YTCCGKCNNNNNVNN
156683	Dde_0173	Dde_0173	5mC	-	7	2	0	0	0	9	0.78	NC_007519.1:156683	NC_007519.1:156683--	G	AGGCACGATGCCGGAGTGGGGCTG	NC_007519.1:156683-	TCCG	1-YTCCGKCNNNNNVNN
157259	Dde_0173	Dde_0173	5mC	-	7	4	0	0	0	11	0.64	NC_007519.1:157259	NC_007519.1:157259--	G	ATGCTGATGAACGGAATACCGCAG	NC_007519.1:157259-	TCCG	1-YTCCGKCNNNNNVNN
158029	Dde_0173	Dde_0173	5mC	-	9	2	0	0	0	11	0.82	NC_007519.1:158029	NC_007519.1:158029--	G	GCGCAGTTTGCCGGACTGTTCTTC	NC_007519.1:158029-	TCCG	1-YTCCGKCNNNNNVNN
161804	Dde_0176	Dde_0176	5mC	-	11	7	0	0	0	18	0.61	NC_007519.1:161804	NC_007519.1:161804--	G	CGCTTCCAGGGCGGAAACAACGCG	NC_007519.1:161804-	TCCG	1-YTCCGKCNNNNNVNN
161909	Dde_0176	Dde_0176	5mC	-	12	4	0	0	2	18	0.67	NC_007519.1:161909	NC_007519.1:161909--	G	CTTATCGGCAACGGAGTGGTGCTG	NC_007519.1:161909-	TCCG	1-YTCCGKCNNNNNVNN
165530	Dde_0179	Dde_0179	5mC	-	10	9	0	0	0	19	0.53	NC_007519.1:165530	NC_007519.1:165530--	G	ATGCCGCCGAACGGAATAATCCGC	NC_007519.1:165530-	TCCG	1-YTCCGKCNNNNNVNN
165643	Dde_0179	Dde_0179	5mC	-	9	8	0	0	0	17	0.53	NC_007519.1:165643	NC_007519.1:165643--	G	GGGACTGCTGCCGGAGGCACGTAC	NC_007519.1:165643-	TCCG	1-YTCCGKCNNNNNVNN
168272	Dde_0182	Dde_0182	5mC	-	15	5	0	0	2	22	0.68	NC_007519.1:168272	NC_007519.1:168272--	G	TTTGTCTTCCACGGAAAAGGGCAG	NC_007519.1:168272-	TCCG	1-YTCCGKCNNNNNVNN
170246	Dde_0184	Dde_0184	5mC	-	13	10	0	0	2	25	0.52	NC_007519.1:170246	NC_007519.1:170246--	G	TTTCTGCCCGCCGGAAAGCTCGGC	NC_007519.1:170246-	TCCG	1-YTCCGKCNNNNNVNN
170508	Dde_0184	Dde_0184	5mC	-	14	6	0	0	1	21	0.67	NC_007519.1:170508	NC_007519.1:170508--	G	CCGCTGTCCGGCGGAATGAGATAG	NC_007519.1:170508-	TCCG	1-YTCCGKCNNNNNVNN
170594	Dde_0184	Dde_0184	5mC	-	18	6	0	0	0	24	0.75	NC_007519.1:170594	NC_007519.1:170594--	G	ACCCTTGTTGACGGAAAGGGTGAC	NC_007519.1:170594-	TCCG	1-YTCCGKCNNNNNVNN
173799	Dde_0188	Dde_0188	5mC	-	11	8	0	0	0	19	0.58	NC_007519.1:173799	NC_007519.1:173799--	G	TGGATGGGAAACGGATAGCTGGGA	NC_007519.1:173799-	TCCG	1-YTCCGKCNNNNNVNN
174218	Dde_0188	Dde_0188	5mC	-	11	7	0	0	2	20	0.55	NC_007519.1:174218	NC_007519.1:174218--	G	GTGCTGTATGACGGAACGGCCGAC	NC_007519.1:174218-	TCCG	1-YTCCGKCNNNNNVNN
174679	Dde_0189	Dde_0189	5mC	-	17	3	0	0	0	20	0.85	NC_007519.1:174679	NC_007519.1:174679--	G	ATGACATAGGTCGGAACAGCCATG	NC_007519.1:174679-	TCCG	1-YTCCGKCNNNNNVNN
174892	Dde_0189	Dde_0189	5mC	-	13	5	0	0	0	18	0.72	NC_007519.1:174892	NC_007519.1:174892--	G	TGGTTGCCCAGCGGAATGCCTGCA	NC_007519.1:174892-	TCCG	1-YTCCGKCNNNNNVNN
175617	Dde_0189	Dde_0189	5mC	-	18	1	0	0	1	20	0.9	NC_007519.1:175617	NC_007519.1:175617--	G	GTCCTCCCAGCCGGAGGTGGAAGT	NC_007519.1:175617-	TCCG	1-YTCCGKCNNNNNVNN
177732	Dde_0193	Dde_0193	5mC	-	14	5	0	0	1	20	0.7	NC_007519.1:177732	NC_007519.1:177732--	G	TCTCCCGTGGCCGGATCGGGGGCG	NC_007519.1:177732-	TCCG	1-YTCCGKCNNNNNVNN
178088	Dde_0193	Dde_0193	5mC	-	15	3	0	0	0	18	0.83	NC_007519.1:178088	NC_007519.1:178088--	G	GACAAGCGGCACGGAAAGCATACA	NC_007519.1:178088-	TCCG	1-YTCCGKCNNNNNVNN
178125	Dde_0193	Dde_0193	5mC	-	9	5	0	0	2	16	0.56	NC_007519.1:178125	NC_007519.1:178125--	G	TTGCCCATGGCCGGAATAAGTGCG	NC_007519.1:178125-	TCCG	1-YTCCGKCNNNNNVNN
178503	Dde_0193	Dde_0193	5mC	-	9	6	0	0	0	15	0.6	NC_007519.1:178503	NC_007519.1:178503--	G	CCCAGCTCCACCGGACGGAATGTT	NC_007519.1:178503-	TCCG	1-YTCCGKCNNNNNVNN
178507	Dde_0193	Dde_0193	5mC	-	12	5	0	0	0	17	0.71	NC_007519.1:178507	NC_007519.1:178507--	G	GCTCCACCGGACGGAATGTTTCCA	NC_007519.1:178507-	TCCG	1-YTCCGKCNNNNNVNN
181643	Dde_0197	Dde_0197	5mC	-	6	4	0	0	1	11	0.55	NC_007519.1:181643	NC_007519.1:181643--	G	GGAAATCCGGCCGGAGTCATGGAT	NC_007519.1:181643-	TCCG	1-YTCCGKCNNNNNVNN
182724	Dde_0201	Dde_0201	5mC	+	9	6	0	0	0	15	0.6	NC_007519.1:182724	NC_007519.1:182724-+	C	TTTATGTGGCTCCGGCCATGAACA	NC_007519.1:182724+	TCCG	1-YTCCGKCNNNNNVNN
183518	Dde_0202	Dde_0202	5mC	-	8	4	0	0	0	12	0.67	NC_007519.1:183518	NC_007519.1:183518--	G	TTCTGGGCGGCCGGAGTTTTCGTT	NC_007519.1:183518-	TCCG	1-YTCCGKCNNNNNVNN
184241	Dde_0203	Dde_0203	5mC	-	11	2	0	0	1	14	0.79	NC_007519.1:184241	NC_007519.1:184241--	G	TGGCTGGAGAACGGAAACTGCAGG	NC_007519.1:184241-	TCCG	1-YTCCGKCNNNNNVNN
184971	Dde_0205	Dde_0205	5mC	-	13	0	0	0	0	13	1	NC_007519.1:184971	NC_007519.1:184971--	G	CCCCTTATTGCCGGAACCAGCCAG	NC_007519.1:184971-	TCCG	1-YTCCGKCNNNNNVNN
185114	Dde_0205	Dde_0205	5mC	-	7	5	0	0	0	12	0.58	NC_007519.1:185114	NC_007519.1:185114--	G	CCGGCAGTGGTCGGAACATATGCG	NC_007519.1:185114-	TCCG	1-YTCCGKCNNNNNVNN
187079	Dde_0208	Dde_0208	5mC	-	5	3	0	0	1	9	0.56	NC_007519.1:187079	NC_007519.1:187079--	G	TTTGATCATGCCGGAAAGCGACCA	NC_007519.1:187079-	TCCG	1-YTCCGKCNNNNNVNN
188845	Dde_0209	Dde_0209	5mC	-	8	1	0	0	0	9	0.89	NC_007519.1:188845	NC_007519.1:188845--	G	GAATCCGGCATCGGAATCGTCCTG	NC_007519.1:188845-	TCCG	1-YTCCGKCNNNNNVNN
191800	Dde_0211	Dde_0211	5mC	-	6	4	0	0	0	10	0.6	NC_007519.1:191800	NC_007519.1:191800--	G	CCCACAGCGAGCGGACGGACGGAA	NC_007519.1:191800-	TCCG	1-YTCCGKCNNNNNVNN
191804	Dde_0211	Dde_0211	5mC	-	8	2	0	0	0	10	0.8	NC_007519.1:191804	NC_007519.1:191804--	G	CAGCGAGCGGACGGACGGAACGGT	NC_007519.1:191804-	TCCG	1-YTCCGKCNNNNNVNN
191808	Dde_0211	Dde_0211	5mC	-	5	4	0	0	0	9	0.56	NC_007519.1:191808	NC_007519.1:191808--	G	GAGCGGACGGACGGAACGGTTTCC	NC_007519.1:191808-	TCCG	1-YTCCGKCNNNNNVNN
193968	Dde_0212	Dde_0212	5mC	-	6	3	0	0	0	9	0.67	NC_007519.1:193968	NC_007519.1:193968--	G	TATGGAAGAGACGGAGTTCGACGT	NC_007519.1:193968-	TCCG	1-YTCCGKCNNNNNVNN
194100	Dde_0212	Dde_0212	5mC	-	6	3	0	0	0	9	0.67	NC_007519.1:194100	NC_007519.1:194100--	G	GCATGCGGCTACGGAAAGCCGCTG	NC_007519.1:194100-	TCCG	1-YTCCGKCNNNNNVNN
195107	Dde_0213	Dde_0213	5mC	+	7	5	0	0	0	12	0.58	NC_007519.1:195107	NC_007519.1:195107-+	C	AAAGCACCTCTCCGGCATGGGGGT	NC_007519.1:195107+	TCCG	1-YTCCGKCNNNNNVNN
195521	Dde_0214	Dde_0214	5mC	+	9	4	0	0	1	14	0.64	NC_007519.1:195521	NC_007519.1:195521-+	C	AAAGGTGAAATCCGTTTTCCAGCG	NC_007519.1:195521+	TCCG	1-YTCCGKCNNNNNVNN
195677	Dde_0214	Dde_0214	5mC	-	11	4	0	0	0	15	0.73	NC_007519.1:195677	NC_007519.1:195677--	G	TATGAAGTTGCCGGAATTGACCTC	NC_007519.1:195677-	TCCG	1-YTCCGKCNNNNNVNN
196587	Dde_0215	Dde_0215	5mC	-	12	2	0	0	2	16	0.75	NC_007519.1:196587	NC_007519.1:196587--	G	TGGTGGCATACCGGACGGGAGCTG	NC_007519.1:196587-	TCCG	1-YTCCGKCNNNNNVNN
196754	Dde_0215	Dde_0215	5mC	-	12	4	0	0	1	17	0.71	NC_007519.1:196754	NC_007519.1:196754--	G	CGGTGCTGTGCCGGAGAATCTGCG	NC_007519.1:196754-	TCCG	1-YTCCGKCNNNNNVNN
197052	Dde_0215	Dde_0215	5mC	-	9	9	0	0	0	18	0.5	NC_007519.1:197052	NC_007519.1:197052--	G	CATGCGCAGGCCGGAGAAGTCACC	NC_007519.1:197052-	TCCG	1-YTCCGKCNNNNNVNN
197372	Dde_0215	Dde_0215	5mC	-	17	0	0	0	0	17	1	NC_007519.1:197372	NC_007519.1:197372--	G	CAACGGCAGCACGGACGGAGCACA	NC_007519.1:197372-	TCCG	1-YTCCGKCNNNNNVNN
201374	Dde_0218	Dde_0218	5mC	-	9	3	0	0	3	15	0.6	NC_007519.1:201374	NC_007519.1:201374--	G	TGCGCAGCAACCGGAGGCCGCCCG	NC_007519.1:201374-	TCCG	1-YTCCGKCNNNNNVNN
208091	Dde_0225	Dde_0225	5mC	-	11	2	0	0	0	13	0.85	NC_007519.1:208091	NC_007519.1:208091--	G	CCACATCGGGACGGAGGGCAAGGA	NC_007519.1:208091-	TCCG	1-YTCCGKCNNNNNVNN
208824	Dde_0225	Dde_0225	5mC	-	11	9	0	0	0	20	0.55	NC_007519.1:208824	NC_007519.1:208824--	G	CAGCCGGGTGTCGGATGTAAGCAG	NC_007519.1:208824-	TCCG	1-YTCCGKCNNNNNVNN
209637	Dde_0225	Dde_0225	5mC	-	19	3	0	0	0	22	0.86	NC_007519.1:209637	NC_007519.1:209637--	G	GTTGCCCCGCACGGAAACGCGCAG	NC_007519.1:209637-	TCCG	1-YTCCGKCNNNNNVNN
209817	Dde_0225	Dde_0225	5mC	-	15	5	0	0	0	20	0.75	NC_007519.1:209817	NC_007519.1:209817--	G	CAGCCAGTTGCCGGAAAAACTGAA	NC_007519.1:209817-	TCCG	1-YTCCGKCNNNNNVNN
211380	Dde_0225	Dde_0225	5mC	-	13	8	0	0	0	21	0.62	NC_007519.1:211380	NC_007519.1:211380--	G	AGGCATAAGGTCGGAGAAGTTGTA	NC_007519.1:211380-	TCCG	1-YTCCGKCNNNNNVNN
211500	Dde_0225	Dde_0225	5mC	-	18	1	0	0	0	19	0.95	NC_007519.1:211500	NC_007519.1:211500--	G	TGCCGCCCTGACGGAGCGGAAGGA	NC_007519.1:211500-	TCCG	1-YTCCGKCNNNNNVNN
211519	Dde_0225	Dde_0225	5mC	-	13	4	0	0	3	20	0.65	NC_007519.1:211519	NC_007519.1:211519--	G	AAGGAGATGAACGGACCGGAGCCG	NC_007519.1:211519-	TCCG	1-YTCCGKCNNNNNVNN
211602	Dde_0225	Dde_0225	5mC	-	13	7	0	0	0	20	0.65	NC_007519.1:211602	NC_007519.1:211602--	G	CATGCCGCCCACGGAACAGTTGCG	NC_007519.1:211602-	TCCG	1-YTCCGKCNNNNNVNN
212469	Dde_0227	Dde_0227	5mC	-	13	8	0	0	0	21	0.62	NC_007519.1:212469	NC_007519.1:212469--	G	GATGAGACGGGCGGAACGGAAAGC	NC_007519.1:212469-	TCCG	1-YTCCGKCNNNNNVNN
212474	Dde_0227	Dde_0227	5mC	-	15	3	0	0	1	19	0.79	NC_007519.1:212474	NC_007519.1:212474--	G	GACGGGCGGAACGGAAAGCCGTGT	NC_007519.1:212474-	TCCG	1-YTCCGKCNNNNNVNN
213260	Dde_0227	Dde_0227	5mC	+	4	4	0	0	0	8	0.5	NC_007519.1:213260	NC_007519.1:213260-+	C	CGAAAATAGATCCGATGACAATCC	NC_007519.1:213260+	TCCG	1-YTCCGKCNNNNNVNN
214243	Dde_0228	Dde_0228	5mC	-	11	8	0	0	0	19	0.58	NC_007519.1:214243	NC_007519.1:214243--	G	CATCAGTTCGTCGGAAACGGACAT	NC_007519.1:214243-	TCCG	1-YTCCGKCNNNNNVNN
214249	Dde_0228	Dde_0228	5mC	-	14	6	0	0	0	20	0.7	NC_007519.1:214249	NC_007519.1:214249--	G	TTCGTCGGAAACGGACATGAGTTT	NC_007519.1:214249-	TCCG	1-YTCCGKCNNNNNVNN
214630	Dde_0228	Dde_0228	5mC	-	9	4	0	0	0	13	0.69	NC_007519.1:214630	NC_007519.1:214630--	G	GTCCATCCATTCGGAGTTGAACCG	NC_007519.1:214630-	TCCG	1-YTCCGKCNNNNNVNN
216010	Dde_0230	Dde_0230	5mC	-	7	2	0	0	0	9	0.78	NC_007519.1:216010	NC_007519.1:216010--	G	TTGCCTGTGACCGGAGTGGCCGTG	NC_007519.1:216010-	TCCG	1-YTCCGKCNNNNNVNN
216559	Dde_0230	Dde_0230	5mC	-	3	2	0	0	1	6	0.5	NC_007519.1:216559	NC_007519.1:216559--	G	GTGGCATGGGCCGGAATAACTTCG	NC_007519.1:216559-	TCCG	1-YTCCGKCNNNNNVNN
217855	Dde_0232	Dde_0232	5mC	-	5	4	0	0	1	10	0.5	NC_007519.1:217855	NC_007519.1:217855--	G	AAAAAGAGAGCCGGAGGCCGGAGG	NC_007519.1:217855-	TCCG	1-YTCCGKCNNNNNVNN
220140	Dde_0235	Dde_0235	5mC	-	5	1	0	0	0	6	0.83	NC_007519.1:220140	NC_007519.1:220140--	G	TTCAAGAACCTCGGAAATGCGCAG	NC_007519.1:220140-	TCCG	1-YTCCGKCNNNNNVNN
220371	Dde_0235	Dde_0235	5mC	-	8	1	0	0	1	10	0.8	NC_007519.1:220371	NC_007519.1:220371--	G	GATGAATTGAACGGAAACCCCTGT	NC_007519.1:220371-	TCCG	1-YTCCGKCNNNNNVNN
221248	Dde_0236	Dde_0236	5mC	-	9	3	0	0	0	12	0.75	NC_007519.1:221248	NC_007519.1:221248--	G	GCGTTCGCGGGCGGAAGTTGCCCG	NC_007519.1:221248-	TCCG	1-YTCCGKCNNNNNVNN
221902	Dde_0236	Dde_0236	5mC	-	6	5	0	0	1	12	0.5	NC_007519.1:221902	NC_007519.1:221902--	G	TGCCGCTTCGCCGGAAGCCGTGTG	NC_007519.1:221902-	TCCG	1-YTCCGKCNNNNNVNN
222305	Dde_0236	Dde_0236	5mC	-	6	5	0	0	0	11	0.55	NC_007519.1:222305	NC_007519.1:222305--	G	GGTCGCAAGGCCGGAGCCGACGGA	NC_007519.1:222305-	TCCG	1-YTCCGKCNNNNNVNN
222380	Dde_0236	Dde_0236	5mC	-	7	5	0	0	0	12	0.58	NC_007519.1:222380	NC_007519.1:222380--	G	CCGACGGACGGCGGAAGCGCCCGC	NC_007519.1:222380-	TCCG	1-YTCCGKCNNNNNVNN
226580	Dde_0241	Dde_0241	5mC	-	7	1	0	0	0	8	0.88	NC_007519.1:226580	NC_007519.1:226580--	G	CTCCGTCCTGCCGGAGCGGGTCAG	NC_007519.1:226580-	TCCG	1-YTCCGKCNNNNNVNN
227678	Dde_0243	Dde_0243	5mC	-	4	2	0	0	2	8	0.5	NC_007519.1:227678	NC_007519.1:227678--	G	CGGCGCTGTGCCGGACGAGCACGG	NC_007519.1:227678-	TCCG	1-YTCCGKCNNNNNVNN
227740	Dde_0243	Dde_0243	5mC	-	6	0	0	0	0	6	1	NC_007519.1:227740	NC_007519.1:227740--	G	TCGCCGTTGGCCGGAGCGTATATG	NC_007519.1:227740-	TCCG	1-YTCCGKCNNNNNVNN
228677	Dde_0244	Dde_0244	5mC	-	6	6	0	0	0	12	0.5	NC_007519.1:228677	NC_007519.1:228677--	G	GCATCAGCGGCCGGATGACTTTAA	NC_007519.1:228677-	TCCG	1-YTCCGKCNNNNNVNN
230305	Dde_0246	Dde_0246	5mC	-	6	2	0	0	0	8	0.75	NC_007519.1:230305	NC_007519.1:230305--	G	TTCCGGTCTTACGGAAACTGCACC	NC_007519.1:230305-	TCCG	1-YTCCGKCNNNNNVNN
235825	Dde_0252	Dde_0252	5mC	+	5	4	0	0	0	9	0.56	NC_007519.1:235825	NC_007519.1:235825-+	C	TCAGGCCCGATCCGTCAATCTGCC	NC_007519.1:235825+	TCCG	1-YTCCGKCNNNNNVNN
238192	Dde_0255	Dde_0255	5mC	-	13	6	0	0	1	20	0.65	NC_007519.1:238192	NC_007519.1:238192--	G	CGAAGGCCCCACGGAAAACCTCTG	NC_007519.1:238192-	TCCG	1-YTCCGKCNNNNNVNN
238803	Dde_0256	Dde_0256	5mC	-	13	5	0	0	0	18	0.72	NC_007519.1:238803	NC_007519.1:238803--	G	CTGCCGCTGGGCGGAAGGCGCGCG	NC_007519.1:238803-	TCCG	1-YTCCGKCNNNNNVNN
243317	Dde_0258	Dde_0258	5mC	-	8	4	0	0	0	12	0.67	NC_007519.1:243317	NC_007519.1:243317--	G	AAATCCGCTGCCGGATTCCTGTTC	NC_007519.1:243317-	TCCG	1-YTCCGKCNNNNNVNN
244054	Dde_0259	Dde_0259	5mC	-	11	3	0	0	1	15	0.73	NC_007519.1:244054	NC_007519.1:244054--	G	CTGTTCACCATCGGAGCGTATCTG	NC_007519.1:244054-	TCCG	1-YTCCGKCNNNNNVNN
246680	Dde_0262	Dde_0262	5mC	-	9	5	0	0	0	14	0.64	NC_007519.1:246680	NC_007519.1:246680--	G	GCCAACGGTGCCGGAAAATCCACC	NC_007519.1:246680-	TCCG	1-YTCCGKCNNNNNVNN
246890	Dde_0262	Dde_0262	5mC	-	7	5	0	0	1	13	0.54	NC_007519.1:246890	NC_007519.1:246890--	G	AAGGATCAGGCCGGAATCCGGCGC	NC_007519.1:246890-	TCCG	1-YTCCGKCNNNNNVNN
247115	Dde_0262	Dde_0262	5mC	-	7	6	0	0	1	14	0.5	NC_007519.1:247115	NC_007519.1:247115--	G	ATCAATCAGGCCGGAGTGACGGTG	NC_007519.1:247115-	TCCG	1-YTCCGKCNNNNNVNN
247536	Dde_0263	Dde_0263	5mC	-	12	3	0	0	0	15	0.8	NC_007519.1:247536	NC_007519.1:247536--	G	GCCTGATGGTGCGGAACGGGCTTT	NC_007519.1:247536-	TCCG	1-YTCCGKCNNNNNVNN
247862	Dde_0263	Dde_0263	5mC	-	9	5	0	0	0	14	0.64	NC_007519.1:247862	NC_007519.1:247862--	G	GTGCAGCGGGGCGGATTTGCACAG	NC_007519.1:247862-	TCCG	1-YTCCGKCNNNNNVNN
247906	Dde_0263	Dde_0263	5mC	-	10	4	0	0	0	14	0.71	NC_007519.1:247906	NC_007519.1:247906--	G	TAAGTACGGAACGGAAGCGCACAT	NC_007519.1:247906-	TCCG	1-YTCCGKCNNNNNVNN
248577	Dde_0263	Dde_0263	5mC	-	9	3	0	0	2	14	0.64	NC_007519.1:248577	NC_007519.1:248577--	G	CTTTGAACCAGCGGAGCTGCGCAG	NC_007519.1:248577-	TCCG	1-YTCCGKCNNNNNVNN
248922	Dde_0263	Dde_0263	5mC	-	9	4	0	0	0	13	0.69	NC_007519.1:248922	NC_007519.1:248922--	G	CGCTGCCGTACCGGAGCGCTGATG	NC_007519.1:248922-	TCCG	1-YTCCGKCNNNNNVNN
249163	Dde_0264	Dde_0264	5mC	-	10	4	0	0	0	14	0.71	NC_007519.1:249163	NC_007519.1:249163--	G	GATTCAGCGGCCGGAACGGTGTTT	NC_007519.1:249163-	TCCG	1-YTCCGKCNNNNNVNN
249440	Dde_0264	Dde_0264	5mC	-	8	4	0	0	1	13	0.62	NC_007519.1:249440	NC_007519.1:249440--	G	ATGCCGTTTGCCGGAACAAACGGC	NC_007519.1:249440-	TCCG	1-YTCCGKCNNNNNVNN
250603	Dde_0265	Dde_0265	5mC	-	9	4	0	0	0	13	0.69	NC_007519.1:250603	NC_007519.1:250603--	G	TGGCGTCCTGACGGACGTTGTCGG	NC_007519.1:250603-	TCCG	1-YTCCGKCNNNNNVNN
250805	Dde_0265	Dde_0265	5mC	-	10	2	0	0	0	12	0.83	NC_007519.1:250805	NC_007519.1:250805--	G	ACACAGCCCCACGGAAAAAACACT	NC_007519.1:250805-	TCCG	1-YTCCGKCNNNNNVNN
252470	Dde_0267	Dde_0267	5mC	-	7	7	0	0	0	14	0.5	NC_007519.1:252470	NC_007519.1:252470--	G	GCGGCCCGCAGCGGAAAGGCTGCC	NC_007519.1:252470-	TCCG	1-YTCCGKCNNNNNVNN
252687	Dde_0267	Dde_0267	5mC	-	9	3	0	0	2	14	0.64	NC_007519.1:252687	NC_007519.1:252687--	G	TGGTGAATGGCCGGAAACTCACGC	NC_007519.1:252687-	TCCG	1-YTCCGKCNNNNNVNN
253169	Dde_0267	Dde_0267	5mC	-	12	3	0	0	0	15	0.8	NC_007519.1:253169	NC_007519.1:253169--	G	GTCCAGCAGGCCGGAGGCCACAGC	NC_007519.1:253169-	TCCG	1-YTCCGKCNNNNNVNN
253439	Dde_0267	Dde_0267	5mC	-	8	2	0	0	0	10	0.8	NC_007519.1:253439	NC_007519.1:253439--	G	GGACGGCGGGGCGGAGTCGGGTGC	NC_007519.1:253439-	TCCG	1-YTCCGKCNNNNNVNN
254928	Dde_0269	Dde_0269	5mC	-	5	4	0	0	1	10	0.5	NC_007519.1:254928	NC_007519.1:254928--	G	TGTCCATCAGCCGGAATCCCTGCT	NC_007519.1:254928-	TCCG	1-YTCCGKCNNNNNVNN
255617	Dde_0269	Dde_0269	5mC	-	7	4	0	0	0	11	0.64	NC_007519.1:255617	NC_007519.1:255617--	G	CTGCGGACAGCCGGAATGGATTCC	NC_007519.1:255617-	TCCG	1-YTCCGKCNNNNNVNN
257088	Dde_0270	Dde_0270	5mC	-	4	2	0	0	0	6	0.67	NC_007519.1:257088	NC_007519.1:257088--	G	TTTCGGGCAGACGGATTATGCTGA	NC_007519.1:257088-	TCCG	1-YTCCGKCNNNNNVNN
258141	Dde_0270	Dde_0270	5mC	-	5	5	0	0	0	10	0.5	NC_007519.1:258141	NC_007519.1:258141--	G	GCAGGTCGGCACGGAATTCCGGCC	NC_007519.1:258141-	TCCG	1-YTCCGKCNNNNNVNN
258265	Dde_0270	Dde_0270	5mC	-	6	4	0	0	0	10	0.6	NC_007519.1:258265	NC_007519.1:258265--	G	TGCCGGACTGACGGAAAGGGTGCC	NC_007519.1:258265-	TCCG	1-YTCCGKCNNNNNVNN
258615	Dde_0270	Dde_0270	5mC	-	6	2	0	0	0	8	0.75	NC_007519.1:258615	NC_007519.1:258615--	G	CGCCGCCCTGCCGGATGGTCCCCG	NC_007519.1:258615-	TCCG	1-YTCCGKCNNNNNVNN
258710	Dde_0270	Dde_0270	5mC	-	5	5	0	0	0	10	0.5	NC_007519.1:258710	NC_007519.1:258710--	G	AAGTATCCGTCCGGAGAAGGGGAC	NC_007519.1:258710-	TCCG	1-YTCCGKCNNNNNVNN
259805	Dde_0270	Dde_0270	5mC	-	8	3	0	0	2	13	0.62	NC_007519.1:259805	NC_007519.1:259805--	G	GCTCCCTTGAACGGAGCAGGGTCG	NC_007519.1:259805-	TCCG	1-YTCCGKCNNNNNVNN
260056	Dde_0270	Dde_0270	5mC	+	6	4	0	0	0	10	0.6	NC_007519.1:260056	NC_007519.1:260056-+	C	CAGGGCTGTTTCCGAAAGATGTAC	NC_007519.1:260056+	TCCG	1-YTCCGKCNNNNNVNN
260299	Dde_0270	Dde_0270	5mC	-	9	1	0	0	0	10	0.9	NC_007519.1:260299	NC_007519.1:260299--	G	TATGCCGCGGTCGGAAAGATCGAG	NC_007519.1:260299-	TCCG	1-YTCCGKCNNNNNVNN
260312	Dde_0270	Dde_0270	5mC	-	5	4	0	0	0	9	0.56	NC_007519.1:260312	NC_007519.1:260312--	G	GAAAGATCGAGCGGAGTGCCCCGC	NC_007519.1:260312-	TCCG	1-YTCCGKCNNNNNVNN
262648	Dde_0271	Dde_0271	5mC	-	7	0	0	0	1	8	0.88	NC_007519.1:262648	NC_007519.1:262648--	G	TTTGCCGCAGCCGGATTCGCCCAC	NC_007519.1:262648-	TCCG	1-YTCCGKCNNNNNVNN
270889	Dde_0277	Dde_0277	5mC	-	6	4	0	0	0	10	0.6	NC_007519.1:270889	NC_007519.1:270889--	G	CTGCAGCGTGCCGGAAAGATGCAG	NC_007519.1:270889-	TCCG	1-YTCCGKCNNNNNVNN
272761	Dde_0281	Dde_0281	5mC	-	7	3	0	0	1	11	0.64	NC_007519.1:272761	NC_007519.1:272761--	G	GGTAAACGTCACGGAAATACTGCC	NC_007519.1:272761-	TCCG	1-YTCCGKCNNNNNVNN
277008	Dde_0288	Dde_0288	5mC	-	5	2	0	0	3	10	0.5	NC_007519.1:277008	NC_007519.1:277008--	G	CTGTCTGCGGCCGGAAGCCTCTCT	NC_007519.1:277008-	TCCG	1-YTCCGKCNNNNNVNN
277452	Dde_0289	Dde_0289	5mC	-	13	2	0	0	0	15	0.87	NC_007519.1:277452	NC_007519.1:277452--	G	TGAGGCGTCCACGGAGTTATGTCG	NC_007519.1:277452-	TCCG	1-YTCCGKCNNNNNVNN
278630	Dde_0289	Dde_0289	5mC	-	11	2	0	0	0	13	0.85	NC_007519.1:278630	NC_007519.1:278630--	G	CGTGTTGGTAACGGAATCCGCACC	NC_007519.1:278630-	TCCG	1-YTCCGKCNNNNNVNN
279399	Dde_4005	Dde_4005	5mC	+	8	6	0	0	2	16	0.5	NC_007519.1:279399	NC_007519.1:279399-+	C	CAAGCGCGAATCCGGCCGCACCGG	NC_007519.1:279399+	TCCG	1-YTCCGKCNNNNNVNN
279482	Dde_4005	Dde_4005	5mC	-	8	4	0	0	0	12	0.67	NC_007519.1:279482	NC_007519.1:279482--	G	AGGGCTGGGGCCGGAAGTAATTCT	NC_007519.1:279482-	TCCG	1-YTCCGKCNNNNNVNN
280529	Dde_0291	Dde_0291	5mC	-	11	5	0	0	2	18	0.61	NC_007519.1:280529	NC_007519.1:280529--	G	CTTGCTGATGCCGGACATGTCTTC	NC_007519.1:280529-	TCCG	1-YTCCGKCNNNNNVNN
283635	Dde_0293	Dde_0293	5mC	-	8	8	0	0	0	16	0.5	NC_007519.1:283635	NC_007519.1:283635--	G	GCGTGTGCTGACGGATTTTTCTGC	NC_007519.1:283635-	TCCG	1-YTCCGKCNNNNNVNN
287221	Dde_0296	Dde_0296	5mC	-	16	7	0	0	0	23	0.7	NC_007519.1:287221	NC_007519.1:287221--	G	CCTGTGCCGGGCGGAATAGGCCCC	NC_007519.1:287221-	TCCG	1-YTCCGKCNNNNNVNN
287767	Dde_0298	Dde_0298	5mC	-	11	10	0	0	0	21	0.52	NC_007519.1:287767	NC_007519.1:287767--	G	TCGCTGTATATCGGAGCCACCGGC	NC_007519.1:287767-	TCCG	1-YTCCGKCNNNNNVNN
294485	Dde_0305	Dde_0305	5mC	+	12	7	0	0	3	22	0.55	NC_007519.1:294485	NC_007519.1:294485-+	C	CAGGCCCAGATCCGGCCGTTTGTT	NC_007519.1:294485+	TCCG	1-YTCCGKCNNNNNVNN
294623	Dde_0305	Dde_0305	5mC	-	10	2	0	0	1	13	0.77	NC_007519.1:294623	NC_007519.1:294623--	G	TGGCCAGAAGTCGGACAGCACGGG	NC_007519.1:294623-	TCCG	1-YTCCGKCNNNNNVNN
294764	Dde_0305	Dde_0305	5mC	-	13	3	0	0	2	18	0.72	NC_007519.1:294764	NC_007519.1:294764--	G	GGGCCACTGGTCGGAGCAGACGGG	NC_007519.1:294764-	TCCG	1-YTCCGKCNNNNNVNN
294976	Dde_0305	Dde_0305	5mC	-	8	7	0	0	1	16	0.5	NC_007519.1:294976	NC_007519.1:294976--	G	GGGCCGCGGCACGGAGCGGCGCGG	NC_007519.1:294976-	TCCG	1-YTCCGKCNNNNNVNN
295272	Dde_0306	Dde_0306	5mC	-	11	5	0	0	0	16	0.69	NC_007519.1:295272	NC_007519.1:295272--	G	TGTACTTTGTGCGGAAAAAATCCA	NC_007519.1:295272-	TCCG	1-YTCCGKCNNNNNVNN
298694	Dde_0310	Dde_0310	5mC	-	11	4	0	0	2	17	0.65	NC_007519.1:298694	NC_007519.1:298694--	G	ATGACGGCGGACGGAACGGAAGCC	NC_007519.1:298694-	TCCG	1-YTCCGKCNNNNNVNN
298699	Dde_0310	Dde_0310	5mC	-	14	0	0	0	0	14	1	NC_007519.1:298699	NC_007519.1:298699--	G	GGCGGACGGAACGGAAGCCGCGAT	NC_007519.1:298699-	TCCG	1-YTCCGKCNNNNNVNN
299049	Dde_0310	Dde_0310	5mC	-	9	6	0	0	0	15	0.6	NC_007519.1:299049	NC_007519.1:299049--	G	GCACGGCGTGCCGGAGGTAATGGA	NC_007519.1:299049-	TCCG	1-YTCCGKCNNNNNVNN
305534	Dde_0315	Dde_0315	5mC	-	16	4	0	0	0	20	0.8	NC_007519.1:305534	NC_007519.1:305534--	G	CGGAGCCATAACGGATGTGACGCG	NC_007519.1:305534-	TCCG	1-YTCCGKCNNNNNVNN
305834	Dde_0315	Dde_0315	5mC	-	11	8	0	0	0	19	0.58	NC_007519.1:305834	NC_007519.1:305834--	G	CTACCTTTTTCCGGAAACGTACAT	NC_007519.1:305834-	TCCG	1-YTCCGKCNNNNNVNN
305861	Dde_0315	Dde_0315	5mC	-	12	11	0	0	0	23	0.52	NC_007519.1:305861	NC_007519.1:305861--	G	GCAGCGTCCGCCGGAGATGAACAG	NC_007519.1:305861-	TCCG	1-YTCCGKCNNNNNVNN
308219	Dde_0318	Dde_0318	5mC	-	21	2	0	0	3	26	0.81	NC_007519.1:308219	NC_007519.1:308219--	G	GCTTTTTCTGACGGAAATCGGTGA	NC_007519.1:308219-	TCCG	1-YTCCGKCNNNNNVNN
308685	Dde_0318	Dde_0318	5mC	-	17	7	0	0	0	24	0.71	NC_007519.1:308685	NC_007519.1:308685--	G	GGTGTGCCTGCCGGAACGGGATAC	NC_007519.1:308685-	TCCG	1-YTCCGKCNNNNNVNN
310414	Dde_0320	Dde_0320	5mC	-	15	3	0	0	2	20	0.75	NC_007519.1:310414	NC_007519.1:310414--	G	CGGCTGGCTGCCGGAGTGGCACAT	NC_007519.1:310414-	TCCG	1-YTCCGKCNNNNNVNN
310866	Dde_0320	Dde_0320	5mC	-	15	5	0	0	0	20	0.75	NC_007519.1:310866	NC_007519.1:310866--	G	CGTGCTGATAACGGACAACGGCGT	NC_007519.1:310866-	TCCG	1-YTCCGKCNNNNNVNN
315828	Dde_0327	Dde_0327	5mC	-	10	4	0	0	0	14	0.71	NC_007519.1:315828	NC_007519.1:315828--	G	CAACAGTCTGACGGAAAAAATCCA	NC_007519.1:315828-	TCCG	1-YTCCGKCNNNNNVNN
321363	Dde_0333	Dde_0333	5mC	+	18	3	0	0	0	21	0.86	NC_007519.1:321363	NC_007519.1:321363-+	C	ATACGGTTTTTCCGACAGACAGCT	NC_007519.1:321363+	TCCG	1-YTCCGKCNNNNNVNN
324682	Dde_0335	Dde_0335	5mC	-	7	5	0	0	0	12	0.58	NC_007519.1:324682	NC_007519.1:324682--	G	CACCCGCCGCACGGACTGGATTCC	NC_007519.1:324682-	TCCG	1-YTCCGKCNNNNNVNN
329192	Dde_0339	Dde_0339	5mC	+	9	3	0	0	0	12	0.75	NC_007519.1:329192	NC_007519.1:329192-+	C	CAGCTGGCGTTCCGGCATCAAGCA	NC_007519.1:329192+	TCCG	1-YTCCGKCNNNNNVNN
330655	Dde_0341	Dde_0341	5mC	-	9	3	0	0	2	14	0.64	NC_007519.1:330655	NC_007519.1:330655--	G	GGCCGTGGTGCCGGAGCGGTGCGC	NC_007519.1:330655-	TCCG	1-YTCCGKCNNNNNVNN
332541	Dde_0342	Dde_0342	5mC	-	18	3	0	0	1	22	0.82	NC_007519.1:332541	NC_007519.1:332541--	G	GTCCGGCCAGCCGGATGAGCGCCG	NC_007519.1:332541-	TCCG	1-YTCCGKCNNNNNVNN
332725	Dde_0342	Dde_0342	5mC	-	15	4	0	0	0	19	0.79	NC_007519.1:332725	NC_007519.1:332725--	G	CAGGGGTATGCCGGAGCGGGCCAT	NC_007519.1:332725-	TCCG	1-YTCCGKCNNNNNVNN
334138	Dde_0343	Dde_0343	5mC	-	19	7	0	0	1	27	0.7	NC_007519.1:334138	NC_007519.1:334138--	G	CAGCGCCGCGGCGGAACGGGCCAT	NC_007519.1:334138-	TCCG	1-YTCCGKCNNNNNVNN
336828	Dde_0347	Dde_0347	5mC	-	12	4	0	0	1	17	0.71	NC_007519.1:336828	NC_007519.1:336828--	G	GCATCCGGTGCCGGAATTCAGTCT	NC_007519.1:336828-	TCCG	1-YTCCGKCNNNNNVNN
339999	Dde_0350	Dde_0350	5mC	-	10	6	0	0	0	16	0.62	NC_007519.1:339999	NC_007519.1:339999--	G	ACATCAATGGCCGGATAGTGCCCC	NC_007519.1:339999-	TCCG	1-YTCCGKCNNNNNVNN
344976	Dde_0355	Dde_0355	5mC	-	13	2	0	0	0	15	0.87	NC_007519.1:344976	NC_007519.1:344976--	G	CGTACACCTGACGGAAAGGGCGGT	NC_007519.1:344976-	TCCG	1-YTCCGKCNNNNNVNN
346810	Dde_0358	Dde_0358	5mC	-	8	2	0	0	1	11	0.73	NC_007519.1:346810	NC_007519.1:346810--	G	CCCCTGACGGACGGAAATCTGCGG	NC_007519.1:346810-	TCCG	1-YTCCGKCNNNNNVNN
349438	Dde_0360	Dde_0360	5mC	+	7	3	0	0	0	10	0.7	NC_007519.1:349438	NC_007519.1:349438-+	C	AACGCTGCACTCCGGCATCGTGGG	NC_007519.1:349438+	TCCG	1-YTCCGKCNNNNNVNN
350173	Dde_0360	Dde_0360	5mC	+	5	5	0	0	0	10	0.5	NC_007519.1:350173	NC_007519.1:350173-+	C	CCAGCCGTTCTCCGGCTCTGCCGG	NC_007519.1:350173+	TCCG	1-YTCCGKCNNNNNVNN
353173	Dde_0362	Dde_0362	5mC	-	8	1	0	0	0	9	0.89	NC_007519.1:353173	NC_007519.1:353173--	G	AGCCTCCGAGACGGAATCGGGCCC	NC_007519.1:353173-	TCCG	1-YTCCGKCNNNNNVNN
356593	Dde_0365	Dde_0365	5mC	-	6	4	0	0	2	12	0.5	NC_007519.1:356593	NC_007519.1:356593--	G	ATACGCCATGCCGGACCACATCCG	NC_007519.1:356593-	TCCG	1-YTCCGKCNNNNNVNN
357181	Dde_0366	Dde_0366	5mC	-	13	4	0	0	2	19	0.68	NC_007519.1:357181	NC_007519.1:357181--	G	TTGACCCCTGCCGGACGCTTGCGG	NC_007519.1:357181-	TCCG	1-YTCCGKCNNNNNVNN
358499	Dde_0367	Dde_0367	5mC	-	9	6	0	0	1	16	0.56	NC_007519.1:358499	NC_007519.1:358499--	G	CTCAATTTTGACGGATTTCTGCGC	NC_007519.1:358499-	TCCG	1-YTCCGKCNNNNNVNN
358757	Dde_0367	Dde_0367	5mC	-	14	4	0	0	0	18	0.78	NC_007519.1:358757	NC_007519.1:358757--	G	CGGGCGGTGGCCGGAGAACGTCCG	NC_007519.1:358757-	TCCG	1-YTCCGKCNNNNNVNN
358985	Dde_0367	Dde_0367	5mC	-	10	8	0	0	1	19	0.53	NC_007519.1:358985	NC_007519.1:358985--	G	CGCCCGCTGGGCGGACAGAATTTT	NC_007519.1:358985-	TCCG	1-YTCCGKCNNNNNVNN
359186	Dde_0367	Dde_0367	5mC	-	10	6	0	0	1	17	0.59	NC_007519.1:359186	NC_007519.1:359186--	G	GCACGGTTTGCCGGATATGTTGAA	NC_007519.1:359186-	TCCG	1-YTCCGKCNNNNNVNN
360454	Dde_0369	Dde_0369	5mC	-	14	2	0	0	0	16	0.88	NC_007519.1:360454	NC_007519.1:360454--	G	CCGAAGAGGAACGGACACGCATTA	NC_007519.1:360454-	TCCG	1-YTCCGKCNNNNNVNN
361262	Dde_0369	Dde_0369	5mC	+	6	4	0	0	0	10	0.6	NC_007519.1:361262	NC_007519.1:361262-+	C	CATTTCCCGATCCGTGCAGCGTAT	NC_007519.1:361262+	TCCG	1-YTCCGKCNNNNNVNN
361316	Dde_0369	Dde_0369	5mC	-	10	8	0	0	2	20	0.5	NC_007519.1:361316	NC_007519.1:361316--	G	GCACGGTCTGACGGATAAAATCAG	NC_007519.1:361316-	TCCG	1-YTCCGKCNNNNNVNN
363265	Dde_0370	Dde_0370	5mC	-	8	6	0	0	1	15	0.53	NC_007519.1:363265	NC_007519.1:363265--	G	CACAAGCCTGACGGAAATGGACAC	NC_007519.1:363265-	TCCG	1-YTCCGKCNNNNNVNN
364178	Dde_0370	Dde_0370	5mC	-	11	3	0	0	1	15	0.73	NC_007519.1:364178	NC_007519.1:364178--	G	CTGCGGTCCAGCGGAAAGGTGGTA	NC_007519.1:364178-	TCCG	1-YTCCGKCNNNNNVNN
364809	Dde_0371	Dde_0371	5mC	-	8	6	0	0	0	14	0.57	NC_007519.1:364809	NC_007519.1:364809--	G	AATGCGCATGCCGGAAATTCCGCG	NC_007519.1:364809-	TCCG	1-YTCCGKCNNNNNVNN
365574	Dde_0371	Dde_0371	5mC	-	9	1	0	0	0	10	0.9	NC_007519.1:365574	NC_007519.1:365574--	G	GTCGGCCCTGCCGGAGAGCAGCGC	NC_007519.1:365574-	TCCG	1-YTCCGKCNNNNNVNN
368843	Dde_0374	Dde_0374	5mC	-	9	4	0	0	2	15	0.6	NC_007519.1:368843	NC_007519.1:368843--	G	CGGTGTTGGGTCGGATGCCTGCCG	NC_007519.1:368843-	TCCG	1-YTCCGKCNNNNNVNN
371718	Dde_0376	Dde_0376	5mC	-	10	6	0	0	1	17	0.59	NC_007519.1:371718	NC_007519.1:371718--	G	CGATTCCTGCACGGAACGCGGGTC	NC_007519.1:371718-	TCCG	1-YTCCGKCNNNNNVNN
371760	Dde_0376	Dde_0376	5mC	-	11	5	0	0	1	17	0.65	NC_007519.1:371760	NC_007519.1:371760--	G	CACTGCCCTGCCGGATTCGCTGCC	NC_007519.1:371760-	TCCG	1-YTCCGKCNNNNNVNN
373836	Dde_0378	Dde_0378	5mC	-	8	1	0	0	1	10	0.8	NC_007519.1:373836	NC_007519.1:373836--	G	CCGCTGAAGATCGGAGTGGGGTTT	NC_007519.1:373836-	TCCG	1-YTCCGKCNNNNNVNN
379024	Dde_0382	Dde_0382	5mC	-	15	3	0	0	1	19	0.79	NC_007519.1:379024	NC_007519.1:379024--	G	TCCTCGACAGCCGGAGTCCGGCGA	NC_007519.1:379024-	TCCG	1-YTCCGKCNNNNNVNN
382412	Dde_0388	Dde_0388	5mC	-	13	2	0	0	0	15	0.87	NC_007519.1:382412	NC_007519.1:382412--	G	CTTGCGCGAAACGGAAACGGCTGA	NC_007519.1:382412-	TCCG	1-YTCCGKCNNNNNVNN
383696	Dde_0389	Dde_0389	5mC	-	14	3	0	0	2	19	0.74	NC_007519.1:383696	NC_007519.1:383696--	G	AGCGGGGTGGACGGAGTCATGTTT	NC_007519.1:383696-	TCCG	1-YTCCGKCNNNNNVNN
384306	Dde_0390	Dde_0390	5mC	-	7	6	0	0	1	14	0.5	NC_007519.1:384306	NC_007519.1:384306--	G	TCCCGAAGAAACGGAAAGCGCGCT	NC_007519.1:384306-	TCCG	1-YTCCGKCNNNNNVNN
385119	Dde_0391	Dde_0391	5mC	-	10	3	0	0	0	13	0.77	NC_007519.1:385119	NC_007519.1:385119--	G	GCCCAAGGTGACGGAAATGCCCGA	NC_007519.1:385119-	TCCG	1-YTCCGKCNNNNNVNN
386174	Dde_0392	Dde_0392	5mC	-	6	5	0	0	0	11	0.55	NC_007519.1:386174	NC_007519.1:386174--	G	GTGCAGGTAAACGGATTCATCACA	NC_007519.1:386174-	TCCG	1-YTCCGKCNNNNNVNN
386609	Dde_0393	Dde_0393	5mC	-	9	2	0	0	3	14	0.64	NC_007519.1:386609	NC_007519.1:386609--	G	CGGCTGCGGGCCGGAAACCGGGGT	NC_007519.1:386609-	TCCG	1-YTCCGKCNNNNNVNN
387082	Dde_0393	Dde_0393	5mC	-	11	6	0	0	1	18	0.61	NC_007519.1:387082	NC_007519.1:387082--	G	GCCGGGTCTGCCGGAAGGCCGTTG	NC_007519.1:387082-	TCCG	1-YTCCGKCNNNNNVNN
387100	Dde_0393	Dde_0393	5mC	-	11	6	0	0	1	18	0.61	NC_007519.1:387100	NC_007519.1:387100--	G	CCGTTGAACAGCGGAGTCACTTCC	NC_007519.1:387100-	TCCG	1-YTCCGKCNNNNNVNN
387224	Dde_0393	Dde_0393	5mC	-	14	0	0	0	3	17	0.82	NC_007519.1:387224	NC_007519.1:387224--	G	AGCCTGCGGGCCGGATGCTCCCTG	NC_007519.1:387224-	TCCG	1-YTCCGKCNNNNNVNN
392421	Dde_0398	Dde_0398	5mC	+	9	9	0	0	0	18	0.5	NC_007519.1:392421	NC_007519.1:392421-+	C	GTGGCTTACCTCCGGCGGGCTGGG	NC_007519.1:392421+	TCCG	1-YTCCGKCNNNNNVNN
393847	Dde_0400	Dde_0400	5mC	-	10	10	0	0	0	20	0.5	NC_007519.1:393847	NC_007519.1:393847--	G	AGCCGACCAGCCGGAATTTGGGGT	NC_007519.1:393847-	TCCG	1-YTCCGKCNNNNNVNN
394670	Dde_0400	Dde_0400	5mC	-	14	3	0	0	0	17	0.82	NC_007519.1:394670	NC_007519.1:394670--	G	CTGCCGCAGGCCGGAAACGTCCTC	NC_007519.1:394670-	TCCG	1-YTCCGKCNNNNNVNN
396123	Dde_0401	Dde_0401	5mC	-	10	7	0	0	0	17	0.59	NC_007519.1:396123	NC_007519.1:396123--	G	GATGAGCAGACCGGAGTTTGCCCC	NC_007519.1:396123-	TCCG	1-YTCCGKCNNNNNVNN
398507	Dde_0402	Dde_0402	5mC	-	12	4	0	0	5	21	0.57	NC_007519.1:398507	NC_007519.1:398507--	G	AAAAGACCACACGGATGGGGTCTA	NC_007519.1:398507-	TCCG	1-YTCCGKCNNNNNVNN
399379	Dde_0403	Dde_0403	5mC	-	13	3	0	0	1	17	0.76	NC_007519.1:399379	NC_007519.1:399379--	G	TTGCAGCGGGCCGGAAAGCGAGAT	NC_007519.1:399379-	TCCG	1-YTCCGKCNNNNNVNN
403274	Dde_0408	Dde_0408	5mC	-	10	1	0	0	2	13	0.77	NC_007519.1:403274	NC_007519.1:403274--	G	ATGCTGGATGCCGGATTCACTCCC	NC_007519.1:403274-	TCCG	1-YTCCGKCNNNNNVNN
403699	Dde_0408	Dde_0408	5mC	-	9	5	0	0	0	14	0.64	NC_007519.1:403699	NC_007519.1:403699--	G	TCCGTGCGTGACGGAAAAGCTGAA	NC_007519.1:403699-	TCCG	1-YTCCGKCNNNNNVNN
404071	Dde_0408	Dde_0408	5mC	-	9	1	0	0	1	11	0.82	NC_007519.1:404071	NC_007519.1:404071--	G	CAAGGAGGAATCGGATGCCGCCAT	NC_007519.1:404071-	TCCG	1-YTCCGKCNNNNNVNN
404834	Dde_0409	Dde_0409	5mC	-	10	4	0	0	0	14	0.71	NC_007519.1:404834	NC_007519.1:404834--	G	GCGCTGGTTGCCGGATTCACGCAG	NC_007519.1:404834-	TCCG	1-YTCCGKCNNNNNVNN
408358	Dde_0411	Dde_0411	5mC	-	9	6	0	0	1	16	0.56	NC_007519.1:408358	NC_007519.1:408358--	G	CGAGAATGGAACGGATGCGCGGTG	NC_007519.1:408358-	TCCG	1-YTCCGKCNNNNNVNN
408728	Dde_0411	Dde_0411	5mC	+	6	5	0	0	0	11	0.55	NC_007519.1:408728	NC_007519.1:408728-+	C	ATGTCCGTTGTCCGGTTCTTCAAG	NC_007519.1:408728+	TCCG	1-YTCCGKCNNNNNVNN
409516	Dde_0412	Dde_0412	5mC	-	9	5	0	0	0	14	0.64	NC_007519.1:409516	NC_007519.1:409516--	G	CTGCTCGCCGCCGGAAAGCTGCGC	NC_007519.1:409516-	TCCG	1-YTCCGKCNNNNNVNN
410329	Dde_0413	Dde_0413	5mC	-	21	1	0	0	1	23	0.91	NC_007519.1:410329	NC_007519.1:410329--	G	CGGCGGCAGGCCGGATCTGGTCAT	NC_007519.1:410329-	TCCG	1-YTCCGKCNNNNNVNN
415343	Dde_0417	Dde_0417	5mC	-	9	2	0	0	1	12	0.75	NC_007519.1:415343	NC_007519.1:415343--	G	GCCTGCCACGGCGGAAACGGGCAG	NC_007519.1:415343-	TCCG	1-YTCCGKCNNNNNVNN
416433	Dde_0418	Dde_0418	5mC	-	10	0	0	0	1	11	0.91	NC_007519.1:416433	NC_007519.1:416433--	G	CGTGGCCATGACGGAGGCAACACG	NC_007519.1:416433-	TCCG	1-YTCCGKCNNNNNVNN
418371	Dde_0419	Dde_0419	5mC	-	10	5	0	0	0	15	0.67	NC_007519.1:418371	NC_007519.1:418371--	G	CGGACGGCCCACGGATTGTGCAGC	NC_007519.1:418371-	TCCG	1-YTCCGKCNNNNNVNN
418420	Dde_0419	Dde_0419	5mC	+	11	5	0	0	4	20	0.55	NC_007519.1:418420	NC_007519.1:418420-+	C	TATACGGCGTTCCGGCCATCTGGG	NC_007519.1:418420+	TCCG	1-YTCCGKCNNNNNVNN
419939	Dde_0421	Dde_0421	5mC	-	11	5	0	0	0	16	0.69	NC_007519.1:419939	NC_007519.1:419939--	G	CGCGTATGGAACGGACATCTCCGG	NC_007519.1:419939-	TCCG	1-YTCCGKCNNNNNVNN
419948	Dde_0421	Dde_0421	5mC	+	14	8	0	0	0	22	0.64	NC_007519.1:419948	NC_007519.1:419948-+	C	AACGGACATCTCCGGCCGGCAGGC	NC_007519.1:419948+	TCCG	1-YTCCGKCNNNNNVNN
420722	Dde_0421	Dde_0421	5mC	+	12	4	0	0	0	16	0.75	NC_007519.1:420722	NC_007519.1:420722-+	C	TGAATTCCACTCCGGCACCGAGCT	NC_007519.1:420722+	TCCG	1-YTCCGKCNNNNNVNN
420768	Dde_0421	Dde_0421	5mC	-	13	4	0	0	0	17	0.76	NC_007519.1:420768	NC_007519.1:420768--	G	CCGCAGGGCACCGGATATGTGCCC	NC_007519.1:420768-	TCCG	1-YTCCGKCNNNNNVNN
421855	Dde_0422	Dde_0422	5mC	+	8	4	0	0	1	13	0.62	NC_007519.1:421855	NC_007519.1:421855-+	C	CGGGGTGAGTTCCGGCCGCGCGGG	NC_007519.1:421855+	TCCG	1-YTCCGKCNNNNNVNN
424751	Dde_0426	Dde_0426	5mC	-	9	3	0	0	0	12	0.75	NC_007519.1:424751	NC_007519.1:424751--	G	CTGACACCTGCCGGACTGGCCATG	NC_007519.1:424751-	TCCG	1-YTCCGKCNNNNNVNN
425788	Dde_0427	Dde_0427	5mC	-	6	4	0	0	1	11	0.55	NC_007519.1:425788	NC_007519.1:425788--	G	GTGCCGCTGGCCGGATACAGGCAG	NC_007519.1:425788-	TCCG	1-YTCCGKCNNNNNVNN
425895	Dde_0427	Dde_0427	5mC	+	7	3	0	0	1	11	0.64	NC_007519.1:425895	NC_007519.1:425895-+	C	CATACCGTTTTCCGTCAACCATCC	NC_007519.1:425895+	TCCG	1-YTCCGKCNNNNNVNN
427312	Dde_0428	Dde_0428	5mC	-	6	3	0	0	1	10	0.6	NC_007519.1:427312	NC_007519.1:427312--	G	TTCCCGTCATCCGGAGTATATGGC	NC_007519.1:427312-	TCCG	1-YTCCGKCNNNNNVNN
427352	Dde_0428	Dde_0428	5mC	-	10	2	0	0	0	12	0.83	NC_007519.1:427352	NC_007519.1:427352--	G	CTGGAAGATAACGGACTTTCCGGT	NC_007519.1:427352-	TCCG	1-YTCCGKCNNNNNVNN
428072	Dde_0428	Dde_0428	5mC	-	9	2	0	0	3	14	0.64	NC_007519.1:428072	NC_007519.1:428072--	G	ATGCTGGGTGCCGGACATTATCTG	NC_007519.1:428072-	TCCG	1-YTCCGKCNNNNNVNN
428264	Dde_0428	Dde_0428	5mC	-	9	5	0	0	0	14	0.64	NC_007519.1:428264	NC_007519.1:428264--	G	GAGTTTGTGGACGGAAACTCGCAC	NC_007519.1:428264-	TCCG	1-YTCCGKCNNNNNVNN
429727	Dde_0429	Dde_0429	5mC	-	9	6	0	0	0	15	0.6	NC_007519.1:429727	NC_007519.1:429727--	G	CTGCGTACGGGCGGAGTGCTGCAC	NC_007519.1:429727-	TCCG	1-YTCCGKCNNNNNVNN
430665	Dde_0429	Dde_0429	5mC	-	13	2	0	0	0	15	0.87	NC_007519.1:430665	NC_007519.1:430665--	G	CATCAGGATAACGGAGCTGCGGCC	NC_007519.1:430665-	TCCG	1-YTCCGKCNNNNNVNN
431711	Dde_0430	Dde_0430	5mC	-	13	2	0	0	0	15	0.87	NC_007519.1:431711	NC_007519.1:431711--	G	GCCCGCAGAGCCGGAGCATCTGTC	NC_007519.1:431711-	TCCG	1-YTCCGKCNNNNNVNN
432105	Dde_0430	Dde_0430	5mC	-	6	5	0	0	0	11	0.55	NC_007519.1:432105	NC_007519.1:432105--	G	ATGCAGGAATTCGGAGCCCGTCAG	NC_007519.1:432105-	TCCG	1-YTCCGKCNNNNNVNN
432670	Dde_0430	Dde_0430	5mC	-	8	2	0	0	2	12	0.67	NC_007519.1:432670	NC_007519.1:432670--	G	TGCGGCTGGGCCGGAAAAAAGCGG	NC_007519.1:432670-	TCCG	1-YTCCGKCNNNNNVNN
432741	Dde_0430	Dde_0430	5mC	-	10	5	0	0	0	15	0.67	NC_007519.1:432741	NC_007519.1:432741--	G	CCGCTGTTCAGCGGATATCGCGAA	NC_007519.1:432741-	TCCG	1-YTCCGKCNNNNNVNN
432923	Dde_0431	Dde_0431	5mC	-	11	5	0	0	0	16	0.69	NC_007519.1:432923	NC_007519.1:432923--	G	GCGTTTTACGCCGGAGCTGGCGGA	NC_007519.1:432923-	TCCG	1-YTCCGKCNNNNNVNN
433410	Dde_0431	Dde_0431	5mC	-	6	5	0	0	1	12	0.5	NC_007519.1:433410	NC_007519.1:433410--	G	CTGCCGTTGTCCGGAGATTCTGCG	NC_007519.1:433410-	TCCG	1-YTCCGKCNNNNNVNN
434435	Dde_0431	Dde_0431	5mC	-	9	3	0	0	1	13	0.69	NC_007519.1:434435	NC_007519.1:434435--	G	TGTGAGCGTGTCGGAACGGGGAGT	NC_007519.1:434435-	TCCG	1-YTCCGKCNNNNNVNN
435446	Dde_0431	Dde_0431	5mC	-	8	2	0	0	0	10	0.8	NC_007519.1:435446	NC_007519.1:435446--	G	GGTGCTGCGTACGGAAAACGGCGG	NC_007519.1:435446-	TCCG	1-YTCCGKCNNNNNVNN
436595	Dde_0431	Dde_0431	5mC	-	8	4	0	0	0	12	0.67	NC_007519.1:436595	NC_007519.1:436595--	G	GTCTGCCATGCCGGAACCGCTGCG	NC_007519.1:436595-	TCCG	1-YTCCGKCNNNNNVNN
436797	Dde_0431	Dde_0431	5mC	-	5	3	0	0	0	8	0.62	NC_007519.1:436797	NC_007519.1:436797--	G	CTGGCGCACGCCGGAGTGCGCCTG	NC_007519.1:436797-	TCCG	1-YTCCGKCNNNNNVNN
438136	Dde_0432	Dde_0432	5mC	-	9	2	0	0	0	11	0.82	NC_007519.1:438136	NC_007519.1:438136--	G	CTTCCGTCGGGCGGAAATAACGCC	NC_007519.1:438136-	TCCG	1-YTCCGKCNNNNNVNN
438332	Dde_0432	Dde_0432	5mC	-	7	4	0	0	0	11	0.64	NC_007519.1:438332	NC_007519.1:438332--	G	AAAATCACGAACGGAATGCTGTCT	NC_007519.1:438332-	TCCG	1-YTCCGKCNNNNNVNN
439762	Dde_0434	Dde_0434	5mC	-	8	3	0	0	2	13	0.62	NC_007519.1:439762	NC_007519.1:439762--	G	CCCGATATTGACGGAAAGGTCGTC	NC_007519.1:439762-	TCCG	1-YTCCGKCNNNNNVNN
441484	Dde_0435	Dde_0435	5mC	-	9	1	0	0	0	10	0.9	NC_007519.1:441484	NC_007519.1:441484--	G	TTCTCTTGCGCCGGAAAATACCAT	NC_007519.1:441484-	TCCG	1-YTCCGKCNNNNNVNN
442273	Dde_0435	Dde_0435	5mC	-	7	6	0	0	0	13	0.54	NC_007519.1:442273	NC_007519.1:442273--	G	GCGGCTGGTGCCGGACGGGCGGGG	NC_007519.1:442273-	TCCG	1-YTCCGKCNNNNNVNN
444579	Dde_0438	Dde_0438	5mC	-	11	5	0	0	3	19	0.58	NC_007519.1:444579	NC_007519.1:444579--	G	GAAGTACCGCACGGATGCCGCAGG	NC_007519.1:444579-	TCCG	1-YTCCGKCNNNNNVNN
445272	Dde_0439	Dde_0439	5mC	-	10	8	0	0	0	18	0.56	NC_007519.1:445272	NC_007519.1:445272--	G	GATAGGCATGCCGGAAGCGGAATC	NC_007519.1:445272-	TCCG	1-YTCCGKCNNNNNVNN
445375	Dde_0439	Dde_0439	5mC	-	19	2	0	0	0	21	0.9	NC_007519.1:445375	NC_007519.1:445375--	G	CCCTTTGTCACCGGAACGGGGCTG	NC_007519.1:445375-	TCCG	1-YTCCGKCNNNNNVNN
446355	Dde_0441	Dde_0441	5mC	-	22	5	0	0	0	27	0.81	NC_007519.1:446355	NC_007519.1:446355--	G	ACAGTGCAGAACGGAAAAGGCCTG	NC_007519.1:446355-	TCCG	1-YTCCGKCNNNNNVNN
449212	Dde_0444	Dde_0444	5mC	+	20	1	0	0	1	22	0.91	NC_007519.1:449212	NC_007519.1:449212-+	C	TGCTGCCCACTCCGTTCATGAAGG	NC_007519.1:449212+	TCCG	1-YTCCGKCNNNNNVNN
453003	Dde_0446	Dde_0446	5mC	+	14	8	0	0	0	22	0.64	NC_007519.1:453003	NC_007519.1:453003-+	C	GAATGCCGATTCCGGCCATATGTA	NC_007519.1:453003+	TCCG	1-YTCCGKCNNNNNVNN
460039	Dde_0450	Dde_0450	5mC	-	6	2	0	0	1	9	0.67	NC_007519.1:460039	NC_007519.1:460039--	G	CTCGACTTCATCGGATTCGGCATG	NC_007519.1:460039-	TCCG	1-YTCCGKCNNNNNVNN
460207	Dde_0450	Dde_0450	5mC	-	6	4	0	0	0	10	0.6	NC_007519.1:460207	NC_007519.1:460207--	G	TTTGATCCCAACGGAGGGAAAAAA	NC_007519.1:460207-	TCCG	1-YTCCGKCNNNNNVNN
460491	Dde_0451	Dde_0451	5mC	-	5	3	0	0	0	8	0.62	NC_007519.1:460491	NC_007519.1:460491--	G	AACAATCTGGCCGGACTGGATGAC	NC_007519.1:460491-	TCCG	1-YTCCGKCNNNNNVNN
462610	Dde_0452	Dde_0452	5mC	-	8	2	0	0	1	11	0.73	NC_007519.1:462610	NC_007519.1:462610--	G	TGCGGAAATGACGGAATCGGGCAG	NC_007519.1:462610-	TCCG	1-YTCCGKCNNNNNVNN
463390	Dde_0453	Dde_0453	5mC	-	6	4	0	0	1	11	0.55	NC_007519.1:463390	NC_007519.1:463390--	G	GTGAGCGGTACCGGAAAAGGGCCG	NC_007519.1:463390-	TCCG	1-YTCCGKCNNNNNVNN
464651	Dde_0454	Dde_0454	5mC	+	9	7	0	0	1	17	0.53	NC_007519.1:464651	NC_007519.1:464651-+	C	TGCGCTGCGTTCCGTTTCGCTGCG	NC_007519.1:464651+	TCCG	1-YTCCGKCNNNNNVNN
465083	Dde_0455	Dde_0455	5mC	-	10	6	0	0	0	16	0.62	NC_007519.1:465083	NC_007519.1:465083--	G	TGCCGTCAGGCCGGAGTGCGCGAT	NC_007519.1:465083-	TCCG	1-YTCCGKCNNNNNVNN
465445	Dde_0456	Dde_0456	5mC	-	8	7	0	0	1	16	0.5	NC_007519.1:465445	NC_007519.1:465445--	G	GTGCCGCTGAGCGGAGTCCCTTCC	NC_007519.1:465445-	TCCG	1-YTCCGKCNNNNNVNN
465625	Dde_0456	Dde_0456	5mC	-	9	7	0	0	0	16	0.56	NC_007519.1:465625	NC_007519.1:465625--	G	CTGGCTGAGGACGGAACGGTGAAA	NC_007519.1:465625-	TCCG	1-YTCCGKCNNNNNVNN
466203	Dde_0457	Dde_0457	5mC	-	14	2	0	0	1	17	0.82	NC_007519.1:466203	NC_007519.1:466203--	G	TTGTACCGGGCCGGAAAGCCGCTT	NC_007519.1:466203-	TCCG	1-YTCCGKCNNNNNVNN
469096	Dde_0458	Dde_0458	5mC	-	14	4	0	0	1	19	0.74	NC_007519.1:469096	NC_007519.1:469096--	G	GGGCATAGGGCCGGAAATCGGCAA	NC_007519.1:469096-	TCCG	1-YTCCGKCNNNNNVNN
471252	Dde_0461	Dde_0461	5mC	+	13	7	0	0	0	20	0.65	NC_007519.1:471252	NC_007519.1:471252-+	C	CGGGCACCATTCCGGCCATCATCT	NC_007519.1:471252+	TCCG	1-YTCCGKCNNNNNVNN
471853	Dde_0461	Dde_0461	5mC	-	12	5	0	0	1	18	0.67	NC_007519.1:471853	NC_007519.1:471853--	G	CAAGGCCGCCACGGAATCGGCACA	NC_007519.1:471853-	TCCG	1-YTCCGKCNNNNNVNN
473324	Dde_0462	Dde_0462	5mC	-	12	4	0	0	0	16	0.75	NC_007519.1:473324	NC_007519.1:473324--	G	TGTGGTCACATCGGACCACGGACA	NC_007519.1:473324-	TCCG	1-YTCCGKCNNNNNVNN
473331	Dde_0462	Dde_0462	5mC	-	14	6	0	0	0	20	0.7	NC_007519.1:473331	NC_007519.1:473331--	G	ACATCGGACCACGGACAGCCCATG	NC_007519.1:473331-	TCCG	1-YTCCGKCNNNNNVNN
473921	Dde_0462	Dde_0462	5mC	-	16	4	0	0	0	20	0.8	NC_007519.1:473921	NC_007519.1:473921--	G	CGCCGAACAGCCGGAAAAAGCGAA	NC_007519.1:473921-	TCCG	1-YTCCGKCNNNNNVNN
474393	Dde_0463	Dde_0463	5mC	-	14	4	0	0	0	18	0.78	NC_007519.1:474393	NC_007519.1:474393--	G	GCCCAACCATCCGGAAATCGTCAG	NC_007519.1:474393-	TCCG	1-YTCCGKCNNNNNVNN
475356	Dde_0465	Dde_0465	5mC	-	8	5	0	0	2	15	0.53	NC_007519.1:475356	NC_007519.1:475356--	G	CGACCGCATGGCGGAACAGGTGGC	NC_007519.1:475356-	TCCG	1-YTCCGKCNNNNNVNN
475426	Dde_0465	Dde_0465	5mC	-	11	4	0	0	0	15	0.73	NC_007519.1:475426	NC_007519.1:475426--	G	TCACTCGCGGCCGGAGACAAAACT	NC_007519.1:475426-	TCCG	1-YTCCGKCNNNNNVNN
476040	Dde_0465	Dde_0465	5mC	-	14	5	0	0	0	19	0.74	NC_007519.1:476040	NC_007519.1:476040--	G	CGCGCTGGAGGCGGAAAGGTATAT	NC_007519.1:476040-	TCCG	1-YTCCGKCNNNNNVNN
476743	Dde_0467	Dde_0467	5mC	-	12	1	0	0	1	14	0.86	NC_007519.1:476743	NC_007519.1:476743--	G	GGTGTGGGGCACGGACATTCTCTG	NC_007519.1:476743-	TCCG	1-YTCCGKCNNNNNVNN
477495	Dde_0467	Dde_0467	5mC	-	9	6	0	0	2	17	0.53	NC_007519.1:477495	NC_007519.1:477495--	G	CAGCAACGTGACGGAATGGACGCC	NC_007519.1:477495-	TCCG	1-YTCCGKCNNNNNVNN
479431	Dde_0468	Dde_0468	5mC	-	6	2	0	0	1	9	0.67	NC_007519.1:479431	NC_007519.1:479431--	G	GTATGAAGTGCCGGAGAATTTTGC	NC_007519.1:479431-	TCCG	1-YTCCGKCNNNNNVNN
479624	Dde_0468	Dde_0468	5mC	-	5	3	0	0	1	9	0.56	NC_007519.1:479624	NC_007519.1:479624--	G	ACGCGCGAGTTCGGAACTGTGATA	NC_007519.1:479624-	TCCG	1-YTCCGKCNNNNNVNN
480196	Dde_0468	Dde_0468	5mC	-	5	3	0	0	2	10	0.5	NC_007519.1:480196	NC_007519.1:480196--	G	ACGCGTGCTGCCGGAACTGGCCGC	NC_007519.1:480196-	TCCG	1-YTCCGKCNNNNNVNN
480829	Dde_0468	Dde_0468	5mC	-	8	4	0	0	1	13	0.62	NC_007519.1:480829	NC_007519.1:480829--	G	CGGGCGCACGCCGGAAGGCCGCAG	NC_007519.1:480829-	TCCG	1-YTCCGKCNNNNNVNN
480911	Dde_0468	Dde_0468	5mC	-	9	2	0	0	2	13	0.69	NC_007519.1:480911	NC_007519.1:480911--	G	GTACGTCAGGCCGGAGCCATTGTT	NC_007519.1:480911-	TCCG	1-YTCCGKCNNNNNVNN
482790	Dde_0473	Dde_0473	5mC	-	5	4	0	0	0	9	0.56	NC_007519.1:482790	NC_007519.1:482790--	G	TACAAACACCACGGAATGCCATCC	NC_007519.1:482790-	TCCG	1-YTCCGKCNNNNNVNN
483732	Dde_0473	Dde_0473	5mC	-	11	2	0	0	0	13	0.85	NC_007519.1:483732	NC_007519.1:483732--	G	GGGGGCAGGGCCGGAGTATGGTTC	NC_007519.1:483732-	TCCG	1-YTCCGKCNNNNNVNN
483878	Dde_0473	Dde_0473	5mC	-	9	4	0	0	1	14	0.64	NC_007519.1:483878	NC_007519.1:483878--	G	CGGTGCTGCACCGGAACGCATTTA	NC_007519.1:483878-	TCCG	1-YTCCGKCNNNNNVNN
484393	Dde_0473	Dde_0473	5mC	-	8	7	0	0	1	16	0.5	NC_007519.1:484393	NC_007519.1:484393--	G	GTGCATCCTGCCGGAACACCGGAG	NC_007519.1:484393-	TCCG	1-YTCCGKCNNNNNVNN
485645	Dde_0475	Dde_0475	5mC	-	10	4	0	0	1	15	0.67	NC_007519.1:485645	NC_007519.1:485645--	G	CAGCAGATGGCCGGAGCCGTTTTC	NC_007519.1:485645-	TCCG	1-YTCCGKCNNNNNVNN
485969	Dde_0475	Dde_0475	5mC	-	7	5	0	0	2	14	0.5	NC_007519.1:485969	NC_007519.1:485969--	G	GAACTGGTGACCGGAGAACCCGTG	NC_007519.1:485969-	TCCG	1-YTCCGKCNNNNNVNN
486545	Dde_0476	Dde_0476	5mC	-	10	5	0	0	1	16	0.62	NC_007519.1:486545	NC_007519.1:486545--	G	GCATCTGGTGGCGGAAGCTGCGGT	NC_007519.1:486545-	TCCG	1-YTCCGKCNNNNNVNN
486861	Dde_0476	Dde_0476	5mC	-	11	3	0	0	1	15	0.73	NC_007519.1:486861	NC_007519.1:486861--	G	CGCAGAGCGGCCGGAGTATGCCCG	NC_007519.1:486861-	TCCG	1-YTCCGKCNNNNNVNN
489777	Dde_0480	Dde_0480	5mC	+	10	7	0	0	2	19	0.53	NC_007519.1:489777	NC_007519.1:489777-+	C	CCGGACAGAATCCGTCTGTCCACC	NC_007519.1:489777+	TCCG	1-YTCCGKCNNNNNVNN
499692	Dde_0491	Dde_0491	5mC	-	7	5	0	0	1	13	0.54	NC_007519.1:499692	NC_007519.1:499692--	G	CCGCAGCCGGGCGGATTGTATCAG	NC_007519.1:499692-	TCCG	1-YTCCGKCNNNNNVNN
499863	Dde_0491	Dde_0491	5mC	-	10	3	0	0	0	13	0.77	NC_007519.1:499863	NC_007519.1:499863--	G	ATGGCGCAGGGCGGATACGCCCCG	NC_007519.1:499863-	TCCG	1-YTCCGKCNNNNNVNN
500294	Dde_0492	Dde_0492	5mC	-	11	3	0	0	1	15	0.73	NC_007519.1:500294	NC_007519.1:500294--	G	GCGCTGGTGGGCGGAGTGGCAGAA	NC_007519.1:500294-	TCCG	1-YTCCGKCNNNNNVNN
501698	Dde_0495	Dde_0495	5mC	-	9	5	0	0	2	16	0.56	NC_007519.1:501698	NC_007519.1:501698--	G	ACCATTTCTGCCGGAACACATCAA	NC_007519.1:501698-	TCCG	1-YTCCGKCNNNNNVNN
503786	Dde_0496	Dde_0496	5mC	-	16	2	0	0	1	19	0.84	NC_007519.1:503786	NC_007519.1:503786--	G	GCGGTGACAGCCGGAGAGTCCCTG	NC_007519.1:503786-	TCCG	1-YTCCGKCNNNNNVNN
506749	Dde_0498	Dde_0498	5mC	-	11	5	0	0	0	16	0.69	NC_007519.1:506749	NC_007519.1:506749--	G	CGGCCGGCAGCCGGACAGCAGACA	NC_007519.1:506749-	TCCG	1-YTCCGKCNNNNNVNN
511626	Dde_0504	Dde_0504	5mC	-	6	4	0	0	1	11	0.55	NC_007519.1:511626	NC_007519.1:511626--	G	CAGTGCGTCCACGGACAGGCCGGA	NC_007519.1:511626-	TCCG	1-YTCCGKCNNNNNVNN
513998	Dde_0506	Dde_0506	5mC	+	6	5	0	0	0	11	0.55	NC_007519.1:513998	NC_007519.1:513998-+	C	TGGTGTCCACTCCGGCCGACGTGC	NC_007519.1:513998+	TCCG	1-YTCCGKCNNNNNVNN
516987	Dde_0508	Dde_0508	5mC	+	7	3	0	0	0	10	0.7	NC_007519.1:516987	NC_007519.1:516987-+	C	ACATATCTGTTCCGGCAACCCGCA	NC_007519.1:516987+	TCCG	1-YTCCGKCNNNNNVNN
519813	Dde_0511	Dde_0511	5mC	-	5	3	0	0	0	8	0.62	NC_007519.1:519813	NC_007519.1:519813--	G	GACGCGCCTGCCGGAATTTGCCGG	NC_007519.1:519813-	TCCG	1-YTCCGKCNNNNNVNN
520095	Dde_0511	Dde_0511	5mC	-	6	3	0	0	1	10	0.6	NC_007519.1:520095	NC_007519.1:520095--	G	CGCGCCCCTGACGGAAAAAGGGCT	NC_007519.1:520095-	TCCG	1-YTCCGKCNNNNNVNN
520326	Dde_0511	Dde_0511	5mC	-	6	4	0	0	0	10	0.6	NC_007519.1:520326	NC_007519.1:520326--	G	CAGCCGCATGCCGGAAATTTTTGA	NC_007519.1:520326-	TCCG	1-YTCCGKCNNNNNVNN
521965	Dde_0513	Dde_0513	5mC	-	8	1	0	0	0	9	0.89	NC_007519.1:521965	NC_007519.1:521965--	G	AGCTGCGGTGACGGAGCGCACCCG	NC_007519.1:521965-	TCCG	1-YTCCGKCNNNNNVNN
522944	Dde_0514	Dde_0514	5mC	+	9	6	0	0	0	15	0.6	NC_007519.1:522944	NC_007519.1:522944-+	C	GCTGGCGTTTTCCGTTCCGCAGGG	NC_007519.1:522944+	TCCG	1-YTCCGKCNNNNNVNN
524407	Dde_0515	Dde_0515	5mC	-	6	4	0	0	1	11	0.55	NC_007519.1:524407	NC_007519.1:524407--	G	CAGCCTGCAAACGGAATGAAAACT	NC_007519.1:524407-	TCCG	1-YTCCGKCNNNNNVNN
525137	Dde_0517	Dde_0517	5mC	-	6	4	0	0	2	12	0.5	NC_007519.1:525137	NC_007519.1:525137--	G	TAACCCGCAGACGGATGAAACCAT	NC_007519.1:525137-	TCCG	1-YTCCGKCNNNNNVNN
526703	Dde_0518	Dde_0518	5mC	-	5	3	0	0	0	8	0.62	NC_007519.1:526703	NC_007519.1:526703--	G	CGTAATCTGGCCGGAGCGGATAAG	NC_007519.1:526703-	TCCG	1-YTCCGKCNNNNNVNN
527550	Dde_0519	Dde_0519	5mC	-	8	2	0	0	1	11	0.73	NC_007519.1:527550	NC_007519.1:527550--	G	CCTTTAGGTGCCGGACGGGGTGAG	NC_007519.1:527550-	TCCG	1-YTCCGKCNNNNNVNN
528669	Dde_0520	Dde_0520	5mC	-	7	4	0	0	1	12	0.58	NC_007519.1:528669	NC_007519.1:528669--	G	TTGCCCACAAACGGATAGTTGTCC	NC_007519.1:528669-	TCCG	1-YTCCGKCNNNNNVNN
529918	Dde_0521	Dde_0521	5mC	-	6	3	0	0	0	9	0.67	NC_007519.1:529918	NC_007519.1:529918--	G	CCCGCCGAAAACGGAACGCACCAG	NC_007519.1:529918-	TCCG	1-YTCCGKCNNNNNVNN
530028	Dde_0521	Dde_0521	5mC	-	6	5	0	0	0	11	0.55	NC_007519.1:530028	NC_007519.1:530028--	G	CCAGCAGAAAACGGATACGCTGTA	NC_007519.1:530028-	TCCG	1-YTCCGKCNNNNNVNN
531150	Dde_0523	Dde_0523	5mC	-	6	5	0	0	0	11	0.55	NC_007519.1:531150	NC_007519.1:531150--	G	CAACGGGAAAACGGACGGAAATTC	NC_007519.1:531150-	TCCG	1-YTCCGKCNNNNNVNN
532152	Dde_0526	Dde_0526	5mC	+	13	6	0	0	0	19	0.68	NC_007519.1:532152	NC_007519.1:532152-+	C	CAGCTTCGTGTCCGACATCAAGCA	NC_007519.1:532152+	TCCG	1-YTCCGKCNNNNNVNN
535401	Dde_0529	Dde_0529	5mC	-	12	6	0	0	1	19	0.63	NC_007519.1:535401	NC_007519.1:535401--	G	CTCAATCTGGCCGGAGTGGTGTTG	NC_007519.1:535401-	TCCG	1-YTCCGKCNNNNNVNN
537666	Dde_0531	Dde_0531	5mC	-	13	6	0	0	4	23	0.57	NC_007519.1:537666	NC_007519.1:537666--	G	AATCTGGAAAACGGAAAAACCGTC	NC_007519.1:537666-	TCCG	1-YTCCGKCNNNNNVNN
537912	Dde_0531	Dde_0531	5mC	-	15	5	0	0	1	21	0.71	NC_007519.1:537912	NC_007519.1:537912--	G	GTATCGCAGGCCGGAACCGCACCG	NC_007519.1:537912-	TCCG	1-YTCCGKCNNNNNVNN
540338	Dde_0532	Dde_0532	5mC	-	12	8	0	0	2	22	0.55	NC_007519.1:540338	NC_007519.1:540338--	G	GGCCAATCTGACGGAACGTGTGGC	NC_007519.1:540338-	TCCG	1-YTCCGKCNNNNNVNN
540380	Dde_0532	Dde_0532	5mC	-	10	9	0	0	0	19	0.53	NC_007519.1:540380	NC_007519.1:540380--	G	CGGCATTTCTCCGGATTCGCTGGA	NC_007519.1:540380-	TCCG	1-YTCCGKCNNNNNVNN
541872	Dde_0534	Dde_0534	5mC	-	8	6	0	0	0	14	0.57	NC_007519.1:541872	NC_007519.1:541872--	G	AAGCGTCGAATCGGAGAATTGCCC	NC_007519.1:541872-	TCCG	1-YTCCGKCNNNNNVNN
542810	Dde_0534	Dde_0534	5mC	-	15	2	0	0	0	17	0.88	NC_007519.1:542810	NC_007519.1:542810--	G	GCGCTGGCGGACGGAGAGGCCTTT	NC_007519.1:542810-	TCCG	1-YTCCGKCNNNNNVNN
546047	Dde_0536	Dde_0536	5mC	-	12	4	0	0	0	16	0.75	NC_007519.1:546047	NC_007519.1:546047--	G	CCAGCGTCTGCCGGACAGCGTGGA	NC_007519.1:546047-	TCCG	1-YTCCGKCNNNNNVNN
547431	Dde_4002	Dde_4002	5mC	-	9	5	0	0	0	14	0.64	NC_007519.1:547431	NC_007519.1:547431--	G	TGTTCGCTTCACGGAAAGCGATTT	NC_007519.1:547431-	TCCG	1-YTCCGKCNNNNNVNN
550625	Dde_0539	Dde_0539	5mC	-	15	7	0	0	0	22	0.68	NC_007519.1:550625	NC_007519.1:550625--	G	CCCAAAGACATCGGATATATATGT	NC_007519.1:550625-	TCCG	1-YTCCGKCNNNNNVNN
550847	Dde_0539	Dde_0539	5mC	-	13	8	0	0	2	23	0.57	NC_007519.1:550847	NC_007519.1:550847--	G	GACATCAAGGACGGATTTCTGACC	NC_007519.1:550847-	TCCG	1-YTCCGKCNNNNNVNN
553452	Dde_0541	Dde_0541	5mC	-	13	10	0	0	0	23	0.57	NC_007519.1:553452	NC_007519.1:553452--	G	GACCGGCATGCCGGATACGCCTGC	NC_007519.1:553452-	TCCG	1-YTCCGKCNNNNNVNN
554513	Dde_0542	Dde_0542	5mC	-	15	7	0	0	1	23	0.65	NC_007519.1:554513	NC_007519.1:554513--	G	GCGCAGAATAACGGAAGTTGAAGT	NC_007519.1:554513-	TCCG	1-YTCCGKCNNNNNVNN
554535	Dde_0542	Dde_0542	5mC	-	17	7	0	0	0	24	0.71	NC_007519.1:554535	NC_007519.1:554535--	G	GTGTTCAATGCCGGAAGCGTGCAG	NC_007519.1:554535-	TCCG	1-YTCCGKCNNNNNVNN
555045	Dde_0542	Dde_0542	5mC	-	17	4	0	0	1	22	0.77	NC_007519.1:555045	NC_007519.1:555045--	G	CTTTTCAGGGCCGGAATCAGACCG	NC_007519.1:555045-	TCCG	1-YTCCGKCNNNNNVNN
557276	Dde_0544	Dde_0544	5mC	-	11	7	0	0	0	18	0.61	NC_007519.1:557276	NC_007519.1:557276--	G	CATAATAGACACGGAAATGGATGA	NC_007519.1:557276-	TCCG	1-YTCCGKCNNNNNVNN
557924	Dde_0544	Dde_0544	5mC	-	15	5	0	0	0	20	0.75	NC_007519.1:557924	NC_007519.1:557924--	G	AGCGCTTAAAACGGAGCTGACCGT	NC_007519.1:557924-	TCCG	1-YTCCGKCNNNNNVNN
559553	Dde_0544	Dde_0544	5mC	-	14	1	0	0	0	15	0.93	NC_007519.1:559553	NC_007519.1:559553--	G	GGAACAGGGCACGGACATCATCTC	NC_007519.1:559553-	TCCG	1-YTCCGKCNNNNNVNN
559577	Dde_0544	Dde_0544	5mC	-	12	5	0	0	1	18	0.67	NC_007519.1:559577	NC_007519.1:559577--	G	TGACGGCGGGCCGGACGGTGTGCC	NC_007519.1:559577-	TCCG	1-YTCCGKCNNNNNVNN
561077	Dde_0546	Dde_0546	5mC	-	13	8	0	0	0	21	0.62	NC_007519.1:561077	NC_007519.1:561077--	G	CGCCTGCGGAGCGGATATTACAGG	NC_007519.1:561077-	TCCG	1-YTCCGKCNNNNNVNN
562689	Dde_0547	Dde_0547	5mC	-	9	6	0	0	0	15	0.6	NC_007519.1:562689	NC_007519.1:562689--	G	GCTCTGCTGCTCGGAGAGCGTTTT	NC_007519.1:562689-	TCCG	1-YTCCGKCNNNNNVNN
563202	Dde_0547	Dde_0547	5mC	-	11	5	0	0	0	16	0.69	NC_007519.1:563202	NC_007519.1:563202--	G	GGGGGGCTTGCCGGAGTGCTGGCT	NC_007519.1:563202-	TCCG	1-YTCCGKCNNNNNVNN
563760	Dde_0547	Dde_0547	5mC	-	13	1	0	0	2	16	0.81	NC_007519.1:563760	NC_007519.1:563760--	G	GAGGCGCCGCACGGAGTGCGCGTT	NC_007519.1:563760-	TCCG	1-YTCCGKCNNNNNVNN
564998	Dde_0548	Dde_0548	5mC	-	8	1	0	0	1	10	0.8	NC_007519.1:564998	NC_007519.1:564998--	G	GTGAAGAATACCGGATCGGCATAG	NC_007519.1:564998-	TCCG	1-YTCCGKCNNNNNVNN
567687	Dde_0548	Dde_0548	5mC	+	6	5	0	0	1	12	0.5	NC_007519.1:567687	NC_007519.1:567687-+	C	CATGCTCCACTCCGTCTATCTGCC	NC_007519.1:567687+	TCCG	1-YTCCGKCNNNNNVNN
568194	Dde_0549	Dde_0549	5mC	-	11	5	0	0	0	16	0.69	NC_007519.1:568194	NC_007519.1:568194--	G	TGCGCATCAAGCGGAATGAGCAGC	NC_007519.1:568194-	TCCG	1-YTCCGKCNNNNNVNN
569736	Dde_0550	Dde_0550	5mC	-	8	4	0	0	0	12	0.67	NC_007519.1:569736	NC_007519.1:569736--	G	GCCCGCAGGGCCGGAGACTTACCT	NC_007519.1:569736-	TCCG	1-YTCCGKCNNNNNVNN
571051	Dde_0550	Dde_0550	5mC	-	9	2	0	0	0	11	0.82	NC_007519.1:571051	NC_007519.1:571051--	G	CCGTCCTGTGCCGGAAAAAGACCT	NC_007519.1:571051-	TCCG	1-YTCCGKCNNNNNVNN
573541	Dde_0553	Dde_0553	5mC	+	13	6	0	0	1	20	0.65	NC_007519.1:573541	NC_007519.1:573541-+	C	CCAGAATGATTCCGTTGACAGATA	NC_007519.1:573541+	TCCG	1-YTCCGKCNNNNNVNN
574439	Dde_0554	Dde_0554	5mC	-	15	4	0	0	0	19	0.79	NC_007519.1:574439	NC_007519.1:574439--	G	GTACCGGCATCCGGATTTTAACGG	NC_007519.1:574439-	TCCG	1-YTCCGKCNNNNNVNN
574643	Dde_0554	Dde_0554	5mC	-	9	8	0	0	1	18	0.5	NC_007519.1:574643	NC_007519.1:574643--	G	GCCCGAAGTGACGGAATTCCGCAG	NC_007519.1:574643-	TCCG	1-YTCCGKCNNNNNVNN
575225	Dde_0554	Dde_0554	5mC	-	9	1	0	0	4	14	0.64	NC_007519.1:575225	NC_007519.1:575225--	G	GGAAGTGGAGCCGGACGTGTACAG	NC_007519.1:575225-	TCCG	1-YTCCGKCNNNNNVNN
575396	Dde_0554	Dde_0554	5mC	-	9	8	0	0	0	17	0.53	NC_007519.1:575396	NC_007519.1:575396--	G	CGTGGACATGTCGGAGTTTGCGGC	NC_007519.1:575396-	TCCG	1-YTCCGKCNNNNNVNN
577812	Dde_0555	Dde_0555	5mC	-	7	6	0	0	0	13	0.54	NC_007519.1:577812	NC_007519.1:577812--	G	AGACAAAGGGCCGGAAGCCGACAC	NC_007519.1:577812-	TCCG	1-YTCCGKCNNNNNVNN
579085	Dde_0557	Dde_0557	5mC	-	9	4	0	0	0	13	0.69	NC_007519.1:579085	NC_007519.1:579085--	G	CGACCTGATGCCGGAGCTGAAAAA	NC_007519.1:579085-	TCCG	1-YTCCGKCNNNNNVNN
581484	Dde_0558	Dde_0558	5mC	-	12	7	0	0	1	20	0.6	NC_007519.1:581484	NC_007519.1:581484--	G	GCGGGCGGAAACGGAGGTTTCCTC	NC_007519.1:581484-	TCCG	1-YTCCGKCNNNNNVNN
583044	Dde_0560	Dde_0560	5mC	-	10	3	0	0	3	16	0.62	NC_007519.1:583044	NC_007519.1:583044--	G	CCTGAAGAAGCCGGAAAGCGCGAC	NC_007519.1:583044-	TCCG	1-YTCCGKCNNNNNVNN
583310	Dde_0560	Dde_0560	5mC	-	11	4	0	0	2	17	0.65	NC_007519.1:583310	NC_007519.1:583310--	G	CGTCTGGCAGACGGAGCTTACGCT	NC_007519.1:583310-	TCCG	1-YTCCGKCNNNNNVNN
585778	Dde_0561	Dde_0561	5mC	-	9	6	0	0	0	15	0.6	NC_007519.1:585778	NC_007519.1:585778--	G	CCCCACCTCCACGGAAATGGGCTG	NC_007519.1:585778-	TCCG	1-YTCCGKCNNNNNVNN
590423	Dde_0567	Dde_0567	5mC	-	11	2	0	0	1	14	0.79	NC_007519.1:590423	NC_007519.1:590423--	G	GCGCTGCAGGGCGGAAAGCAGCCA	NC_007519.1:590423-	TCCG	1-YTCCGKCNNNNNVNN
590732	Dde_0567	Dde_0567	5mC	-	9	3	0	0	1	13	0.69	NC_007519.1:590732	NC_007519.1:590732--	G	CTGACGGCGGCCGGAAAGCTGTGC	NC_007519.1:590732-	TCCG	1-YTCCGKCNNNNNVNN
590906	Dde_0567	Dde_0567	5mC	-	11	1	0	0	1	13	0.85	NC_007519.1:590906	NC_007519.1:590906--	G	GCGGGCGGTGACGGATTGAAAAAG	NC_007519.1:590906-	TCCG	1-YTCCGKCNNNNNVNN
591092	Dde_0567	Dde_0567	5mC	-	6	6	0	0	0	12	0.5	NC_007519.1:591092	NC_007519.1:591092--	G	TTCTTCCATGACGGAAAAGCCCAG	NC_007519.1:591092-	TCCG	1-YTCCGKCNNNNNVNN
595822	Dde_0571	Dde_0571	5mC	+	9	4	0	0	0	13	0.69	NC_007519.1:595822	NC_007519.1:595822-+	C	CTGGAGCGATTCCGGCGGCGAGCT	NC_007519.1:595822+	TCCG	1-YTCCGKCNNNNNVNN
596191	Dde_0571	Dde_0571	5mC	-	8	2	0	0	2	12	0.67	NC_007519.1:596191	NC_007519.1:596191--	G	GCATATCATCACGGAATCCGGCCG	NC_007519.1:596191-	TCCG	1-YTCCGKCNNNNNVNN
598382	Dde_0573	Dde_0573	5mC	-	8	4	0	0	0	12	0.67	NC_007519.1:598382	NC_007519.1:598382--	G	GCCTTCTGAGCCGGAATCTTGCCG	NC_007519.1:598382-	TCCG	1-YTCCGKCNNNNNVNN
600128	Dde_0574	Dde_0574	5mC	-	9	7	0	0	1	17	0.53	NC_007519.1:600128	NC_007519.1:600128--	G	CCGTCAGCTGGCGGAACACGGCCT	NC_007519.1:600128-	TCCG	1-YTCCGKCNNNNNVNN
600338	Dde_0574	Dde_0574	5mC	-	9	3	0	0	2	14	0.64	NC_007519.1:600338	NC_007519.1:600338--	G	GGAACTGGCACCGGATCTTGGTGA	NC_007519.1:600338-	TCCG	1-YTCCGKCNNNNNVNN
601502	Dde_0576	Dde_0576	5mC	-	8	8	0	0	0	16	0.5	NC_007519.1:601502	NC_007519.1:601502--	G	CATCTCTGTGCCGGAAAAACCCCT	NC_007519.1:601502-	TCCG	1-YTCCGKCNNNNNVNN
602953	Dde_0576	Dde_0576	5mC	+	11	6	0	0	0	17	0.65	NC_007519.1:602953	NC_007519.1:602953-+	C	GTTCCGGTTTTCCGTTGCGCAGCA	NC_007519.1:602953+	TCCG	1-YTCCGKCNNNNNVNN
604902	Dde_0580	Dde_0580	5mC	-	5	2	0	0	3	10	0.5	NC_007519.1:604902	NC_007519.1:604902--	G	GTGGAATTTACCGGAGTGGACTGG	NC_007519.1:604902-	TCCG	1-YTCCGKCNNNNNVNN
605154	Dde_0580	Dde_0580	5mC	-	11	3	0	0	0	14	0.79	NC_007519.1:605154	NC_007519.1:605154--	G	GCTCTGAAAAACGGAACCCTGGAC	NC_007519.1:605154-	TCCG	1-YTCCGKCNNNNNVNN
607093	Dde_0582	Dde_0582	5mC	-	7	4	0	0	0	11	0.64	NC_007519.1:607093	NC_007519.1:607093--	G	GGCCTGCTGGCCGGACAGCAGCTG	NC_007519.1:607093-	TCCG	1-YTCCGKCNNNNNVNN
607320	Dde_0582	Dde_0582	5mC	-	8	4	0	0	0	12	0.67	NC_007519.1:607320	NC_007519.1:607320--	G	CTTTCTGGTGACGGACTCTTCCTC	NC_007519.1:607320-	TCCG	1-YTCCGKCNNNNNVNN
608427	Dde_0584	Dde_0584	5mC	+	8	6	0	0	1	15	0.53	NC_007519.1:608427	NC_007519.1:608427-+	C	CATATGCCTATCCGTTGTACCAGC	NC_007519.1:608427+	TCCG	1-YTCCGKCNNNNNVNN
610161	Dde_0586	Dde_0586	5mC	+	12	5	0	0	0	17	0.71	NC_007519.1:610161	NC_007519.1:610161-+	C	TCAAGAAGTGTCCGGCAAACGCCA	NC_007519.1:610161+	TCCG	1-YTCCGKCNNNNNVNN
610480	Dde_0587	Dde_0587	5mC	+	10	8	0	0	0	18	0.56	NC_007519.1:610480	NC_007519.1:610480-+	C	GCTGGGGCTTTCCGTGGCGGCAGG	NC_007519.1:610480+	TCCG	1-YTCCGKCNNNNNVNN
611078	Dde_0587	Dde_0587	5mC	-	5	5	0	0	0	10	0.5	NC_007519.1:611078	NC_007519.1:611078--	G	ATACGCACCAGCGGAGAAAAAGCC	NC_007519.1:611078-	TCCG	1-YTCCGKCNNNNNVNN
613295	Dde_0590	Dde_0590	5mC	-	7	3	0	0	1	11	0.64	NC_007519.1:613295	NC_007519.1:613295--	G	CCGCCGCGTGACGGAAGAGCCGTG	NC_007519.1:613295-	TCCG	1-YTCCGKCNNNNNVNN
614885	Dde_0591	Dde_0591	5mC	-	11	2	0	0	0	13	0.85	NC_007519.1:614885	NC_007519.1:614885--	G	CCATACGCAGCCGGACGCAGGGAG	NC_007519.1:614885-	TCCG	1-YTCCGKCNNNNNVNN
616025	Dde_0592	Dde_0592	5mC	-	9	5	0	0	0	14	0.64	NC_007519.1:616025	NC_007519.1:616025--	G	GTCCGCTTTGCCGGAGCCGTGGCC	NC_007519.1:616025-	TCCG	1-YTCCGKCNNNNNVNN
623321	Dde_0600	Dde_0600	5mC	-	9	3	0	0	1	13	0.69	NC_007519.1:623321	NC_007519.1:623321--	G	GCGGGCCATGCCGGAGGACAGGAC	NC_007519.1:623321-	TCCG	1-YTCCGKCNNNNNVNN
626583	Dde_0602	Dde_0602	5mC	-	11	7	0	0	1	19	0.58	NC_007519.1:626583	NC_007519.1:626583--	G	GGCCGTAGTGACGGAGCAGGGGCT	NC_007519.1:626583-	TCCG	1-YTCCGKCNNNNNVNN
630705	Dde_0605	Dde_0605	5mC	+	9	5	0	0	0	14	0.64	NC_007519.1:630705	NC_007519.1:630705-+	C	GACGATGCCTTCCGGCTGTGGGCA	NC_007519.1:630705+	TCCG	1-YTCCGKCNNNNNVNN
632075	Dde_0608	Dde_0608	5mC	-	11	7	0	0	3	21	0.52	NC_007519.1:632075	NC_007519.1:632075--	G	GACCGTCATGTCGGAGAATATAAG	NC_007519.1:632075-	TCCG	1-YTCCGKCNNNNNVNN
635873	Dde_0612	Dde_0612	5mC	-	11	4	0	0	0	15	0.73	NC_007519.1:635873	NC_007519.1:635873--	G	GCCTTCGGCACCGGAACGGCGCAG	NC_007519.1:635873-	TCCG	1-YTCCGKCNNNNNVNN
639016	Dde_0618	Dde_0618	5mC	-	9	6	0	0	3	18	0.5	NC_007519.1:639016	NC_007519.1:639016--	G	CACACGCCAGTCGGATACTGACCT	NC_007519.1:639016-	TCCG	1-YTCCGKCNNNNNVNN
641830	Dde_0621	Dde_0621	5mC	-	10	5	0	0	1	16	0.62	NC_007519.1:641830	NC_007519.1:641830--	G	CTGCTGCGAGCCGGATGTGACCAC	NC_007519.1:641830-	TCCG	1-YTCCGKCNNNNNVNN
645579	Dde_0626	Dde_0626	5mC	-	12	2	0	0	1	15	0.8	NC_007519.1:645579	NC_007519.1:645579--	G	GCCCGTCACCACGGAAAGTGAATC	NC_007519.1:645579-	TCCG	1-YTCCGKCNNNNNVNN
647731	Dde_0628	Dde_0628	5mC	-	11	3	0	0	2	16	0.69	NC_007519.1:647731	NC_007519.1:647731--	G	ATGAGCGTGGCCGGACGGGCCATG	NC_007519.1:647731-	TCCG	1-YTCCGKCNNNNNVNN
648654	Dde_0629	Dde_0629	5mC	-	9	4	0	0	1	14	0.64	NC_007519.1:648654	NC_007519.1:648654--	G	TCGCTGCCAGCCGGAAACAGACAG	NC_007519.1:648654-	TCCG	1-YTCCGKCNNNNNVNN
649458	Dde_0629	Dde_0629	5mC	-	10	6	0	0	1	17	0.59	NC_007519.1:649458	NC_007519.1:649458--	G	CGATCCTGTGCCGGATTTCATCAT	NC_007519.1:649458-	TCCG	1-YTCCGKCNNNNNVNN
649548	Dde_0629	Dde_0629	5mC	-	12	6	0	0	2	20	0.6	NC_007519.1:649548	NC_007519.1:649548--	G	GCCCGCCAGACCGGAAAAAAGATA	NC_007519.1:649548-	TCCG	1-YTCCGKCNNNNNVNN
651380	Dde_0630	Dde_0630	5mC	-	10	5	0	0	1	16	0.62	NC_007519.1:651380	NC_007519.1:651380--	G	CACAATCAGCACGGAATACTGTGC	NC_007519.1:651380-	TCCG	1-YTCCGKCNNNNNVNN
652053	Dde_0631	Dde_0631	5mC	-	11	7	0	0	2	20	0.55	NC_007519.1:652053	NC_007519.1:652053--	G	CAGAAGCCCAGCGGAAAGCCGCCC	NC_007519.1:652053-	TCCG	1-YTCCGKCNNNNNVNN
656946	Dde_0637	Dde_0637	5mC	-	8	5	0	0	2	15	0.53	NC_007519.1:656946	NC_007519.1:656946--	G	TGTTCGTGGGCCGGAAAAATATGA	NC_007519.1:656946-	TCCG	1-YTCCGKCNNNNNVNN
657235	Dde_0637	Dde_0637	5mC	-	13	6	0	0	0	19	0.68	NC_007519.1:657235	NC_007519.1:657235--	G	CGATGCCCTGCCGGAGGATTTTCC	NC_007519.1:657235-	TCCG	1-YTCCGKCNNNNNVNN
658838	Dde_0640	Dde_0640	5mC	-	11	2	0	0	2	15	0.73	NC_007519.1:658838	NC_007519.1:658838--	G	TGCAAGCGAGCCGGAACCGGTTGA	NC_007519.1:658838-	TCCG	1-YTCCGKCNNNNNVNN
659343	Dde_0640	Dde_0640	5mC	-	10	8	0	0	1	19	0.53	NC_007519.1:659343	NC_007519.1:659343--	G	GCGGAACAAGACGGACATGCCCCG	NC_007519.1:659343-	TCCG	1-YTCCGKCNNNNNVNN
662699	Dde_0643	Dde_0643	5mC	-	9	7	0	0	0	16	0.56	NC_007519.1:662699	NC_007519.1:662699--	G	TCATCACCTGCCGGACAGGGTGCG	NC_007519.1:662699-	TCCG	1-YTCCGKCNNNNNVNN
664607	Dde_0644	Dde_0644	5mC	-	13	4	0	0	0	17	0.76	NC_007519.1:664607	NC_007519.1:664607--	G	ACCCGTGTGGCCGGAGTGGATGAA	NC_007519.1:664607-	TCCG	1-YTCCGKCNNNNNVNN
664901	Dde_0644	Dde_0644	5mC	-	9	8	0	0	1	18	0.5	NC_007519.1:664901	NC_007519.1:664901--	G	ATCGAACAGGCCGGAGGCAACAAG	NC_007519.1:664901-	TCCG	1-YTCCGKCNNNNNVNN
668210	Dde_0649	Dde_0649	5mC	-	15	8	0	0	2	25	0.6	NC_007519.1:668210	NC_007519.1:668210--	G	AGCTTGGTGAACGGAATGAGCACC	NC_007519.1:668210-	TCCG	1-YTCCGKCNNNNNVNN
671165	Dde_0652	Dde_0652	5mC	-	14	7	0	0	0	21	0.67	NC_007519.1:671165	NC_007519.1:671165--	G	GTCGGGGTAGCCGGAAAAGCTGTG	NC_007519.1:671165-	TCCG	1-YTCCGKCNNNNNVNN
672533	Dde_0653	Dde_0653	5mC	-	11	6	0	0	2	19	0.58	NC_007519.1:672533	NC_007519.1:672533--	G	TCACTGTCCAGCGGACCGGACTTC	NC_007519.1:672533-	TCCG	1-YTCCGKCNNNNNVNN
673869	Dde_0655	Dde_0655	5mC	-	7	7	0	0	0	14	0.5	NC_007519.1:673869	NC_007519.1:673869--	G	TGATATCAGTCCGGAACCGCTGGC	NC_007519.1:673869-	TCCG	1-YTCCGKCNNNNNVNN
674108	Dde_0655	Dde_0655	5mC	-	8	0	0	0	3	11	0.73	NC_007519.1:674108	NC_007519.1:674108--	G	TACCGTGGAGCCGGATTTTTGCGG	NC_007519.1:674108-	TCCG	1-YTCCGKCNNNNNVNN
674834	Dde_0657	Dde_0657	5mC	-	8	5	0	0	0	13	0.62	NC_007519.1:674834	NC_007519.1:674834--	G	TGCGCGGCTGCCGGAGCATGACCG	NC_007519.1:674834-	TCCG	1-YTCCGKCNNNNNVNN
681181	Dde_0665	Dde_0665	5mC	-	15	7	0	0	0	22	0.68	NC_007519.1:681181	NC_007519.1:681181--	G	GCTTGAAGGGCCGGAGCTGGGGCT	NC_007519.1:681181-	TCCG	1-YTCCGKCNNNNNVNN
687234	Dde_0670	Dde_0670	5mC	-	9	4	0	0	1	14	0.64	NC_007519.1:687234	NC_007519.1:687234--	G	CTTCCACGGAACGGATTTCGCCGG	NC_007519.1:687234-	TCCG	1-YTCCGKCNNNNNVNN
694080	Dde_0678	Dde_0678	5mC	-	9	6	0	0	2	17	0.53	NC_007519.1:694080	NC_007519.1:694080--	G	CGTTCGTCATCCGGAAAATCAGAC	NC_007519.1:694080-	TCCG	1-YTCCGKCNNNNNVNN
694129	Dde_0678	Dde_0678	5mC	-	11	5	0	0	2	18	0.61	NC_007519.1:694129	NC_007519.1:694129--	G	GTCCCCTGCCACGGAAAGCAGCAC	NC_007519.1:694129-	TCCG	1-YTCCGKCNNNNNVNN
697194	Dde_0681	Dde_0681	5mC	-	8	5	0	0	1	14	0.57	NC_007519.1:697194	NC_007519.1:697194--	G	GTGTTGTGTGCCGGATGTATTGCT	NC_007519.1:697194-	TCCG	1-YTCCGKCNNNNNVNN
701215	Dde_0685	Dde_0685	5mC	-	10	4	0	0	1	15	0.67	NC_007519.1:701215	NC_007519.1:701215--	G	CAAATGTCTGCCGGATGCTGTTCA	NC_007519.1:701215-	TCCG	1-YTCCGKCNNNNNVNN
713673	Dde_0697	Dde_0697	5mC	-	8	4	0	0	0	12	0.67	NC_007519.1:713673	NC_007519.1:713673--	G	CGCCGCGATGCCGGAAGAGCTTCC	NC_007519.1:713673-	TCCG	1-YTCCGKCNNNNNVNN
718455	Dde_0701	Dde_0701	5mC	-	12	4	0	0	1	17	0.71	NC_007519.1:718455	NC_007519.1:718455--	G	TGGATGATGAACGGATAAACGGCG	NC_007519.1:718455-	TCCG	1-YTCCGKCNNNNNVNN
719861	Dde_0702	Dde_0702	5mC	-	6	2	0	0	3	11	0.55	NC_007519.1:719861	NC_007519.1:719861--	G	TTCCATAGGCACGGACGGGGCACC	NC_007519.1:719861-	TCCG	1-YTCCGKCNNNNNVNN
720441	Dde_0703	Dde_0703	5mC	-	12	1	0	0	0	13	0.92	NC_007519.1:720441	NC_007519.1:720441--	G	AAGGCTGTGGACGGAGTTTGAGGA	NC_007519.1:720441-	TCCG	1-YTCCGKCNNNNNVNN
722211	Dde_0703	Dde_0703	5mC	-	11	4	0	0	2	17	0.65	NC_007519.1:722211	NC_007519.1:722211--	G	CAGTGTTTCAACGGATCCCAGCGC	NC_007519.1:722211-	TCCG	1-YTCCGKCNNNNNVNN
724347	Dde_0706	Dde_0706	5mC	-	8	0	0	0	1	9	0.89	NC_007519.1:724347	NC_007519.1:724347--	G	CGCCCGCATGCCGGAAGCTCCCAG	NC_007519.1:724347-	TCCG	1-YTCCGKCNNNNNVNN
724689	Dde_0706	Dde_0706	5mC	-	6	2	0	0	1	9	0.67	NC_007519.1:724689	NC_007519.1:724689--	G	CCTGAAAACATCGGATTTCCGCGA	NC_007519.1:724689-	TCCG	1-YTCCGKCNNNNNVNN
725208	Dde_0707	Dde_0707	5mC	-	8	1	0	0	0	9	0.89	NC_007519.1:725208	NC_007519.1:725208--	G	TTTCACCGTGCCGGAGTGCTGGAC	NC_007519.1:725208-	TCCG	1-YTCCGKCNNNNNVNN
727044	Dde_0709	Dde_0709	5mC	+	7	7	0	0	0	14	0.5	NC_007519.1:727044	NC_007519.1:727044-+	C	CTGTCTTTTTTCCGACAAGGAATA	NC_007519.1:727044+	TCCG	1-YTCCGKCNNNNNVNN
727188	Dde_0709	Dde_0709	5mC	-	8	1	0	0	1	10	0.8	NC_007519.1:727188	NC_007519.1:727188--	G	CGGTTCCGTGGCGGAAAAGCGCAT	NC_007519.1:727188-	TCCG	1-YTCCGKCNNNNNVNN
727886	Dde_0710	Dde_0710	5mC	-	5	1	0	0	2	8	0.62	NC_007519.1:727886	NC_007519.1:727886--	G	TCCCCGTTCTCCGGAATCTGCCGT	NC_007519.1:727886-	TCCG	1-YTCCGKCNNNNNVNN
729064	Dde_0711	Dde_0711	5mC	-	9	4	0	0	0	13	0.69	NC_007519.1:729064	NC_007519.1:729064--	G	TTTACATAAAACGGAACCTTGCCT	NC_007519.1:729064-	TCCG	1-YTCCGKCNNNNNVNN
730449	Dde_0712	Dde_0712	5mC	-	8	4	0	0	0	12	0.67	NC_007519.1:730449	NC_007519.1:730449--	G	CGTCCGCCCAGCGGAAACGCATGC	NC_007519.1:730449-	TCCG	1-YTCCGKCNNNNNVNN
732347	Dde_0713	Dde_0713	5mC	-	13	7	0	0	3	23	0.57	NC_007519.1:732347	NC_007519.1:732347--	G	ACACTGTATGCCGGACTGGGCGGA	NC_007519.1:732347-	TCCG	1-YTCCGKCNNNNNVNN
732674	Dde_0714	Dde_0714	5mC	-	15	3	0	0	0	18	0.83	NC_007519.1:732674	NC_007519.1:732674--	G	TACGACCTTGCCGGAGGCCGGTCG	NC_007519.1:732674-	TCCG	1-YTCCGKCNNNNNVNN
733235	Dde_0714	Dde_0714	5mC	-	9	7	0	0	0	16	0.56	NC_007519.1:733235	NC_007519.1:733235--	G	GAATGCGGTACCGGATTCTGGGCA	NC_007519.1:733235-	TCCG	1-YTCCGKCNNNNNVNN
736139	Dde_0717	Dde_0717	5mC	-	15	7	0	0	0	22	0.68	NC_007519.1:736139	NC_007519.1:736139--	G	CAATTCATACACGGACAAGGGCAA	NC_007519.1:736139-	TCCG	1-YTCCGKCNNNNNVNN
737970	Dde_0719	Dde_0719	5mC	-	8	2	0	0	1	11	0.73	NC_007519.1:737970	NC_007519.1:737970--	G	CAGTAACAGGCCGGATTACGCCAC	NC_007519.1:737970-	TCCG	1-YTCCGKCNNNNNVNN
740171	Dde_0721	Dde_0721	5mC	-	13	3	0	0	3	19	0.68	NC_007519.1:740171	NC_007519.1:740171--	G	TATACCATGGCCGGATCGTGCCCT	NC_007519.1:740171-	TCCG	1-YTCCGKCNNNNNVNN
740407	Dde_0721	Dde_0721	5mC	-	13	11	0	0	0	24	0.54	NC_007519.1:740407	NC_007519.1:740407--	G	ACCCAGCACTACGGAAAGCGCAGG	NC_007519.1:740407-	TCCG	1-YTCCGKCNNNNNVNN
746354	Dde_0725	Dde_0725	5mC	-	11	4	0	0	1	16	0.69	NC_007519.1:746354	NC_007519.1:746354--	G	CAAGCACCTGCCGGAACTGGCTCC	NC_007519.1:746354-	TCCG	1-YTCCGKCNNNNNVNN
746590	Dde_0725	Dde_0725	5mC	+	6	4	0	0	0	10	0.6	NC_007519.1:746590	NC_007519.1:746590-+	C	GGTTCATGTTTCCGGCCATGCGCG	NC_007519.1:746590+	TCCG	1-YTCCGKCNNNNNVNN
748199	Dde_0727	Dde_0727	5mC	-	7	4	0	0	1	12	0.58	NC_007519.1:748199	NC_007519.1:748199--	G	ACCCATGCCGCCGGACTTTCGCTC	NC_007519.1:748199-	TCCG	1-YTCCGKCNNNNNVNN
748535	Dde_0727	Dde_0727	5mC	-	12	5	0	0	0	17	0.71	NC_007519.1:748535	NC_007519.1:748535--	G	GGTAACGAAGCCGGACTTTTTTCC	NC_007519.1:748535-	TCCG	1-YTCCGKCNNNNNVNN
751775	Dde_0729	Dde_0729	5mC	-	13	2	0	0	3	18	0.72	NC_007519.1:751775	NC_007519.1:751775--	G	GTGCGCAGGGCCGGAGAATATGCC	NC_007519.1:751775-	TCCG	1-YTCCGKCNNNNNVNN
752094	Dde_0729	Dde_0729	5mC	-	15	5	0	0	0	20	0.75	NC_007519.1:752094	NC_007519.1:752094--	G	CCGTTGCGGGGCGGACAGCCGCGT	NC_007519.1:752094-	TCCG	1-YTCCGKCNNNNNVNN
752504	Dde_0729	Dde_0729	5mC	-	11	7	0	0	3	21	0.52	NC_007519.1:752504	NC_007519.1:752504--	G	GCGTGTGCGGCCGGACGTATGGCA	NC_007519.1:752504-	TCCG	1-YTCCGKCNNNNNVNN
753655	Dde_0730	Dde_0730	5mC	-	11	10	0	0	0	21	0.52	NC_007519.1:753655	NC_007519.1:753655--	G	GCCGCCTCGGGCGGAAGACCGCGT	NC_007519.1:753655-	TCCG	1-YTCCGKCNNNNNVNN
754277	Dde_0730	Dde_0730	5mC	+	12	5	0	0	0	17	0.71	NC_007519.1:754277	NC_007519.1:754277-+	C	TGGCAGCCACTCCGGCCGTGGAAG	NC_007519.1:754277+	TCCG	1-YTCCGKCNNNNNVNN
754365	Dde_0730	Dde_0730	5mC	-	14	5	0	0	2	21	0.67	NC_007519.1:754365	NC_007519.1:754365--	G	CAGCAGATATCCGGAAACTACCGA	NC_007519.1:754365-	TCCG	1-YTCCGKCNNNNNVNN
754647	Dde_0730	Dde_0730	5mC	-	12	8	0	0	0	20	0.6	NC_007519.1:754647	NC_007519.1:754647--	G	CAGTCCTCCGGCGGAAAGTGTTCC	NC_007519.1:754647-	TCCG	1-YTCCGKCNNNNNVNN
755147	Dde_0730	Dde_0730	5mC	-	14	6	0	0	0	20	0.7	NC_007519.1:755147	NC_007519.1:755147--	G	CGCCCCGCAGGCGGAATTCTTCTC	NC_007519.1:755147-	TCCG	1-YTCCGKCNNNNNVNN
756323	Dde_0730	Dde_0730	5mC	-	10	4	0	0	3	17	0.59	NC_007519.1:756323	NC_007519.1:756323--	G	CGGTGAAATGCCGGAACGTGCGCG	NC_007519.1:756323-	TCCG	1-YTCCGKCNNNNNVNN
756957	Dde_0730	Dde_0730	5mC	-	10	3	0	0	1	14	0.71	NC_007519.1:756957	NC_007519.1:756957--	G	ACGCAGCGTGTCGGAAAGCAGCAT	NC_007519.1:756957-	TCCG	1-YTCCGKCNNNNNVNN
757407	Dde_0730	Dde_0730	5mC	-	8	4	0	0	1	13	0.62	NC_007519.1:757407	NC_007519.1:757407--	G	CCGCAGGGTGCCGGATGTCCAGCC	NC_007519.1:757407-	TCCG	1-YTCCGKCNNNNNVNN
757457	Dde_0730	Dde_0730	5mC	-	7	4	0	0	2	13	0.54	NC_007519.1:757457	NC_007519.1:757457--	G	CCGCCAGTTGACGGATGCGCACGG	NC_007519.1:757457-	TCCG	1-YTCCGKCNNNNNVNN
757562	Dde_0730	Dde_0730	5mC	-	7	6	0	0	1	14	0.5	NC_007519.1:757562	NC_007519.1:757562--	G	GGAAGGCCAGCCGGACAAGTTCGT	NC_007519.1:757562-	TCCG	1-YTCCGKCNNNNNVNN
758582	Dde_0730	Dde_0730	5mC	-	10	6	0	0	1	17	0.59	NC_007519.1:758582	NC_007519.1:758582--	G	ACGCCAGCGCACGGATTGTCTGCT	NC_007519.1:758582-	TCCG	1-YTCCGKCNNNNNVNN
759767	Dde_0732	Dde_0732	5mC	-	12	5	0	0	2	19	0.63	NC_007519.1:759767	NC_007519.1:759767--	G	CCACACCATGACGGAGTTTTCGTC	NC_007519.1:759767-	TCCG	1-YTCCGKCNNNNNVNN
760791	Dde_0733	Dde_0733	5mC	-	15	5	0	0	0	20	0.75	NC_007519.1:760791	NC_007519.1:760791--	G	CCGTTCCGTAACGGACATCATCTG	NC_007519.1:760791-	TCCG	1-YTCCGKCNNNNNVNN
760959	Dde_0733	Dde_0733	5mC	-	10	6	0	0	1	17	0.59	NC_007519.1:760959	NC_007519.1:760959--	G	GCGCGCCAGACCGGAGGCAATATC	NC_007519.1:760959-	TCCG	1-YTCCGKCNNNNNVNN
762342	Dde_0735	Dde_0735	5mC	-	13	4	0	0	1	18	0.72	NC_007519.1:762342	NC_007519.1:762342--	G	CGCCAGCGAAACGGAAAGGCCGGC	NC_007519.1:762342-	TCCG	1-YTCCGKCNNNNNVNN
762370	Dde_0735	Dde_0735	5mC	-	14	5	0	0	0	19	0.74	NC_007519.1:762370	NC_007519.1:762370--	G	GCAAGGTATGCCGGAAACTGGCGG	NC_007519.1:762370-	TCCG	1-YTCCGKCNNNNNVNN
762428	Dde_0735	Dde_0735	5mC	-	17	2	0	0	2	21	0.81	NC_007519.1:762428	NC_007519.1:762428--	G	CTGCGGCCTGCCGGAGTGACGCCG	NC_007519.1:762428-	TCCG	1-YTCCGKCNNNNNVNN
763695	Dde_0736	Dde_0736	5mC	-	14	5	0	0	1	20	0.7	NC_007519.1:763695	NC_007519.1:763695--	G	GCGCTGCAGGTCGGAACAGAGAAC	NC_007519.1:763695-	TCCG	1-YTCCGKCNNNNNVNN
763819	Dde_0736	Dde_0736	5mC	-	15	4	0	0	1	20	0.75	NC_007519.1:763819	NC_007519.1:763819--	G	TCTTCGTTCCACGGAGTGCTGGCG	NC_007519.1:763819-	TCCG	1-YTCCGKCNNNNNVNN
765295	Dde_0738	Dde_0738	5mC	-	11	9	0	0	1	21	0.52	NC_007519.1:765295	NC_007519.1:765295--	G	TTCGGGAATGCCGGAGACTCCGGT	NC_007519.1:765295-	TCCG	1-YTCCGKCNNNNNVNN
766803	Dde_0739	Dde_0739	5mC	-	17	5	0	0	3	25	0.68	NC_007519.1:766803	NC_007519.1:766803--	G	GGGCAGCGGGCCGGATTCGGCCAT	NC_007519.1:766803-	TCCG	1-YTCCGKCNNNNNVNN
773317	Dde_0745	Dde_0745	5mC	-	13	3	0	0	3	19	0.68	NC_007519.1:773317	NC_007519.1:773317--	G	GCGCTGGCGGACGGAGAGGCCTTT	NC_007519.1:773317-	TCCG	1-YTCCGKCNNNNNVNN
775533	Dde_0748	Dde_0748	5mC	-	14	3	0	0	1	18	0.78	NC_007519.1:775533	NC_007519.1:775533--	G	GCGCAATTTCACGGAAAAGCCCGT	NC_007519.1:775533-	TCCG	1-YTCCGKCNNNNNVNN
779312	Dde_0753	Dde_0753	5mC	-	14	5	0	0	1	20	0.7	NC_007519.1:779312	NC_007519.1:779312--	G	GTCCTGTCAGCCGGAAATCATGGC	NC_007519.1:779312-	TCCG	1-YTCCGKCNNNNNVNN
781179	Dde_0755	Dde_0755	5mC	-	7	4	0	0	3	14	0.5	NC_007519.1:781179	NC_007519.1:781179--	G	GCGCGAACTGCCGGAAGTGCGCGG	NC_007519.1:781179-	TCCG	1-YTCCGKCNNNNNVNN
781347	Dde_0755	Dde_0755	5mC	-	11	4	0	0	1	16	0.69	NC_007519.1:781347	NC_007519.1:781347--	G	ATCGCTTTCCACGGAATTTACCGT	NC_007519.1:781347-	TCCG	1-YTCCGKCNNNNNVNN
785154	Dde_0758	Dde_0758	5mC	-	12	4	0	0	0	16	0.75	NC_007519.1:785154	NC_007519.1:785154--	G	CGGCCTTGTGCCGGAGAATGGCGC	NC_007519.1:785154-	TCCG	1-YTCCGKCNNNNNVNN
785838	Dde_0759	Dde_0759	5mC	-	11	0	0	0	0	11	1	NC_007519.1:785838	NC_007519.1:785838--	G	CGCAGCCGAAACGGAAAGTTTTGA	NC_007519.1:785838-	TCCG	1-YTCCGKCNNNNNVNN
786897	Dde_0759	Dde_0759	5mC	-	9	6	0	0	0	15	0.6	NC_007519.1:786897	NC_007519.1:786897--	G	ACACGCCGTGCCGGAAATTCCCGC	NC_007519.1:786897-	TCCG	1-YTCCGKCNNNNNVNN
787323	Dde_0760	Dde_0760	5mC	-	8	7	0	0	1	16	0.5	NC_007519.1:787323	NC_007519.1:787323--	G	GCTTCAGGAGCCGGAGCCTCGCTG	NC_007519.1:787323-	TCCG	1-YTCCGKCNNNNNVNN
787708	Dde_0760	Dde_0760	5mC	-	13	1	0	0	1	15	0.87	NC_007519.1:787708	NC_007519.1:787708--	G	ATGTGACCAGCCGGACATGTCTTT	NC_007519.1:787708-	TCCG	1-YTCCGKCNNNNNVNN
788306	Dde_0761	Dde_0761	5mC	-	9	6	0	0	1	16	0.56	NC_007519.1:788306	NC_007519.1:788306--	G	AGATAGTAGAACGGATATCGCAGG	NC_007519.1:788306-	TCCG	1-YTCCGKCNNNNNVNN
788758	Dde_0762	Dde_0762	5mC	-	9	3	0	0	2	14	0.64	NC_007519.1:788758	NC_007519.1:788758--	G	CTTACCGGGGCCGGAGGGGAACAG	NC_007519.1:788758-	TCCG	1-YTCCGKCNNNNNVNN
790961	Dde_0766	Dde_0766	5mC	-	7	4	0	0	0	11	0.64	NC_007519.1:790961	NC_007519.1:790961--	G	CGCCGACGGGCCGGAAGGAGTACT	NC_007519.1:790961-	TCCG	1-YTCCGKCNNNNNVNN
791450	Dde_0766	Dde_0766	5mC	-	12	3	0	0	0	15	0.8	NC_007519.1:791450	NC_007519.1:791450--	G	CCGTTCGCTGCCGGAACTGCGCAT	NC_007519.1:791450-	TCCG	1-YTCCGKCNNNNNVNN
794107	Dde_0770	Dde_0770	5mC	-	14	2	0	0	0	16	0.88	NC_007519.1:794107	NC_007519.1:794107--	G	CGCCAGCACAACGGAAAGCACATC	NC_007519.1:794107-	TCCG	1-YTCCGKCNNNNNVNN
794299	Dde_0770	Dde_0770	5mC	-	10	4	0	0	1	15	0.67	NC_007519.1:794299	NC_007519.1:794299--	G	CAGACAGTTGCCGGAAATAAGGCT	NC_007519.1:794299-	TCCG	1-YTCCGKCNNNNNVNN
796709	Dde_0773	Dde_0773	5mC	-	9	6	0	0	0	15	0.6	NC_007519.1:796709	NC_007519.1:796709--	G	GGACGGGCTGCCGGAACCGGCACT	NC_007519.1:796709-	TCCG	1-YTCCGKCNNNNNVNN
801391	Dde_0779	Dde_0779	5mC	-	12	10	0	0	1	23	0.52	NC_007519.1:801391	NC_007519.1:801391--	G	AATCTCTTCAACGGAGTGTTTGGA	NC_007519.1:801391-	TCCG	1-YTCCGKCNNNNNVNN
808821	Dde_0788	Dde_0788	5mC	-	10	4	0	0	0	14	0.71	NC_007519.1:808821	NC_007519.1:808821--	G	CAGGATATGAACGGAGCGCAGTTT	NC_007519.1:808821-	TCCG	1-YTCCGKCNNNNNVNN
810719	Dde_0789	Dde_0789	5mC	+	11	5	0	0	0	16	0.69	NC_007519.1:810719	NC_007519.1:810719-+	C	GGGTGGCGTTTCCGTTCATCAGGC	NC_007519.1:810719+	TCCG	1-YTCCGKCNNNNNVNN
811230	Dde_0789	Dde_0789	5mC	-	7	5	0	0	0	12	0.58	NC_007519.1:811230	NC_007519.1:811230--	G	GCGCAGTGATCCGGAATACAGACC	NC_007519.1:811230-	TCCG	1-YTCCGKCNNNNNVNN
812393	Dde_0791	Dde_0791	5mC	-	8	4	0	0	1	13	0.62	NC_007519.1:812393	NC_007519.1:812393--	G	ATGGCTTTTGCCGGAGCGGTCTTT	NC_007519.1:812393-	TCCG	1-YTCCGKCNNNNNVNN
812598	Dde_0791	Dde_0791	5mC	-	8	4	0	0	4	16	0.5	NC_007519.1:812598	NC_007519.1:812598--	G	GCATGGCCTGCCGGATGCCGGTTA	NC_007519.1:812598-	TCCG	1-YTCCGKCNNNNNVNN
812992	Dde_0791	Dde_0791	5mC	-	11	3	0	0	1	15	0.73	NC_007519.1:812992	NC_007519.1:812992--	G	GAGCACTGCGCCGGAAAAATAACG	NC_007519.1:812992-	TCCG	1-YTCCGKCNNNNNVNN
813446	Dde_0792	Dde_0792	5mC	-	10	4	0	0	0	14	0.71	NC_007519.1:813446	NC_007519.1:813446--	G	CGTGCGCTTAACGGAACCGTCCGG	NC_007519.1:813446-	TCCG	1-YTCCGKCNNNNNVNN
813529	Dde_0792	Dde_0792	5mC	-	9	4	0	0	2	15	0.6	NC_007519.1:813529	NC_007519.1:813529--	G	AGCCGACGGGCCGGAACAGGAGCG	NC_007519.1:813529-	TCCG	1-YTCCGKCNNNNNVNN
815287	Dde_0795	Dde_0795	5mC	-	9	2	0	0	0	11	0.82	NC_007519.1:815287	NC_007519.1:815287--	G	ATATCGTCTGCCGGAAAGCGTCCT	NC_007519.1:815287-	TCCG	1-YTCCGKCNNNNNVNN
820196	Dde_0800	Dde_0800	5mC	-	9	3	0	0	1	13	0.69	NC_007519.1:820196	NC_007519.1:820196--	G	TGCAAGATAACCGGAGGAAGCCAG	NC_007519.1:820196-	TCCG	1-YTCCGKCNNNNNVNN
821696	Dde_0801	Dde_0801	5mC	-	11	2	0	0	2	15	0.73	NC_007519.1:821696	NC_007519.1:821696--	G	ACCACGGCGTCCGGACGGGCACAG	NC_007519.1:821696-	TCCG	1-YTCCGKCNNNNNVNN
821920	Dde_0802	Dde_0802	5mC	-	9	2	0	0	1	12	0.75	NC_007519.1:821920	NC_007519.1:821920--	G	TTCCGTCCTGCCGGATGCTGTCCA	NC_007519.1:821920-	TCCG	1-YTCCGKCNNNNNVNN
822950	Dde_0803	Dde_0803	5mC	-	9	6	0	0	1	16	0.56	NC_007519.1:822950	NC_007519.1:822950--	G	CACTTCGTCGCCGGAGCCGAGTCC	NC_007519.1:822950-	TCCG	1-YTCCGKCNNNNNVNN
823724	Dde_0803	Dde_0803	5mC	-	9	3	0	0	0	12	0.75	NC_007519.1:823724	NC_007519.1:823724--	G	CAGCACCACCACGGATTTACCCTG	NC_007519.1:823724-	TCCG	1-YTCCGKCNNNNNVNN
824241	Dde_0804	Dde_0804	5mC	-	10	4	0	0	0	14	0.71	NC_007519.1:824241	NC_007519.1:824241--	G	GTGCCAGCGTCCGGAAGTCTATCT	NC_007519.1:824241-	TCCG	1-YTCCGKCNNNNNVNN
827602	Dde_0807	Dde_0807	5mC	-	14	7	0	0	1	22	0.64	NC_007519.1:827602	NC_007519.1:827602--	G	GCCCTGAGCCACGGAAACGTCCAC	NC_007519.1:827602-	TCCG	1-YTCCGKCNNNNNVNN
828872	Dde_0808	Dde_0808	5mC	-	12	5	0	0	1	18	0.67	NC_007519.1:828872	NC_007519.1:828872--	G	CGATGTAGGTACGGAAAGGTGCGG	NC_007519.1:828872-	TCCG	1-YTCCGKCNNNNNVNN
829460	Dde_0809	Dde_0809	5mC	-	16	5	0	0	3	24	0.67	NC_007519.1:829460	NC_007519.1:829460--	G	GGCTTCAAGCACGGATTTGACGTT	NC_007519.1:829460-	TCCG	1-YTCCGKCNNNNNVNN
830829	Dde_0811	Dde_0811	5mC	+	7	7	0	0	0	14	0.5	NC_007519.1:830829	NC_007519.1:830829-+	C	CCTGCGGTCCTCCGGCAGTCACCA	NC_007519.1:830829+	TCCG	1-YTCCGKCNNNNNVNN
834143	Dde_0813	Dde_0813	5mC	-	10	3	0	0	3	16	0.62	NC_007519.1:834143	NC_007519.1:834143--	G	CGTACAGAGCACGGACTTTCTCCA	NC_007519.1:834143-	TCCG	1-YTCCGKCNNNNNVNN
837088	Dde_0816	Dde_0816	5mC	-	14	8	0	0	0	22	0.64	NC_007519.1:837088	NC_007519.1:837088--	G	GGGCTTACGGCCGGAGAAACAATG	NC_007519.1:837088-	TCCG	1-YTCCGKCNNNNNVNN
838077	Dde_0817	Dde_0817	5mC	-	10	7	0	0	0	17	0.59	NC_007519.1:838077	NC_007519.1:838077--	G	CGAAAGGTGGTCGGAGGAGTCAGG	NC_007519.1:838077-	TCCG	1-YTCCGKCNNNNNVNN
840852	Dde_0819	Dde_0819	5mC	-	11	5	0	0	1	17	0.65	NC_007519.1:840852	NC_007519.1:840852--	G	AAACAGTCTGCCGGAACAGCAGCG	NC_007519.1:840852-	TCCG	1-YTCCGKCNNNNNVNN
841334	Dde_0820	Dde_0820	5mC	-	8	7	0	0	1	16	0.5	NC_007519.1:841334	NC_007519.1:841334--	G	CGGTTCGGTGACGGAGTGCCTTGA	NC_007519.1:841334-	TCCG	1-YTCCGKCNNNNNVNN
843116	Dde_0821	Dde_0821	5mC	-	13	2	0	0	1	16	0.81	NC_007519.1:843116	NC_007519.1:843116--	G	GACTGTCTGGACGGAGTGACAAAG	NC_007519.1:843116-	TCCG	1-YTCCGKCNNNNNVNN
844483	Dde_0822	Dde_0822	5mC	-	12	1	0	0	2	15	0.8	NC_007519.1:844483	NC_007519.1:844483--	G	CGGTACGCTGCCGGAAAACATTCC	NC_007519.1:844483-	TCCG	1-YTCCGKCNNNNNVNN
845069	Dde_0822	Dde_0822	5mC	-	11	4	0	0	0	15	0.73	NC_007519.1:845069	NC_007519.1:845069--	G	GATTTTCTGGACGGAGTGGATGTC	NC_007519.1:845069-	TCCG	1-YTCCGKCNNNNNVNN
845863	Dde_0822	Dde_0822	5mC	-	7	4	0	0	2	13	0.54	NC_007519.1:845863	NC_007519.1:845863--	G	AGGGCTGGAAACGGAGCTTACACT	NC_007519.1:845863-	TCCG	1-YTCCGKCNNNNNVNN
849870	Dde_0826	Dde_0826	5mC	-	11	6	0	0	0	17	0.65	NC_007519.1:849870	NC_007519.1:849870--	G	ACGCGGATTGCCGGAAAGAGCGCG	NC_007519.1:849870-	TCCG	1-YTCCGKCNNNNNVNN
850619	Dde_0827	Dde_0827	5mC	+	10	8	0	0	0	18	0.56	NC_007519.1:850619	NC_007519.1:850619-+	C	TTAATATATATCCGTCAGGCGCCC	NC_007519.1:850619+	TCCG	1-YTCCGKCNNNNNVNN
852537	Dde_0828	Dde_0828	5mC	-	7	1	0	0	1	9	0.78	NC_007519.1:852537	NC_007519.1:852537--	G	CTGCTGCTTACCGGACACTTTCCG	NC_007519.1:852537-	TCCG	1-YTCCGKCNNNNNVNN
853627	Dde_0828	Dde_0828	5mC	-	11	7	0	0	3	21	0.52	NC_007519.1:853627	NC_007519.1:853627--	G	CAGGGGCGAGACGGATAAGGCCCG	NC_007519.1:853627-	TCCG	1-YTCCGKCNNNNNVNN
853722	Dde_0828	Dde_0828	5mC	-	11	7	0	0	1	19	0.58	NC_007519.1:853722	NC_007519.1:853722--	G	CAGGGCAGGGCCGGACGGACGAAG	NC_007519.1:853722-	TCCG	1-YTCCGKCNNNNNVNN
854639	Dde_0829	Dde_0829	5mC	-	12	2	0	0	3	17	0.71	NC_007519.1:854639	NC_007519.1:854639--	G	GCACTGGGCCACGGAGGGCTTGCC	NC_007519.1:854639-	TCCG	1-YTCCGKCNNNNNVNN
854668	Dde_0829	Dde_0829	5mC	-	14	6	0	0	0	20	0.7	NC_007519.1:854668	NC_007519.1:854668--	G	GCCGCCGTTATCGGACGCAGCCCT	NC_007519.1:854668-	TCCG	1-YTCCGKCNNNNNVNN
855139	Dde_0829	Dde_0829	5mC	-	9	9	0	0	0	18	0.5	NC_007519.1:855139	NC_007519.1:855139--	G	TGTGTCACTGACGGAACGCAGGGG	NC_007519.1:855139-	TCCG	1-YTCCGKCNNNNNVNN
856380	Dde_0830	Dde_0830	5mC	-	18	4	0	0	0	22	0.82	NC_007519.1:856380	NC_007519.1:856380--	G	AAAAGGCGAAACGGAAAACGATGT	NC_007519.1:856380-	TCCG	1-YTCCGKCNNNNNVNN
857517	Dde_0831	Dde_0831	5mC	-	14	7	0	0	2	23	0.61	NC_007519.1:857517	NC_007519.1:857517--	G	TGTCAGCTACACGGAAAAACATCC	NC_007519.1:857517-	TCCG	1-YTCCGKCNNNNNVNN
858407	Dde_0832	Dde_0832	5mC	-	16	8	0	0	1	25	0.64	NC_007519.1:858407	NC_007519.1:858407--	G	CCACGCCCCGCCGGAGGCGGAGGT	NC_007519.1:858407-	TCCG	1-YTCCGKCNNNNNVNN
859734	Dde_0833	Dde_0833	5mC	-	16	2	0	0	0	18	0.89	NC_007519.1:859734	NC_007519.1:859734--	G	GGTGGGACAGCCGGAACTGCGCGA	NC_007519.1:859734-	TCCG	1-YTCCGKCNNNNNVNN
864667	Dde_0837	Dde_0837	5mC	-	9	3	0	0	0	12	0.75	NC_007519.1:864667	NC_007519.1:864667--	G	AGACACGGTGCCGGACGCAGGCCT	NC_007519.1:864667-	TCCG	1-YTCCGKCNNNNNVNN
865515	Dde_0838	Dde_0838	5mC	-	6	1	0	0	1	8	0.75	NC_007519.1:865515	NC_007519.1:865515--	G	TTACGGGGGGCCGGAACGGCAGGT	NC_007519.1:865515-	TCCG	1-YTCCGKCNNNNNVNN
865794	Dde_0838	Dde_0838	5mC	-	11	3	0	0	1	15	0.73	NC_007519.1:865794	NC_007519.1:865794--	G	TATGCGTGTGCCGGAGGTGGCCGT	NC_007519.1:865794-	TCCG	1-YTCCGKCNNNNNVNN
866031	Dde_0838	Dde_0838	5mC	-	13	2	0	0	0	15	0.87	NC_007519.1:866031	NC_007519.1:866031--	G	GCTGGGCATACCGGATACGGCGGA	NC_007519.1:866031-	TCCG	1-YTCCGKCNNNNNVNN
866406	Dde_0838	Dde_0838	5mC	-	12	1	0	0	0	13	0.92	NC_007519.1:866406	NC_007519.1:866406--	G	GGGGCTGGTGACGGAACCGGGTGA	NC_007519.1:866406-	TCCG	1-YTCCGKCNNNNNVNN
868296	Dde_0839	Dde_0839	5mC	-	16	3	0	0	0	19	0.84	NC_007519.1:868296	NC_007519.1:868296--	G	GCATGGCTGGCCGGAGTGCCCCGC	NC_007519.1:868296-	TCCG	1-YTCCGKCNNNNNVNN
869696	Dde_0840	Dde_0840	5mC	-	14	8	0	0	1	23	0.61	NC_007519.1:869696	NC_007519.1:869696--	G	GCCGGAGATGCCGGATATACAGTT	NC_007519.1:869696-	TCCG	1-YTCCGKCNNNNNVNN
870007	Dde_0840	Dde_0840	5mC	-	14	6	0	0	0	20	0.7	NC_007519.1:870007	NC_007519.1:870007--	G	GCGCGGCGTGCCGGAGCACAGAAT	NC_007519.1:870007-	TCCG	1-YTCCGKCNNNNNVNN
870430	Dde_0840	Dde_0840	5mC	-	17	5	0	0	1	23	0.74	NC_007519.1:870430	NC_007519.1:870430--	G	TAAACTGGTGTCGGAAGTGGAGCA	NC_007519.1:870430-	TCCG	1-YTCCGKCNNNNNVNN
870533	Dde_0840	Dde_0840	5mC	-	17	4	0	0	1	22	0.77	NC_007519.1:870533	NC_007519.1:870533--	G	GTGTGGTTTTACGGAGTAGGTCAC	NC_007519.1:870533-	TCCG	1-YTCCGKCNNNNNVNN
870564	Dde_0840	Dde_0840	5mC	-	18	2	0	0	2	22	0.82	NC_007519.1:870564	NC_007519.1:870564--	G	GACCGGTACGCCGGACGGACTGGC	NC_007519.1:870564-	TCCG	1-YTCCGKCNNNNNVNN
872407	Dde_0842	Dde_0842	5mC	-	14	7	0	0	2	23	0.61	NC_007519.1:872407	NC_007519.1:872407--	G	TCTGAGTGTGACGGAAGGACCCGT	NC_007519.1:872407-	TCCG	1-YTCCGKCNNNNNVNN
872594	Dde_0842	Dde_0842	5mC	-	15	6	0	0	2	23	0.65	NC_007519.1:872594	NC_007519.1:872594--	G	CATGAAATTATCGGAGCTGCTCCT	NC_007519.1:872594-	TCCG	1-YTCCGKCNNNNNVNN
872875	Dde_0842	Dde_0842	5mC	-	18	2	0	0	2	22	0.82	NC_007519.1:872875	NC_007519.1:872875--	G	TGTACTGCGGCCGGAACTGTATGC	NC_007519.1:872875-	TCCG	1-YTCCGKCNNNNNVNN
873148	Dde_0842	Dde_0842	5mC	-	13	9	0	0	0	22	0.59	NC_007519.1:873148	NC_007519.1:873148--	G	CGCCGCATATCCGGAGTTCGCTGA	NC_007519.1:873148-	TCCG	1-YTCCGKCNNNNNVNN
876099	Dde_0845	Dde_0845	5mC	-	16	6	0	0	3	25	0.64	NC_007519.1:876099	NC_007519.1:876099--	G	CGCAAACTTGTCGGAATTTTTGTC	NC_007519.1:876099-	TCCG	1-YTCCGKCNNNNNVNN
876660	Dde_0845	Dde_0845	5mC	-	12	10	0	0	1	23	0.52	NC_007519.1:876660	NC_007519.1:876660--	G	CAACAGGAGACCGGAGAAGCCCCG	NC_007519.1:876660-	TCCG	1-YTCCGKCNNNNNVNN
878162	Dde_0846	Dde_0846	5mC	-	13	5	0	0	0	18	0.72	NC_007519.1:878162	NC_007519.1:878162--	G	ACGGCATGATACGGAACCGGCACA	NC_007519.1:878162-	TCCG	1-YTCCGKCNNNNNVNN
880654	Dde_0849	Dde_0849	5mC	-	11	3	0	0	3	17	0.65	NC_007519.1:880654	NC_007519.1:880654--	G	AGGCGTCTGGCCGGAGTGCGCGGT	NC_007519.1:880654-	TCCG	1-YTCCGKCNNNNNVNN
881205	Dde_0849	Dde_0849	5mC	-	14	1	0	0	2	17	0.82	NC_007519.1:881205	NC_007519.1:881205--	G	GTCTCTGGTAACGGAAAATGCCCG	NC_007519.1:881205-	TCCG	1-YTCCGKCNNNNNVNN
883060	Dde_0850	Dde_0850	5mC	-	8	5	0	0	0	13	0.62	NC_007519.1:883060	NC_007519.1:883060--	G	GGGCATAGAGCCGGAGCCGGTGCA	NC_007519.1:883060-	TCCG	1-YTCCGKCNNNNNVNN
887647	Dde_0860	Dde_0860	5mC	-	9	3	0	0	1	13	0.69	NC_007519.1:887647	NC_007519.1:887647--	G	GCTTACGACACCGGACCGGGTATC	NC_007519.1:887647-	TCCG	1-YTCCGKCNNNNNVNN
889545	Dde_0862	Dde_0862	5mC	+	12	7	0	0	1	20	0.6	NC_007519.1:889545	NC_007519.1:889545-+	C	TCTGCAGGTTTCCGTCAGAGCGGC	NC_007519.1:889545+	TCCG	1-YTCCGKCNNNNNVNN
891655	Dde_0864	Dde_0864	5mC	-	10	4	0	0	0	14	0.71	NC_007519.1:891655	NC_007519.1:891655--	G	GCCCGCACCACCGGAGGGGGCAAA	NC_007519.1:891655-	TCCG	1-YTCCGKCNNNNNVNN
891722	Dde_0864	Dde_0864	5mC	+	11	8	0	0	0	19	0.58	NC_007519.1:891722	NC_007519.1:891722-+	C	AGAGTCTCTATCCGGCCTCGTTTG	NC_007519.1:891722+	TCCG	1-YTCCGKCNNNNNVNN
893811	Dde_0865	Dde_0865	5mC	-	9	7	0	0	1	17	0.53	NC_007519.1:893811	NC_007519.1:893811--	G	CATGAACAGGTCGGAGAGGTTTCG	NC_007519.1:893811-	TCCG	1-YTCCGKCNNNNNVNN
894434	Dde_0865	Dde_0865	5mC	-	8	6	0	0	0	14	0.57	NC_007519.1:894434	NC_007519.1:894434--	G	CTGTTGCACGCCGGAAGTGGCGTA	NC_007519.1:894434-	TCCG	1-YTCCGKCNNNNNVNN
907269	Dde_0878	Dde_0878	5mC	-	9	2	0	0	0	11	0.82	NC_007519.1:907269	NC_007519.1:907269--	G	TTTTTCACGGTCGGAGCCGTTATC	NC_007519.1:907269-	TCCG	1-YTCCGKCNNNNNVNN
979065	Dde_0954	Dde_0954	5mC	-	11	3	0	0	2	16	0.69	NC_007519.1:979065	NC_007519.1:979065--	G	GCCCATCGTGCCGGAAAACGCCCT	NC_007519.1:979065-	TCCG	1-YTCCGKCNNNNNVNN
997034	Dde_0967	Dde_0967	5mC	-	11	6	0	0	2	19	0.58	NC_007519.1:997034	NC_007519.1:997034--	G	TTCTTCTCCAACGGAAATATCATC	NC_007519.1:997034-	TCCG	1-YTCCGKCNNNNNVNN
998937	Dde_0970	Dde_0970	5mC	-	14	7	0	0	0	21	0.67	NC_007519.1:998937	NC_007519.1:998937--	G	CCATGACCAGCCGGAGCCGACCCC	NC_007519.1:998937-	TCCG	1-YTCCGKCNNNNNVNN
1000117	Dde_0971	Dde_0971	5mC	-	14	6	0	0	5	25	0.56	NC_007519.1:1000117	NC_007519.1:1000117--	G	GCACGACCTGACGGAGTTCCGGCG	NC_007519.1:1000117-	TCCG	1-YTCCGKCNNNNNVNN
1020614	Dde_0995	Dde_0995	5mC	-	6	6	0	0	0	12	0.5	NC_007519.1:1020614	NC_007519.1:1020614--	G	GAGTGAGATATCGGAATGTTCAAT	NC_007519.1:1020614-	TCCG	1-YTCCGKCNNNNNVNN
1021596	Dde_0996	Dde_0996	5mC	-	6	4	0	0	0	10	0.6	NC_007519.1:1021596	NC_007519.1:1021596--	G	GTCCACCTGTTCGGATATTGCCTT	NC_007519.1:1021596-	TCCG	1-YTCCGKCNNNNNVNN
1024020	Dde_0998	Dde_0998	5mC	-	11	4	0	0	0	15	0.73	NC_007519.1:1024020	NC_007519.1:1024020--	G	CTGCCCATGGACGGACTTACCCCG	NC_007519.1:1024020-	TCCG	1-YTCCGKCNNNNNVNN
1026212	Dde_0999	Dde_0999	5mC	-	9	8	0	0	0	17	0.53	NC_007519.1:1026212	NC_007519.1:1026212--	G	TGGTCCACAGCCGGAAGAGCCAGC	NC_007519.1:1026212-	TCCG	1-YTCCGKCNNNNNVNN
1029367	Dde_1006	Dde_1006	5mC	-	8	4	0	0	1	13	0.62	NC_007519.1:1029367	NC_007519.1:1029367--	G	CATGGTAAGCACGGAACCGCCTTC	NC_007519.1:1029367-	TCCG	1-YTCCGKCNNNNNVNN
1033070	Dde_1010	Dde_1010	5mC	-	7	6	0	0	1	14	0.5	NC_007519.1:1033070	NC_007519.1:1033070--	G	GTAAGGAGTAACGGAGAAGCCGTC	NC_007519.1:1033070-	TCCG	1-YTCCGKCNNNNNVNN
1035119	Dde_1011	Dde_1011	5mC	-	5	5	0	0	0	10	0.5	NC_007519.1:1035119	NC_007519.1:1035119--	G	GAACAGGGTACCGGATACGTTTTC	NC_007519.1:1035119-	TCCG	1-YTCCGKCNNNNNVNN
1036620	Dde_1014	Dde_1014	5mC	-	11	3	0	0	1	15	0.73	NC_007519.1:1036620	NC_007519.1:1036620--	G	CGGCCGTTCCACGGAACTGATCGA	NC_007519.1:1036620-	TCCG	1-YTCCGKCNNNNNVNN
1036721	Dde_1014	Dde_1014	5mC	-	11	3	0	0	0	14	0.79	NC_007519.1:1036721	NC_007519.1:1036721--	G	AGGCTGTGGAACGGACAGTGGAGC	NC_007519.1:1036721-	TCCG	1-YTCCGKCNNNNNVNN
1038612	Dde_1015	Dde_1015	5mC	-	12	3	0	0	2	17	0.71	NC_007519.1:1038612	NC_007519.1:1038612--	G	GAACTGGCAGCCGGACAGGCAGGG	NC_007519.1:1038612-	TCCG	1-YTCCGKCNNNNNVNN
1039496	Dde_1016	Dde_1016	5mC	-	11	3	0	0	0	14	0.79	NC_007519.1:1039496	NC_007519.1:1039496--	G	TCCCTCAGAGCCGGAAATAATCAT	NC_007519.1:1039496-	TCCG	1-YTCCGKCNNNNNVNN
1040126	Dde_1016	Dde_1016	5mC	-	12	2	0	0	1	15	0.8	NC_007519.1:1040126	NC_007519.1:1040126--	G	TCCTGCTCTGGCGGAGCGGGGCGA	NC_007519.1:1040126-	TCCG	1-YTCCGKCNNNNNVNN
1041165	Dde_1017	Dde_1017	5mC	-	11	1	0	0	3	15	0.73	NC_007519.1:1041165	NC_007519.1:1041165--	G	TCTGGAAAAACCGGAAAGTGAGAA	NC_007519.1:1041165-	TCCG	1-YTCCGKCNNNNNVNN
1044157	Dde_1020	Dde_1020	5mC	-	8	3	0	0	0	11	0.73	NC_007519.1:1044157	NC_007519.1:1044157--	G	AGGCTGGCGCACGGAGCCGCCGGT	NC_007519.1:1044157-	TCCG	1-YTCCGKCNNNNNVNN
1046017	Dde_1022	Dde_1022	5mC	-	6	3	0	0	0	9	0.67	NC_007519.1:1046017	NC_007519.1:1046017--	G	CTGGAATATATCGGACCGCAGCGG	NC_007519.1:1046017-	TCCG	1-YTCCGKCNNNNNVNN
1046284	Dde_1022	Dde_1022	5mC	-	5	5	0	0	0	10	0.5	NC_007519.1:1046284	NC_007519.1:1046284--	G	TGCCAGTCCTTCGGAAGCAAGCTT	NC_007519.1:1046284-	TCCG	1-YTCCGKCNNNNNVNN
1046431	Dde_1022	Dde_1022	5mC	-	8	4	0	0	0	12	0.67	NC_007519.1:1046431	NC_007519.1:1046431--	G	CGTCAGTGTGTCGGAAAGCTGCTT	NC_007519.1:1046431-	TCCG	1-YTCCGKCNNNNNVNN
1046966	Dde_1022	Dde_1022	5mC	-	10	2	0	0	2	14	0.71	NC_007519.1:1046966	NC_007519.1:1046966--	G	TCATCAGCCACCGGAACTGTTGTC	NC_007519.1:1046966-	TCCG	1-YTCCGKCNNNNNVNN
1048219	Dde_1023	Dde_1023	5mC	-	10	9	0	0	0	19	0.53	NC_007519.1:1048219	NC_007519.1:1048219--	G	AAGACCGGCATCGGACAGTGCTTT	NC_007519.1:1048219-	TCCG	1-YTCCGKCNNNNNVNN
1050573	Dde_1025	Dde_1025	5mC	-	12	2	0	0	1	15	0.8	NC_007519.1:1050573	NC_007519.1:1050573--	G	TCGTCACATGCCGGACAGACTCGT	NC_007519.1:1050573-	TCCG	1-YTCCGKCNNNNNVNN
1051584	Dde_1026	Dde_1026	5mC	-	13	3	0	0	1	17	0.76	NC_007519.1:1051584	NC_007519.1:1051584--	G	GCGCAGCATGTCGGATATTTCCAG	NC_007519.1:1051584-	TCCG	1-YTCCGKCNNNNNVNN
1053191	Dde_1028	Dde_1028	5mC	-	7	4	0	0	0	11	0.64	NC_007519.1:1053191	NC_007519.1:1053191--	G	CACCTGCAGACCGGAAACGTGCAG	NC_007519.1:1053191-	TCCG	1-YTCCGKCNNNNNVNN
1053394	Dde_1028	Dde_1028	5mC	-	9	4	0	0	0	13	0.69	NC_007519.1:1053394	NC_007519.1:1053394--	G	TGCCGTCCAGCCGGAGCCTGCGCA	NC_007519.1:1053394-	TCCG	1-YTCCGKCNNNNNVNN
1054575	Dde_1028	Dde_1028	5mC	-	13	3	0	0	2	18	0.72	NC_007519.1:1054575	NC_007519.1:1054575--	G	ATGCCTATCCACGGAAAGAGCGAC	NC_007519.1:1054575-	TCCG	1-YTCCGKCNNNNNVNN
1055088	Dde_1029	Dde_1029	5mC	-	15	4	0	0	0	19	0.79	NC_007519.1:1055088	NC_007519.1:1055088--	G	CCATACCGCCACGGAAAAAACAAA	NC_007519.1:1055088-	TCCG	1-YTCCGKCNNNNNVNN
1056489	Dde_1030	Dde_1030	5mC	-	12	6	0	0	1	19	0.63	NC_007519.1:1056489	NC_007519.1:1056489--	G	TGGCGGCATGCCGGAAAGTGTTTG	NC_007519.1:1056489-	TCCG	1-YTCCGKCNNNNNVNN
1056508	Dde_1030	Dde_1030	5mC	-	12	6	0	0	2	20	0.6	NC_007519.1:1056508	NC_007519.1:1056508--	G	GTTTGGCCGCACGGAATGCTGGAA	NC_007519.1:1056508-	TCCG	1-YTCCGKCNNNNNVNN
1058713	Dde_1032	Dde_1032	5mC	-	9	5	0	0	1	15	0.6	NC_007519.1:1058713	NC_007519.1:1058713--	G	TGCCGCGCTGCCGGACATGCTGTG	NC_007519.1:1058713-	TCCG	1-YTCCGKCNNNNNVNN
1059533	Dde_1032	Dde_1032	5mC	-	9	7	0	0	0	16	0.56	NC_007519.1:1059533	NC_007519.1:1059533--	G	TTGTGCGTGAACGGAACGAAGGGT	NC_007519.1:1059533-	TCCG	1-YTCCGKCNNNNNVNN
1062121	Dde_1036	Dde_1036	5mC	-	8	3	0	0	1	12	0.67	NC_007519.1:1062121	NC_007519.1:1062121--	G	CTGGACAGAAACGGACTTGTGCTT	NC_007519.1:1062121-	TCCG	1-YTCCGKCNNNNNVNN
1063713	Dde_1036	Dde_1036	5mC	-	8	1	0	0	1	10	0.8	NC_007519.1:1063713	NC_007519.1:1063713--	G	GACCGTGGTACCGGATGTGGTGGG	NC_007519.1:1063713-	TCCG	1-YTCCGKCNNNNNVNN
1066382	Dde_1038	Dde_1038	5mC	-	8	4	0	0	0	12	0.67	NC_007519.1:1066382	NC_007519.1:1066382--	G	CCGCTTTCGGCCGGACGCATGGTG	NC_007519.1:1066382-	TCCG	1-YTCCGKCNNNNNVNN
1067426	Dde_1039	Dde_1039	5mC	-	8	7	0	0	0	15	0.53	NC_007519.1:1067426	NC_007519.1:1067426--	G	AGCCAGATAGCCGGATACCTGCAG	NC_007519.1:1067426-	TCCG	1-YTCCGKCNNNNNVNN
1069503	Dde_1041	Dde_1041	5mC	-	10	6	0	0	0	16	0.62	NC_007519.1:1069503	NC_007519.1:1069503--	G	GTAGAGGTGAACGGAGCACGGCGC	NC_007519.1:1069503-	TCCG	1-YTCCGKCNNNNNVNN
1069691	Dde_1041	Dde_1041	5mC	-	7	6	0	0	0	13	0.54	NC_007519.1:1069691	NC_007519.1:1069691--	G	GTTGTTGCAGCCGGACTTCGGCGG	NC_007519.1:1069691-	TCCG	1-YTCCGKCNNNNNVNN
1069935	Dde_1041	Dde_1041	5mC	-	10	4	0	0	3	17	0.59	NC_007519.1:1069935	NC_007519.1:1069935--	G	GGCGGAGTGGCCGGAGTGGGACTG	NC_007519.1:1069935-	TCCG	1-YTCCGKCNNNNNVNN
1070423	Dde_1042	Dde_1042	5mC	-	11	5	0	0	0	16	0.69	NC_007519.1:1070423	NC_007519.1:1070423--	G	CTTTTTGTGGGCGGAAGTTACGGG	NC_007519.1:1070423-	TCCG	1-YTCCGKCNNNNNVNN
1071089	Dde_1042	Dde_1042	5mC	-	10	8	0	0	1	19	0.53	NC_007519.1:1071089	NC_007519.1:1071089--	G	CTGTGCCGGGCCGGAGCCACAACG	NC_007519.1:1071089-	TCCG	1-YTCCGKCNNNNNVNN
1072580	Dde_1043	Dde_1043	5mC	-	10	10	0	0	0	20	0.5	NC_007519.1:1072580	NC_007519.1:1072580--	G	GTTGCTGCTGACGGAAATTTATCC	NC_007519.1:1072580-	TCCG	1-YTCCGKCNNNNNVNN
1073038	Dde_1044	Dde_1044	5mC	-	13	4	0	0	0	17	0.76	NC_007519.1:1073038	NC_007519.1:1073038--	G	GAAAGCAGAGCCGGAAGCATGGGC	NC_007519.1:1073038-	TCCG	1-YTCCGKCNNNNNVNN
1078672	Dde_1050	Dde_1050	5mC	-	7	5	0	0	1	13	0.54	NC_007519.1:1078672	NC_007519.1:1078672--	G	GGCGTGTCCACCGGAGTTTCGGCA	NC_007519.1:1078672-	TCCG	1-YTCCGKCNNNNNVNN
1081544	Dde_1054	Dde_1054	5mC	-	7	4	0	0	0	11	0.64	NC_007519.1:1081544	NC_007519.1:1081544--	G	CCTATCCTTACCGGAAAGCTGACG	NC_007519.1:1081544-	TCCG	1-YTCCGKCNNNNNVNN
1082926	Dde_1055	Dde_1055	5mC	-	7	3	0	0	1	11	0.64	NC_007519.1:1082926	NC_007519.1:1082926--	G	CGTACAGCAGCCGGAGCAGGGTTG	NC_007519.1:1082926-	TCCG	1-YTCCGKCNNNNNVNN
1083229	Dde_1055	Dde_1055	5mC	-	6	5	0	0	0	11	0.55	NC_007519.1:1083229	NC_007519.1:1083229--	G	GCACGGCCTGCCGGATACAGTCCG	NC_007519.1:1083229-	TCCG	1-YTCCGKCNNNNNVNN
1083822	Dde_1055	Dde_1055	5mC	-	10	2	0	0	0	12	0.83	NC_007519.1:1083822	NC_007519.1:1083822--	G	GCATCCAGTGCCGGAACGCTGTTG	NC_007519.1:1083822-	TCCG	1-YTCCGKCNNNNNVNN
1083838	Dde_1055	Dde_1055	5mC	-	7	4	0	0	0	11	0.64	NC_007519.1:1083838	NC_007519.1:1083838--	G	CGCTGTTGTGCCGGACACTGACGG	NC_007519.1:1083838-	TCCG	1-YTCCGKCNNNNNVNN
1085955	Dde_1059	Dde_1059	5mC	-	10	6	0	0	0	16	0.62	NC_007519.1:1085955	NC_007519.1:1085955--	G	CCATTTTTTCACGGATGTCACCGG	NC_007519.1:1085955-	TCCG	1-YTCCGKCNNNNNVNN
1090130	Dde_1063	Dde_1063	5mC	-	13	5	0	0	1	19	0.68	NC_007519.1:1090130	NC_007519.1:1090130--	G	ACGGCTGGAGACGGAAGAGACGCT	NC_007519.1:1090130-	TCCG	1-YTCCGKCNNNNNVNN
1090849	Dde_1065	Dde_1065	5mC	+	10	5	0	0	0	15	0.67	NC_007519.1:1090849	NC_007519.1:1090849-+	C	GCTGGCCTGTTCCGTTCGTGTTTT	NC_007519.1:1090849+	TCCG	1-YTCCGKCNNNNNVNN
1090965	Dde_1065	Dde_1065	5mC	-	17	2	0	0	1	20	0.85	NC_007519.1:1090965	NC_007519.1:1090965--	G	CGCGGGGCGGACGGAGGCACCTGC	NC_007519.1:1090965-	TCCG	1-YTCCGKCNNNNNVNN
1092663	Dde_1065	Dde_1065	5mC	-	17	5	0	0	0	22	0.77	NC_007519.1:1092663	NC_007519.1:1092663--	G	CCGCTTTTTGCCGGAGATTTTTTT	NC_007519.1:1092663-	TCCG	1-YTCCGKCNNNNNVNN
1094447	Dde_1069	Dde_1069	5mC	-	14	2	0	0	2	18	0.78	NC_007519.1:1094447	NC_007519.1:1094447--	G	ATATTGTATGCCGGATTTGTGCTT	NC_007519.1:1094447-	TCCG	1-YTCCGKCNNNNNVNN
1094488	Dde_1069	Dde_1069	5mC	-	11	6	0	0	2	19	0.58	NC_007519.1:1094488	NC_007519.1:1094488--	G	CGGTGCCGAAGCGGAAAAAGAAGC	NC_007519.1:1094488-	TCCG	1-YTCCGKCNNNNNVNN
1095391	Dde_1069	Dde_1069	5mC	-	12	9	0	0	0	21	0.57	NC_007519.1:1095391	NC_007519.1:1095391--	G	CCGTTCTGTGGCGGAGAGGCTGTG	NC_007519.1:1095391-	TCCG	1-YTCCGKCNNNNNVNN
1097178	Dde_1071	Dde_1071	5mC	-	10	4	0	0	1	15	0.67	NC_007519.1:1097178	NC_007519.1:1097178--	G	CGTTCTGGCTGCGGAACGGGACTT	NC_007519.1:1097178-	TCCG	1-YTCCGKCNNNNNVNN
1098084	Dde_1071	Dde_1071	5mC	-	11	3	0	0	0	14	0.79	NC_007519.1:1098084	NC_007519.1:1098084--	G	GCAGGACATATCGGAGCGGGTGCG	NC_007519.1:1098084-	TCCG	1-YTCCGKCNNNNNVNN
1102040	Dde_1074	Dde_1074	5mC	-	9	3	0	0	1	13	0.69	NC_007519.1:1102040	NC_007519.1:1102040--	G	AGAATGCTGGCCGGAATGGCAACC	NC_007519.1:1102040-	TCCG	1-YTCCGKCNNNNNVNN
1103133	Dde_1075	Dde_1075	5mC	-	10	1	0	0	1	12	0.83	NC_007519.1:1103133	NC_007519.1:1103133--	G	TTGATGCCTGCCGGAGTGTTGTTT	NC_007519.1:1103133-	TCCG	1-YTCCGKCNNNNNVNN
1104055	Dde_1076	Dde_1076	5mC	-	8	2	0	0	0	10	0.8	NC_007519.1:1104055	NC_007519.1:1104055--	G	CAGCACCACATCGGAGTGCCATGC	NC_007519.1:1104055-	TCCG	1-YTCCGKCNNNNNVNN
1105171	Dde_1076	Dde_1076	5mC	-	7	4	0	0	0	11	0.64	NC_007519.1:1105171	NC_007519.1:1105171--	G	GACCGGACGCTCGGAATCGTATTC	NC_007519.1:1105171-	TCCG	1-YTCCGKCNNNNNVNN
1107857	Dde_1078	Dde_1078	5mC	-	9	4	0	0	1	14	0.64	NC_007519.1:1107857	NC_007519.1:1107857--	G	TGGACGACAAACGGATAACACCTG	NC_007519.1:1107857-	TCCG	1-YTCCGKCNNNNNVNN
1108676	Dde_1079	Dde_1079	5mC	-	6	6	0	0	0	12	0.5	NC_007519.1:1108676	NC_007519.1:1108676--	G	GGTACCGCAGCCGGAAACGCCCAT	NC_007519.1:1108676-	TCCG	1-YTCCGKCNNNNNVNN
1108819	Dde_1079	Dde_1079	5mC	-	7	7	0	0	0	14	0.5	NC_007519.1:1108819	NC_007519.1:1108819--	G	GCCCAGCCACGCGGAAGGGCAATT	NC_007519.1:1108819-	TCCG	1-YTCCGKCNNNNNVNN
1110909	Dde_1081	Dde_1081	5mC	-	9	2	0	0	0	11	0.82	NC_007519.1:1110909	NC_007519.1:1110909--	G	GCCACAATCACCGGAGCTGCCTTG	NC_007519.1:1110909-	TCCG	1-YTCCGKCNNNNNVNN
1111610	Dde_1082	Dde_1082	5mC	-	12	4	0	0	0	16	0.75	NC_007519.1:1111610	NC_007519.1:1111610--	G	GGGTGAGCGCACGGAAAACGCTTT	NC_007519.1:1111610-	TCCG	1-YTCCGKCNNNNNVNN
1113663	Dde_1082	Dde_1082	5mC	-	10	7	0	0	0	17	0.59	NC_007519.1:1113663	NC_007519.1:1113663--	G	GGCTATTTTGCCGGAATGCAGGGC	NC_007519.1:1113663-	TCCG	1-YTCCGKCNNNNNVNN
1114433	Dde_1083	Dde_1083	5mC	-	10	6	0	0	0	16	0.62	NC_007519.1:1114433	NC_007519.1:1114433--	G	TGCGCGACAGGCGGAACGGAGCTG	NC_007519.1:1114433-	TCCG	1-YTCCGKCNNNNNVNN
1116134	Dde_1085	Dde_1085	5mC	-	12	8	0	0	0	20	0.6	NC_007519.1:1116134	NC_007519.1:1116134--	G	CGCGGTACAGCCGGAAAACAGCAT	NC_007519.1:1116134-	TCCG	1-YTCCGKCNNNNNVNN
1116401	Dde_1085	Dde_1085	5mC	-	9	7	0	0	1	17	0.53	NC_007519.1:1116401	NC_007519.1:1116401--	G	TGCCGCGGGTACGGAAAGGCCCTG	NC_007519.1:1116401-	TCCG	1-YTCCGKCNNNNNVNN
1117971	Dde_1087	Dde_1087	5mC	-	11	8	0	0	0	19	0.58	NC_007519.1:1117971	NC_007519.1:1117971--	G	TGCCGTCCAGCCGGAAAAGCAGGG	NC_007519.1:1117971-	TCCG	1-YTCCGKCNNNNNVNN
1117989	Dde_1087	Dde_1087	5mC	-	12	5	0	0	0	17	0.71	NC_007519.1:1117989	NC_007519.1:1117989--	G	GCAGGGCGGCACGGACATTGCCGG	NC_007519.1:1117989-	TCCG	1-YTCCGKCNNNNNVNN
1118125	Dde_1087	Dde_1087	5mC	-	10	7	0	0	0	17	0.59	NC_007519.1:1118125	NC_007519.1:1118125--	G	CTGTTCCATGCCGGAAAAACCGGC	NC_007519.1:1118125-	TCCG	1-YTCCGKCNNNNNVNN
1122233	Dde_1091	Dde_1091	5mC	-	11	1	0	0	0	12	0.92	NC_007519.1:1122233	NC_007519.1:1122233--	G	CGCCGTTTTACCGGATCGGGGTAT	NC_007519.1:1122233-	TCCG	1-YTCCGKCNNNNNVNN
1125320	Dde_1096	Dde_1096	5mC	+	6	5	0	0	1	12	0.5	NC_007519.1:1125320	NC_007519.1:1125320-+	C	GCTCGATATCTCCGATGGCTTCCT	NC_007519.1:1125320+	TCCG	1-YTCCGKCNNNNNVNN
1126747	Dde_1097	Dde_1097	5mC	-	7	5	0	0	1	13	0.54	NC_007519.1:1126747	NC_007519.1:1126747--	G	AAGCTCGGTGCCGGAGTGCCGGCG	NC_007519.1:1126747-	TCCG	1-YTCCGKCNNNNNVNN
1129666	Dde_1102	Dde_1102	5mC	-	9	6	0	0	0	15	0.6	NC_007519.1:1129666	NC_007519.1:1129666--	G	GGTTTCGCAGCCGGAGTAATCAAT	NC_007519.1:1129666-	TCCG	1-YTCCGKCNNNNNVNN
1130478	Dde_1102	Dde_1102	5mC	+	7	5	0	0	1	13	0.54	NC_007519.1:1130478	NC_007519.1:1130478-+	C	CCATGCGTACTCCGTTGGCTGCGC	NC_007519.1:1130478+	TCCG	1-YTCCGKCNNNNNVNN
1133633	Dde_1106	Dde_1106	5mC	-	11	10	0	0	1	22	0.5	NC_007519.1:1133633	NC_007519.1:1133633--	G	GCGCAGTCCGGCGGAATAAGGCCG	NC_007519.1:1133633-	TCCG	1-YTCCGKCNNNNNVNN
1144318	Dde_1115	Dde_1115	5mC	-	11	2	0	0	0	13	0.85	NC_007519.1:1144318	NC_007519.1:1144318--	G	GCGTCTTTGGACGGAAAGCCTGTT	NC_007519.1:1144318-	TCCG	1-YTCCGKCNNNNNVNN
1145180	Dde_1116	Dde_1116	5mC	-	11	5	0	0	1	17	0.65	NC_007519.1:1145180	NC_007519.1:1145180--	G	GGCCATTCCCACGGAATATCTTGC	NC_007519.1:1145180-	TCCG	1-YTCCGKCNNNNNVNN
1149842	Dde_1120	Dde_1120	5mC	-	10	5	0	0	0	15	0.67	NC_007519.1:1149842	NC_007519.1:1149842--	G	CTTCAGCGTATCGGAAATTTCACC	NC_007519.1:1149842-	TCCG	1-YTCCGKCNNNNNVNN
1152272	Dde_1121	Dde_1121	5mC	-	7	4	0	0	0	11	0.64	NC_007519.1:1152272	NC_007519.1:1152272--	G	TCCTGTATGGCCGGAGCAAGGATT	NC_007519.1:1152272-	TCCG	1-YTCCGKCNNNNNVNN
1154341	Dde_1123	Dde_1123	5mC	-	9	6	0	0	0	15	0.6	NC_007519.1:1154341	NC_007519.1:1154341--	G	CACAGGCAGAACGGAGGCACCTGT	NC_007519.1:1154341-	TCCG	1-YTCCGKCNNNNNVNN
1155752	Dde_1124	Dde_1124	5mC	-	9	6	0	0	1	16	0.56	NC_007519.1:1155752	NC_007519.1:1155752--	G	GTGCCCCTGATCGGAAACATACAG	NC_007519.1:1155752-	TCCG	1-YTCCGKCNNNNNVNN
1157563	Dde_1126	Dde_1126	5mC	-	17	5	0	0	0	22	0.77	NC_007519.1:1157563	NC_007519.1:1157563--	G	ATCGCCGAAGACGGAAAGGCGGAT	NC_007519.1:1157563-	TCCG	1-YTCCGKCNNNNNVNN
1158370	Dde_1128	Dde_1128	5mC	-	10	5	0	0	0	15	0.67	NC_007519.1:1158370	NC_007519.1:1158370--	G	CCGTCGTTGATCGGAGTAAGCCCC	NC_007519.1:1158370-	TCCG	1-YTCCGKCNNNNNVNN
1159825	Dde_1130	Dde_1130	5mC	-	10	4	0	0	1	15	0.67	NC_007519.1:1159825	NC_007519.1:1159825--	G	GGGATACCAGCCGGAGTGCTTCAT	NC_007519.1:1159825-	TCCG	1-YTCCGKCNNNNNVNN
1160314	Dde_1131	Dde_1131	5mC	-	6	4	0	0	1	11	0.55	NC_007519.1:1160314	NC_007519.1:1160314--	G	GCTGTGGCCACCGGAGTGTCTGCC	NC_007519.1:1160314-	TCCG	1-YTCCGKCNNNNNVNN
1166587	Dde_1137	Dde_1137	5mC	-	7	3	0	0	0	10	0.7	NC_007519.1:1166587	NC_007519.1:1166587--	G	GCTCAGGAAGACGGAGTGGACCTG	NC_007519.1:1166587-	TCCG	1-YTCCGKCNNNNNVNN
1166640	Dde_1137	Dde_1137	5mC	+	8	4	0	0	0	12	0.67	NC_007519.1:1166640	NC_007519.1:1166640-+	C	TGAAGGCTTTTCCGTTTCCGAGCG	NC_007519.1:1166640+	TCCG	1-YTCCGKCNNNNNVNN
1168541	Dde_1138	Dde_1138	5mC	-	6	0	0	0	0	6	1	NC_007519.1:1168541	NC_007519.1:1168541--	G	GCAGGAAGGGCCGGAGTCGGAGCC	NC_007519.1:1168541-	TCCG	1-YTCCGKCNNNNNVNN
1174031	Dde_1147	Dde_1147	5mC	-	11	9	0	0	1	21	0.52	NC_007519.1:1174031	NC_007519.1:1174031--	G	CCAGCGTCTGGCGGATTTTGGCGA	NC_007519.1:1174031-	TCCG	1-YTCCGKCNNNNNVNN
1175660	Dde_1148	Dde_1148	5mC	-	17	2	0	0	1	20	0.85	NC_007519.1:1175660	NC_007519.1:1175660--	G	CGTGGAAGGAACGGATATGATACA	NC_007519.1:1175660-	TCCG	1-YTCCGKCNNNNNVNN
1175866	Dde_1148	Dde_1148	5mC	-	11	5	0	0	0	16	0.69	NC_007519.1:1175866	NC_007519.1:1175866--	G	GCGATGCCAGCCGGATACCCAGCG	NC_007519.1:1175866-	TCCG	1-YTCCGKCNNNNNVNN
1177863	Dde_1150	Dde_1150	5mC	-	10	4	0	0	3	17	0.59	NC_007519.1:1177863	NC_007519.1:1177863--	G	GGTTCGTTGGCCGGAGCCGCTGCC	NC_007519.1:1177863-	TCCG	1-YTCCGKCNNNNNVNN
1178580	Dde_1151	Dde_1151	5mC	-	14	0	0	0	1	15	0.93	NC_007519.1:1178580	NC_007519.1:1178580--	G	GGACGAAGTGGCGGAAACGGCCCG	NC_007519.1:1178580-	TCCG	1-YTCCGKCNNNNNVNN
1178668	Dde_1151	Dde_1151	5mC	-	9	6	0	0	0	15	0.6	NC_007519.1:1178668	NC_007519.1:1178668--	G	CTGCATGATATCGGAAAAATAGGA	NC_007519.1:1178668-	TCCG	1-YTCCGKCNNNNNVNN
1179392	Dde_1152	Dde_1152	5mC	-	12	7	0	0	0	19	0.63	NC_007519.1:1179392	NC_007519.1:1179392--	G	GGCTGCTCTGCCGGAGATGATGCA	NC_007519.1:1179392-	TCCG	1-YTCCGKCNNNNNVNN
1179677	Dde_1152	Dde_1152	5mC	-	11	7	0	0	1	19	0.58	NC_007519.1:1179677	NC_007519.1:1179677--	G	GCCCGTACGGGCGGAGTACTCCGG	NC_007519.1:1179677-	TCCG	1-YTCCGKCNNNNNVNN
1179854	Dde_1152	Dde_1152	5mC	-	13	5	0	0	1	19	0.68	NC_007519.1:1179854	NC_007519.1:1179854--	G	AGGCTGTTTGCCGGAATGGTACGC	NC_007519.1:1179854-	TCCG	1-YTCCGKCNNNNNVNN
1181375	Dde_1154	Dde_1154	5mC	-	9	5	0	0	2	16	0.56	NC_007519.1:1181375	NC_007519.1:1181375--	G	GCAGATCGTGTCGGACCTCCTGAG	NC_007519.1:1181375-	TCCG	1-YTCCGKCNNNNNVNN
1181651	Dde_1154	Dde_1154	5mC	-	11	6	0	0	0	17	0.65	NC_007519.1:1181651	NC_007519.1:1181651--	G	GTTCTTCAATACGGAAGTGGCGGG	NC_007519.1:1181651-	TCCG	1-YTCCGKCNNNNNVNN
1181731	Dde_1155	Dde_1155	5mC	-	12	3	0	0	3	18	0.67	NC_007519.1:1181731	NC_007519.1:1181731--	G	AGAAGGGTTGCCGGAAAAGAGCCT	NC_007519.1:1181731-	TCCG	1-YTCCGKCNNNNNVNN
1182810	Dde_1156	Dde_1156	5mC	-	16	1	0	0	1	18	0.89	NC_007519.1:1182810	NC_007519.1:1182810--	G	GGCCTGCGGCACGGAAAATTCCTT	NC_007519.1:1182810-	TCCG	1-YTCCGKCNNNNNVNN
1183579	Dde_1158	Dde_1158	5mC	-	8	4	0	0	2	14	0.57	NC_007519.1:1183579	NC_007519.1:1183579--	G	ATCTCCCGTGCCGGAATTTCCTGC	NC_007519.1:1183579-	TCCG	1-YTCCGKCNNNNNVNN
1183645	Dde_1158	Dde_1158	5mC	-	11	3	0	0	2	16	0.69	NC_007519.1:1183645	NC_007519.1:1183645--	G	AAACGACGGCACGGAGTATGGCCG	NC_007519.1:1183645-	TCCG	1-YTCCGKCNNNNNVNN
1186755	Dde_1164	Dde_1164	5mC	-	6	5	0	0	0	11	0.55	NC_007519.1:1186755	NC_007519.1:1186755--	G	GTCTTCGGTGCCGGAGCGCTCCGT	NC_007519.1:1186755-	TCCG	1-YTCCGKCNNNNNVNN
1187538	Dde_1164	Dde_1164	5mC	-	9	2	0	0	2	13	0.69	NC_007519.1:1187538	NC_007519.1:1187538--	G	GACATGCCGCACGGAGAGTGCAAT	NC_007519.1:1187538-	TCCG	1-YTCCGKCNNNNNVNN
1187709	Dde_1164	Dde_1164	5mC	-	6	3	0	0	0	9	0.67	NC_007519.1:1187709	NC_007519.1:1187709--	G	CGGCGCAGGGCCGGAGTGACGGCA	NC_007519.1:1187709-	TCCG	1-YTCCGKCNNNNNVNN
1187955	Dde_1165	Dde_1165	5mC	-	12	1	0	0	0	13	0.92	NC_007519.1:1187955	NC_007519.1:1187955--	G	CCGCTCCGTGCCGGACAGGCTATT	NC_007519.1:1187955-	TCCG	1-YTCCGKCNNNNNVNN
1187994	Dde_1165	Dde_1165	5mC	-	8	7	0	0	0	15	0.53	NC_007519.1:1187994	NC_007519.1:1187994--	G	GATGCAGCGTCCGGAGGGTCTTCT	NC_007519.1:1187994-	TCCG	1-YTCCGKCNNNNNVNN
1188360	Dde_1165	Dde_1165	5mC	-	7	5	0	0	1	13	0.54	NC_007519.1:1188360	NC_007519.1:1188360--	G	CAGCAGGCGGACGGAGCCGAACTG	NC_007519.1:1188360-	TCCG	1-YTCCGKCNNNNNVNN
1188659	Dde_1165	Dde_1165	5mC	-	9	4	0	0	0	13	0.69	NC_007519.1:1188659	NC_007519.1:1188659--	G	GCGCAATATGCCGGAAATGGCGCG	NC_007519.1:1188659-	TCCG	1-YTCCGKCNNNNNVNN
1189848	Dde_1165	Dde_1165	5mC	-	9	5	0	0	1	15	0.6	NC_007519.1:1189848	NC_007519.1:1189848--	G	GTGGAGGATAACGGACCGGGTATG	NC_007519.1:1189848-	TCCG	1-YTCCGKCNNNNNVNN
1189940	Dde_1165	Dde_1165	5mC	+	8	3	0	0	1	12	0.67	NC_007519.1:1189940	NC_007519.1:1189940-+	C	GCTGGGGTTGTCCGTTTCTTATTT	NC_007519.1:1189940+	TCCG	1-YTCCGKCNNNNNVNN
1190578	Dde_1166	Dde_1166	5mC	-	6	6	0	0	0	12	0.5	NC_007519.1:1190578	NC_007519.1:1190578--	G	TGGCCAGATGCCGGATATGCTCTT	NC_007519.1:1190578-	TCCG	1-YTCCGKCNNNNNVNN
1190900	Dde_1166	Dde_1166	5mC	-	9	5	0	0	0	14	0.64	NC_007519.1:1190900	NC_007519.1:1190900--	G	CACCACGGCCACGGAACTCTGTTC	NC_007519.1:1190900-	TCCG	1-YTCCGKCNNNNNVNN
1191432	Dde_1166	Dde_1166	5mC	-	11	8	0	0	0	19	0.58	NC_007519.1:1191432	NC_007519.1:1191432--	G	CCGTCATGCAGCGGAATGGTGCGT	NC_007519.1:1191432-	TCCG	1-YTCCGKCNNNNNVNN
1192073	Dde_1166	Dde_1166	5mC	-	11	2	0	0	0	13	0.85	NC_007519.1:1192073	NC_007519.1:1192073--	G	CGAGGCAATGTCGGAAAGGGCGCT	NC_007519.1:1192073-	TCCG	1-YTCCGKCNNNNNVNN
1193858	Dde_1169	Dde_1169	5mC	-	7	3	0	0	2	12	0.58	NC_007519.1:1193858	NC_007519.1:1193858--	G	CGGCCGTGCACCGGAATATATCCG	NC_007519.1:1193858-	TCCG	1-YTCCGKCNNNNNVNN
1200272	Dde_1173	Dde_1173	5mC	-	9	4	0	0	0	13	0.69	NC_007519.1:1200272	NC_007519.1:1200272--	G	TCCGCCGATGCCGGAGTCACGCTT	NC_007519.1:1200272-	TCCG	1-YTCCGKCNNNNNVNN
1201337	Dde_1174	Dde_1174	5mC	-	13	6	0	0	1	20	0.65	NC_007519.1:1201337	NC_007519.1:1201337--	G	GTGCCGCTGGACGGAATGTCGCAT	NC_007519.1:1201337-	TCCG	1-YTCCGKCNNNNNVNN
1201855	Dde_1174	Dde_1174	5mC	-	12	5	0	0	1	18	0.67	NC_007519.1:1201855	NC_007519.1:1201855--	G	TGCCGTGCTGACGGAGGACGGCAG	NC_007519.1:1201855-	TCCG	1-YTCCGKCNNNNNVNN
1201876	Dde_1174	Dde_1174	5mC	-	14	2	0	0	1	17	0.82	NC_007519.1:1201876	NC_007519.1:1201876--	G	CAGCCCCGTACCGGAGGGGATTCT	NC_007519.1:1201876-	TCCG	1-YTCCGKCNNNNNVNN
1202810	Dde_1174	Dde_1174	5mC	-	14	6	0	0	0	20	0.7	NC_007519.1:1202810	NC_007519.1:1202810--	G	TCGCAGAATGCCGGACATCAGGCG	NC_007519.1:1202810-	TCCG	1-YTCCGKCNNNNNVNN
1204526	Dde_1177	Dde_1177	5mC	-	10	7	0	0	0	17	0.59	NC_007519.1:1204526	NC_007519.1:1204526--	G	GGGCGGGCGGCCGGACAGACAGCT	NC_007519.1:1204526-	TCCG	1-YTCCGKCNNNNNVNN
1206985	Dde_1179	Dde_1179	5mC	-	18	3	0	0	1	22	0.82	NC_007519.1:1206985	NC_007519.1:1206985--	G	ATGGCGCTGGCCGGAGCGGAAACG	NC_007519.1:1206985-	TCCG	1-YTCCGKCNNNNNVNN
1207772	Dde_1180	Dde_1180	5mC	-	8	7	0	0	1	16	0.5	NC_007519.1:1207772	NC_007519.1:1207772--	G	GCGTCTTCGGCCGGAGCTGCCGGT	NC_007519.1:1207772-	TCCG	1-YTCCGKCNNNNNVNN
1208566	Dde_1180	Dde_1180	5mC	-	14	2	0	0	1	17	0.82	NC_007519.1:1208566	NC_007519.1:1208566--	G	TCCGCAGGGGCCGGATATCGCCGA	NC_007519.1:1208566-	TCCG	1-YTCCGKCNNNNNVNN
1209735	Dde_1180	Dde_1180	5mC	-	14	7	0	0	1	22	0.64	NC_007519.1:1209735	NC_007519.1:1209735--	G	AGGAAATCATCCGGAGCATTGATG	NC_007519.1:1209735-	TCCG	1-YTCCGKCNNNNNVNN
1210237	Dde_1181	Dde_1181	5mC	-	13	1	0	0	2	16	0.81	NC_007519.1:1210237	NC_007519.1:1210237--	G	GTGGTGAGAGCCGGAGTTTCAGCG	NC_007519.1:1210237-	TCCG	1-YTCCGKCNNNNNVNN
1211267	Dde_1182	Dde_1182	5mC	-	15	5	0	0	1	21	0.71	NC_007519.1:1211267	NC_007519.1:1211267--	G	CCGTCGGCTGCCGGATCAAGCTGG	NC_007519.1:1211267-	TCCG	1-YTCCGKCNNNNNVNN
1212504	Dde_1183	Dde_1183	5mC	-	14	5	0	0	2	21	0.67	NC_007519.1:1212504	NC_007519.1:1212504--	G	AAGACGGAAGTCGGAGGCTCCCAG	NC_007519.1:1212504-	TCCG	1-YTCCGKCNNNNNVNN
1219763	Dde_1190	Dde_1190	5mC	+	8	0	0	0	0	8	1	NC_007519.1:1219763	NC_007519.1:1219763-+	C	GGGCGGCCTTTCCGGCCATATTCA	NC_007519.1:1219763+	TCCG	1-YTCCGKCNNNNNVNN
1221619	Dde_1193	Dde_1193	5mC	+	5	3	0	0	1	9	0.56	NC_007519.1:1221619	NC_007519.1:1221619-+	C	CTGCGCGGGGTCCGTTACCGGTAT	NC_007519.1:1221619+	TCCG	1-YTCCGKCNNNNNVNN
1221804	Dde_1193	Dde_1193	5mC	-	15	4	0	0	0	19	0.79	NC_007519.1:1221804	NC_007519.1:1221804--	G	CAGCGTTCGGTCGGAAAAAGACTT	NC_007519.1:1221804-	TCCG	1-YTCCGKCNNNNNVNN
1221833	Dde_1193	Dde_1193	5mC	-	13	1	0	0	0	14	0.93	NC_007519.1:1221833	NC_007519.1:1221833--	G	CGGTGCGCAGCCGGATAGGCCTGT	NC_007519.1:1221833-	TCCG	1-YTCCGKCNNNNNVNN
1226844	Dde_1198	Dde_1198	5mC	-	15	2	0	0	0	17	0.88	NC_007519.1:1226844	NC_007519.1:1226844--	G	GGGCAGTCTGCCGGAGGTGATGCC	NC_007519.1:1226844-	TCCG	1-YTCCGKCNNNNNVNN
1227868	Dde_1200	Dde_1200	5mC	-	10	7	0	0	0	17	0.59	NC_007519.1:1227868	NC_007519.1:1227868--	G	CAGGCCCTTGCCGGACGGGCTTGT	NC_007519.1:1227868-	TCCG	1-YTCCGKCNNNNNVNN
1228418	Dde_1201	Dde_1201	5mC	+	7	3	0	0	0	10	0.7	NC_007519.1:1228418	NC_007519.1:1228418-+	C	CGCCCGTCAGTCCGTTCTTTTTGA	NC_007519.1:1228418+	TCCG	1-YTCCGKCNNNNNVNN
1228873	Dde_1201	Dde_1201	5mC	-	8	1	0	0	3	12	0.67	NC_007519.1:1228873	NC_007519.1:1228873--	G	AGGTGATGAACCGGACGGAATACT	NC_007519.1:1228873-	TCCG	1-YTCCGKCNNNNNVNN
1228877	Dde_1201	Dde_1201	5mC	-	9	5	0	0	0	14	0.64	NC_007519.1:1228877	NC_007519.1:1228877--	G	GATGAACCGGACGGAATACTGGCT	NC_007519.1:1228877-	TCCG	1-YTCCGKCNNNNNVNN
1230082	Dde_1202	Dde_1202	5mC	-	7	6	0	0	0	13	0.54	NC_007519.1:1230082	NC_007519.1:1230082--	G	AAGGCTGGAGGCGGAACGGGCGCC	NC_007519.1:1230082-	TCCG	1-YTCCGKCNNNNNVNN
1231587	Dde_1204	Dde_1204	5mC	-	10	4	0	0	0	14	0.71	NC_007519.1:1231587	NC_007519.1:1231587--	G	GGGTATGTCATCGGAGCCATTATT	NC_007519.1:1231587-	TCCG	1-YTCCGKCNNNNNVNN
1233637	Dde_1205	Dde_1205	5mC	-	12	8	0	0	1	21	0.57	NC_007519.1:1233637	NC_007519.1:1233637--	G	GAGCTGAACACCGGAAAAACGCAA	NC_007519.1:1233637-	TCCG	1-YTCCGKCNNNNNVNN
1235958	Dde_1209	Dde_1209	5mC	-	13	2	0	0	1	16	0.81	NC_007519.1:1235958	NC_007519.1:1235958--	G	CGGAGACGGCACGGATGTTCCCCG	NC_007519.1:1235958-	TCCG	1-YTCCGKCNNNNNVNN
1236911	Dde_1209	Dde_1209	5mC	-	13	2	0	0	3	18	0.72	NC_007519.1:1236911	NC_007519.1:1236911--	G	CAGTACGGCGCCGGAAAATACCCC	NC_007519.1:1236911-	TCCG	1-YTCCGKCNNNNNVNN
1239192	Dde_1211	Dde_1211	5mC	-	12	4	0	0	0	16	0.75	NC_007519.1:1239192	NC_007519.1:1239192--	G	CGCTCCATGAACGGAGTGGTCAGG	NC_007519.1:1239192-	TCCG	1-YTCCGKCNNNNNVNN
1239832	Dde_1212	Dde_1212	5mC	-	11	3	0	0	0	14	0.79	NC_007519.1:1239832	NC_007519.1:1239832--	G	TGAAGGAGTGACGGAAAGAGGCCG	NC_007519.1:1239832-	TCCG	1-YTCCGKCNNNNNVNN
1243131	Dde_1216	Dde_1216	5mC	-	7	5	0	0	0	12	0.58	NC_007519.1:1243131	NC_007519.1:1243131--	G	GACTACTTTGCCGGAGGAGGCATC	NC_007519.1:1243131-	TCCG	1-YTCCGKCNNNNNVNN
1245855	Dde_1218	Dde_1218	5mC	-	9	6	0	0	0	15	0.6	NC_007519.1:1245855	NC_007519.1:1245855--	G	ACGGCGCCGAACGGAATGTTTTTC	NC_007519.1:1245855-	TCCG	1-YTCCGKCNNNNNVNN
1257855	Dde_1241	Dde_1241	5mC	-	13	5	0	0	1	19	0.68	NC_007519.1:1257855	NC_007519.1:1257855--	G	CTGCTCTTCTACGGAAAGGGACCA	NC_007519.1:1257855-	TCCG	1-YTCCGKCNNNNNVNN
1264757	Dde_1250	Dde_1250	5mC	-	8	6	0	0	2	16	0.5	NC_007519.1:1264757	NC_007519.1:1264757--	G	TTCCGGCTTGCCGGAAATAAGCCC	NC_007519.1:1264757-	TCCG	1-YTCCGKCNNNNNVNN
1265219	Dde_1251	Dde_1251	5mC	-	8	6	0	0	2	16	0.5	NC_007519.1:1265219	NC_007519.1:1265219--	G	GCTCAAGCGGACGGAAAGCGTTCA	NC_007519.1:1265219-	TCCG	1-YTCCGKCNNNNNVNN
1274732	Dde_1260	Dde_1260	5mC	-	9	8	0	0	0	17	0.53	NC_007519.1:1274732	NC_007519.1:1274732--	G	CCGCCACCAGCCGGAAGTCGCAGG	NC_007519.1:1274732-	TCCG	1-YTCCGKCNNNNNVNN
1275904	Dde_1261	Dde_1261	5mC	-	14	4	0	0	1	19	0.74	NC_007519.1:1275904	NC_007519.1:1275904--	G	CAGTTTTCCCACGGAATAGGCCAG	NC_007519.1:1275904-	TCCG	1-YTCCGKCNNNNNVNN
1278384	Dde_1263	Dde_1263	5mC	-	12	2	0	0	2	16	0.75	NC_007519.1:1278384	NC_007519.1:1278384--	G	GTGCGGGCGGCCGGAGGTACGCCG	NC_007519.1:1278384-	TCCG	1-YTCCGKCNNNNNVNN
1281301	Dde_1266	Dde_1266	5mC	-	7	0	0	0	1	8	0.88	NC_007519.1:1281301	NC_007519.1:1281301--	G	TGTTTCGGCCACGGACGGAAACCA	NC_007519.1:1281301-	TCCG	1-YTCCGKCNNNNNVNN
1281305	Dde_1266	Dde_1266	5mC	-	10	3	0	0	0	13	0.77	NC_007519.1:1281305	NC_007519.1:1281305--	G	TCGGCCACGGACGGAAACCACGGC	NC_007519.1:1281305-	TCCG	1-YTCCGKCNNNNNVNN
1281358	Dde_1266	Dde_1266	5mC	+	10	4	0	0	1	15	0.67	NC_007519.1:1281358	NC_007519.1:1281358-+	C	GGGACAGAAATCCGTTATCTATAT	NC_007519.1:1281358+	TCCG	1-YTCCGKCNNNNNVNN
1282531	Dde_1267	Dde_1267	5mC	-	9	5	0	0	1	15	0.6	NC_007519.1:1282531	NC_007519.1:1282531--	G	AATGGCAAAGCCGGAAAACCGTGA	NC_007519.1:1282531-	TCCG	1-YTCCGKCNNNNNVNN
1283416	Dde_1268	Dde_1268	5mC	-	8	2	0	0	1	11	0.73	NC_007519.1:1283416	NC_007519.1:1283416--	G	GCGTGCATGATCGGAATCGGCCTG	NC_007519.1:1283416-	TCCG	1-YTCCGKCNNNNNVNN
1285557	Dde_1269	Dde_1269	5mC	-	13	7	0	0	0	20	0.65	NC_007519.1:1285557	NC_007519.1:1285557--	G	GGGTTTTCCACCGGACTTATTTAC	NC_007519.1:1285557-	TCCG	1-YTCCGKCNNNNNVNN
1286457	Dde_1269	Dde_1269	5mC	-	18	6	0	0	1	25	0.72	NC_007519.1:1286457	NC_007519.1:1286457--	G	GTGCAGGACAACGGAACCTTTACC	NC_007519.1:1286457-	TCCG	1-YTCCGKCNNNNNVNN
1289154	Dde_1272	Dde_1272	5mC	-	15	8	0	0	0	23	0.65	NC_007519.1:1289154	NC_007519.1:1289154--	G	AGGTTCGCCGCCGGAAAGGGTAAT	NC_007519.1:1289154-	TCCG	1-YTCCGKCNNNNNVNN
1293371	Dde_1274	Dde_1274	5mC	-	9	7	0	0	0	16	0.56	NC_007519.1:1293371	NC_007519.1:1293371--	G	GCGATGAAGAACGGAATGGCCATG	NC_007519.1:1293371-	TCCG	1-YTCCGKCNNNNNVNN
1295175	Dde_1275	Dde_1275	5mC	-	13	8	0	0	0	21	0.62	NC_007519.1:1295175	NC_007519.1:1295175--	G	GGTGCGCCAGACGGATGTTGATAC	NC_007519.1:1295175-	TCCG	1-YTCCGKCNNNNNVNN
1296115	Dde_1278	Dde_1278	5mC	-	14	3	0	0	0	17	0.82	NC_007519.1:1296115	NC_007519.1:1296115--	G	GCCCAATACACCGGAAATTATTAA	NC_007519.1:1296115-	TCCG	1-YTCCGKCNNNNNVNN
1296769	Dde_1278	Dde_1278	5mC	-	14	6	0	0	0	20	0.7	NC_007519.1:1296769	NC_007519.1:1296769--	G	CTCCTTTATAACGGACAAGGTTGT	NC_007519.1:1296769-	TCCG	1-YTCCGKCNNNNNVNN
1298710	Dde_1279	Dde_1279	5mC	+	12	4	0	0	0	16	0.75	NC_007519.1:1298710	NC_007519.1:1298710-+	C	ATAGAATCCATCCGGCAGGCGGAG	NC_007519.1:1298710+	TCCG	1-YTCCGKCNNNNNVNN
1298919	Dde_1279	Dde_1279	5mC	-	11	6	0	0	0	17	0.65	NC_007519.1:1298919	NC_007519.1:1298919--	G	GCGCAAACTGGCGGAAAAGACCAT	NC_007519.1:1298919-	TCCG	1-YTCCGKCNNNNNVNN
1299246	Dde_1279	Dde_1279	5mC	-	13	3	0	0	0	16	0.81	NC_007519.1:1299246	NC_007519.1:1299246--	G	GCGTGAACTGGCGGAACTGGCCAC	NC_007519.1:1299246-	TCCG	1-YTCCGKCNNNNNVNN
1303929	Dde_1286	Dde_1286	5mC	-	11	5	0	0	1	17	0.65	NC_007519.1:1303929	NC_007519.1:1303929--	G	TTCCTCAGGGCCGGAGCAGGTCTC	NC_007519.1:1303929-	TCCG	1-YTCCGKCNNNNNVNN
1304865	Dde_1286	Dde_1286	5mC	-	8	5	0	0	1	14	0.57	NC_007519.1:1304865	NC_007519.1:1304865--	G	AACCCGTTCGACGGAAAGCCTGAT	NC_007519.1:1304865-	TCCG	1-YTCCGKCNNNNNVNN
1306281	Dde_1286	Dde_1286	5mC	-	10	4	0	0	2	16	0.62	NC_007519.1:1306281	NC_007519.1:1306281--	G	TGCAAATCGTACGGAGTCCGGCAG	NC_007519.1:1306281-	TCCG	1-YTCCGKCNNNNNVNN
1308183	Dde_1289	Dde_1289	5mC	+	3	3	0	0	0	6	0.5	NC_007519.1:1308183	NC_007519.1:1308183-+	C	CGGCCGGAGCTCCGGCAAACTTGG	NC_007519.1:1308183+	TCCG	1-YTCCGKCNNNNNVNN
1309995	Dde_R0020	Dde_R0020	5mC	-	8	6	0	0	0	14	0.57	NC_007519.1:1309995	NC_007519.1:1309995--	G	CAAGCGTTAATCGGAATCACTGGG	NC_007519.1:1309995-	TCCG	1-YTCCGKCNNNNNVNN
1310776	Dde_R0020	Dde_R0020	5mC	-	8	4	0	0	0	12	0.67	NC_007519.1:1310776	NC_007519.1:1310776--	G	CTGCATGAAGTCGGAATCGCTAGT	NC_007519.1:1310776-	TCCG	1-YTCCGKCNNNNNVNN
1328910	Dde_1310	Dde_1310	5mC	-	14	7	0	0	1	22	0.64	NC_007519.1:1328910	NC_007519.1:1328910--	G	CGCCACTCAGCCGGAAAACGTTGA	NC_007519.1:1328910-	TCCG	1-YTCCGKCNNNNNVNN
1330694	Dde_1312	Dde_1312	5mC	-	8	5	0	0	0	13	0.62	NC_007519.1:1330694	NC_007519.1:1330694--	G	CCCCTGAATGGCGGAAAGTGCATT	NC_007519.1:1330694-	TCCG	1-YTCCGKCNNNNNVNN
1331328	Dde_1313	Dde_1313	5mC	-	13	7	0	0	0	20	0.65	NC_007519.1:1331328	NC_007519.1:1331328--	G	AAGCCTGCCGGCGGAAACGGCCAC	NC_007519.1:1331328-	TCCG	1-YTCCGKCNNNNNVNN
1334998	Dde_1315	Dde_1315	5mC	-	17	2	0	0	0	19	0.89	NC_007519.1:1334998	NC_007519.1:1334998--	G	ACCCAGATTGTCGGAGTTGGAGAC	NC_007519.1:1334998-	TCCG	1-YTCCGKCNNNNNVNN
1335592	Dde_1315	Dde_1315	5mC	-	11	4	0	0	0	15	0.73	NC_007519.1:1335592	NC_007519.1:1335592--	G	TATCAGCCCTTCGGATAGGCCATG	NC_007519.1:1335592-	TCCG	1-YTCCGKCNNNNNVNN
1337510	Dde_1318	Dde_1318	5mC	-	10	2	0	0	0	12	0.83	NC_007519.1:1337510	NC_007519.1:1337510--	G	CGCGCAAGGAGCGGAAAAACACCC	NC_007519.1:1337510-	TCCG	1-YTCCGKCNNNNNVNN
1337738	Dde_1318	Dde_1318	5mC	-	6	3	0	0	3	12	0.5	NC_007519.1:1337738	NC_007519.1:1337738--	G	GGTGGACGCCACGGAAAACCGCAA	NC_007519.1:1337738-	TCCG	1-YTCCGKCNNNNNVNN
1340578	Dde_1322	Dde_1322	5mC	-	9	2	0	0	0	11	0.82	NC_007519.1:1340578	NC_007519.1:1340578--	G	TGAGCGAACACCGGAGACTGCCGG	NC_007519.1:1340578-	TCCG	1-YTCCGKCNNNNNVNN
1340924	Dde_1322	Dde_1322	5mC	-	8	4	0	0	0	12	0.67	NC_007519.1:1340924	NC_007519.1:1340924--	G	TATAGAACATACGGAACAGGTGGC	NC_007519.1:1340924-	TCCG	1-YTCCGKCNNNNNVNN
1341542	Dde_1322	Dde_1322	5mC	-	6	3	0	0	0	9	0.67	NC_007519.1:1341542	NC_007519.1:1341542--	G	GCAGCGCAGTTCGGAGTCGGCCAC	NC_007519.1:1341542-	TCCG	1-YTCCGKCNNNNNVNN
1341782	Dde_1322	Dde_1322	5mC	-	6	3	0	0	1	10	0.6	NC_007519.1:1341782	NC_007519.1:1341782--	G	GGGAGTGATAACGGATATTGCGGA	NC_007519.1:1341782-	TCCG	1-YTCCGKCNNNNNVNN
1344251	Dde_1323	Dde_1323	5mC	-	5	4	0	0	0	9	0.56	NC_007519.1:1344251	NC_007519.1:1344251--	G	GGGCCGCTGCACGGATTTGTGTAA	NC_007519.1:1344251-	TCCG	1-YTCCGKCNNNNNVNN
1344915	Dde_1324	Dde_1324	5mC	-	7	4	0	0	1	12	0.58	NC_007519.1:1344915	NC_007519.1:1344915--	G	ACTTTATTCCACGGAATGCGGTCT	NC_007519.1:1344915-	TCCG	1-YTCCGKCNNNNNVNN
1344952	Dde_1324	Dde_1324	5mC	-	6	2	0	0	1	9	0.67	NC_007519.1:1344952	NC_007519.1:1344952--	G	CGGCAAGCAGCCGGAACAGCGGCA	NC_007519.1:1344952-	TCCG	1-YTCCGKCNNNNNVNN
1345490	Dde_1325	Dde_1325	5mC	-	6	3	0	0	1	10	0.6	NC_007519.1:1345490	NC_007519.1:1345490--	G	CAGTTCGCCGCCGGAAAGTTCATG	NC_007519.1:1345490-	TCCG	1-YTCCGKCNNNNNVNN
1345682	Dde_1325	Dde_1325	5mC	-	9	1	0	0	1	11	0.82	NC_007519.1:1345682	NC_007519.1:1345682--	G	TTCTCCGTCAACGGAAACCGAGCC	NC_007519.1:1345682-	TCCG	1-YTCCGKCNNNNNVNN
1346957	Dde_1327	Dde_1327	5mC	-	8	1	0	0	2	11	0.73	NC_007519.1:1346957	NC_007519.1:1346957--	G	ACGCCGATGGCCGGAGTATGCGGC	NC_007519.1:1346957-	TCCG	1-YTCCGKCNNNNNVNN
1349453	Dde_1329	Dde_1329	5mC	-	9	4	0	0	0	13	0.69	NC_007519.1:1349453	NC_007519.1:1349453--	G	TCATTGCCTATCGGAGCACCCGAA	NC_007519.1:1349453-	TCCG	1-YTCCGKCNNNNNVNN
1352964	Dde_1335	Dde_1335	5mC	-	12	6	0	0	2	20	0.6	NC_007519.1:1352964	NC_007519.1:1352964--	G	GCCTGCCAGGCCGGATAGGCCCCT	NC_007519.1:1352964-	TCCG	1-YTCCGKCNNNNNVNN
1361202	Dde_1342	Dde_1342	5mC	-	9	5	0	0	1	15	0.6	NC_007519.1:1361202	NC_007519.1:1361202--	G	GCGGAAATCATCGGAATTTTCCAG	NC_007519.1:1361202-	TCCG	1-YTCCGKCNNNNNVNN
1363472	Dde_1346	Dde_1346	5mC	-	9	7	0	0	0	16	0.56	NC_007519.1:1363472	NC_007519.1:1363472--	G	ATGCAGATTGACGGAAGTTCTGTC	NC_007519.1:1363472-	TCCG	1-YTCCGKCNNNNNVNN
1365849	Dde_1350	Dde_1350	5mC	+	8	6	0	0	0	14	0.57	NC_007519.1:1365849	NC_007519.1:1365849-+	C	CCGGAAAGAATCCGGTTGCCGGCG	NC_007519.1:1365849+	TCCG	1-YTCCGKCNNNNNVNN
1367206	Dde_1351	Dde_1351	5mC	+	8	4	0	0	2	14	0.57	NC_007519.1:1367206	NC_007519.1:1367206-+	C	ATATTCGTTATCCGGCCTCAGGCT	NC_007519.1:1367206+	TCCG	1-YTCCGKCNNNNNVNN
1368144	Dde_1351	Dde_1351	5mC	-	15	8	0	0	1	24	0.62	NC_007519.1:1368144	NC_007519.1:1368144--	G	AATATGGACATCGGACGGAATCTG	NC_007519.1:1368144-	TCCG	1-YTCCGKCNNNNNVNN
1368148	Dde_1351	Dde_1351	5mC	-	15	5	0	0	2	22	0.68	NC_007519.1:1368148	NC_007519.1:1368148--	G	TGGACATCGGACGGAATCTGTCAG	NC_007519.1:1368148-	TCCG	1-YTCCGKCNNNNNVNN
1373430	Dde_1358	Dde_1358	5mC	-	11	4	0	0	2	17	0.65	NC_007519.1:1373430	NC_007519.1:1373430--	G	GCGCAGTGTGCCGGAAATGGCCGT	NC_007519.1:1373430-	TCCG	1-YTCCGKCNNNNNVNN
1375596	Dde_1359	Dde_1359	5mC	-	4	2	0	0	1	7	0.57	NC_007519.1:1375596	NC_007519.1:1375596--	G	GGCTGGATGGCCGGAGCGTTCATG	NC_007519.1:1375596-	TCCG	1-YTCCGKCNNNNNVNN
1377974	Dde_1360	Dde_1360	5mC	-	7	2	0	0	0	9	0.78	NC_007519.1:1377974	NC_007519.1:1377974--	G	CTCGCGTGAAGCGGAAGCGGCCAG	NC_007519.1:1377974-	TCCG	1-YTCCGKCNNNNNVNN
1378541	Dde_1360	Dde_1360	5mC	-	6	4	0	0	0	10	0.6	NC_007519.1:1378541	NC_007519.1:1378541--	G	CTTCCGTCAGGCGGACGGGTCCAT	NC_007519.1:1378541-	TCCG	1-YTCCGKCNNNNNVNN
1383934	Dde_1365	Dde_1365	5mC	-	10	5	0	0	0	15	0.67	NC_007519.1:1383934	NC_007519.1:1383934--	G	CCGCCCCCTGCCGGAAAAGTACCA	NC_007519.1:1383934-	TCCG	1-YTCCGKCNNNNNVNN
1384933	Dde_1365	Dde_1365	5mC	-	12	5	0	0	2	19	0.63	NC_007519.1:1384933	NC_007519.1:1384933--	G	CATGCTGCTCACGGATTCGGCTTC	NC_007519.1:1384933-	TCCG	1-YTCCGKCNNNNNVNN
1386741	Dde_1367	Dde_1367	5mC	-	8	6	0	0	1	15	0.53	NC_007519.1:1386741	NC_007519.1:1386741--	G	ACGCTGTCGGGCGGAGAACGCCAG	NC_007519.1:1386741-	TCCG	1-YTCCGKCNNNNNVNN
1390349	Dde_1370	Dde_1370	5mC	-	16	3	0	0	1	20	0.8	NC_007519.1:1390349	NC_007519.1:1390349--	G	CGCTCTCTGGACGGAGGCAGCGGC	NC_007519.1:1390349-	TCCG	1-YTCCGKCNNNNNVNN
1390367	Dde_1370	Dde_1370	5mC	-	12	5	0	0	1	18	0.67	NC_007519.1:1390367	NC_007519.1:1390367--	G	AGCGGCGCTGCCGGAGCCCCTTCC	NC_007519.1:1390367-	TCCG	1-YTCCGKCNNNNNVNN
1391447	Dde_1370	Dde_1370	5mC	-	10	1	0	0	3	14	0.71	NC_007519.1:1391447	NC_007519.1:1391447--	G	ACGCGTGACAACGGAGTCCGCTCG	NC_007519.1:1391447-	TCCG	1-YTCCGKCNNNNNVNN
1393088	Dde_1372	Dde_1372	5mC	+	9	4	0	0	0	13	0.69	NC_007519.1:1393088	NC_007519.1:1393088-+	C	GGTGGGCATTTCCGGCAGCACGCA	NC_007519.1:1393088+	TCCG	1-YTCCGKCNNNNNVNN
1393994	Dde_1374	Dde_1374	5mC	-	11	4	0	0	2	17	0.65	NC_007519.1:1393994	NC_007519.1:1393994--	G	CCGCATGGGAACGGACAACCATAT	NC_007519.1:1393994-	TCCG	1-YTCCGKCNNNNNVNN
1395668	Dde_1376	Dde_1376	5mC	-	13	2	0	0	0	15	0.87	NC_007519.1:1395668	NC_007519.1:1395668--	G	ATGCGTTTTGCCGGAAGAATGAAT	NC_007519.1:1395668-	TCCG	1-YTCCGKCNNNNNVNN
1395998	Dde_1376	Dde_1376	5mC	-	13	5	0	0	1	19	0.68	NC_007519.1:1395998	NC_007519.1:1395998--	G	GACGACGGTGACGGAGTGCTGCTT	NC_007519.1:1395998-	TCCG	1-YTCCGKCNNNNNVNN
1397921	Dde_1379	Dde_1379	5mC	-	11	2	0	0	0	13	0.85	NC_007519.1:1397921	NC_007519.1:1397921--	G	CCGTATGCAGCCGGATTATTCGGT	NC_007519.1:1397921-	TCCG	1-YTCCGKCNNNNNVNN
1398245	Dde_1379	Dde_1379	5mC	+	10	5	0	0	1	16	0.62	NC_007519.1:1398245	NC_007519.1:1398245-+	C	GTCGGTGGAATCCGTTGAACAGGC	NC_007519.1:1398245+	TCCG	1-YTCCGKCNNNNNVNN
1399195	Dde_1381	Dde_1381	5mC	-	9	6	0	0	1	16	0.56	NC_007519.1:1399195	NC_007519.1:1399195--	G	CCGTGGTGGAACGGATGTGCCGTT	NC_007519.1:1399195-	TCCG	1-YTCCGKCNNNNNVNN
1402539	Dde_1382	Dde_1382	5mC	-	12	1	0	0	0	13	0.92	NC_007519.1:1402539	NC_007519.1:1402539--	G	GGAACTTTCAACGGAAATCAACAG	NC_007519.1:1402539-	TCCG	1-YTCCGKCNNNNNVNN
1403252	Dde_1384	Dde_1384	5mC	-	7	6	0	0	0	13	0.54	NC_007519.1:1403252	NC_007519.1:1403252--	G	CATCGCTCTGCCGGAGGAAACCAT	NC_007519.1:1403252-	TCCG	1-YTCCGKCNNNNNVNN
1407773	Dde_1390	Dde_1390	5mC	-	12	6	0	0	1	19	0.63	NC_007519.1:1407773	NC_007519.1:1407773--	G	CGGTGACATGCCGGATGGTTTTTC	NC_007519.1:1407773-	TCCG	1-YTCCGKCNNNNNVNN
1408281	Dde_1390	Dde_1390	5mC	-	8	6	0	0	1	15	0.53	NC_007519.1:1408281	NC_007519.1:1408281--	G	AAAAGGCTGCACGGATTTGAGCAG	NC_007519.1:1408281-	TCCG	1-YTCCGKCNNNNNVNN
1408665	Dde_1391	Dde_1391	5mC	-	8	5	0	0	1	14	0.57	NC_007519.1:1408665	NC_007519.1:1408665--	G	GGCCTGTCTGACGGACAGCATTGC	NC_007519.1:1408665-	TCCG	1-YTCCGKCNNNNNVNN
1416232	Dde_1400	Dde_1400	5mC	-	6	6	0	0	0	12	0.5	NC_007519.1:1416232	NC_007519.1:1416232--	G	GCACACAATGCCGGAGCGCCATTT	NC_007519.1:1416232-	TCCG	1-YTCCGKCNNNNNVNN
1416965	Dde_1401	Dde_1401	5mC	+	7	3	0	0	0	10	0.7	NC_007519.1:1416965	NC_007519.1:1416965-+	C	CTGCAGCAACTCCGTGTAAACGGT	NC_007519.1:1416965+	TCCG	1-YTCCGKCNNNNNVNN
1423288	Dde_1406	Dde_1406	5mC	-	11	3	0	0	0	14	0.79	NC_007519.1:1423288	NC_007519.1:1423288--	G	GCTGGTGGGGTCGGACAGCCACAC	NC_007519.1:1423288-	TCCG	1-YTCCGKCNNNNNVNN
1424323	Dde_1406	Dde_1406	5mC	-	11	2	0	0	0	13	0.85	NC_007519.1:1424323	NC_007519.1:1424323--	G	TGAACCGCTGCCGGAGCAGCTGCA	NC_007519.1:1424323-	TCCG	1-YTCCGKCNNNNNVNN
1427337	Dde_1408	Dde_1408	5mC	-	9	6	0	0	0	15	0.6	NC_007519.1:1427337	NC_007519.1:1427337--	G	CGGCTGTTTGCCGGATACCTGTTT	NC_007519.1:1427337-	TCCG	1-YTCCGKCNNNNNVNN
1428023	Dde_1409	Dde_1409	5mC	-	10	5	0	0	2	17	0.59	NC_007519.1:1428023	NC_007519.1:1428023--	G	GTGGTGATGGCCGGAGTATCGTCG	NC_007519.1:1428023-	TCCG	1-YTCCGKCNNNNNVNN
1433466	Dde_1415	Dde_1415	5mC	-	11	5	0	0	2	18	0.61	NC_007519.1:1433466	NC_007519.1:1433466--	G	TTGTAGATGGCCGGATCGAGGCCG	NC_007519.1:1433466-	TCCG	1-YTCCGKCNNNNNVNN
1435838	Dde_1416	Dde_1416	5mC	-	8	5	0	0	1	14	0.57	NC_007519.1:1435838	NC_007519.1:1435838--	G	CACAATTATGCCGGAAATGGGTGT	NC_007519.1:1435838-	TCCG	1-YTCCGKCNNNNNVNN
1441522	Dde_1418	Dde_1418	5mC	+	15	8	0	0	0	23	0.65	NC_007519.1:1441522	NC_007519.1:1441522-+	C	CATGGCCCTTTCCGGCGGGCAGCG	NC_007519.1:1441522+	TCCG	1-YTCCGKCNNNNNVNN
1446249	Dde_1421	Dde_1421	5mC	-	11	2	0	0	0	13	0.85	NC_007519.1:1446249	NC_007519.1:1446249--	G	GGTTATCCTGCCGGAATTTCAGGA	NC_007519.1:1446249-	TCCG	1-YTCCGKCNNNNNVNN
1446379	Dde_1421	Dde_1421	5mC	-	9	6	0	0	0	15	0.6	NC_007519.1:1446379	NC_007519.1:1446379--	G	ACGCGCTGGAACGGATGCAGGACA	NC_007519.1:1446379-	TCCG	1-YTCCGKCNNNNNVNN
1448182	Dde_1423	Dde_1423	5mC	-	11	8	0	0	0	19	0.58	NC_007519.1:1448182	NC_007519.1:1448182--	G	TTGTTATCCAGCGGAGGCTCAAGA	NC_007519.1:1448182-	TCCG	1-YTCCGKCNNNNNVNN
1450185	Dde_1424	Dde_1424	5mC	+	14	6	0	0	2	22	0.64	NC_007519.1:1450185	NC_007519.1:1450185-+	C	GAGCGTGAACTCCGTTGGTCAGAG	NC_007519.1:1450185+	TCCG	1-YTCCGKCNNNNNVNN
1450716	Dde_1424	Dde_1424	5mC	-	11	4	0	0	1	16	0.69	NC_007519.1:1450716	NC_007519.1:1450716--	G	CGGTTACTTCACGGAAATCCGGCG	NC_007519.1:1450716-	TCCG	1-YTCCGKCNNNNNVNN
1451135	Dde_1424	Dde_1424	5mC	-	12	2	0	0	1	15	0.8	NC_007519.1:1451135	NC_007519.1:1451135--	G	TCTTTGTCCACCGGAGCGCCCAGA	NC_007519.1:1451135-	TCCG	1-YTCCGKCNNNNNVNN
1451889	Dde_1425	Dde_1425	5mC	-	8	6	0	0	0	14	0.57	NC_007519.1:1451889	NC_007519.1:1451889--	G	CAGGGCGTGGCCGGATTTGTGTAT	NC_007519.1:1451889-	TCCG	1-YTCCGKCNNNNNVNN
1454476	Dde_1428	Dde_1428	5mC	-	16	4	0	0	1	21	0.76	NC_007519.1:1454476	NC_007519.1:1454476--	G	CGAACTGCGCACGGAAGTGGGCAT	NC_007519.1:1454476-	TCCG	1-YTCCGKCNNNNNVNN
1455996	Dde_1430	Dde_1430	5mC	-	14	3	0	0	1	18	0.78	NC_007519.1:1455996	NC_007519.1:1455996--	G	TGGATTATTGACGGAGTACTGCTC	NC_007519.1:1455996-	TCCG	1-YTCCGKCNNNNNVNN
1458769	Dde_1433	Dde_1433	5mC	-	12	6	0	0	0	18	0.67	NC_007519.1:1458769	NC_007519.1:1458769--	G	TAGTGTCGTGCCGGATAGCGGCGG	NC_007519.1:1458769-	TCCG	1-YTCCGKCNNNNNVNN
1459139	Dde_1433	Dde_1433	5mC	-	11	5	0	0	1	17	0.65	NC_007519.1:1459139	NC_007519.1:1459139--	G	AGGCTATTTCACGGATGAGGTCGG	NC_007519.1:1459139-	TCCG	1-YTCCGKCNNNNNVNN
1464463	Dde_1439	Dde_1439	5mC	-	13	7	0	0	1	21	0.62	NC_007519.1:1464463	NC_007519.1:1464463--	G	CGCCAGCCTGACGGATTTCATGAC	NC_007519.1:1464463-	TCCG	1-YTCCGKCNNNNNVNN
1465803	Dde_1441	Dde_1441	5mC	-	11	7	0	0	0	18	0.61	NC_007519.1:1465803	NC_007519.1:1465803--	G	ACCCGTTTGAACGGATCCCGTGTA	NC_007519.1:1465803-	TCCG	1-YTCCGKCNNNNNVNN
1471535	Dde_1447	Dde_1447	5mC	-	6	3	0	0	0	9	0.67	NC_007519.1:1471535	NC_007519.1:1471535--	G	TGCCTCCGGACCGGAATTGTCCAG	NC_007519.1:1471535-	TCCG	1-YTCCGKCNNNNNVNN
1472947	Dde_1447	Dde_1447	5mC	+	14	3	0	0	0	17	0.82	NC_007519.1:1472947	NC_007519.1:1472947-+	C	ATATGGCGTCTCCGGCCAGCGCCG	NC_007519.1:1472947+	TCCG	1-YTCCGKCNNNNNVNN
1474110	Dde_1449	Dde_1449	5mC	-	9	3	0	0	0	12	0.75	NC_007519.1:1474110	NC_007519.1:1474110--	G	CTGTTCACCGCCGGAGCGGGCACG	NC_007519.1:1474110-	TCCG	1-YTCCGKCNNNNNVNN
1476602	Dde_1453	Dde_1453	5mC	-	8	4	0	0	1	13	0.62	NC_007519.1:1476602	NC_007519.1:1476602--	G	GTGTTCAGCCACGGAGAAGCTCCT	NC_007519.1:1476602-	TCCG	1-YTCCGKCNNNNNVNN
1481817	Dde_1459	Dde_1459	5mC	-	13	4	0	0	0	17	0.76	NC_007519.1:1481817	NC_007519.1:1481817--	G	TAAAGCCGTGTCGGAGGGCGACAT	NC_007519.1:1481817-	TCCG	1-YTCCGKCNNNNNVNN
1484454	Dde_1463	Dde_1463	5mC	-	11	4	0	0	0	15	0.73	NC_007519.1:1484454	NC_007519.1:1484454--	G	CTGCGTACCGCCGGAGTGCGGCAT	NC_007519.1:1484454-	TCCG	1-YTCCGKCNNNNNVNN
1484990	Dde_1463	Dde_1463	5mC	-	8	6	0	0	1	15	0.53	NC_007519.1:1484990	NC_007519.1:1484990--	G	GCTTACCCGCACGGAGATACAGTC	NC_007519.1:1484990-	TCCG	1-YTCCGKCNNNNNVNN
1489295	Dde_1468	Dde_1468	5mC	-	15	3	0	0	2	20	0.75	NC_007519.1:1489295	NC_007519.1:1489295--	G	TACGGGAGGAACGGATTCAGAAAG	NC_007519.1:1489295-	TCCG	1-YTCCGKCNNNNNVNN
1491846	Dde_1471	Dde_1471	5mC	-	10	9	0	0	1	20	0.5	NC_007519.1:1491846	NC_007519.1:1491846--	G	GAAGTAGCGGTCGGAGCTGCCGTC	NC_007519.1:1491846-	TCCG	1-YTCCGKCNNNNNVNN
1495032	Dde_1475	Dde_1475	5mC	-	8	6	0	0	0	14	0.57	NC_007519.1:1495032	NC_007519.1:1495032--	G	CGGCAGCTGGCCGGAAAACGTTGC	NC_007519.1:1495032-	TCCG	1-YTCCGKCNNNNNVNN
1499779	Dde_1479	Dde_1479	5mC	-	9	3	0	0	1	13	0.69	NC_007519.1:1499779	NC_007519.1:1499779--	G	GCTCCATGGAACGGAATACAGCAC	NC_007519.1:1499779-	TCCG	1-YTCCGKCNNNNNVNN
1500297	Dde_1481	Dde_1481	5mC	-	9	1	0	0	0	10	0.9	NC_007519.1:1500297	NC_007519.1:1500297--	G	CTGCCGGGGGCCGGAGAAGCATTG	NC_007519.1:1500297-	TCCG	1-YTCCGKCNNNNNVNN
1500506	Dde_1481	Dde_1481	5mC	-	7	6	0	0	1	14	0.5	NC_007519.1:1500506	NC_007519.1:1500506--	G	ATGCCGCAAGCCGGAGACAGGCCT	NC_007519.1:1500506-	TCCG	1-YTCCGKCNNNNNVNN
1503318	Dde_1483	Dde_1483	5mC	-	10	7	0	0	1	18	0.56	NC_007519.1:1503318	NC_007519.1:1503318--	G	GCAGCAGCGGACGGATGAGCAGCA	NC_007519.1:1503318-	TCCG	1-YTCCGKCNNNNNVNN
1505701	Dde_1485	Dde_1485	5mC	-	12	3	0	0	3	18	0.67	NC_007519.1:1505701	NC_007519.1:1505701--	G	CGCCGCACTGCCGGAACAGTCCGG	NC_007519.1:1505701-	TCCG	1-YTCCGKCNNNNNVNN
1506401	Dde_1486	Dde_1486	5mC	-	10	4	0	0	0	14	0.71	NC_007519.1:1506401	NC_007519.1:1506401--	G	CCCAGCTTGGCCGGAGCACCGGCC	NC_007519.1:1506401-	TCCG	1-YTCCGKCNNNNNVNN
1506592	Dde_1486	Dde_1486	5mC	-	11	5	0	0	2	18	0.61	NC_007519.1:1506592	NC_007519.1:1506592--	G	ATGACAGCAGCCGGAAACGGAAAG	NC_007519.1:1506592-	TCCG	1-YTCCGKCNNNNNVNN
1506598	Dde_1486	Dde_1486	5mC	-	10	6	0	0	1	17	0.59	NC_007519.1:1506598	NC_007519.1:1506598--	G	GCAGCCGGAAACGGAAAGGCACGG	NC_007519.1:1506598-	TCCG	1-YTCCGKCNNNNNVNN
1506821	Dde_1486	Dde_1486	5mC	-	9	8	0	0	0	17	0.53	NC_007519.1:1506821	NC_007519.1:1506821--	G	GCGCTCATGAGCGGAACAAGCCAT	NC_007519.1:1506821-	TCCG	1-YTCCGKCNNNNNVNN
1507229	Dde_1486	Dde_1486	5mC	-	12	3	0	0	1	16	0.75	NC_007519.1:1507229	NC_007519.1:1507229--	G	TGAGTGAGGGACGGATGCCACGGG	NC_007519.1:1507229-	TCCG	1-YTCCGKCNNNNNVNN
1508282	Dde_1487	Dde_1487	5mC	-	11	6	0	0	1	18	0.61	NC_007519.1:1508282	NC_007519.1:1508282--	G	GCCGGCAGGGCCGGAGTGGGCGGC	NC_007519.1:1508282-	TCCG	1-YTCCGKCNNNNNVNN
1508407	Dde_1487	Dde_1487	5mC	-	11	5	0	0	1	17	0.65	NC_007519.1:1508407	NC_007519.1:1508407--	G	GCCTTTTTTGCCGGATTCTGTGCG	NC_007519.1:1508407-	TCCG	1-YTCCGKCNNNNNVNN
1510558	Dde_1488	Dde_1488	5mC	-	11	5	0	0	0	16	0.69	NC_007519.1:1510558	NC_007519.1:1510558--	G	CGGTTATAAACCGGAGATATGGGA	NC_007519.1:1510558-	TCCG	1-YTCCGKCNNNNNVNN
1515322	Dde_1494	Dde_1494	5mC	-	9	4	0	0	1	14	0.64	NC_007519.1:1515322	NC_007519.1:1515322--	G	TTCTGCTCCATCGGAACGGGCGCC	NC_007519.1:1515322-	TCCG	1-YTCCGKCNNNNNVNN
1517629	Dde_1497	Dde_1497	5mC	-	8	2	0	0	1	11	0.73	NC_007519.1:1517629	NC_007519.1:1517629--	G	TTCATTTCCAACGGAATGACATCC	NC_007519.1:1517629-	TCCG	1-YTCCGKCNNNNNVNN
1518977	Dde_1498	Dde_1498	5mC	-	11	6	0	0	1	18	0.61	NC_007519.1:1518977	NC_007519.1:1518977--	G	TAACCCATGGTCGGAACCAGCGCG	NC_007519.1:1518977-	TCCG	1-YTCCGKCNNNNNVNN
1523978	Dde_1504	Dde_1504	5mC	-	9	3	0	0	1	13	0.69	NC_007519.1:1523978	NC_007519.1:1523978--	G	GCCTGCGAGGCCGGAGCCGATCCT	NC_007519.1:1523978-	TCCG	1-YTCCGKCNNNNNVNN
1524832	Dde_1506	Dde_1506	5mC	-	7	3	0	0	0	10	0.7	NC_007519.1:1524832	NC_007519.1:1524832--	G	CTGGTGGATACCGGAACCACGGCG	NC_007519.1:1524832-	TCCG	1-YTCCGKCNNNNNVNN
1528603	Dde_1510	Dde_1510	5mC	-	5	4	0	0	0	9	0.56	NC_007519.1:1528603	NC_007519.1:1528603--	G	GCCCTTACCGCCGGAATAGGTATG	NC_007519.1:1528603-	TCCG	1-YTCCGKCNNNNNVNN
1528744	Dde_1510	Dde_1510	5mC	-	7	5	0	0	0	12	0.58	NC_007519.1:1528744	NC_007519.1:1528744--	G	GCAGAGAAATACGGACTGGAAATA	NC_007519.1:1528744-	TCCG	1-YTCCGKCNNNNNVNN
1529173	Dde_1510	Dde_1510	5mC	+	7	5	0	0	1	13	0.54	NC_007519.1:1529173	NC_007519.1:1529173-+	C	CTGGATGACATCCGGCTGGCGCTG	NC_007519.1:1529173+	TCCG	1-YTCCGKCNNNNNVNN
1530827	Dde_1511	Dde_1511	5mC	-	10	3	0	0	0	13	0.77	NC_007519.1:1530827	NC_007519.1:1530827--	G	TGTTCCGTGTCCGGAGTGAAGGAT	NC_007519.1:1530827-	TCCG	1-YTCCGKCNNNNNVNN
1536116	Dde_1516	Dde_1516	5mC	-	9	6	0	0	0	15	0.6	NC_007519.1:1536116	NC_007519.1:1536116--	G	GCTTCCGCAGCCGGAAACCGTAAA	NC_007519.1:1536116-	TCCG	1-YTCCGKCNNNNNVNN
1536672	Dde_1517	Dde_1517	5mC	-	4	3	0	0	0	7	0.57	NC_007519.1:1536672	NC_007519.1:1536672--	G	ACACGTCTTTTCGGAACTGACGGC	NC_007519.1:1536672-	TCCG	1-YTCCGKCNNNNNVNN
1537493	Dde_1517	Dde_1517	5mC	-	10	2	0	0	0	12	0.83	NC_007519.1:1537493	NC_007519.1:1537493--	G	AGGCCGCCTGCCGGAAAACAGACT	NC_007519.1:1537493-	TCCG	1-YTCCGKCNNNNNVNN
1539071	Dde_1519	Dde_1519	5mC	-	9	5	0	0	0	14	0.64	NC_007519.1:1539071	NC_007519.1:1539071--	G	TTACAGGCTGCCGGAGTGGCTGCC	NC_007519.1:1539071-	TCCG	1-YTCCGKCNNNNNVNN
1544530	Dde_1524	Dde_1524	5mC	+	8	8	0	0	0	16	0.5	NC_007519.1:1544530	NC_007519.1:1544530-+	C	CGGCCGGAGCTCCGGCAAACTTGG	NC_007519.1:1544530+	TCCG	1-YTCCGKCNNNNNVNN
1544988	Dde_1524	Dde_1524	5mC	-	8	7	0	0	1	16	0.5	NC_007519.1:1544988	NC_007519.1:1544988--	G	AGCCAATCAAACGGAGATGCGTCC	NC_007519.1:1544988-	TCCG	1-YTCCGKCNNNNNVNN
1547844	Dde_1529	Dde_1529	5mC	-	10	7	0	0	0	17	0.59	NC_007519.1:1547844	NC_007519.1:1547844--	G	CTGCCTGTGGCCGGAGCATTGGCC	NC_007519.1:1547844-	TCCG	1-YTCCGKCNNNNNVNN
1551205	Dde_1532	Dde_1532	5mC	-	10	8	0	0	0	18	0.56	NC_007519.1:1551205	NC_007519.1:1551205--	G	CTGTTCGGCAGCGGATAGCGGCGG	NC_007519.1:1551205-	TCCG	1-YTCCGKCNNNNNVNN
1558930	Dde_1540	Dde_1540	5mC	-	8	6	0	0	1	15	0.53	NC_007519.1:1558930	NC_007519.1:1558930--	G	CTGTTCATAGCCGGACTCCTGCTG	NC_007519.1:1558930-	TCCG	1-YTCCGKCNNNNNVNN
1562640	Dde_1542	Dde_1542	5mC	-	9	3	0	0	1	13	0.69	NC_007519.1:1562640	NC_007519.1:1562640--	G	GAAGGCACCAACGGAGTCATCCAG	NC_007519.1:1562640-	TCCG	1-YTCCGKCNNNNNVNN
1564855	Dde_1546	Dde_1546	5mC	-	9	4	0	0	0	13	0.69	NC_007519.1:1564855	NC_007519.1:1564855--	G	GGGTGCTGAAACGGAAACTTCACC	NC_007519.1:1564855-	TCCG	1-YTCCGKCNNNNNVNN
1571059	Dde_1552	Dde_1552	5mC	-	8	1	0	0	3	12	0.67	NC_007519.1:1571059	NC_007519.1:1571059--	G	AATATCAGTGACGGAGTGCTGTCC	NC_007519.1:1571059-	TCCG	1-YTCCGKCNNNNNVNN
1571383	Dde_1552	Dde_1552	5mC	-	4	2	0	0	0	6	0.67	NC_007519.1:1571383	NC_007519.1:1571383--	G	CCGGAACAGATCGGATTTGGCGAT	NC_007519.1:1571383-	TCCG	1-YTCCGKCNNNNNVNN
1572833	Dde_1553	Dde_1553	5mC	-	6	4	0	0	1	11	0.55	NC_007519.1:1572833	NC_007519.1:1572833--	G	CAGAGCCGGAGCGGAAATTGTAGA	NC_007519.1:1572833-	TCCG	1-YTCCGKCNNNNNVNN
1573041	Dde_1553	Dde_1553	5mC	-	9	3	0	0	0	12	0.75	NC_007519.1:1573041	NC_007519.1:1573041--	G	CAGAAGCCGGACGGAAGCCTGCCG	NC_007519.1:1573041-	TCCG	1-YTCCGKCNNNNNVNN
1574875	Dde_1555	Dde_1555	5mC	-	8	5	0	0	1	14	0.57	NC_007519.1:1574875	NC_007519.1:1574875--	G	GTATCTGCTGCCGGACGGGTATGA	NC_007519.1:1574875-	TCCG	1-YTCCGKCNNNNNVNN
1575254	Dde_1555	Dde_1555	5mC	-	7	4	0	0	0	11	0.64	NC_007519.1:1575254	NC_007519.1:1575254--	G	GCCTGGCTGGCCGGAACAGGCGCC	NC_007519.1:1575254-	TCCG	1-YTCCGKCNNNNNVNN
1577113	Dde_1557	Dde_1557	5mC	-	7	3	0	0	1	11	0.64	NC_007519.1:1577113	NC_007519.1:1577113--	G	CAGTTCTTTGCCGGATTCTGGGCC	NC_007519.1:1577113-	TCCG	1-YTCCGKCNNNNNVNN
1581704	Dde_1563	Dde_1563	5mC	-	13	4	0	0	0	17	0.76	NC_007519.1:1581704	NC_007519.1:1581704--	G	GCGCTGGACATCGGAAAGGCTGTG	NC_007519.1:1581704-	TCCG	1-YTCCGKCNNNNNVNN
1582094	Dde_1563	Dde_1563	5mC	-	9	8	0	0	1	18	0.5	NC_007519.1:1582094	NC_007519.1:1582094--	G	GCCGTGGTCAACGGAACGGCCGAA	NC_007519.1:1582094-	TCCG	1-YTCCGKCNNNNNVNN
1601919	Dde_1577	Dde_1577	5mC	-	9	8	0	0	1	18	0.5	NC_007519.1:1601919	NC_007519.1:1601919--	G	GGCCGCACAGCCGGAAGCCCCTCA	NC_007519.1:1601919-	TCCG	1-YTCCGKCNNNNNVNN
1613981	Dde_1587	Dde_1587	5mC	-	12	4	0	0	0	16	0.75	NC_007519.1:1613981	NC_007519.1:1613981--	G	CATAAGCATGCCGGAGTCGGGCAA	NC_007519.1:1613981-	TCCG	1-YTCCGKCNNNNNVNN
1615693	Dde_1588	Dde_1588	5mC	-	9	7	0	0	1	17	0.53	NC_007519.1:1615693	NC_007519.1:1615693--	G	GACACGCAGAGCGGATAGCATAGG	NC_007519.1:1615693-	TCCG	1-YTCCGKCNNNNNVNN
1629603	Dde_1600	Dde_1600	5mC	-	11	5	0	0	0	16	0.69	NC_007519.1:1629603	NC_007519.1:1629603--	G	GGGCGTCTTGCCGGAATAATCCAC	NC_007519.1:1629603-	TCCG	1-YTCCGKCNNNNNVNN
1630340	Dde_1600	Dde_1600	5mC	-	11	3	0	0	3	17	0.65	NC_007519.1:1630340	NC_007519.1:1630340--	G	CGGTTGTCCAGCGGAAGATATCTT	NC_007519.1:1630340-	TCCG	1-YTCCGKCNNNNNVNN
1630449	Dde_1600	Dde_1600	5mC	-	16	5	0	0	0	21	0.76	NC_007519.1:1630449	NC_007519.1:1630449--	G	AAAGTCGAAGTCGGAGTCGGACCA	NC_007519.1:1630449-	TCCG	1-YTCCGKCNNNNNVNN
1633018	Dde_1601	Dde_1601	5mC	-	12	9	0	0	2	23	0.52	NC_007519.1:1633018	NC_007519.1:1633018--	G	CACATTATGGCCGGAGTCCCTGCT	NC_007519.1:1633018-	TCCG	1-YTCCGKCNNNNNVNN
1634294	Dde_1602	Dde_1602	5mC	-	21	2	0	0	1	24	0.88	NC_007519.1:1634294	NC_007519.1:1634294--	G	CAGTCCATGGCCGGAGTAGAGCCA	NC_007519.1:1634294-	TCCG	1-YTCCGKCNNNNNVNN
1637611	Dde_1605	Dde_1605	5mC	-	18	6	0	0	0	24	0.75	NC_007519.1:1637611	NC_007519.1:1637611--	G	CCGCCGGCATACGGAAAACAAAAA	NC_007519.1:1637611-	TCCG	1-YTCCGKCNNNNNVNN
1643874	Dde_1608	Dde_1608	5mC	-	12	4	0	0	1	17	0.71	NC_007519.1:1643874	NC_007519.1:1643874--	G	GTGCAGCCAGCCGGAAATTGCTGC	NC_007519.1:1643874-	TCCG	1-YTCCGKCNNNNNVNN
1644127	Dde_1608	Dde_1608	5mC	-	12	4	0	0	1	17	0.71	NC_007519.1:1644127	NC_007519.1:1644127--	G	GCGCATACAAGCGGAAAGAGCCCC	NC_007519.1:1644127-	TCCG	1-YTCCGKCNNNNNVNN
1644572	Dde_1608	Dde_1608	5mC	-	12	4	0	0	0	16	0.75	NC_007519.1:1644572	NC_007519.1:1644572--	G	TGACCCATGCACGGATTTTTTCAT	NC_007519.1:1644572-	TCCG	1-YTCCGKCNNNNNVNN
1647533	Dde_1608	Dde_1608	5mC	-	9	6	0	0	0	15	0.6	NC_007519.1:1647533	NC_007519.1:1647533--	G	CGCCGGTCTGCCGGAACATGCTGT	NC_007519.1:1647533-	TCCG	1-YTCCGKCNNNNNVNN
1649732	Dde_1609	Dde_1609	5mC	-	11	5	0	0	2	18	0.61	NC_007519.1:1649732	NC_007519.1:1649732--	G	CAGGCGCTTGCCGGATATGGATTC	NC_007519.1:1649732-	TCCG	1-YTCCGKCNNNNNVNN
1650829	Dde_1609	Dde_1609	5mC	-	10	5	0	0	0	15	0.67	NC_007519.1:1650829	NC_007519.1:1650829--	G	CAGCTCCTGCACGGATAGTGCCCA	NC_007519.1:1650829-	TCCG	1-YTCCGKCNNNNNVNN
1652119	Dde_1609	Dde_1609	5mC	-	10	5	0	0	0	15	0.67	NC_007519.1:1652119	NC_007519.1:1652119--	G	ACATTTCCTGCCGGATTTTTTCAA	NC_007519.1:1652119-	TCCG	1-YTCCGKCNNNNNVNN
1655943	Dde_1609	Dde_1609	5mC	-	8	4	0	0	1	13	0.62	NC_007519.1:1655943	NC_007519.1:1655943--	G	CGGCGGTCTGCCGGAAGGCTGCAA	NC_007519.1:1655943-	TCCG	1-YTCCGKCNNNNNVNN
1658487	Dde_1609	Dde_1609	5mC	-	10	7	0	0	1	18	0.56	NC_007519.1:1658487	NC_007519.1:1658487--	G	CAGCGTTCAGCCGGAATTTCACTG	NC_007519.1:1658487-	TCCG	1-YTCCGKCNNNNNVNN
1660006	Dde_1611	Dde_1611	5mC	-	12	7	0	0	1	20	0.6	NC_007519.1:1660006	NC_007519.1:1660006--	G	GGCACTTCAGCCGGATCTTTAAAG	NC_007519.1:1660006-	TCCG	1-YTCCGKCNNNNNVNN
1662600	Dde_1614	Dde_1614	5mC	-	13	7	0	0	1	21	0.62	NC_007519.1:1662600	NC_007519.1:1662600--	G	TGAGAATCTGCCGGAACTGGCTCC	NC_007519.1:1662600-	TCCG	1-YTCCGKCNNNNNVNN
1665841	Dde_1617	Dde_1617	5mC	-	11	3	0	0	0	14	0.79	NC_007519.1:1665841	NC_007519.1:1665841--	G	CTGTCAGGGGGCGGAAGGTGCTTT	NC_007519.1:1665841-	TCCG	1-YTCCGKCNNNNNVNN
1666327	Dde_1617	Dde_1617	5mC	-	12	5	0	0	1	18	0.67	NC_007519.1:1666327	NC_007519.1:1666327--	G	TTTTTCGCGCACGGAGTATGGCTG	NC_007519.1:1666327-	TCCG	1-YTCCGKCNNNNNVNN
1667009	Dde_1617	Dde_1617	5mC	-	10	4	0	0	1	15	0.67	NC_007519.1:1667009	NC_007519.1:1667009--	G	GATGCCGCAAACGGAATTTCGACG	NC_007519.1:1667009-	TCCG	1-YTCCGKCNNNNNVNN
1667449	Dde_1617	Dde_1617	5mC	-	8	5	0	0	1	14	0.57	NC_007519.1:1667449	NC_007519.1:1667449--	G	GGCTGGCAGGACGGATTTTGAACT	NC_007519.1:1667449-	TCCG	1-YTCCGKCNNNNNVNN
1669918	Dde_1620	Dde_1620	5mC	-	11	2	0	0	1	14	0.79	NC_007519.1:1669918	NC_007519.1:1669918--	G	CGGCAGGATAACGGAGCCTGCAAC	NC_007519.1:1669918-	TCCG	1-YTCCGKCNNNNNVNN
1670014	Dde_1620	Dde_1620	5mC	-	10	6	0	0	1	17	0.59	NC_007519.1:1670014	NC_007519.1:1670014--	G	GGGAAAAACATCGGAGCCGCCGCT	NC_007519.1:1670014-	TCCG	1-YTCCGKCNNNNNVNN
1673223	Dde_1623	Dde_1623	5mC	-	11	6	0	0	1	18	0.61	NC_007519.1:1673223	NC_007519.1:1673223--	G	GCCATAGATGCCGGAGACGAAACT	NC_007519.1:1673223-	TCCG	1-YTCCGKCNNNNNVNN
1676121	Dde_1627	Dde_1627	5mC	-	12	4	0	0	0	16	0.75	NC_007519.1:1676121	NC_007519.1:1676121--	G	GTCGGCGATGCCGGAGTGGTAATT	NC_007519.1:1676121-	TCCG	1-YTCCGKCNNNNNVNN
1677006	Dde_1627	Dde_1627	5mC	-	11	2	0	0	3	16	0.69	NC_007519.1:1677006	NC_007519.1:1677006--	G	GAGCAGAGTGCCGGAGCCGAGCAG	NC_007519.1:1677006-	TCCG	1-YTCCGKCNNNNNVNN
1678466	Dde_1628	Dde_1628	5mC	-	12	5	0	0	1	18	0.67	NC_007519.1:1678466	NC_007519.1:1678466--	G	ATGCTGGTCATCGGATGGTGCTGT	NC_007519.1:1678466-	TCCG	1-YTCCGKCNNNNNVNN
1681137	Dde_1630	Dde_1630	5mC	-	16	4	0	0	2	22	0.73	NC_007519.1:1681137	NC_007519.1:1681137--	G	CCGGACAATGTCGGAGGCTTCAGC	NC_007519.1:1681137-	TCCG	1-YTCCGKCNNNNNVNN
1686249	Dde_1634	Dde_1634	5mC	+	7	3	0	0	0	10	0.7	NC_007519.1:1686249	NC_007519.1:1686249-+	C	CTCCGGCGTTTCCGGCAAACTGCA	NC_007519.1:1686249+	TCCG	1-YTCCGKCNNNNNVNN
1690230	Dde_1638	Dde_1638	5mC	+	9	4	0	0	1	14	0.64	NC_007519.1:1690230	NC_007519.1:1690230-+	C	AGCAGCCGATTCCGGCAACGATGA	NC_007519.1:1690230+	TCCG	1-YTCCGKCNNNNNVNN
1691282	Dde_1639	Dde_1639	5mC	-	8	8	0	0	0	16	0.5	NC_007519.1:1691282	NC_007519.1:1691282--	G	AAAACCGGGACCGGAGGTGGCGGT	NC_007519.1:1691282-	TCCG	1-YTCCGKCNNNNNVNN
1694415	Dde_1643	Dde_1643	5mC	-	12	5	0	0	2	19	0.63	NC_007519.1:1694415	NC_007519.1:1694415--	G	AGGGCGGTTGCCGGAGCTGCACAT	NC_007519.1:1694415-	TCCG	1-YTCCGKCNNNNNVNN
1701676	Dde_1650	Dde_1650	5mC	-	9	7	0	0	1	17	0.53	NC_007519.1:1701676	NC_007519.1:1701676--	G	CCGTTTCAGGGCGGAAATAGGCCA	NC_007519.1:1701676-	TCCG	1-YTCCGKCNNNNNVNN
1707389	Dde_1654	Dde_1654	5mC	-	6	2	0	0	0	8	0.75	NC_007519.1:1707389	NC_007519.1:1707389--	G	GCAGCAGAACACGGAAAGCGCACG	NC_007519.1:1707389-	TCCG	1-YTCCGKCNNNNNVNN
1708818	Dde_1656	Dde_1656	5mC	-	9	2	0	0	3	14	0.64	NC_007519.1:1708818	NC_007519.1:1708818--	G	ATAGACGAAGCCGGAGTGCGTGAC	NC_007519.1:1708818-	TCCG	1-YTCCGKCNNNNNVNN
1722747	Dde_1669	Dde_1669	5mC	-	12	4	0	0	4	20	0.6	NC_007519.1:1722747	NC_007519.1:1722747--	G	CAGCCCCCGGCCGGAGAGCACCAG	NC_007519.1:1722747-	TCCG	1-YTCCGKCNNNNNVNN
1723980	Dde_1670	Dde_1670	5mC	-	8	7	0	0	0	15	0.53	NC_007519.1:1723980	NC_007519.1:1723980--	G	TTTTTTTCCACCGGATCAAGATTC	NC_007519.1:1723980-	TCCG	1-YTCCGKCNNNNNVNN
1725118	Dde_1672	Dde_1672	5mC	-	12	2	0	0	1	15	0.8	NC_007519.1:1725118	NC_007519.1:1725118--	G	GTCCATTCAAACGGATACACCCTT	NC_007519.1:1725118-	TCCG	1-YTCCGKCNNNNNVNN
1731952	Dde_1681	Dde_1681	5mC	-	8	6	0	0	0	14	0.57	NC_007519.1:1731952	NC_007519.1:1731952--	G	AATTGGGGGCACGGAAAAGCGGAT	NC_007519.1:1731952-	TCCG	1-YTCCGKCNNNNNVNN
1734792	Dde_1682	Dde_1682	5mC	-	9	6	0	0	0	15	0.6	NC_007519.1:1734792	NC_007519.1:1734792--	G	CGCCGGATTGCCGGAGCCCGCGTA	NC_007519.1:1734792-	TCCG	1-YTCCGKCNNNNNVNN
1735584	Dde_1682	Dde_1682	5mC	-	9	4	0	0	0	13	0.69	NC_007519.1:1735584	NC_007519.1:1735584--	G	TCTTTTGTTACCGGAGTGGCGGAT	NC_007519.1:1735584-	TCCG	1-YTCCGKCNNNNNVNN
1735776	Dde_1682	Dde_1682	5mC	-	16	1	0	0	2	19	0.84	NC_007519.1:1735776	NC_007519.1:1735776--	G	CTGCTGGACGACGGAGTGCTCCGC	NC_007519.1:1735776-	TCCG	1-YTCCGKCNNNNNVNN
1735893	Dde_1682	Dde_1682	5mC	-	9	7	0	0	0	16	0.56	NC_007519.1:1735893	NC_007519.1:1735893--	G	GTGTCATTTGCCGGAATTCCAAGC	NC_007519.1:1735893-	TCCG	1-YTCCGKCNNNNNVNN
1736850	Dde_1684	Dde_1684	5mC	+	11	5	0	0	0	16	0.69	NC_007519.1:1736850	NC_007519.1:1736850-+	C	TACCGGAAATTCCGGCAGAATGCT	NC_007519.1:1736850+	TCCG	1-YTCCGKCNNNNNVNN
1737795	Dde_1684	Dde_1684	5mC	-	11	9	0	0	2	22	0.5	NC_007519.1:1737795	NC_007519.1:1737795--	G	GACACGGCCAACGGAATGACTAAA	NC_007519.1:1737795-	TCCG	1-YTCCGKCNNNNNVNN
1739828	Dde_1686	Dde_1686	5mC	-	9	6	0	0	1	16	0.56	NC_007519.1:1739828	NC_007519.1:1739828--	G	AAATCTTGAAACGGAGGCACGTTG	NC_007519.1:1739828-	TCCG	1-YTCCGKCNNNNNVNN
1741961	Dde_1690	Dde_1690	5mC	-	7	4	0	0	1	12	0.58	NC_007519.1:1741961	NC_007519.1:1741961--	G	GCATTTTCAAGCGGAGCGCTCAGT	NC_007519.1:1741961-	TCCG	1-YTCCGKCNNNNNVNN
1742864	Dde_1690	Dde_1690	5mC	-	8	5	0	0	0	13	0.62	NC_007519.1:1742864	NC_007519.1:1742864--	G	CAGTTTCCGTCCGGAATCAGACCG	NC_007519.1:1742864-	TCCG	1-YTCCGKCNNNNNVNN
1743009	Dde_1690	Dde_1690	5mC	+	11	5	0	0	2	18	0.61	NC_007519.1:1743009	NC_007519.1:1743009-+	C	TGAAGTTTACTCCGGCCTGCGTCA	NC_007519.1:1743009+	TCCG	1-YTCCGKCNNNNNVNN
1743991	Dde_1691	Dde_1691	5mC	+	14	4	0	0	1	19	0.74	NC_007519.1:1743991	NC_007519.1:1743991-+	C	CGACATCAAATCCGACATCGCCTA	NC_007519.1:1743991+	TCCG	1-YTCCGKCNNNNNVNN
1745389	Dde_1692	Dde_1692	5mC	-	7	4	0	0	0	11	0.64	NC_007519.1:1745389	NC_007519.1:1745389--	G	GACCGGATAAACGGAAATCACTCC	NC_007519.1:1745389-	TCCG	1-YTCCGKCNNNNNVNN
1750948	Dde_1697	Dde_1697	5mC	-	8	3	0	0	0	11	0.73	NC_007519.1:1750948	NC_007519.1:1750948--	G	TGTATCGGAAACGGAAAAGCATAT	NC_007519.1:1750948-	TCCG	1-YTCCGKCNNNNNVNN
1761921	Dde_1703	Dde_1703	5mC	-	10	6	0	0	3	19	0.53	NC_007519.1:1761921	NC_007519.1:1761921--	G	CCCAGTATGGCCGGAATGATGCCT	NC_007519.1:1761921-	TCCG	1-YTCCGKCNNNNNVNN
1764393	Dde_1705	Dde_1705	5mC	-	14	2	0	0	1	17	0.82	NC_007519.1:1764393	NC_007519.1:1764393--	G	TCCGGAGTAACCGGATGTGGAACC	NC_007519.1:1764393-	TCCG	1-YTCCGKCNNNNNVNN
1771220	Dde_1713	Dde_1713	5mC	-	14	4	0	0	1	19	0.74	NC_007519.1:1771220	NC_007519.1:1771220--	G	TTTGAGAGCATCGGAGGGGAGCCG	NC_007519.1:1771220-	TCCG	1-YTCCGKCNNNNNVNN
1771729	Dde_1713	Dde_1713	5mC	-	16	8	0	0	0	24	0.67	NC_007519.1:1771729	NC_007519.1:1771729--	G	CACTGAGAGAACGGAAAGCCGAAT	NC_007519.1:1771729-	TCCG	1-YTCCGKCNNNNNVNN
1775169	Dde_1716	Dde_1716	5mC	+	9	5	0	0	2	16	0.56	NC_007519.1:1775169	NC_007519.1:1775169-+	C	TAAAACTCCATCCGGCTGTTGATG	NC_007519.1:1775169+	TCCG	1-YTCCGKCNNNNNVNN
1811544	Dde_1755	Dde_1755	5mC	-	8	3	0	0	0	11	0.73	NC_007519.1:1811544	NC_007519.1:1811544--	G	TACACTGAGATCGGATTCTCCGAT	NC_007519.1:1811544-	TCCG	1-YTCCGKCNNNNNVNN
1838800	Dde_1786	Dde_1786	5mC	-	7	5	0	0	2	14	0.5	NC_007519.1:1838800	NC_007519.1:1838800--	G	GCCCGTGAGTACGGAATAAGCCCC	NC_007519.1:1838800-	TCCG	1-YTCCGKCNNNNNVNN
1846773	Dde_1796	Dde_1796	5mC	-	15	5	0	0	1	21	0.71	NC_007519.1:1846773	NC_007519.1:1846773--	G	CACCCCGATGACGGAAATTGCATT	NC_007519.1:1846773-	TCCG	1-YTCCGKCNNNNNVNN
1847040	Dde_1796	Dde_1796	5mC	+	11	6	0	0	3	20	0.55	NC_007519.1:1847040	NC_007519.1:1847040-+	C	CGCAGCGGCTTCCGTTACGCGTAC	NC_007519.1:1847040+	TCCG	1-YTCCGKCNNNNNVNN
1877555	Dde_1829	Dde_1829	5mC	+	10	6	0	0	2	18	0.56	NC_007519.1:1877555	NC_007519.1:1877555-+	C	TATCAGTCTATCCGGTAATGGCAG	NC_007519.1:1877555+	TCCG	1-YTCCGKCNNNNNVNN
1881927	Dde_1832	Dde_1832	5mC	+	5	1	0	0	0	6	0.83	NC_007519.1:1881927	NC_007519.1:1881927-+	C	GAGCCTCATTTCCGTTGTCTTTGA	NC_007519.1:1881927+	TCCG	1-YTCCGKCNNNNNVNN
1884816	Dde_1834	Dde_1834	5mC	-	8	2	0	0	1	11	0.73	NC_007519.1:1884816	NC_007519.1:1884816--	G	AACCGGTTCATCGGATTCCAGCGC	NC_007519.1:1884816-	TCCG	1-YTCCGKCNNNNNVNN
1892022	Dde_1841	Dde_1841	5mC	-	14	3	0	0	0	17	0.82	NC_007519.1:1892022	NC_007519.1:1892022--	G	GAAACGGACCACGGAAAATTCGCT	NC_007519.1:1892022-	TCCG	1-YTCCGKCNNNNNVNN
2017181	Dde_1972	Dde_1972	5mC	-	9	6	0	0	0	15	0.6	NC_007519.1:2017181	NC_007519.1:2017181--	G	GGCAACGCCATCGGAGTGATCACC	NC_007519.1:2017181-	TCCG	1-YTCCGKCNNNNNVNN
2021240	Dde_1976	Dde_1976	5mC	+	8	7	0	0	1	16	0.5	NC_007519.1:2021240	NC_007519.1:2021240-+	C	AGTTTTGACCTCCGGCACTGCGCT	NC_007519.1:2021240+	TCCG	1-YTCCGKCNNNNNVNN
2023800	Dde_1977	Dde_1977	5mC	+	12	6	0	0	1	19	0.63	NC_007519.1:2023800	NC_007519.1:2023800-+	C	CATAGGTTTTTCCGGCTCACTGCA	NC_007519.1:2023800+	TCCG	1-YTCCGKCNNNNNVNN
2030386	Dde_1985	Dde_1985	5mC	+	21	3	0	0	3	27	0.78	NC_007519.1:2030386	NC_007519.1:2030386-+	C	GCGCGAGCTTTCCGACAGAAGGGA	NC_007519.1:2030386+	TCCG	1-YTCCGKCNNNNNVNN
2034281	Dde_1992	Dde_1992	5mC	+	9	6	0	0	1	16	0.56	NC_007519.1:2034281	NC_007519.1:2034281-+	C	GCATATGCACTCCGGCCGTCAAAA	NC_007519.1:2034281+	TCCG	1-YTCCGKCNNNNNVNN
2035444	Dde_1993	Dde_1993	5mC	+	14	10	0	0	2	26	0.54	NC_007519.1:2035444	NC_007519.1:2035444-+	C	GTCATCTTTATCCGTTCGGACATA	NC_007519.1:2035444+	TCCG	1-YTCCGKCNNNNNVNN
2041130	Dde_1998	Dde_1998	5mC	+	11	3	0	0	1	15	0.73	NC_007519.1:2041130	NC_007519.1:2041130-+	C	CCGGAAAAAATCCGGCCGGCCGAT	NC_007519.1:2041130+	TCCG	1-YTCCGKCNNNNNVNN
2048086	Dde_2006	Dde_2006	5mC	+	12	4	0	0	1	17	0.71	NC_007519.1:2048086	NC_007519.1:2048086-+	C	TCAACCTCAATCCGTTTTCCGTCC	NC_007519.1:2048086+	TCCG	1-YTCCGKCNNNNNVNN
2060364	Dde_2021	Dde_2021	5mC	+	14	5	0	0	3	22	0.64	NC_007519.1:2060364	NC_007519.1:2060364-+	C	TGTTTCCAGCTCCGTCAGAGTGCC	NC_007519.1:2060364+	TCCG	1-YTCCGKCNNNNNVNN
2064979	Dde_2025	Dde_2025	5mC	+	17	3	0	0	2	22	0.77	NC_007519.1:2064979	NC_007519.1:2064979-+	C	CAAGGCTTTTTCCGTAGCCAAACG	NC_007519.1:2064979+	TCCG	1-YTCCGKCNNNNNVNN
2068511	Dde_2029	Dde_2029	5mC	-	10	3	0	0	2	15	0.67	NC_007519.1:2068511	NC_007519.1:2068511--	G	TCCCAGCACACCGGAAAGTACCTC	NC_007519.1:2068511-	TCCG	1-YTCCGKCNNNNNVNN
2077006	Dde_2035	Dde_2035	5mC	+	13	2	0	0	0	15	0.87	NC_007519.1:2077006	NC_007519.1:2077006-+	C	CAGCGCTTTTTCCGTAAAATCCAT	NC_007519.1:2077006+	TCCG	1-YTCCGKCNNNNNVNN
2082837	Dde_2039	Dde_2039	5mC	+	9	6	0	0	1	16	0.56	NC_007519.1:2082837	NC_007519.1:2082837-+	C	AGGCGCACCGTCCGGCAGCAGGCC	NC_007519.1:2082837+	TCCG	1-YTCCGKCNNNNNVNN
2085632	Dde_2042	Dde_2042	5mC	-	11	2	0	0	1	14	0.79	NC_007519.1:2085632	NC_007519.1:2085632--	G	ACCACGTCGAACGGAATGTCCACC	NC_007519.1:2085632-	TCCG	1-YTCCGKCNNNNNVNN
2087719	Dde_2045	Dde_2045	5mC	+	19	4	0	0	1	24	0.79	NC_007519.1:2087719	NC_007519.1:2087719-+	C	CTTGAAGATTTCCGGCAGGAGGCG	NC_007519.1:2087719+	TCCG	1-YTCCGKCNNNNNVNN
2088570	Dde_2045	Dde_2045	5mC	+	11	8	0	0	2	21	0.52	NC_007519.1:2088570	NC_007519.1:2088570-+	C	CAGGCCTCCCTCCGTCATCGATGC	NC_007519.1:2088570+	TCCG	1-YTCCGKCNNNNNVNN
2092489	Dde_2049	Dde_2049	5mC	+	12	6	0	0	0	18	0.67	NC_007519.1:2092489	NC_007519.1:2092489-+	C	CGGCAGTTTTTCCGGCTTATCAAT	NC_007519.1:2092489+	TCCG	1-YTCCGKCNNNNNVNN
2099152	Dde_2054	Dde_2054	5mC	+	7	4	0	0	3	14	0.5	NC_007519.1:2099152	NC_007519.1:2099152-+	C	CTGAATCTTCTCCGTCCAGCAGCA	NC_007519.1:2099152+	TCCG	1-YTCCGKCNNNNNVNN
2100525	Dde_2054	Dde_2054	5mC	+	11	5	0	0	0	16	0.69	NC_007519.1:2100525	NC_007519.1:2100525-+	C	GAGAACCCTGTCCGTTCCGCCCAC	NC_007519.1:2100525+	TCCG	1-YTCCGKCNNNNNVNN
2102803	Dde_2059	Dde_2059	5mC	+	9	8	0	0	1	18	0.5	NC_007519.1:2102803	NC_007519.1:2102803-+	C	TGAACGGTCATCCGACAGGCGTTC	NC_007519.1:2102803+	TCCG	1-YTCCGKCNNNNNVNN
2104499	Dde_2060	Dde_2060	5mC	+	8	7	0	0	0	15	0.53	NC_007519.1:2104499	NC_007519.1:2104499-+	C	AAACCAGCCCTCCGGCACCGGTCG	NC_007519.1:2104499+	TCCG	1-YTCCGKCNNNNNVNN
2107182	Dde_2063	Dde_2063	5mC	+	11	8	0	0	0	19	0.58	NC_007519.1:2107182	NC_007519.1:2107182-+	C	GCTGAATGTTTCCGTTTTCAGTTA	NC_007519.1:2107182+	TCCG	1-YTCCGKCNNNNNVNN
2107717	Dde_2063	Dde_2063	5mC	+	9	7	0	0	0	16	0.56	NC_007519.1:2107717	NC_007519.1:2107717-+	C	CCAGACGGTCTCCGACTGCGGTTC	NC_007519.1:2107717+	TCCG	1-YTCCGKCNNNNNVNN
2108836	Dde_2064	Dde_2064	5mC	-	12	5	0	0	3	20	0.6	NC_007519.1:2108836	NC_007519.1:2108836--	G	GCGTTGTCTGTCGGATACTGCGGC	NC_007519.1:2108836-	TCCG	1-YTCCGKCNNNNNVNN
2109243	Dde_2065	Dde_2065	5mC	+	9	9	0	0	0	18	0.5	NC_007519.1:2109243	NC_007519.1:2109243-+	C	AACGGAATTTTCCGGTACGCCAGT	NC_007519.1:2109243+	TCCG	1-YTCCGKCNNNNNVNN
2109979	Dde_2066	Dde_2066	5mC	+	14	7	0	0	0	21	0.67	NC_007519.1:2109979	NC_007519.1:2109979-+	C	CCGGGAAAAATCCGGTAACAGGCT	NC_007519.1:2109979+	TCCG	1-YTCCGKCNNNNNVNN
2114214	Dde_2070	Dde_2070	5mC	+	8	6	0	0	0	14	0.57	NC_007519.1:2114214	NC_007519.1:2114214-+	C	CAGATAAAACTCCGGTCCGACGGG	NC_007519.1:2114214+	TCCG	1-YTCCGKCNNNNNVNN
2116425	Dde_2074	Dde_2074	5mC	+	8	5	0	0	0	13	0.62	NC_007519.1:2116425	NC_007519.1:2116425-+	C	TAGGGTCGAATCCGAACCACGGGT	NC_007519.1:2116425+	TCCG	1-YTCCGKCNNNNNVNN
2126333	Dde_2081	Dde_2081	5mC	+	8	8	0	0	0	16	0.5	NC_007519.1:2126333	NC_007519.1:2126333-+	C	TTTTCCGGGTTCCGGCAAGGAACT	NC_007519.1:2126333+	TCCG	1-YTCCGKCNNNNNVNN
2126760	Dde_2081	Dde_2081	5mC	+	12	7	0	0	0	19	0.63	NC_007519.1:2126760	NC_007519.1:2126760-+	C	CGTGACAAGCTCCGTCATGAAACG	NC_007519.1:2126760+	TCCG	1-YTCCGKCNNNNNVNN
2127053	Dde_2081	Dde_2081	5mC	+	8	8	0	0	0	16	0.5	NC_007519.1:2127053	NC_007519.1:2127053-+	C	AGATCATCTCTCCGGTCAGACGCA	NC_007519.1:2127053+	TCCG	1-YTCCGKCNNNNNVNN
2130483	Dde_2083	Dde_2083	5mC	+	10	8	0	0	0	18	0.56	NC_007519.1:2130483	NC_007519.1:2130483-+	C	AGAAGCCGGTTCCGGCAAAATAAT	NC_007519.1:2130483+	TCCG	1-YTCCGKCNNNNNVNN
2130803	Dde_2083	Dde_2083	5mC	+	9	6	0	0	0	15	0.6	NC_007519.1:2130803	NC_007519.1:2130803-+	C	ATGCGGCAGCTCCGGCAGCCCGCA	NC_007519.1:2130803+	TCCG	1-YTCCGKCNNNNNVNN
2131873	Dde_2084	Dde_2084	5mC	+	12	7	0	0	0	19	0.63	NC_007519.1:2131873	NC_007519.1:2131873-+	C	CAACGGTCATTCCGGTATCCGGCG	NC_007519.1:2131873+	TCCG	1-YTCCGKCNNNNNVNN
2135102	Dde_2089	Dde_2089	5mC	+	7	6	0	0	0	13	0.54	NC_007519.1:2135102	NC_007519.1:2135102-+	C	AACCAGAACATCCGGCCGGTCAGA	NC_007519.1:2135102+	TCCG	1-YTCCGKCNNNNNVNN
2141737	Dde_2093	Dde_2093	5mC	+	9	7	0	0	0	16	0.56	NC_007519.1:2141737	NC_007519.1:2141737-+	C	TGCGACCCACTCCGTCTATGTCCA	NC_007519.1:2141737+	TCCG	1-YTCCGKCNNNNNVNN
2142721	Dde_2093	Dde_2093	5mC	+	14	1	0	0	0	15	0.93	NC_007519.1:2142721	NC_007519.1:2142721-+	C	GCAAAAACACTCCGTTTTCATAAA	NC_007519.1:2142721+	TCCG	1-YTCCGKCNNNNNVNN
2144218	Dde_2095	Dde_2095	5mC	+	13	6	0	0	0	19	0.68	NC_007519.1:2144218	NC_007519.1:2144218-+	C	TATGTGCGACTCCGCTCCGGCACG	NC_007519.1:2144218+	TCCG	1-YTCCGKCNNNNNVNN
2153325	Dde_2104	Dde_2104	5mC	+	7	5	0	0	0	12	0.58	NC_007519.1:2153325	NC_007519.1:2153325-+	C	CACAACCTTTTCCGTTCGCTGCAC	NC_007519.1:2153325+	TCCG	1-YTCCGKCNNNNNVNN
2154376	Dde_2105	Dde_2105	5mC	+	6	4	0	0	0	10	0.6	NC_007519.1:2154376	NC_007519.1:2154376-+	C	CCGCATCCATTCCGGCAGTATGTC	NC_007519.1:2154376+	TCCG	1-YTCCGKCNNNNNVNN
2157921	Dde_2108	Dde_2108	5mC	+	16	6	0	0	0	22	0.73	NC_007519.1:2157921	NC_007519.1:2157921-+	C	GTTCCAGAAATCCGGCCATATCAG	NC_007519.1:2157921+	TCCG	1-YTCCGKCNNNNNVNN
2159962	Dde_2110	Dde_2110	5mC	+	14	6	0	0	1	21	0.67	NC_007519.1:2159962	NC_007519.1:2159962-+	C	CCTGCATTTTTCCGCCAGTTCCGT	NC_007519.1:2159962+	TCCG	1-YTCCGKCNNNNNVNN
2169454	Dde_2119	Dde_2119	5mC	+	7	5	0	0	2	14	0.5	NC_007519.1:2169454	NC_007519.1:2169454-+	C	GCAGGATCTGTCCGATAAGACGGC	NC_007519.1:2169454+	TCCG	1-YTCCGKCNNNNNVNN
2169600	Dde_2119	Dde_2119	5mC	+	8	5	0	0	0	13	0.62	NC_007519.1:2169600	NC_007519.1:2169600-+	C	AAAAAAGACATCCGGCCGACAACG	NC_007519.1:2169600+	TCCG	1-YTCCGKCNNNNNVNN
2173418	Dde_2123	Dde_2123	5mC	+	8	6	0	0	0	14	0.57	NC_007519.1:2173418	NC_007519.1:2173418-+	C	ATGTGGCTTTTCCGGCCATAAGCT	NC_007519.1:2173418+	TCCG	1-YTCCGKCNNNNNVNN
2187111	Dde_2138	Dde_2138	5mC	-	14	1	0	0	0	15	0.93	NC_007519.1:2187111	NC_007519.1:2187111--	G	GCGGAAGGTGTCGGATTTGTCACC	NC_007519.1:2187111-	TCCG	1-YTCCGKCNNNNNVNN
2190552	Dde_2142	Dde_2142	5mC	+	11	4	0	0	1	16	0.69	NC_007519.1:2190552	NC_007519.1:2190552-+	C	CTGGTTTGACTCCGGCACCAGCTT	NC_007519.1:2190552+	TCCG	1-YTCCGKCNNNNNVNN
2205744	Dde_2161	Dde_2161	5mC	+	12	4	0	0	0	16	0.75	NC_007519.1:2205744	NC_007519.1:2205744-+	C	TGCGTGTGCATCCGGCCTGCAACA	NC_007519.1:2205744+	TCCG	1-YTCCGKCNNNNNVNN
2206039	Dde_2161	Dde_2161	5mC	+	9	6	0	0	0	15	0.6	NC_007519.1:2206039	NC_007519.1:2206039-+	C	CAGTGACCTCTCCGGCAAGCAGCA	NC_007519.1:2206039+	TCCG	1-YTCCGKCNNNNNVNN
2217623	Dde_2176	Dde_2176	5mC	+	7	6	0	0	0	13	0.54	NC_007519.1:2217623	NC_007519.1:2217623-+	C	CTCGGCGTTCTCCGTCATCCGTCT	NC_007519.1:2217623+	TCCG	1-YTCCGKCNNNNNVNN
2219644	Dde_2179	Dde_2179	5mC	+	8	8	0	0	0	16	0.5	NC_007519.1:2219644	NC_007519.1:2219644-+	C	CACGGCAAATTCCGGCATCAGGGG	NC_007519.1:2219644+	TCCG	1-YTCCGKCNNNNNVNN
2220106	Dde_2179	Dde_2179	5mC	+	11	1	0	0	1	13	0.85	NC_007519.1:2220106	NC_007519.1:2220106-+	C	ACCCGCCCCGTCCGGCAACGCGCC	NC_007519.1:2220106+	TCCG	1-YTCCGKCNNNNNVNN
2222041	Dde_2181	Dde_2181	5mC	+	12	5	0	0	1	18	0.67	NC_007519.1:2222041	NC_007519.1:2222041-+	C	AAAAAACGCCTCCGTCAGCGGGCG	NC_007519.1:2222041+	TCCG	1-YTCCGKCNNNNNVNN
2223025	Dde_2182	Dde_2182	5mC	-	6	2	0	0	0	8	0.75	NC_007519.1:2223025	NC_007519.1:2223025--	G	GGCACCCTTCACGGAAAGCAACCC	NC_007519.1:2223025-	TCCG	1-YTCCGKCNNNNNVNN
2224386	Dde_2183	Dde_2183	5mC	+	9	1	0	0	1	11	0.82	NC_007519.1:2224386	NC_007519.1:2224386-+	C	CCCTGCATATTCCGTTCTCGACTG	NC_007519.1:2224386+	TCCG	1-YTCCGKCNNNNNVNN
2225300	Dde_2184	Dde_2184	5mC	+	6	4	0	0	0	10	0.6	NC_007519.1:2225300	NC_007519.1:2225300-+	C	CGAAGCCCGCTCCGGCAGAGTGCC	NC_007519.1:2225300+	TCCG	1-YTCCGKCNNNNNVNN
2229699	Dde_2189	Dde_2189	5mC	+	10	3	0	0	0	13	0.77	NC_007519.1:2229699	NC_007519.1:2229699-+	C	GCCCGCCCACTCCGGCCACAATAT	NC_007519.1:2229699+	TCCG	1-YTCCGKCNNNNNVNN
2230978	Dde_2190	Dde_2190	5mC	-	13	3	0	0	1	17	0.76	NC_007519.1:2230978	NC_007519.1:2230978--	G	GGAAAACAGGCCGGAGCCGTCACA	NC_007519.1:2230978-	TCCG	1-YTCCGKCNNNNNVNN
2231338	Dde_2191	Dde_2191	5mC	+	8	5	0	0	0	13	0.62	NC_007519.1:2231338	NC_007519.1:2231338-+	C	CAGCACACGCTCCGGCATAGTATA	NC_007519.1:2231338+	TCCG	1-YTCCGKCNNNNNVNN
2233835	Dde_2193	Dde_2193	5mC	+	10	3	0	0	0	13	0.77	NC_007519.1:2233835	NC_007519.1:2233835-+	C	CGATGTCGTTTCCGGCAGCGGCCT	NC_007519.1:2233835+	TCCG	1-YTCCGKCNNNNNVNN
2241018	Dde_2200	Dde_2200	5mC	+	9	9	0	0	0	18	0.5	NC_007519.1:2241018	NC_007519.1:2241018-+	C	CTCGTCTTTTTCCGCCAGACTGCA	NC_007519.1:2241018+	TCCG	1-YTCCGKCNNNNNVNN
2241872	Dde_2200	Dde_2200	5mC	+	14	8	0	0	0	22	0.64	NC_007519.1:2241872	NC_007519.1:2241872-+	C	GCTCCACCACTCCGAGCGAAGGCG	NC_007519.1:2241872+	TCCG	1-YTCCGKCNNNNNVNN
2242489	Dde_2201	Dde_2201	5mC	+	13	8	0	0	0	21	0.62	NC_007519.1:2242489	NC_007519.1:2242489-+	C	TAGTGGGATATCCGTTCGGCATCT	NC_007519.1:2242489+	TCCG	1-YTCCGKCNNNNNVNN
2242529	Dde_2201	Dde_2201	5mC	+	12	7	0	0	1	20	0.6	NC_007519.1:2242529	NC_007519.1:2242529-+	C	CAAGCAGGGCTCCGGCAAGACACG	NC_007519.1:2242529+	TCCG	1-YTCCGKCNNNNNVNN
2246081	Dde_2206	Dde_2206	5mC	+	11	5	0	0	2	18	0.61	NC_007519.1:2246081	NC_007519.1:2246081-+	C	CACGGGCAGTTCCGTTTTTTCTCC	NC_007519.1:2246081+	TCCG	1-YTCCGKCNNNNNVNN
2249099	Dde_2208	Dde_2208	5mC	+	12	6	0	0	0	18	0.67	NC_007519.1:2249099	NC_007519.1:2249099-+	C	GGCCGACGTTTCCGTGGCTGTCAG	NC_007519.1:2249099+	TCCG	1-YTCCGKCNNNNNVNN
2250813	Dde_2209	Dde_2209	5mC	+	12	1	0	0	1	14	0.86	NC_007519.1:2250813	NC_007519.1:2250813-+	C	ATTCATCAACTCCGTTTCGACCAT	NC_007519.1:2250813+	TCCG	1-YTCCGKCNNNNNVNN
2256823	Dde_2216	Dde_2216	5mC	+	12	2	0	0	1	15	0.8	NC_007519.1:2256823	NC_007519.1:2256823-+	C	CTGTCAGGGTTCCGGCAGGATAAA	NC_007519.1:2256823+	TCCG	1-YTCCGKCNNNNNVNN
2258321	Dde_2218	Dde_2218	5mC	+	11	4	0	0	1	16	0.69	NC_007519.1:2258321	NC_007519.1:2258321-+	C	CTTGGCAGATTCCGTCATCACATC	NC_007519.1:2258321+	TCCG	1-YTCCGKCNNNNNVNN
2258741	Dde_2218	Dde_2218	5mC	+	14	1	0	0	1	16	0.88	NC_007519.1:2258741	NC_007519.1:2258741-+	C	ACGGCGCTTTTCCGTTTCCAGATA	NC_007519.1:2258741+	TCCG	1-YTCCGKCNNNNNVNN
2261627	Dde_2219	Dde_2219	5mC	+	8	4	0	0	0	12	0.67	NC_007519.1:2261627	NC_007519.1:2261627-+	C	CTTTACGCTGTCCGGCCCTTTCTG	NC_007519.1:2261627+	TCCG	1-YTCCGKCNNNNNVNN
2267031	Dde_2226	Dde_2226	5mC	+	11	3	0	0	0	14	0.79	NC_007519.1:2267031	NC_007519.1:2267031-+	C	ACAGGATTTCTCCGGCAGGCGTGG	NC_007519.1:2267031+	TCCG	1-YTCCGKCNNNNNVNN
2304377	Dde_2282	Dde_2282	5mC	-	7	1	0	0	1	9	0.78	NC_007519.1:2304377	NC_007519.1:2304377--	G	GACACGTATGCCGGAATCGCAGCA	NC_007519.1:2304377-	TCCG	1-YTCCGKCNNNNNVNN
2305433	Dde_2283	Dde_2283	5mC	+	12	4	0	0	0	16	0.75	NC_007519.1:2305433	NC_007519.1:2305433-+	C	CCGTGGCAGCTCCGTCATTAAGCA	NC_007519.1:2305433+	TCCG	1-YTCCGKCNNNNNVNN
2305667	Dde_2283	Dde_2283	5mC	+	14	4	0	0	0	18	0.78	NC_007519.1:2305667	NC_007519.1:2305667-+	C	CCAGAGATTTTCCGCTGCCCAGAA	NC_007519.1:2305667+	TCCG	1-YTCCGKCNNNNNVNN
2306201	Dde_2284	Dde_2284	5mC	+	11	8	0	0	1	20	0.55	NC_007519.1:2306201	NC_007519.1:2306201-+	C	CTTCACCGAATCCGGTGGCGGAGG	NC_007519.1:2306201+	TCCG	1-YTCCGKCNNNNNVNN
2306582	Dde_2284	Dde_2284	5mC	+	15	2	0	0	0	17	0.88	NC_007519.1:2306582	NC_007519.1:2306582-+	C	AACGCCGCACTCCGGCTACTCCGC	NC_007519.1:2306582+	TCCG	1-YTCCGKCNNNNNVNN
2312549	Dde_2291	Dde_2291	5mC	+	6	5	0	0	0	11	0.55	NC_007519.1:2312549	NC_007519.1:2312549-+	C	CATGGCCCTTTCCGCCATGACCTT	NC_007519.1:2312549+	TCCG	1-YTCCGKCNNNNNVNN
2316741	Dde_2296	Dde_2296	5mC	+	8	4	0	0	0	12	0.67	NC_007519.1:2316741	NC_007519.1:2316741-+	C	CCCCGAAGAATCCGTGCCCGCGCT	NC_007519.1:2316741+	TCCG	1-YTCCGKCNNNNNVNN
2322030	Dde_2303	Dde_2303	5mC	+	11	4	0	0	2	17	0.65	NC_007519.1:2322030	NC_007519.1:2322030-+	C	GCAGTTCCTGTCCGGCCTTGAACG	NC_007519.1:2322030+	TCCG	1-YTCCGKCNNNNNVNN
2328638	Dde_2310	Dde_2310	5mC	+	10	4	0	0	1	15	0.67	NC_007519.1:2328638	NC_007519.1:2328638-+	C	ACTTTCCCCGTCCGTGCGGCTTTC	NC_007519.1:2328638+	TCCG	1-YTCCGKCNNNNNVNN
2329128	Dde_2311	Dde_2311	5mC	+	13	5	0	0	0	18	0.72	NC_007519.1:2329128	NC_007519.1:2329128-+	C	CGGCAAAAATTCCGGTTGCCAGCG	NC_007519.1:2329128+	TCCG	1-YTCCGKCNNNNNVNN
2332728	Dde_2316	Dde_2316	5mC	+	10	4	0	0	0	14	0.71	NC_007519.1:2332728	NC_007519.1:2332728-+	C	CGGCAGGCCCTCCGGCAGCTGTTC	NC_007519.1:2332728+	TCCG	1-YTCCGKCNNNNNVNN
2335669	Dde_2317	Dde_2317	5mC	+	5	3	0	0	2	10	0.5	NC_007519.1:2335669	NC_007519.1:2335669-+	C	TCTTGGGCATTCCGGTGGTGCCGG	NC_007519.1:2335669+	TCCG	1-YTCCGKCNNNNNVNN
2335841	Dde_2317	Dde_2317	5mC	+	9	3	0	0	1	13	0.69	NC_007519.1:2335841	NC_007519.1:2335841-+	C	ATCAAGCGTTTCCGTCTGAGGACG	NC_007519.1:2335841+	TCCG	1-YTCCGKCNNNNNVNN
2342656	Dde_2325	Dde_2325	5mC	-	9	4	0	0	1	14	0.64	NC_007519.1:2342656	NC_007519.1:2342656--	G	CTGTTGGCCACCGGATCACCCCCG	NC_007519.1:2342656-	TCCG	1-YTCCGKCNNNNNVNN
2344665	Dde_2327	Dde_2327	5mC	-	7	6	0	0	0	13	0.54	NC_007519.1:2344665	NC_007519.1:2344665--	G	CGCTTTTTTGCCGGATGCCGGTAC	NC_007519.1:2344665-	TCCG	1-YTCCGKCNNNNNVNN
2344796	Dde_2327	Dde_2327	5mC	+	11	10	0	0	0	21	0.52	NC_007519.1:2344796	NC_007519.1:2344796-+	C	TGAAGTACGCTCCGCCGGACTTGC	NC_007519.1:2344796+	TCCG	1-YTCCGKCNNNNNVNN
2346913	Dde_2328	Dde_2328	5mC	+	11	5	0	0	1	17	0.65	NC_007519.1:2346913	NC_007519.1:2346913-+	C	CCACATGGACTCCGGCCACGGGCA	NC_007519.1:2346913+	TCCG	1-YTCCGKCNNNNNVNN
2347310	Dde_2328	Dde_2328	5mC	+	9	8	0	0	1	18	0.5	NC_007519.1:2347310	NC_007519.1:2347310-+	C	CGCGGTGAATTCCGGTACAATGTA	NC_007519.1:2347310+	TCCG	1-YTCCGKCNNNNNVNN
2350117	Dde_2331	Dde_2331	5mC	+	8	3	0	0	1	12	0.67	NC_007519.1:2350117	NC_007519.1:2350117-+	C	CAGCTTCCTGTCCGTCATCCAGCA	NC_007519.1:2350117+	TCCG	1-YTCCGKCNNNNNVNN
2353625	Dde_2334	Dde_2334	5mC	+	7	5	0	0	0	12	0.58	NC_007519.1:2353625	NC_007519.1:2353625-+	C	GGGTATCTATTCCGGCTTCGGCAA	NC_007519.1:2353625+	TCCG	1-YTCCGKCNNNNNVNN
2356246	Dde_2337	Dde_2337	5mC	+	8	3	0	0	1	12	0.67	NC_007519.1:2356246	NC_007519.1:2356246-+	C	AGGGTCGAAATCCGGCTCGCGTAC	NC_007519.1:2356246+	TCCG	1-YTCCGKCNNNNNVNN
2357414	Dde_2338	Dde_2338	5mC	+	8	5	0	0	0	13	0.62	NC_007519.1:2357414	NC_007519.1:2357414-+	C	GAGACCGATTTCCGGCTCCAGATC	NC_007519.1:2357414+	TCCG	1-YTCCGKCNNNNNVNN
2357852	Dde_2339	Dde_2339	5mC	+	9	8	0	0	0	17	0.53	NC_007519.1:2357852	NC_007519.1:2357852-+	C	TCAGGACGCTTCCGTCTGACGGTT	NC_007519.1:2357852+	TCCG	1-YTCCGKCNNNNNVNN
2359449	Dde_2340	Dde_2340	5mC	+	11	10	0	0	0	21	0.52	NC_007519.1:2359449	NC_007519.1:2359449-+	C	CATTCTCTATTCCGGCACGGTATC	NC_007519.1:2359449+	TCCG	1-YTCCGKCNNNNNVNN
2364751	Dde_2344	Dde_2344	5mC	+	9	6	0	0	0	15	0.6	NC_007519.1:2364751	NC_007519.1:2364751-+	C	ACGCAGCAGCTCCGGCCAGTGCGG	NC_007519.1:2364751+	TCCG	1-YTCCGKCNNNNNVNN
2365053	Dde_2344	Dde_2344	5mC	+	13	4	0	0	0	17	0.76	NC_007519.1:2365053	NC_007519.1:2365053-+	C	TGAGCTTTGTTCCGGCCGCAAACA	NC_007519.1:2365053+	TCCG	1-YTCCGKCNNNNNVNN
2367996	Dde_2348	Dde_2348	5mC	+	13	7	0	0	0	20	0.65	NC_007519.1:2367996	NC_007519.1:2367996-+	C	GGTGGCCTTTTCCGACCTTCCCCA	NC_007519.1:2367996+	TCCG	1-YTCCGKCNNNNNVNN
2368118	Dde_2348	Dde_2348	5mC	+	13	9	0	0	0	22	0.59	NC_007519.1:2368118	NC_007519.1:2368118-+	C	AGCTGGACATTCCGGCAGTATACA	NC_007519.1:2368118+	TCCG	1-YTCCGKCNNNNNVNN
2373958	Dde_2353	Dde_2353	5mC	+	12	6	0	0	0	18	0.67	NC_007519.1:2373958	NC_007519.1:2373958-+	C	CGCTTCAGCCTCCGTTCGGAAAGA	NC_007519.1:2373958+	TCCG	1-YTCCGKCNNNNNVNN
2374161	Dde_2353	Dde_2353	5mC	+	13	7	0	0	0	20	0.65	NC_007519.1:2374161	NC_007519.1:2374161-+	C	TCTGGCCGATTCCGGCAGCAAAGC	NC_007519.1:2374161+	TCCG	1-YTCCGKCNNNNNVNN
2375508	Dde_2353	Dde_2353	5mC	+	15	7	0	0	0	22	0.68	NC_007519.1:2375508	NC_007519.1:2375508-+	C	ACGGGAGTTTTCCGGCCGGAGAAA	NC_007519.1:2375508+	TCCG	1-YTCCGKCNNNNNVNN
2378266	Dde_2355	Dde_2355	5mC	+	13	10	0	0	1	24	0.54	NC_007519.1:2378266	NC_007519.1:2378266-+	C	AGAACTGGTCTCCGACACCCTGCG	NC_007519.1:2378266+	TCCG	1-YTCCGKCNNNNNVNN
2380097	Dde_2358	Dde_2358	5mC	-	10	5	0	0	1	16	0.62	NC_007519.1:2380097	NC_007519.1:2380097--	G	TTTTCCCTTGCCGGACTGGGACTG	NC_007519.1:2380097-	TCCG	1-YTCCGKCNNNNNVNN
2390432	Dde_2368	Dde_2368	5mC	+	9	8	0	0	1	18	0.5	NC_007519.1:2390432	NC_007519.1:2390432-+	C	CGGGCTGCCCTCCGGCTGCCGCAA	NC_007519.1:2390432+	TCCG	1-YTCCGKCNNNNNVNN
2396089	Dde_2372	Dde_2372	5mC	-	9	3	0	0	0	12	0.75	NC_007519.1:2396089	NC_007519.1:2396089--	G	CAGCCCCCGGCCGGAGTAGGTATT	NC_007519.1:2396089-	TCCG	1-YTCCGKCNNNNNVNN
2403536	Dde_2379	Dde_2379	5mC	+	9	8	0	0	0	17	0.53	NC_007519.1:2403536	NC_007519.1:2403536-+	C	CTCGCGCCCGTCCGATGCGGTGGC	NC_007519.1:2403536+	TCCG	1-YTCCGKCNNNNNVNN
2406389	Dde_2381	Dde_2381	5mC	+	6	5	0	0	1	12	0.5	NC_007519.1:2406389	NC_007519.1:2406389-+	C	CAGAGGTTTTTCCGCTGTCATGAT	NC_007519.1:2406389+	TCCG	1-YTCCGKCNNNNNVNN
2408481	Dde_2382	Dde_2382	5mC	+	7	3	0	0	0	10	0.7	NC_007519.1:2408481	NC_007519.1:2408481-+	C	CCAAGGTCATTCCGTTGTACAAAT	NC_007519.1:2408481+	TCCG	1-YTCCGKCNNNNNVNN
2409032	Dde_2384	Dde_2384	5mC	+	4	3	0	0	1	8	0.5	NC_007519.1:2409032	NC_007519.1:2409032-+	C	GCAGGATATGTCCGGTCTTGAATT	NC_007519.1:2409032+	TCCG	1-YTCCGKCNNNNNVNN
2411807	Dde_2387	Dde_2387	5mC	+	9	4	0	0	0	13	0.69	NC_007519.1:2411807	NC_007519.1:2411807-+	C	CGCCAGCGGGTCCGTTCTTCCTGC	NC_007519.1:2411807+	TCCG	1-YTCCGKCNNNNNVNN
2412908	Dde_2388	Dde_2388	5mC	+	6	4	0	0	0	10	0.6	NC_007519.1:2412908	NC_007519.1:2412908-+	C	CTGTGTCAAATCCGATCAATTCTT	NC_007519.1:2412908+	TCCG	1-YTCCGKCNNNNNVNN
2413431	Dde_2389	Dde_2389	5mC	+	7	3	0	0	0	10	0.7	NC_007519.1:2413431	NC_007519.1:2413431-+	C	CACGGCGAAATCCGGCCCGCCAGA	NC_007519.1:2413431+	TCCG	1-YTCCGKCNNNNNVNN
2414957	Dde_2390	Dde_2390	5mC	-	7	4	0	0	0	11	0.64	NC_007519.1:2414957	NC_007519.1:2414957--	G	ACACCGCCACACGGAAAACATGGT	NC_007519.1:2414957-	TCCG	1-YTCCGKCNNNNNVNN
2416245	Dde_2392	Dde_2392	5mC	+	12	3	0	0	0	15	0.8	NC_007519.1:2416245	NC_007519.1:2416245-+	C	CCGGACGCCTTCCGCCGCCGGGGC	NC_007519.1:2416245+	TCCG	1-YTCCGKCNNNNNVNN
2416673	Dde_2392	Dde_2392	5mC	+	13	5	0	0	0	18	0.72	NC_007519.1:2416673	NC_007519.1:2416673-+	C	TGGTGTCTGTTCCGTGATGCTGTG	NC_007519.1:2416673+	TCCG	1-YTCCGKCNNNNNVNN
2417241	Dde_2393	Dde_2393	5mC	+	11	6	0	0	1	18	0.61	NC_007519.1:2417241	NC_007519.1:2417241-+	C	GCTGCACTTCTCCGATGACAGGCA	NC_007519.1:2417241+	TCCG	1-YTCCGKCNNNNNVNN
2417536	Dde_2393	Dde_2393	5mC	+	11	5	0	0	0	16	0.69	NC_007519.1:2417536	NC_007519.1:2417536-+	C	TTCATCTTTTTCCGCCGGTTCTGC	NC_007519.1:2417536+	TCCG	1-YTCCGKCNNNNNVNN
2421309	Dde_2398	Dde_2398	5mC	+	8	5	0	0	0	13	0.62	NC_007519.1:2421309	NC_007519.1:2421309-+	C	TGACGCGGTATCCGTGCTGGCCCA	NC_007519.1:2421309+	TCCG	1-YTCCGKCNNNNNVNN
2421944	Dde_2399	Dde_2399	5mC	+	7	3	0	0	1	11	0.64	NC_007519.1:2421944	NC_007519.1:2421944-+	C	GGGAATCCATTCCGATATGGATTC	NC_007519.1:2421944+	TCCG	1-YTCCGKCNNNNNVNN
2422505	Dde_2400	Dde_2400	5mC	+	8	5	0	0	1	14	0.57	NC_007519.1:2422505	NC_007519.1:2422505-+	C	TACCTTGCCATCCGTCATGCATTT	NC_007519.1:2422505+	TCCG	1-YTCCGKCNNNNNVNN
2423157	Dde_2401	Dde_2401	5mC	+	13	5	0	0	0	18	0.72	NC_007519.1:2423157	NC_007519.1:2423157-+	C	AGGTGATTTTTCCGACCTGCTGTA	NC_007519.1:2423157+	TCCG	1-YTCCGKCNNNNNVNN
2424005	Dde_2402	Dde_2402	5mC	+	13	6	0	0	1	20	0.65	NC_007519.1:2424005	NC_007519.1:2424005-+	C	GCAGATCATATCCGGCACCGAATG	NC_007519.1:2424005+	TCCG	1-YTCCGKCNNNNNVNN
2425964	Dde_2406	Dde_2406	5mC	+	15	6	0	0	0	21	0.71	NC_007519.1:2425964	NC_007519.1:2425964-+	C	TGATCACCACTCCGGCCTCGGCCC	NC_007519.1:2425964+	TCCG	1-YTCCGKCNNNNNVNN
2427550	Dde_2408	Dde_2408	5mC	+	10	7	0	0	0	17	0.59	NC_007519.1:2427550	NC_007519.1:2427550-+	C	GGGGCTTGCCTCCGGCAATATACC	NC_007519.1:2427550+	TCCG	1-YTCCGKCNNNNNVNN
2428520	Dde_2409	Dde_2409	5mC	+	11	6	0	0	0	17	0.65	NC_007519.1:2428520	NC_007519.1:2428520-+	C	TTCCTCCATCTCCGTGGCCAATGT	NC_007519.1:2428520+	TCCG	1-YTCCGKCNNNNNVNN
2428810	Dde_2409	Dde_2409	5mC	-	9	5	0	0	2	16	0.56	NC_007519.1:2428810	NC_007519.1:2428810--	G	TGCTGAGCAGCCGGACGGGTTCTA	NC_007519.1:2428810-	TCCG	1-YTCCGKCNNNNNVNN
2429930	Dde_2410	Dde_2410	5mC	+	5	5	0	0	0	10	0.5	NC_007519.1:2429930	NC_007519.1:2429930-+	C	CCTTCTGCTCTCCGGCATTTTCCA	NC_007519.1:2429930+	TCCG	1-YTCCGKCNNNNNVNN
2432311	Dde_2411	Dde_2411	5mC	+	8	5	0	0	0	13	0.62	NC_007519.1:2432311	NC_007519.1:2432311-+	C	TCTGAATCTTTCCGTGGAAACTGC	NC_007519.1:2432311+	TCCG	1-YTCCGKCNNNNNVNN
2432887	Dde_2412	Dde_2412	5mC	+	7	7	0	0	0	14	0.5	NC_007519.1:2432887	NC_007519.1:2432887-+	C	GGCGGTACAATCCGGCCAGATACG	NC_007519.1:2432887+	TCCG	1-YTCCGKCNNNNNVNN
2433035	Dde_2412	Dde_2412	5mC	+	10	2	0	0	2	14	0.71	NC_007519.1:2433035	NC_007519.1:2433035-+	C	CAGTTTAAAATCCGTGTCCTCACC	NC_007519.1:2433035+	TCCG	1-YTCCGKCNNNNNVNN
2435119	Dde_2414	Dde_2414	5mC	-	8	2	0	0	0	10	0.8	NC_007519.1:2435119	NC_007519.1:2435119--	G	ACACCGCCTGCCGGAAACCGCAGC	NC_007519.1:2435119-	TCCG	1-YTCCGKCNNNNNVNN
2436069	Dde_2414	Dde_2414	5mC	+	7	6	0	0	0	13	0.54	NC_007519.1:2436069	NC_007519.1:2436069-+	C	GCGCATCATGTCCGGCTCGGTGAT	NC_007519.1:2436069+	TCCG	1-YTCCGKCNNNNNVNN
2437777	Dde_2415	Dde_2415	5mC	+	8	7	0	0	0	15	0.53	NC_007519.1:2437777	NC_007519.1:2437777-+	C	AAGACAGCGGTCCGGCAGCAGACC	NC_007519.1:2437777+	TCCG	1-YTCCGKCNNNNNVNN
2439192	Dde_2415	Dde_2415	5mC	-	7	5	0	0	0	12	0.58	NC_007519.1:2439192	NC_007519.1:2439192--	G	ATGGACATAGCCGGAATGGGGCTG	NC_007519.1:2439192-	TCCG	1-YTCCGKCNNNNNVNN
2439304	Dde_2415	Dde_2415	5mC	+	10	7	0	0	0	17	0.59	NC_007519.1:2439304	NC_007519.1:2439304-+	C	TGCTGTGCACTCCGGCCCATGACA	NC_007519.1:2439304+	TCCG	1-YTCCGKCNNNNNVNN
2439820	Dde_2417	Dde_2417	5mC	+	10	6	0	0	0	16	0.62	NC_007519.1:2439820	NC_007519.1:2439820-+	C	ACAGCATGCTTCCGTGAGCTGGAA	NC_007519.1:2439820+	TCCG	1-YTCCGKCNNNNNVNN
2439915	Dde_2417	Dde_2417	5mC	+	9	6	0	0	1	16	0.56	NC_007519.1:2439915	NC_007519.1:2439915-+	C	GAAAACACAATCCGTGCTGCAGAA	NC_007519.1:2439915+	TCCG	1-YTCCGKCNNNNNVNN
[truncated: 317 more rows]
