# Supplementary material for: Long-read methylome analysis of Oleidesulfovibrio alaskensis G20 biofilm under copper stress
Source: Sci Rep. 2025 Oct 31;15:38250. doi: 10.1038/s41598-025-22029-8 (PMC12579266; doi:10.1038/s41598-025-22029-8)
Supplement: Supplementary file 12 — Supplementary Material 12 [file 41598_2025_22029_MOESM12_ESM.xlsx]

## Sheet: Promoters_G20_Sigma70
Promoters identified in OA G20 using Softberry online tool
>outRoot00
Length of sequence- 200000
Threshold for promoters - 0.20
Number of predicted promoters - 408
Promoter Pos: 175980 LDF- 9.60	Promoter Pos: 175980	175980
-10 box at pos. 175965 TTTTATAAA Score 48
-35 box at pos. 175947 TTTATG Score 33			-35 box at pos. 175947
Promoter Pos: 103603 LDF- 8.42	Promoter Pos: 103603	103603
-10 box at pos. 103588 TTATACACT Score 49
-35 box at pos. 103568 TTCTCA Score 33			-35 box at pos. 103568
Promoter Pos: 91096 LDF- 6.75	Promoter Pos: 91096	91096
-10 box at pos. 91081 TCATAACAT Score 43
-35 box at pos. 91058 TTTAAA Score 41			-35 box at pos. 91058
Promoter Pos: 1569 LDF- 6.11	Promoter Pos: 1569	1569
-10 box at pos. 1554 ACTTAAAAT Score 67
-35 box at pos. 1530 TTCGTA Score 10			-35 box at pos. 1530
Promoter Pos: 196308 LDF- 6.05	Promoter Pos: 196308	196308
-10 box at pos. 196293 TTATATGCT Score 49
-35 box at pos. 196276 TTCATG Score 32			-35 box at pos. 196276
Promoter Pos: 149484 LDF- 5.82	Promoter Pos: 149484	149484
-10 box at pos. 149469 CTTTAAAAT Score 75
-35 box at pos. 149450 TTGGTT Score 25			-35 box at pos. 149450
Promoter Pos: 89457 LDF- 5.46	Promoter Pos: 89457	89457
-10 box at pos. 89442 GGCTAAAAT Score 78
-35 box at pos. 89420 TTTATG Score 33			-35 box at pos. 89420
Promoter Pos: 78649 LDF- 5.34	Promoter Pos: 78649	78649
-10 box at pos. 78634 CGTTATCCT Score 61
-35 box at pos. 78612 GTGAAA Score 27			-35 box at pos. 78612
Promoter Pos: 72474 LDF- 5.15	Promoter Pos: 72474	72474
-10 box at pos. 72459 AGTTATTCT Score 64
-35 box at pos. 72441 TTGCAT Score 50			-35 box at pos. 72441
Promoter Pos: 69829 LDF- 5.12	Promoter Pos: 69829	69829
-10 box at pos. 69814 CTTTATTTT Score 48
-35 box at pos. 69794 TGGACA Score 29			-35 box at pos. 69794
Promoter Pos: 174145 LDF- 5.04	Promoter Pos: 174145	174145
-10 box at pos. 174130 CCGTATACT Score 66
-35 box at pos. 174109 TACCCG Score -2			-35 box at pos. 174109
Promoter Pos: 79562 LDF- 5.02	Promoter Pos: 79562	79562
-10 box at pos. 79547 TAGTAATTT Score 39
-35 box at pos. 79527 TTAATT Score 30			-35 box at pos. 79527
Promoter Pos: 143111 LDF- 4.99	Promoter Pos: 143111	143111
-10 box at pos. 143096 AAATAAAAT Score 56
-35 box at pos. 143075 GTGACA Score 33			-35 box at pos. 143075
Promoter Pos: 137135 LDF- 4.78	Promoter Pos: 137135	137135
-10 box at pos. 137120 TCCTAAACT Score 57
-35 box at pos. 137102 TTGCCC Score 39			-35 box at pos. 137102
Promoter Pos: 99 LDF- 4.77	Promoter Pos: 99	99
-10 box at pos. 84 TGATATGTT Score 46
-35 box at pos. 64 TTGTTA Score 45			-35 box at pos. 64
Promoter Pos: 74805 LDF- 4.73	Promoter Pos: 74805	74805
-10 box at pos. 74790 AATTAAAAT Score 67
-35 box at pos. 74772 TTCCTT Score 28			-35 box at pos. 74772
Promoter Pos: 69507 LDF- 4.67	Promoter Pos: 69507	69507
-10 box at pos. 69492 TAATAAAAT Score 61
-35 box at pos. 69474 TTGCCG Score 55			-35 box at pos. 69474
Promoter Pos: 75813 LDF- 4.62	Promoter Pos: 75813	75813
-10 box at pos. 75798 CCTTATAAT Score 75
-35 box at pos. 75778 TTGGTA Score 30			-35 box at pos. 75778
Promoter Pos: 57502 LDF- 4.55	Promoter Pos: 57502	57502
-10 box at pos. 57487 TTTTATTTT Score 52
-35 box at pos. 57468 TTGTCA Score 53			-35 box at pos. 57468
Promoter Pos: 41184 LDF- 4.53	Promoter Pos: 41184	41184
-10 box at pos. 41169 ATTGAAAAT Score 38
-35 box at pos. 41149 ATGCTG Score 17			-35 box at pos. 41149
Promoter Pos: 125015 LDF- 4.49	Promoter Pos: 125015	125015
-10 box at pos. 125000 TTTTAACAT Score 61
-35 box at pos. 124981 GTGTCG Score 14			-35 box at pos. 124981
Promoter Pos: 95259 LDF- 4.43	Promoter Pos: 95259	95259
-10 box at pos. 95244 TTGTATAAC Score 49
-35 box at pos. 95221 TTTTCT Score 29			-35 box at pos. 95221
Promoter Pos: 42350 LDF- 4.40	Promoter Pos: 42350	42350
-10 box at pos. 42335 TTATACAAT Score 59
-35 box at pos. 42316 TTACCG Score 32			-35 box at pos. 42316
Promoter Pos: 152023 LDF- 4.34	Promoter Pos: 152023	152023
-10 box at pos. 152008 GGTTATTAT Score 76
-35 box at pos. 151988 ATCCCT Score 6			-35 box at pos. 151988
Promoter Pos: 73986 LDF- 4.26	Promoter Pos: 73986	73986
-10 box at pos. 73971 GTGTAGGAT Score 51
-35 box at pos. 73946 TTGACA Score 66			-35 box at pos. 73946
Promoter Pos: 133690 LDF- 4.26	Promoter Pos: 133690	133690
-10 box at pos. 133675 ATGTATTAT Score 68
-35 box at pos. 133653 TTGCTT Score 48			-35 box at pos. 133653
Promoter Pos: 186548 LDF- 4.23	Promoter Pos: 186548	186548
-10 box at pos. 186533 CCGTACAAT Score 60
-35 box at pos. 186514 TTTTCT Score 29			-35 box at pos. 186514
Promoter Pos: 94076 LDF- 4.20	Promoter Pos: 94076	94076
-10 box at pos. 94061 ACCTATTAT Score 55
-35 box at pos. 94041 AGGCCG Score -12			-35 box at pos. 94041
Promoter Pos: 68015 LDF- 4.18	Promoter Pos: 68015	68015
-10 box at pos. 68000 TCATAAAGT Score 37
-35 box at pos. 67980 TTGACA Score 66			-35 box at pos. 67980
Promoter Pos: 93536 LDF- 4.15	Promoter Pos: 93536	93536
-10 box at pos. 93521 GGCTAGTTT Score 34
-35 box at pos. 93501 TTGAAT Score 55			-35 box at pos. 93501
Promoter Pos: 77751 LDF- 4.14	Promoter Pos: 77751	77751
-10 box at pos. 77736 GGATATACT Score 69
-35 box at pos. 77715 CTGAAT Score 20			-35 box at pos. 77715
Promoter Pos: 34616 LDF- 4.11	Promoter Pos: 34616	34616
-10 box at pos. 34601 GCTTATTCT Score 52
-35 box at pos. 34581 TTCTCA Score 33			-35 box at pos. 34581
Promoter Pos: 97336 LDF- 4.11	Promoter Pos: 97336	97336
-10 box at pos. 97321 GGCAATTAT Score 35
-35 box at pos. 97301 CTGATG Score 17			-35 box at pos. 97301
Promoter Pos: 684 LDF- 4.10	Promoter Pos: 684	684
-10 box at pos. 669 GTATATAAA Score 34
-35 box at pos. 646 TAGCCA Score 24			-35 box at pos. 646
Promoter Pos: 144720 LDF- 4.08	Promoter Pos: 144720	144720
-10 box at pos. 144705 TCTGAAAAT Score 36
-35 box at pos. 144686 TTGTAA Score 47			-35 box at pos. 144686
Promoter Pos: 189308 LDF- 4.03	Promoter Pos: 189308	189308
-10 box at pos. 189293 TGGTATGCT Score 68
-35 box at pos. 189274 TTGCAC Score 33			-35 box at pos. 189274
Promoter Pos: 70322 LDF- 4.02	Promoter Pos: 70322	70322
-10 box at pos. 70307 CGGAATAAT Score 54
-35 box at pos. 70283 CTGTCA Score 18			-35 box at pos. 70283
Promoter Pos: 176912 LDF- 4.02	Promoter Pos: 176912	176912
-10 box at pos. 176897 GGTTAAAAT Score 83
-35 box at pos. 176877 TCGCCG Score 18			-35 box at pos. 176877
Promoter Pos: 136514 LDF- 4.00	Promoter Pos: 136514	136514
-10 box at pos. 136499 GTGTAAAAT Score 77
-35 box at pos. 136477 CTGATG Score 17			-35 box at pos. 136477
Promoter Pos: 188358 LDF- 3.95	Promoter Pos: 188358	188358
-10 box at pos. 188343 CCGGAAAAT Score 33
-35 box at pos. 188319 TTCACA Score 46			-35 box at pos. 188319
Promoter Pos: 83070 LDF- 3.86	Promoter Pos: 83070	83070
-10 box at pos. 83055 GTCTATCAT Score 60
-35 box at pos. 83032 TTCATA Score 38			-35 box at pos. 83032
Promoter Pos: 62794 LDF- 3.83	Promoter Pos: 62794	62794
-10 box at pos. 62779 TGTTATTCT Score 69
-35 box at pos. 62754 TTTCTG Score 28			-35 box at pos. 62754
Promoter Pos: 81642 LDF- 3.81	Promoter Pos: 81642	81642
-10 box at pos. 81627 GTGTATGAT Score 68
-35 box at pos. 81607 ATGTAA Score 17			-35 box at pos. 81607
Promoter Pos: 9034 LDF- 3.80	Promoter Pos: 9034	9034
-10 box at pos. 9019 GTTTATTTT Score 49
-35 box at pos. 8999 CTCCCT Score 1			-35 box at pos. 8999
Promoter Pos: 37355 LDF- 3.78	Promoter Pos: 37355	37355
-10 box at pos. 37340 AGTCATTAT Score 48
-35 box at pos. 37323 TTTCTA Score 34			-35 box at pos. 37323
Promoter Pos: 66522 LDF- 3.78	Promoter Pos: 66522	66522
-10 box at pos. 66507 GTCTATTAT Score 64
-35 box at pos. 66487 TTGCCC Score 39			-35 box at pos. 66487
Promoter Pos: 163979 LDF- 3.77	Promoter Pos: 163979	163979
-10 box at pos. 163964 TGGTATGAT Score 78
-35 box at pos. 163944 CTGCAT Score 15			-35 box at pos. 163944
Promoter Pos: 135281 LDF- 3.73	Promoter Pos: 135281	135281
-10 box at pos. 135266 TTCGATCAT Score 27
-35 box at pos. 135246 TTGATA Score 58			-35 box at pos. 135246
Promoter Pos: 11674 LDF- 3.69	Promoter Pos: 11674	11674
-10 box at pos. 11659 AGGTATACT Score 79
-35 box at pos. 11642 ATGCCC Score 9			-35 box at pos. 11642
Promoter Pos: 98698 LDF- 3.68	Promoter Pos: 98698	98698
-10 box at pos. 98683 GGGTAACAT Score 66
-35 box at pos. 98660 TTGCTG Score 47			-35 box at pos. 98660
Promoter Pos: 139804 LDF- 3.67	Promoter Pos: 139804	139804
-10 box at pos. 139788 GTGTATAAT Score 84
-35 box at pos. 139772 GTGCCG Score 22			-35 box at pos. 139772
Promoter Pos: 184114 LDF- 3.67	Promoter Pos: 184114	184114
-10 box at pos. 184099 CGGGAGAAT Score 37
-35 box at pos. 184079 TTCATA Score 38			-35 box at pos. 184079
Promoter Pos: 15341 LDF- 3.65	Promoter Pos: 15341	15341
-10 box at pos. 15326 TGCTAAGGT Score 41
-35 box at pos. 15309 TTGCCT Score 56			-35 box at pos. 15309
Promoter Pos: 110229 LDF- 3.63	Promoter Pos: 110229	110229
-10 box at pos. 110214 CGGCATAGT Score 40
-35 box at pos. 110196 CTGAAT Score 20			-35 box at pos. 110196
Promoter Pos: 65889 LDF- 3.62	Promoter Pos: 65889	65889
-10 box at pos. 65874 AGTCATTAT Score 48
-35 box at pos. 65855 TTGCAG Score 49			-35 box at pos. 65855
Promoter Pos: 24928 LDF- 3.58	Promoter Pos: 24928	24928
-10 box at pos. 24913 AGGTATCCT Score 61
-35 box at pos. 24892 TTTAAA Score 41			-35 box at pos. 24892
Promoter Pos: 41535 LDF- 3.56	Promoter Pos: 41535	41535
-10 box at pos. 41520 GGTTATTTT Score 56
-35 box at pos. 41500 TGGCAT Score 13			-35 box at pos. 41500
Promoter Pos: 18995 LDF- 3.54	Promoter Pos: 18995	18995
-10 box at pos. 18980 GCGTAAAAT Score 70
-35 box at pos. 18957 TTTTCT Score 29			-35 box at pos. 18957
Promoter Pos: 127913 LDF- 3.51	Promoter Pos: 127913	127913
-10 box at pos. 127898 AAATAAAAT Score 56
-35 box at pos. 127874 ATGACT Score 31			-35 box at pos. 127874
Promoter Pos: 153087 LDF- 3.46	Promoter Pos: 153087	153087
-10 box at pos. 153072 TGTTTTCAT Score 37
-35 box at pos. 153053 TTTTCG Score 28			-35 box at pos. 153053
Promoter Pos: 138357 LDF- 3.43	Promoter Pos: 138357	138357
-10 box at pos. 138342 GTATATACT Score 62
-35 box at pos. 138318 TTCGGA Score -5			-35 box at pos. 138318
Promoter Pos: 184477 LDF- 3.42	Promoter Pos: 184477	184477
-10 box at pos. 184462 GATTATAGT Score 52
-35 box at pos. 184443 TTGACT Score 61			-35 box at pos. 184443
Promoter Pos: 169768 LDF- 3.42	Promoter Pos: 169768	169768
-10 box at pos. 169753 ATTCATTAT Score 41
-35 box at pos. 169733 CGGAAT Score -17			-35 box at pos. 169733
Promoter Pos: 87445 LDF- 3.40	Promoter Pos: 87445	87445
-10 box at pos. 87430 TGATATAAC Score 44
-35 box at pos. 87413 TTGTGT Score 25			-35 box at pos. 87413
Promoter Pos: 51513 LDF- 3.40	Promoter Pos: 51513	51513
-10 box at pos. 51498 TGATAAAAT Score 75
-35 box at pos. 51480 CGGAAT Score -17			-35 box at pos. 51480
Promoter Pos: 41935 LDF- 3.38	Promoter Pos: 41935	41935
-10 box at pos. 41918 TTTTATATT Score 66
-35 box at pos. 41903 TTTTAG Score 22			-35 box at pos. 41903
Promoter Pos: 36283 LDF- 3.37	Promoter Pos: 36283	36283
-10 box at pos. 36268 ATATACAAT Score 54
-35 box at pos. 36246 GTCCAT Score -3			-35 box at pos. 36246
Promoter Pos: 47754 LDF- 3.33	Promoter Pos: 47754	47754
-10 box at pos. 47739 CGGAATCAT Score 36
-35 box at pos. 47719 TTGCGG Score 32			-35 box at pos. 47719
Promoter Pos: 172650 LDF- 3.29	Promoter Pos: 172650	172650
-10 box at pos. 172635 AGGCACAAT Score 47
-35 box at pos. 172615 TTGCCA Score 61			-35 box at pos. 172615
Promoter Pos: 10380 LDF- 3.29	Promoter Pos: 10380	10380
-10 box at pos. 10365 AAAGAAAAT Score 20
-35 box at pos. 10345 TTGCCA Score 61			-35 box at pos. 10345
Promoter Pos: 107729 LDF- 3.27	Promoter Pos: 107729	107729
-10 box at pos. 107713 AGGTATACT Score 79
-35 box at pos. 107696 TGGCAA Score 18			-35 box at pos. 107696
Promoter Pos: 71484 LDF- 3.23	Promoter Pos: 71484	71484
-10 box at pos. 71468 AGCTCAGCT Score 12
-35 box at pos. 71444 TTGACG Score 60			-35 box at pos. 71444
Promoter Pos: 19517 LDF- 3.22	Promoter Pos: 19517	19517
-10 box at pos. 19502 GGTTATGCT Score 64
-35 box at pos. 19479 TTATCT Score 25			-35 box at pos. 19479
Promoter Pos: 170701 LDF- 3.22	Promoter Pos: 170701	170701
-10 box at pos. 170686 GGTTAAAAT Score 83
-35 box at pos. 170669 TTTTGG Score 5			-35 box at pos. 170669
Promoter Pos: 13659 LDF- 3.22	Promoter Pos: 13659	13659
-10 box at pos. 13644 GCTTATTAT Score 62
-35 box at pos. 13626 TTTCAA Score 36			-35 box at pos. 13626
Promoter Pos: 5925 LDF- 3.21	Promoter Pos: 5925	5925
-10 box at pos. 5910 TGTTAAAAT Score 86
-35 box at pos. 5891 ATGAAA Score 30			-35 box at pos. 5891
Promoter Pos: 107103 LDF- 3.20	Promoter Pos: 107103	107103
-10 box at pos. 107088 TTTTAAAAT Score 79
-35 box at pos. 107068 GTGAGT Score 5			-35 box at pos. 107068
Promoter Pos: 53592 LDF- 3.18	Promoter Pos: 53592	53592
-10 box at pos. 53577 CGGTATACT Score 80
-35 box at pos. 53559 TCGCGG Score -5			-35 box at pos. 53559
Promoter Pos: 151205 LDF- 3.17	Promoter Pos: 151205	151205
-10 box at pos. 151190 ATCTTTTAT Score 24
-35 box at pos. 151170 TTGCCG Score 55			-35 box at pos. 151170
Promoter Pos: 65279 LDF- 3.17	Promoter Pos: 65279	65279
-10 box at pos. 65264 GGTTATGAT Score 74
-35 box at pos. 65244 CTGATG Score 17			-35 box at pos. 65244
Promoter Pos: 183132 LDF- 3.17	Promoter Pos: 183132	183132
-10 box at pos. 183117 CGGTATCCT Score 62
-35 box at pos. 183097 CTGCAG Score 14			-35 box at pos. 183097
Promoter Pos: 193376 LDF- 3.15	Promoter Pos: 193376	193376
-10 box at pos. 193361 GGGTATTAT Score 77
-35 box at pos. 193340 CTGAAG Score 19			-35 box at pos. 193340
Promoter Pos: 182220 LDF- 3.11	Promoter Pos: 182220	182220
-10 box at pos. 182205 CGCTGTATT Score 26
-35 box at pos. 182187 TTGATG Score 52			-35 box at pos. 182187
Promoter Pos: 186058 LDF- 3.10	Promoter Pos: 186058	186058
-10 box at pos. 186043 CGCTACGAT Score 52
-35 box at pos. 186019 CTGCAT Score 15			-35 box at pos. 186019
Promoter Pos: 105500 LDF- 3.07	Promoter Pos: 105500	105500
-10 box at pos. 105485 GCGTATTAT Score 63
-35 box at pos. 105461 TTCCAT Score 30			-35 box at pos. 105461
Promoter Pos: 157367 LDF- 3.02	Promoter Pos: 157367	157367
-10 box at pos. 157351 TGTCATAAT Score 67
-35 box at pos. 157334 GTGCCA Score 28			-35 box at pos. 157334
Promoter Pos: 183500 LDF- 3.02	Promoter Pos: 183500	183500
-10 box at pos. 183484 TTTTGTCAT Score 30
-35 box at pos. 183465 TTGGTA Score 30			-35 box at pos. 183465
Promoter Pos: 26399 LDF- 2.99	Promoter Pos: 26399	26399
-10 box at pos. 26384 GGGCATCAT Score 47
-35 box at pos. 26359 TTGCTT Score 48			-35 box at pos. 26359
Promoter Pos: 158987 LDF- 2.99	Promoter Pos: 158987	158987
-10 box at pos. 158972 TGATAAGCT Score 49
-35 box at pos. 158955 TTCGAA Score 12			-35 box at pos. 158955
Promoter Pos: 68456 LDF- 2.96	Promoter Pos: 68456	68456
-10 box at pos. 68441 GGCCAAAAT Score 52
-35 box at pos. 68421 CTGACA Score 31			-35 box at pos. 68421
Promoter Pos: 73353 LDF- 2.92	Promoter Pos: 73353	73353
-10 box at pos. 73338 GTGTAGGCT Score 41
-35 box at pos. 73318 TTGGAT Score 27			-35 box at pos. 73318
Promoter Pos: 22384 LDF- 2.90	Promoter Pos: 22384	22384
-10 box at pos. 22369 CTGTTTACT Score 35
-35 box at pos. 22352 TTCCTG Score 27			-35 box at pos. 22352
Promoter Pos: 25974 LDF- 2.89	Promoter Pos: 25974	25974
-10 box at pos. 25959 AGTCATATT Score 42
-35 box at pos. 25938 TTCACG Score 40			-35 box at pos. 25938
Promoter Pos: 23813 LDF- 2.87	Promoter Pos: 23813	23813
-10 box at pos. 23798 GGTGATACT Score 44
-35 box at pos. 23778 TTTCCT Score 37			-35 box at pos. 23778
Promoter Pos: 53033 LDF- 2.85	Promoter Pos: 53033	53033
-10 box at pos. 53018 CCGTAAAAT Score 69
-35 box at pos. 52996 TGGACA Score 29			-35 box at pos. 52996
Promoter Pos: 157732 LDF- 2.84	Promoter Pos: 157732	157732
-10 box at pos. 157717 ACTTGAAAT Score 29
-35 box at pos. 157697 TTCAAA Score 40			-35 box at pos. 157697
Promoter Pos: 5238 LDF- 2.84	Promoter Pos: 5238	5238
-10 box at pos. 5223 GGTTACCAT Score 56
-35 box at pos. 5205 TTCAGA Score 23			-35 box at pos. 5205
Promoter Pos: 161861 LDF- 2.84	Promoter Pos: 161861	161861
-10 box at pos. 161846 CTACATACT Score 35
-35 box at pos. 161827 TTATTG Score 16			-35 box at pos. 161827
Promoter Pos: 137809 LDF- 2.79	Promoter Pos: 137809	137809
-10 box at pos. 137794 GGTTATCAT Score 72
-35 box at pos. 137772 TGGCCG Score 18			-35 box at pos. 137772
Promoter Pos: 24582 LDF- 2.79	Promoter Pos: 24582	24582
-10 box at pos. 24567 TGATAACCT Score 47
-35 box at pos. 24547 CTGCCG Score 20			-35 box at pos. 24547
Promoter Pos: 25600 LDF- 2.78	Promoter Pos: 25600	25600
-10 box at pos. 25585 AGATAATAT Score 56
-35 box at pos. 25568 TTTTCA Score 34			-35 box at pos. 25568
Promoter Pos: 28876 LDF- 2.78	Promoter Pos: 28876	28876
-10 box at pos. 28861 CGCTACGAT Score 52
-35 box at pos. 28836 TTGAAA Score 60			-35 box at pos. 28836
Promoter Pos: 163265 LDF- 2.77	Promoter Pos: 163265	163265
-10 box at pos. 163250 CGATATGTT Score 42
-35 box at pos. 163231 TTGCCA Score 61			-35 box at pos. 163231
Promoter Pos: 92338 LDF- 2.75	Promoter Pos: 92338	92338
-10 box at pos. 92323 CACGAAAAT Score 27
-35 box at pos. 92303 TTGACC Score 44			-35 box at pos. 92303
Promoter Pos: 195053 LDF- 2.72	Promoter Pos: 195053	195053
-10 box at pos. 195038 GGTTCTTTT Score 18
-35 box at pos. 195020 ATGATG Score 22			-35 box at pos. 195020
Promoter Pos: 117716 LDF- 2.71	Promoter Pos: 117716	117716
-10 box at pos. 117701 TATTACGGT Score 23
-35 box at pos. 117681 TTGCCA Score 61			-35 box at pos. 117681
Promoter Pos: 56632 LDF- 2.71	Promoter Pos: 56632	56632
-10 box at pos. 56617 GTCCATACT Score 42
-35 box at pos. 56598 TTAAAA Score 37			-35 box at pos. 56598
Promoter Pos: 3372 LDF- 2.71	Promoter Pos: 3372	3372
-10 box at pos. 3357 CGATATCCT Score 50
-35 box at pos. 3335 TTGAGA Score 43			-35 box at pos. 3335
Promoter Pos: 144046 LDF- 2.71	Promoter Pos: 144046	144046
-10 box at pos. 144031 CAGTAGTAT Score 45
-35 box at pos. 144011 TTTCGA Score 19			-35 box at pos. 144011
Promoter Pos: 199227 LDF- 2.69	Promoter Pos: 199227	199227
-10 box at pos. 199211 TTTCATAAT Score 60
-35 box at pos. 199195 TTACCG Score 32			-35 box at pos. 199195
Promoter Pos: 13039 LDF- 2.69	Promoter Pos: 13039	13039
-10 box at pos. 13024 TTGAATACT Score 41
-35 box at pos. 13005 GTGACT Score 28			-35 box at pos. 13005
Promoter Pos: 2652 LDF- 2.69	Promoter Pos: 2652	2652
-10 box at pos. 2637 CGAGATAAT Score 42
-35 box at pos. 2618 TTCCCA Score 41			-35 box at pos. 2618
Promoter Pos: 124353 LDF- 2.68	Promoter Pos: 124353	124353
-10 box at pos. 124338 AGATAAGCT Score 44
-35 box at pos. 124313 ATGGCG Score 2			-35 box at pos. 124313
Promoter Pos: 104891 LDF- 2.66	Promoter Pos: 104891	104891
-10 box at pos. 104876 CGCCATGAT Score 42
-35 box at pos. 104857 TTGACG Score 60			-35 box at pos. 104857
Promoter Pos: 104467 LDF- 2.64	Promoter Pos: 104467	104467
-10 box at pos. 104452 TGCTAAGCT Score 55
-35 box at pos. 104432 TGGCTT Score 11			-35 box at pos. 104432
Promoter Pos: 86689 LDF- 2.63	Promoter Pos: 86689	86689
-10 box at pos. 86674 TGCCAAAAT Score 55
-35 box at pos. 86650 ATGCAG Score 19			-35 box at pos. 86650
Promoter Pos: 75180 LDF- 2.62	Promoter Pos: 75180	75180
-10 box at pos. 75165 TGGCATGAT Score 52
-35 box at pos. 75146 TTGATG Score 52			-35 box at pos. 75146
Promoter Pos: 198725 LDF- 2.61	Promoter Pos: 198725	198725
-10 box at pos. 198710 CCGTACAAT Score 60
-35 box at pos. 198690 TAGCAC Score -4			-35 box at pos. 198690
Promoter Pos: 16204 LDF- 2.61	Promoter Pos: 16204	16204
-10 box at pos. 16189 GGCTGAACT Score 30
-35 box at pos. 16167 TTGAAG Score 54			-35 box at pos. 16167
Promoter Pos: 16724 LDF- 2.59	Promoter Pos: 16724	16724
-10 box at pos. 16709 CGGTATGGT Score 50
-35 box at pos. 16688 TTGATA Score 58			-35 box at pos. 16688
Promoter Pos: 141541 LDF- 2.56	Promoter Pos: 141541	141541
-10 box at pos. 141526 TCCTATACT Score 64
-35 box at pos. 141501 TTCAAG Score 34			-35 box at pos. 141501
Promoter Pos: 168323 LDF- 2.54	Promoter Pos: 168323	168323
-10 box at pos. 168308 ATTTATGGT Score 41
-35 box at pos. 168286 TTGTCA Score 53			-35 box at pos. 168286
Promoter Pos: 60848 LDF- 2.53	Promoter Pos: 60848	60848
-10 box at pos. 60833 TTGTATCAT Score 69
-35 box at pos. 60815 TTCCAC Score 13			-35 box at pos. 60815
Promoter Pos: 173296 LDF- 2.53	Promoter Pos: 173296	173296
-10 box at pos. 173281 TGAAAAAAT Score 39
-35 box at pos. 173261 TTTCAG Score 30			-35 box at pos. 173261
Promoter Pos: 96175 LDF- 2.52	Promoter Pos: 96175	96175
-10 box at pos. 96160 GTCTACAAT Score 62
-35 box at pos. 96139 TTCCAG Score 29			-35 box at pos. 96139
Promoter Pos: 113838 LDF- 2.52	Promoter Pos: 113838	113838
-10 box at pos. 113823 GGTTAAGAT Score 67
-35 box at pos. 113801 TTGCCT Score 56			-35 box at pos. 113801
Promoter Pos: 51163 LDF- 2.52	Promoter Pos: 51163	51163
-10 box at pos. 51148 TTTTACTTT Score 36
-35 box at pos. 51128 TTCATT Score 33			-35 box at pos. 51128
Promoter Pos: 160847 LDF- 2.51	Promoter Pos: 160847	160847
-10 box at pos. 160832 GGGTAAAAT Score 84
-35 box at pos. 160814 TTGGCG Score 32			-35 box at pos. 160814
Promoter Pos: 177418 LDF- 2.51	Promoter Pos: 177418	177418
-10 box at pos. 177403 CCGTACTCT Score 36
-35 box at pos. 177385 TTGGCT Score 33			-35 box at pos. 177385
Promoter Pos: 10891 LDF- 2.50	Promoter Pos: 10891	10891
-10 box at pos. 10876 CAGTATCAT Score 58
-35 box at pos. 10857 CTGCCG Score 20			-35 box at pos. 10857
Promoter Pos: 88798 LDF- 2.49	Promoter Pos: 88798	88798
-10 box at pos. 88783 GATTAACCT Score 41
-35 box at pos. 88763 CTGCAT Score 15			-35 box at pos. 88763
Promoter Pos: 165313 LDF- 2.49	Promoter Pos: 165313	165313
-10 box at pos. 165298 CCCTAAAAT Score 63
-35 box at pos. 165273 GTGAAT Score 22			-35 box at pos. 165273
Promoter Pos: 109380 LDF- 2.48	Promoter Pos: 109380	109380
-10 box at pos. 109365 TCTTACTCT Score 39
-35 box at pos. 109346 TTGCCG Score 55			-35 box at pos. 109346
Promoter Pos: 96650 LDF- 2.48	Promoter Pos: 96650	96650
-10 box at pos. 96635 CAGTATTCT Score 52
-35 box at pos. 96611 TTGTAT Score 42			-35 box at pos. 96611
Promoter Pos: 126659 LDF- 2.46	Promoter Pos: 126659	126659
-10 box at pos. 126644 AGATAACAT Score 52
-35 box at pos. 126626 TTGACA Score 66			-35 box at pos. 126626
Promoter Pos: 4158 LDF- 2.45	Promoter Pos: 4158	4158
-10 box at pos. 4143 CGGTAAAAT Score 83
-35 box at pos. 4124 AGGCCA Score -6			-35 box at pos. 4124
Promoter Pos: 166127 LDF- 2.44	Promoter Pos: 166127	166127
-10 box at pos. 166112 AGCTATAAC Score 45
-35 box at pos. 166092 TTGGCA Score 38			-35 box at pos. 166092
Promoter Pos: 31601 LDF- 2.42	Promoter Pos: 31601	31601
-10 box at pos. 31586 GACTATCAT Score 53
-35 box at pos. 31561 TTTCCG Score 36			-35 box at pos. 31561
Promoter Pos: 58775 LDF- 2.41	Promoter Pos: 58775	58775
-10 box at pos. 58760 GGATATGCT Score 53
-35 box at pos. 58741 ATCATA Score 8			-35 box at pos. 58741
Promoter Pos: 134920 LDF- 2.41	Promoter Pos: 134920	134920
-10 box at pos. 134905 TGTTGTTCT Score 31
-35 box at pos. 134886 TTGTAT Score 42			-35 box at pos. 134886
Promoter Pos: 153931 LDF- 2.40	Promoter Pos: 153931	153931
-10 box at pos. 153916 TTGTATTAT Score 73
-35 box at pos. 153897 GTACAG Score -7			-35 box at pos. 153897
Promoter Pos: 149001 LDF- 2.40	Promoter Pos: 149001	149001
-10 box at pos. 148986 GTGTACACA Score 20
-35 box at pos. 148966 TTGCCC Score 39			-35 box at pos. 148966
Promoter Pos: 20623 LDF- 2.39	Promoter Pos: 20623	20623
-10 box at pos. 20608 ATCTATCCT Score 48
-35 box at pos. 20588 TGGATG Score 15			-35 box at pos. 20588
Promoter Pos: 12573 LDF- 2.38	Promoter Pos: 12573	12573
-10 box at pos. 12558 CCGTATGAT Score 60
-35 box at pos. 12540 CTGCCT Score 21			-35 box at pos. 12540
Promoter Pos: 148062 LDF- 2.38	Promoter Pos: 148062	148062
-10 box at pos. 148047 TGTCATGCT Score 41
-35 box at pos. 148028 TTATGA Score 7			-35 box at pos. 148028
Promoter Pos: 64165 LDF- 2.36	Promoter Pos: 64165	64165
-10 box at pos. 64150 GGACAGACT Score 26
-35 box at pos. 64128 TTGACA Score 66			-35 box at pos. 64128
Promoter Pos: 193034 LDF- 2.36	Promoter Pos: 193034	193034
-10 box at pos. 193019 CGTCATAAT Score 63
-35 box at pos. 192999 GTGCGG Score -1			-35 box at pos. 192999
Promoter Pos: 142670 LDF- 2.33	Promoter Pos: 142670	142670
-10 box at pos. 142655 GGGTAAAAT Score 84
-35 box at pos. 142631 TTCCGT Score 13			-35 box at pos. 142631
Promoter Pos: 15782 LDF- 2.32	Promoter Pos: 15782	15782
-10 box at pos. 15767 CGCTTTAAT Score 46
-35 box at pos. 15747 TTATCA Score 30			-35 box at pos. 15747
Promoter Pos: 155387 LDF- 2.31	Promoter Pos: 155387	155387
-10 box at pos. 155372 CGGGAAAAT Score 47
-35 box at pos. 155352 TTCCAT Score 30			-35 box at pos. 155352
Promoter Pos: 17790 LDF- 2.30	Promoter Pos: 17790	17790
-10 box at pos. 17775 GTATATGAT Score 56
-35 box at pos. 17758 TTGCAA Score 55			-35 box at pos. 17758
Promoter Pos: 133094 LDF- 2.29	Promoter Pos: 133094	133094
-10 box at pos. 133079 CTTTGTAAT Score 44
-35 box at pos. 133059 TTCCTT Score 28			-35 box at pos. 133059
Promoter Pos: 164794 LDF- 2.28	Promoter Pos: 164794	164794
-10 box at pos. 164779 AGGGATAAT Score 53
-35 box at pos. 164759 CTGTCA Score 18			-35 box at pos. 164759
Promoter Pos: 192264 LDF- 2.26	Promoter Pos: 192264	192264
-10 box at pos. 192249 GTTCACAAT Score 41
-35 box at pos. 192226 TTCACA Score 46			-35 box at pos. 192226
Promoter Pos: 14487 LDF- 2.25	Promoter Pos: 14487	14487
-10 box at pos. 14472 GCTTATTCT Score 52
-35 box at pos. 14453 TTGTGG Score 24			-35 box at pos. 14453
Promoter Pos: 9814 LDF- 2.24	Promoter Pos: 9814	9814
-10 box at pos. 9799 CTGTATTAT Score 69
-35 box at pos. 9781 TTTCTG Score 28			-35 box at pos. 9781
Promoter Pos: 167127 LDF- 2.24	Promoter Pos: 167127	167127
-10 box at pos. 167112 GGATATGAT Score 63
-35 box at pos. 167089 GTGAAT Score 22			-35 box at pos. 167089
Promoter Pos: 69087 LDF- 2.23	Promoter Pos: 69087	69087
-10 box at pos. 69072 GGCTTTAAT Score 47
-35 box at pos. 69052 GTGAAC Score 5			-35 box at pos. 69052
Promoter Pos: 173607 LDF- 2.22	Promoter Pos: 173607	173607
-10 box at pos. 173592 TTTTTCCAT Score 14
-35 box at pos. 173572 ATGCCG Score 25			-35 box at pos. 173572
Promoter Pos: 178059 LDF- 2.22	Promoter Pos: 178059	178059
-10 box at pos. 178044 GGGCAGGAT Score 32
-35 box at pos. 178021 TTGAAA Score 60			-35 box at pos. 178021
Promoter Pos: 42896 LDF- 2.22	Promoter Pos: 42896	42896
-10 box at pos. 42881 TCCTATCTT Score 36
-35 box at pos. 42862 TTGCCG Score 55			-35 box at pos. 42862
Promoter Pos: 33671 LDF- 2.21	Promoter Pos: 33671	33671
-10 box at pos. 33656 TGTTAACAC Score 30
-35 box at pos. 33634 TTGTCA Score 53			-35 box at pos. 33634
Promoter Pos: 116647 LDF- 2.19	Promoter Pos: 116647	116647
-10 box at pos. 116632 GGTAATAAT Score 54
-35 box at pos. 116611 TGGCTA Score 16			-35 box at pos. 116611
Promoter Pos: 29951 LDF- 2.18	Promoter Pos: 29951	29951
-10 box at pos. 29936 CGCCACAAT Score 42
-35 box at pos. 29916 ATGCCG Score 25			-35 box at pos. 29916
Promoter Pos: 110903 LDF- 2.17	Promoter Pos: 110903	110903
-10 box at pos. 110888 GACTATATT Score 51
-35 box at pos. 110870 TTTATG Score 33			-35 box at pos. 110870
Promoter Pos: 21938 LDF- 2.16	Promoter Pos: 21938	21938
-10 box at pos. 21923 GTTTTTTAT Score 31
-35 box at pos. 21903 CTCCCT Score 1			-35 box at pos. 21903
Promoter Pos: 101427 LDF- 2.14	Promoter Pos: 101427	101427
-10 box at pos. 101412 ACCTATTTT Score 35
-35 box at pos. 101393 TTGTCA Score 53			-35 box at pos. 101393
Promoter Pos: 3789 LDF- 2.14	Promoter Pos: 3789	3789
-10 box at pos. 3774 TGTTAAACT Score 76
-35 box at pos. 3757 CTGACC Score 9			-35 box at pos. 3757
Promoter Pos: 128662 LDF- 2.14	Promoter Pos: 128662	128662
-10 box at pos. 128647 GAATACAAT Score 49
-35 box at pos. 128627 TTCATG Score 32			-35 box at pos. 128627
Promoter Pos: 91898 LDF- 2.14	Promoter Pos: 91898	91898
-10 box at pos. 91883 AGGAATATT Score 33
-35 box at pos. 91862 TTTCCT Score 37			-35 box at pos. 91862
Promoter Pos: 100330 LDF- 2.12	Promoter Pos: 100330	100330
-10 box at pos. 100315 CCGTATTTT Score 42
-35 box at pos. 100291 TTCCGG Score 12			-35 box at pos. 100291
Promoter Pos: 56042 LDF- 2.12	Promoter Pos: 56042	56042
-10 box at pos. 56027 TGGGACGAT Score 26
-35 box at pos. 56007 TTGACG Score 60			-35 box at pos. 56007
Promoter Pos: 134416 LDF- 2.10	Promoter Pos: 134416	134416
-10 box at pos. 134401 GGATGAACT Score 24
-35 box at pos. 134380 TTCACG Score 40			-35 box at pos. 134380
Promoter Pos: 91569 LDF- 2.09	Promoter Pos: 91569	91569
-10 box at pos. 91554 CGGTAACGT Score 41
-35 box at pos. 91534 TTTCTT Score 29			-35 box at pos. 91534
Promoter Pos: 6577 LDF- 2.09	Promoter Pos: 6577	6577
-10 box at pos. 6562 CTGGAAAAT Score 40
-35 box at pos. 6542 TCGAAT Score 18			-35 box at pos. 6542
Promoter Pos: 88001 LDF- 2.08	Promoter Pos: 88001	88001
-10 box at pos. 87986 CGATACGCT Score 36
-35 box at pos. 87967 TTGCCA Score 61			-35 box at pos. 87967
Promoter Pos: 122886 LDF- 2.06	Promoter Pos: 122886	122886
-10 box at pos. 122871 CGGTACAAT Score 74
-35 box at pos. 122853 TGGCTG Score 10			-35 box at pos. 122853
Promoter Pos: 179034 LDF- 2.06	Promoter Pos: 179034	179034
-10 box at pos. 179019 CCGCATACT Score 40
-35 box at pos. 179000 TTGACC Score 44			-35 box at pos. 179000
Promoter Pos: 99885 LDF- 2.05	Promoter Pos: 99885	99885
-10 box at pos. 99870 GTTTATACG Score 35
-35 box at pos. 99845 TTACCG Score 32			-35 box at pos. 99845
Promoter Pos: 80086 LDF- 2.05	Promoter Pos: 80086	80086
-10 box at pos. 80071 TGGTAATCT Score 63
-35 box at pos. 80046 TGGAGA Score 6			-35 box at pos. 80046
Promoter Pos: 161301 LDF- 2.05	Promoter Pos: 161301	161301
-10 box at pos. 161286 GGGCAAAAT Score 58
-35 box at pos. 161263 TTCAAT Score 35			-35 box at pos. 161263
Promoter Pos: 4623 LDF- 2.01	Promoter Pos: 4623	4623
-10 box at pos. 4608 CCGTAATCT Score 45
-35 box at pos. 4589 TGGAAA Score 23			-35 box at pos. 4589
Promoter Pos: 109035 LDF- 1.99	Promoter Pos: 109035	109035
-10 box at pos. 109020 GGGCAGAAT Score 48
-35 box at pos. 108995 TTGAAG Score 54			-35 box at pos. 108995
Promoter Pos: 12207 LDF- 1.98	Promoter Pos: 12207	12207
-10 box at pos. 12192 AATTATCTT Score 36
-35 box at pos. 12172 GTGCCA Score 28			-35 box at pos. 12172
Promoter Pos: 49484 LDF- 1.98	Promoter Pos: 49484	49484
-10 box at pos. 49469 TGCCAAAAT Score 55
-35 box at pos. 49449 ATGGAG Score -4			-35 box at pos. 49449
Promoter Pos: 74304 LDF- 1.98	Promoter Pos: 74304	74304
-10 box at pos. 74289 GGATAAAAG Score 34
-35 box at pos. 74269 TGGAAG Score 17			-35 box at pos. 74269
Promoter Pos: 30475 LDF- 1.97	Promoter Pos: 30475	30475
-10 box at pos. 30460 GGAAATGAT Score 27
-35 box at pos. 30436 TTGCAA Score 55			-35 box at pos. 30436
Promoter Pos: 112501 LDF- 1.96	Promoter Pos: 112501	112501
-10 box at pos. 112486 GCGGATGAT Score 25
-35 box at pos. 112466 TTTACA Score 47			-35 box at pos. 112466
Promoter Pos: 52680 LDF- 1.95	Promoter Pos: 52680	52680
-10 box at pos. 52665 CGCTATGTT Score 48
-35 box at pos. 52642 TTGCCG Score 55			-35 box at pos. 52642
Promoter Pos: 36986 LDF- 1.94	Promoter Pos: 36986	36986
-10 box at pos. 36971 ACCTATATT Score 49
-35 box at pos. 36951 TGGAAA Score 23			-35 box at pos. 36951
Promoter Pos: 119553 LDF- 1.94	Promoter Pos: 119553	119553
-10 box at pos. 119538 CGCTAAAAC Score 39
-35 box at pos. 119513 TTCCCG Score 35			-35 box at pos. 119513
Promoter Pos: 147100 LDF- 1.94	Promoter Pos: 147100	147100
-10 box at pos. 147085 CCGTAAAAT Score 69
-35 box at pos. 147062 TGTCCA Score 5			-35 box at pos. 147062
Promoter Pos: 61781 LDF- 1.92	Promoter Pos: 61781	61781
-10 box at pos. 61766 TTTTTTTCT Score 24
-35 box at pos. 61746 CTGATG Score 17			-35 box at pos. 61746
Promoter Pos: 146670 LDF- 1.91	Promoter Pos: 146670	146670
-10 box at pos. 146655 TTCCACAAT Score 39
-35 box at pos. 146635 ATGCCG Score 25			-35 box at pos. 146635
Promoter Pos: 164321 LDF- 1.90	Promoter Pos: 164321	164321
-10 box at pos. 164306 GGGCACCAT Score 31
-35 box at pos. 164287 TGGCCG Score 18			-35 box at pos. 164287
Promoter Pos: 46645 LDF- 1.90	Promoter Pos: 46645	46645
-10 box at pos. 46630 TCCTATGCT Score 48
-35 box at pos. 46605 GTGACA Score 33			-35 box at pos. 46605
Promoter Pos: 26855 LDF- 1.89	Promoter Pos: 26855	26855
-10 box at pos. 26840 AGGCATATT Score 43
-35 box at pos. 26823 TTGTCG Score 47			-35 box at pos. 26823
Promoter Pos: 40642 LDF- 1.89	Promoter Pos: 40642	40642
-10 box at pos. 40627 CCATATGAT Score 48
-35 box at pos. 40607 GTGCCG Score 22			-35 box at pos. 40607
Promoter Pos: 136135 LDF- 1.87	Promoter Pos: 136135	136135
-10 box at pos. 136120 GTTCAAAAT Score 50
-35 box at pos. 136103 TTGCCG Score 55			-35 box at pos. 136103
Promoter Pos: 196860 LDF- 1.86	Promoter Pos: 196860	196860
-10 box at pos. 196845 GGATAACAT Score 54
-35 box at pos. 196820 TTGACG Score 60			-35 box at pos. 196820
Promoter Pos: 185555 LDF- 1.85	Promoter Pos: 185555	185555
-10 box at pos. 185540 ACGTATACA Score 27
-35 box at pos. 185521 ATGACA Score 36			-35 box at pos. 185521
Promoter Pos: 120682 LDF- 1.84	Promoter Pos: 120682	120682
-10 box at pos. 120667 TTTTATACA Score 38
-35 box at pos. 120642 TGCCCG Score -2			-35 box at pos. 120642
Promoter Pos: 145244 LDF- 1.83	Promoter Pos: 145244	145244
-10 box at pos. 145229 TTTTGCCAT Score 14
-35 box at pos. 145204 TTGCTT Score 48			-35 box at pos. 145204
Promoter Pos: 45329 LDF- 1.83	Promoter Pos: 45329	45329
-10 box at pos. 45314 CGAGACAAT Score 26
-35 box at pos. 45294 GTGAAA Score 27			-35 box at pos. 45294
Promoter Pos: 130327 LDF- 1.81	Promoter Pos: 130327	130327
-10 box at pos. 130312 CGGTATGGT Score 50
-35 box at pos. 130291 GTGTCA Score 20			-35 box at pos. 130291
Promoter Pos: 190532 LDF- 1.80	Promoter Pos: 190532	190532
-10 box at pos. 190517 AGTCATCAT Score 44
-35 box at pos. 190497 TTCATG Score 32			-35 box at pos. 190497
Promoter Pos: 87021 LDF- 1.78	Promoter Pos: 87021	87021
-10 box at pos. 87006 CTGGAAAAT Score 40
-35 box at pos. 86986 TTGACG Score 60			-35 box at pos. 86986
Promoter Pos: 165722 LDF- 1.76	Promoter Pos: 165722	165722
-10 box at pos. 165707 GCGGATAAT Score 41
-35 box at pos. 165687 TTGTGG Score 24			-35 box at pos. 165687
Promoter Pos: 90399 LDF- 1.76	Promoter Pos: 90399	90399
-10 box at pos. 90384 CGGAAAAAT Score 47
-35 box at pos. 90366 TTGAAA Score 60			-35 box at pos. 90366
Promoter Pos: 111997 LDF- 1.76	Promoter Pos: 111997	111997
-10 box at pos. 111982 GTGTATTTT Score 50
-35 box at pos. 111965 CTGCCG Score 20			-35 box at pos. 111965
Promoter Pos: 139066 LDF- 1.75	Promoter Pos: 139066	139066
-10 box at pos. 139051 AGGAAACAT Score 28
-35 box at pos. 139031 ATGCCG Score 25			-35 box at pos. 139031
Promoter Pos: 76905 LDF- 1.74	Promoter Pos: 76905	76905
-10 box at pos. 76890 CGGAAGTAT Score 23
-35 box at pos. 76869 TTCACG Score 40			-35 box at pos. 76869
Promoter Pos: 23360 LDF- 1.73	Promoter Pos: 23360	23360
-10 box at pos. 23345 TGTTTTAAT Score 55
-35 box at pos. 23327 CTGTCT Score 13			-35 box at pos. 23327
Promoter Pos: 52124 LDF- 1.73	Promoter Pos: 52124	52124
-10 box at pos. 52109 GTTCATCAT Score 39
-35 box at pos. 52089 GTGAAA Score 27			-35 box at pos. 52089
Promoter Pos: 100649 LDF- 1.73	Promoter Pos: 100649	100649
-10 box at pos. 100634 AGTCATAGT Score 38
-35 box at pos. 100614 TTCACG Score 40			-35 box at pos. 100614
Promoter Pos: 151588 LDF- 1.72	Promoter Pos: 151588	151588
-10 box at pos. 151573 GCGCACTAT Score 21
-35 box at pos. 151553 TTGATG Score 52			-35 box at pos. 151553
Promoter Pos: 180540 LDF- 1.71	Promoter Pos: 180540	180540
-10 box at pos. 180525 GAATAAGAT Score 42
-35 box at pos. 180501 TTGTCA Score 53			-35 box at pos. 180501
Promoter Pos: 50663 LDF- 1.71	Promoter Pos: 50663	50663
-10 box at pos. 50648 CGTTGTAAT Score 51
-35 box at pos. 50630 ATGCCC Score 9			-35 box at pos. 50630
Promoter Pos: 180189 LDF- 1.71	Promoter Pos: 180189	180189
-10 box at pos. 180174 ATTTATCCT Score 53
-35 box at pos. 180149 TTGGAA Score 32			-35 box at pos. 180149
Promoter Pos: 71838 LDF- 1.70	Promoter Pos: 71838	71838
-10 box at pos. 71823 AACGAGAAT Score 16
-35 box at pos. 71804 TTGAAT Score 55			-35 box at pos. 71804
Promoter Pos: 109776 LDF- 1.70	Promoter Pos: 109776	109776
-10 box at pos. 109761 AGCCATTAT Score 43
-35 box at pos. 109736 TTGAAT Score 55			-35 box at pos. 109736
Promoter Pos: 150860 LDF- 1.70	Promoter Pos: 150860	150860
-10 box at pos. 150845 CAGTAGTTT Score 25
-35 box at pos. 150822 TTGTCA Score 53			-35 box at pos. 150822
Promoter Pos: 108522 LDF- 1.70	Promoter Pos: 108522	108522
-10 box at pos. 108507 GGACAACAT Score 28
-35 box at pos. 108487 TTGACG Score 60			-35 box at pos. 108487
Promoter Pos: 83974 LDF- 1.69	Promoter Pos: 83974	83974
-10 box at pos. 83959 CCGTAAAAT Score 69
-35 box at pos. 83937 CTGCTG Score 12			-35 box at pos. 83937
Promoter Pos: 70859 LDF- 1.68	Promoter Pos: 70859	70859
-10 box at pos. 70844 CCGGAGAAT Score 23
-35 box at pos. 70827 TTACCT Score 33			-35 box at pos. 70827
Promoter Pos: 31197 LDF- 1.68	Promoter Pos: 31197	31197
-10 box at pos. 31182 CGGTGTTTT Score 18
-35 box at pos. 31162 TTGCCT Score 56			-35 box at pos. 31162
Promoter Pos: 1001 LDF- 1.68	Promoter Pos: 1001	1001
-10 box at pos. 986 GGAAATACT Score 33
-35 box at pos. 961 TTGTCA Score 53			-35 box at pos. 961
Promoter Pos: 121323 LDF- 1.68	Promoter Pos: 121323	121323
-10 box at pos. 121308 CGGCAAACT Score 47
-35 box at pos. 121287 CTGCAG Score 14			-35 box at pos. 121287
Promoter Pos: 89757 LDF- 1.68	Promoter Pos: 89757	89757
-10 box at pos. 89742 ATGTAAAAA Score 37
-35 box at pos. 89721 TTGCCG Score 55			-35 box at pos. 89721
Promoter Pos: 55029 LDF- 1.65	Promoter Pos: 55029	55029
-10 box at pos. 55014 CGGTGAAAT Score 45
-35 box at pos. 54994 TTCCGT Score 13			-35 box at pos. 54994
Promoter Pos: 199613 LDF- 1.63	Promoter Pos: 199613	199613
-10 box at pos. 199598 ACTTACACT Score 48
-35 box at pos. 199577 GTGCAG Score 16			-35 box at pos. 199577
Promoter Pos: 47322 LDF- 1.63	Promoter Pos: 47322	47322
-10 box at pos. 47307 GCGTATCAT Score 59
-35 box at pos. 47285 TGTCCA Score 5			-35 box at pos. 47285
Promoter Pos: 191208 LDF- 1.62	Promoter Pos: 191208	191208
-10 box at pos. 191193 CCCTATGCT Score 44
-35 box at pos. 191173 TGGTCG Score 10			-35 box at pos. 191173
Promoter Pos: 179678 LDF- 1.62	Promoter Pos: 179678	179678
-10 box at pos. 179663 TGTTTTTCT Score 31
-35 box at pos. 179643 TTGCCG Score 55			-35 box at pos. 179643
Promoter Pos: 1938 LDF- 1.62	Promoter Pos: 1938	1938
-10 box at pos. 1923 CGGTACGCT Score 48
-35 box at pos. 1903 CTGCAT Score 15			-35 box at pos. 1903
Promoter Pos: 101777 LDF- 1.62	Promoter Pos: 101777	101777
-10 box at pos. 101762 CGGCAGAAT Score 47
-35 box at pos. 101745 TTGCGT Score 33			-35 box at pos. 101745
Promoter Pos: 18347 LDF- 1.61	Promoter Pos: 18347	18347
-10 box at pos. 18332 CGTAATACT Score 43
-35 box at pos. 18307 CTGCAA Score 20			-35 box at pos. 18307
Promoter Pos: 114726 LDF- 1.61	Promoter Pos: 114726	114726
-10 box at pos. 114711 ATTTACATT Score 45
-35 box at pos. 114691 TGGCAG Score 12			-35 box at pos. 114691
Promoter Pos: 154707 LDF- 1.59	Promoter Pos: 154707	154707
-10 box at pos. 154691 TTTTAGAAT Score 69
-35 box at pos. 154668 CTGCCC Score 4			-35 box at pos. 154668
Promoter Pos: 32548 LDF- 1.58	Promoter Pos: 32548	32548
-10 box at pos. 32533 CGGTATCTT Score 52
-35 box at pos. 32514 GTCACA Score 13			-35 box at pos. 32514
Promoter Pos: 48881 LDF- 1.57	Promoter Pos: 48881	48881
-10 box at pos. 48866 GGGCAAACT Score 48
-35 box at pos. 48843 TCGACC Score 7			-35 box at pos. 48843
Promoter Pos: 198135 LDF- 1.56	Promoter Pos: 198135	198135
-10 box at pos. 198120 GGATATGCT Score 53
-35 box at pos. 198095 TTGTCC Score 31			-35 box at pos. 198095
Promoter Pos: 190025 LDF- 1.56	Promoter Pos: 190025	190025
-10 box at pos. 190010 GGTTGAACT Score 35
-35 box at pos. 189990 ATGCCT Score 26			-35 box at pos. 189990
Promoter Pos: 27254 LDF- 1.56	Promoter Pos: 27254	27254
-10 box at pos. 27239 GACTAGTAT Score 40
-35 box at pos. 27219 ATGAAT Score 25			-35 box at pos. 27219
Promoter Pos: 98154 LDF- 1.55	Promoter Pos: 98154	98154
-10 box at pos. 98139 CGGAAAAAT Score 47
-35 box at pos. 98114 TACCCA Score 4			-35 box at pos. 98114
Promoter Pos: 156285 LDF- 1.55	Promoter Pos: 156285	156285
-10 box at pos. 156270 CAGTATCTT Score 38
-35 box at pos. 156252 TTGAAG Score 54			-35 box at pos. 156252
Promoter Pos: 122110 LDF- 1.54	Promoter Pos: 122110	122110
-10 box at pos. 122095 GTCCATAAT Score 52
-35 box at pos. 122071 TTTCTG Score 28			-35 box at pos. 122071
Promoter Pos: 111220 LDF- 1.54	Promoter Pos: 111220	111220
-10 box at pos. 111205 CGGTATAAA Score 52
-35 box at pos. 111183 TTGATT Score 53			-35 box at pos. 111183
Promoter Pos: 8597 LDF- 1.53	Promoter Pos: 8597	8597
-10 box at pos. 8582 AGGTATTGT Score 51
-35 box at pos. 8558 CTGCCG Score 20			-35 box at pos. 8558
Promoter Pos: 38904 LDF- 1.53	Promoter Pos: 38904	38904
-10 box at pos. 38889 CGATATGAT Score 62
-35 box at pos. 38867 CTGTCA Score 18			-35 box at pos. 38867
Promoter Pos: 117170 LDF- 1.53	Promoter Pos: 117170	117170
-10 box at pos. 117155 CCGTATTCT Score 52
-35 box at pos. 117133 TTCCCA Score 41			-35 box at pos. 117133
Promoter Pos: 93066 LDF- 1.50	Promoter Pos: 93066	93066
-10 box at pos. 93051 GGTGAAAAT Score 47
-35 box at pos. 93029 TTCACA Score 46			-35 box at pos. 93029
Promoter Pos: 7475 LDF- 1.49	Promoter Pos: 7475	7475
-10 box at pos. 7460 CCGTAGTAT Score 45
-35 box at pos. 7439 GTGAAG Score 21			-35 box at pos. 7439
Promoter Pos: 168681 LDF- 1.49	Promoter Pos: 168681	168681
-10 box at pos. 168666 GTCCAGACT Score 25
-35 box at pos. 168646 TTGCCG Score 55			-35 box at pos. 168646
Promoter Pos: 114213 LDF- 1.48	Promoter Pos: 114213	114213
-10 box at pos. 114198 AGTTATCCT Score 60
-35 box at pos. 114176 CTGCTC Score -4			-35 box at pos. 114176
Promoter Pos: 175454 LDF- 1.48	Promoter Pos: 175454	175454
-10 box at pos. 175439 TCGTAGTCT Score 39
-35 box at pos. 175421 ATGAAA Score 30			-35 box at pos. 175421
Promoter Pos: 148699 LDF- 1.48	Promoter Pos: 148699	148699
-10 box at pos. 148683 CGGGATAAT Score 54
-35 box at pos. 148659 TGGCAA Score 18			-35 box at pos. 148659
Promoter Pos: 49950 LDF- 1.48	Promoter Pos: 49950	49950
-10 box at pos. 49935 GGGTATCCG Score 25
-35 box at pos. 49910 TTGATG Score 52			-35 box at pos. 49910
Promoter Pos: 169435 LDF- 1.47	Promoter Pos: 169435	169435
-10 box at pos. 169420 GGTGATGAT Score 38
-35 box at pos. 169400 TCGCCG Score 18			-35 box at pos. 169400
Promoter Pos: 32850 LDF- 1.47	Promoter Pos: 32850	32850
-10 box at pos. 32835 TGGTAAAAA Score 49
-35 box at pos. 32810 TTGATG Score 52			-35 box at pos. 32810
Promoter Pos: 76540 LDF- 1.47	Promoter Pos: 76540	76540
-10 box at pos. 76525 CGCTAAAAA Score 39
-35 box at pos. 76506 TTTCCA Score 42			-35 box at pos. 76506
Promoter Pos: 192593 LDF- 1.44	Promoter Pos: 192593	192593
-10 box at pos. 192578 TTTCATCAT Score 42
-35 box at pos. 192556 GTGACG Score 27			-35 box at pos. 192556
Promoter Pos: 2241 LDF- 1.44	Promoter Pos: 2241	2241
-10 box at pos. 2226 AGGCATTCT Score 39
-35 box at pos. 2204 TTCATG Score 32			-35 box at pos. 2204
Promoter Pos: 182779 LDF- 1.43	Promoter Pos: 182779	182779
-10 box at pos. 182764 CGGTACACT Score 64
-35 box at pos. 182745 GTGCTG Score 14			-35 box at pos. 182745
Promoter Pos: 95785 LDF- 1.43	Promoter Pos: 95785	95785
-10 box at pos. 95770 CTGTATTGT Score 45
-35 box at pos. 95749 TTCCTG Score 27			-35 box at pos. 95749
Promoter Pos: 152599 LDF- 1.43	Promoter Pos: 152599	152599
-10 box at pos. 152584 AGGTGTATT Score 31
-35 box at pos. 152565 TTGAAG Score 54			-35 box at pos. 152565
Promoter Pos: 60104 LDF- 1.42	Promoter Pos: 60104	60104
-10 box at pos. 60089 ATGTATGCT Score 56
-35 box at pos. 60068 CTGCCC Score 4			-35 box at pos. 60068
Promoter Pos: 39606 LDF- 1.42	Promoter Pos: 39606	39606
-10 box at pos. 39591 ACGGATACT Score 29
-35 box at pos. 39571 TTTACG Score 41			-35 box at pos. 39571
Promoter Pos: 166684 LDF- 1.42	Promoter Pos: 166684	166684
-10 box at pos. 166669 GATTATTTT Score 42
-35 box at pos. 166652 TTGACC Score 44			-35 box at pos. 166652
Promoter Pos: 171914 LDF- 1.40	Promoter Pos: 171914	171914
-10 box at pos. 171899 CGGTGTAAT Score 52
-35 box at pos. 171878 GTGCGG Score -1			-35 box at pos. 171878
Promoter Pos: 140525 LDF- 1.38	Promoter Pos: 140525	140525
-10 box at pos. 140510 ACGGATGAT Score 23
-35 box at pos. 140485 TTGCCG Score 55			-35 box at pos. 140485
Promoter Pos: 57821 LDF- 1.37	Promoter Pos: 57821	57821
-10 box at pos. 57806 GGCTTTTTT Score 13
-35 box at pos. 57786 TTGATC Score 36			-35 box at pos. 57786
Promoter Pos: 174679 LDF- 1.36	Promoter Pos: 174679	174679
-10 box at pos. 174664 GTCTATGAC Score 24
-35 box at pos. 174644 TTGCCG Score 55			-35 box at pos. 174644
Promoter Pos: 23006 LDF- 1.34	Promoter Pos: 23006	23006
-10 box at pos. 22991 GGCAAGAAT Score 32
-35 box at pos. 22971 TCGAAG Score 17			-35 box at pos. 22971
Promoter Pos: 191669 LDF- 1.34	Promoter Pos: 191669	191669
-10 box at pos. 191654 TGTCATAAA Score 29
-35 box at pos. 191636 GTGTCA Score 20			-35 box at pos. 191636
Promoter Pos: 85828 LDF- 1.33	Promoter Pos: 85828	85828
-10 box at pos. 85813 CGTCAGTCT Score 22
-35 box at pos. 85793 TTGCGG Score 32			-35 box at pos. 85793
Promoter Pos: 147495 LDF- 1.33	Promoter Pos: 147495	147495
-10 box at pos. 147480 ATTGATGAT Score 29
-35 box at pos. 147459 TTCACG Score 40			-35 box at pos. 147459
Promoter Pos: 54613 LDF- 1.33	Promoter Pos: 54613	54613
-10 box at pos. 54598 TGGGAAAAT Score 51
-35 box at pos. 54573 ATGCCG Score 25			-35 box at pos. 54573
Promoter Pos: 83528 LDF- 1.32	Promoter Pos: 83528	83528
-10 box at pos. 83513 TTTTAAAAA Score 41
-35 box at pos. 83490 CTGCAT Score 15			-35 box at pos. 83490
Promoter Pos: 29503 LDF- 1.32	Promoter Pos: 29503	29503
-10 box at pos. 29488 GGGTAAATT Score 64
-35 box at pos. 29468 GGGCAG Score -21			-35 box at pos. 29468
Promoter Pos: 102844 LDF- 1.31	Promoter Pos: 102844	102844
-10 box at pos. 102829 GGACATTCT Score 29
-35 box at pos. 102805 TTTCCA Score 42			-35 box at pos. 102805
Promoter Pos: 17280 LDF- 1.31	Promoter Pos: 17280	17280
-10 box at pos. 17265 TGGTACGCT Score 52
-35 box at pos. 17243 CTGATG Score 17			-35 box at pos. 17243
Promoter Pos: 129612 LDF- 1.30	Promoter Pos: 129612	129612
-10 box at pos. 129597 GGTTAAGGT Score 43
-35 box at pos. 129575 CTGCCA Score 26			-35 box at pos. 129575
Promoter Pos: 80956 LDF- 1.29	Promoter Pos: 80956	80956
-10 box at pos. 80941 TGATAAATT Score 55
-35 box at pos. 80922 TGGATG Score 15			-35 box at pos. 80922
Promoter Pos: 63298 LDF- 1.29	Promoter Pos: 63298	63298
-10 box at pos. 63283 CGGTGAGAT Score 29
-35 box at pos. 63264 TTGCAC Score 33			-35 box at pos. 63264
Promoter Pos: 159404 LDF- 1.28	Promoter Pos: 159404	159404
-10 box at pos. 159389 TGGTGTAAT Score 56
-35 box at pos. 159370 TCGATG Score 15			-35 box at pos. 159370
Promoter Pos: 79232 LDF- 1.28	Promoter Pos: 79232	79232
-10 box at pos. 79217 AGGTAAAAA Score 44
-35 box at pos. 79194 ATGCCA Score 31			-35 box at pos. 79194
Promoter Pos: 126036 LDF- 1.28	Promoter Pos: 126036	126036
-10 box at pos. 126021 CGGTAAGCT Score 57
-35 box at pos. 125996 TTGTGC Score 8			-35 box at pos. 125996
Promoter Pos: 125571 LDF- 1.27	Promoter Pos: 125571	125571
-10 box at pos. 125556 CGGTAGGCT Score 47
-35 box at pos. 125539 TTGCGC Score 16			-35 box at pos. 125539
Promoter Pos: 187347 LDF- 1.27	Promoter Pos: 187347	187347
-10 box at pos. 187332 TGCCATGAT Score 46
-35 box at pos. 187312 ATGAGG Score 7			-35 box at pos. 187312
Promoter Pos: 158061 LDF- 1.25	Promoter Pos: 158061	158061
-10 box at pos. 158046 ACCCATGCT Score 17
-35 box at pos. 158025 TTGCCG Score 55			-35 box at pos. 158025
Promoter Pos: 158546 LDF- 1.25	Promoter Pos: 158546	158546
-10 box at pos. 158531 CGGCATATT Score 44
-35 box at pos. 158511 TTCGCG Score 12			-35 box at pos. 158511
Promoter Pos: 44690 LDF- 1.24	Promoter Pos: 44690	44690
-10 box at pos. 44675 CTTCATGAT Score 40
-35 box at pos. 44652 TTGCGG Score 32			-35 box at pos. 44652
Promoter Pos: 116281 LDF- 1.24	Promoter Pos: 116281	116281
-10 box at pos. 116266 CTGTAGTCT Score 42
-35 box at pos. 116248 ATGAGT Score 8			-35 box at pos. 116248
Promoter Pos: 127151 LDF- 1.22	Promoter Pos: 127151	127151
-10 box at pos. 127136 CGGAAAAGT Score 23
-35 box at pos. 127116 TTGCCA Score 61			-35 box at pos. 127116
Promoter Pos: 162903 LDF- 1.21	Promoter Pos: 162903	162903
-10 box at pos. 162888 CGTAATTAT Score 39
-35 box at pos. 162864 TGGGAA Score -5			-35 box at pos. 162864
Promoter Pos: 86272 LDF- 1.18	Promoter Pos: 86272	86272
-10 box at pos. 86257 TTTTACACT Score 60
-35 box at pos. 86233 GCGCCG Score -15			-35 box at pos. 86233
Promoter Pos: 46980 LDF- 1.17	Promoter Pos: 46980	46980
-10 box at pos. 46965 GGCCATGAT Score 43
-35 box at pos. 46947 TTCTTC Score 3			-35 box at pos. 46947
Promoter Pos: 57061 LDF- 1.17	Promoter Pos: 57061	57061
-10 box at pos. 57046 AGCCATTCT Score 33
-35 box at pos. 57024 TTGCCG Score 55			-35 box at pos. 57024
Promoter Pos: 142367 LDF- 1.15	Promoter Pos: 142367	142367
-10 box at pos. 142352 CGCCAAGCT Score 25
-35 box at pos. 142331 TTTCAT Score 31			-35 box at pos. 142331
Promoter Pos: 106100 LDF- 1.15	Promoter Pos: 106100	106100
-10 box at pos. 106085 TCTGAAAAT Score 36
-35 box at pos. 106063 TGGACA Score 29			-35 box at pos. 106063
Promoter Pos: 27955 LDF- 1.15	Promoter Pos: 27955	27955
-10 box at pos. 27940 CGTTGTACT Score 41
-35 box at pos. 27919 TTCATA Score 38			-35 box at pos. 27919
Promoter Pos: 21195 LDF- 1.15	Promoter Pos: 21195	21195
-10 box at pos. 21180 CGCCAGAAT Score 41
-35 box at pos. 21155 TTTCCA Score 42			-35 box at pos. 21155
Promoter Pos: 181188 LDF- 1.14	Promoter Pos: 181188	181188
-10 box at pos. 181173 CGGGATTGT Score 16
-35 box at pos. 181148 TTGGCA Score 38			-35 box at pos. 181148
Promoter Pos: 159797 LDF- 1.13	Promoter Pos: 159797	159797
-10 box at pos. 159782 AGCTCAATT Score 18
-35 box at pos. 159763 TTGCTC Score 31			-35 box at pos. 159763
Promoter Pos: 127529 LDF- 1.13	Promoter Pos: 127529	127529
-10 box at pos. 127514 TCATATTCT Score 44
-35 box at pos. 127490 TTTCCT Score 37			-35 box at pos. 127490
Promoter Pos: 78132 LDF- 1.13	Promoter Pos: 78132	78132
-10 box at pos. 78117 CGGTAATGT Score 45
-35 box at pos. 78095 TTGACG Score 60			-35 box at pos. 78095
Promoter Pos: 145802 LDF- 1.13	Promoter Pos: 145802	145802
-10 box at pos. 145787 ACGTATATT Score 55
-35 box at pos. 145763 CTGATT Score 18			-35 box at pos. 145763
Promoter Pos: 131883 LDF- 1.12	Promoter Pos: 131883	131883
-10 box at pos. 131868 TGCTATCTT Score 50
-35 box at pos. 131847 CTGCCC Score 4			-35 box at pos. 131847
Promoter Pos: 32099 LDF- 1.12	Promoter Pos: 32099	32099
-10 box at pos. 32084 CGGTGTCAT Score 34
-35 box at pos. 32063 CTGCTG Score 12			-35 box at pos. 32063
Promoter Pos: 9352 LDF- 1.12	Promoter Pos: 9352	9352
-10 box at pos. 9337 TGTGATAGT Score 33
-35 box at pos. 9320 TTGACC Score 44			-35 box at pos. 9320
Promoter Pos: 134003 LDF- 1.11	Promoter Pos: 134003	134003
-10 box at pos. 133988 CCCCATTAT Score 30
-35 box at pos. 133968 GTGCAG Score 16			-35 box at pos. 133968
Promoter Pos: 35163 LDF- 1.11	Promoter Pos: 35163	35163
-10 box at pos. 35148 GGCCATCAT Score 41
-35 box at pos. 35129 TTCCCG Score 35			-35 box at pos. 35129
Promoter Pos: 123938 LDF- 1.11	Promoter Pos: 123938	123938
-10 box at pos. 123923 GGGCATAAT Score 65
-35 box at pos. 123905 GGGAAG Score -16			-35 box at pos. 123905
Promoter Pos: 43352 LDF- 1.10	Promoter Pos: 43352	43352
-10 box at pos. 43337 CGTCACTAT Score 33
-35 box at pos. 43317 TTGTAA Score 47			-35 box at pos. 43317
Promoter Pos: 188034 LDF- 1.10	Promoter Pos: 188034	188034
-10 box at pos. 188019 GGTCAGAAT Score 47
-35 box at pos. 187999 TTCCAC Score 13			-35 box at pos. 187999
Promoter Pos: 140907 LDF- 1.10	Promoter Pos: 140907	140907
-10 box at pos. 140892 CCCTATGCT Score 44
-35 box at pos. 140868 TTGCGG Score 32			-35 box at pos. 140868
Promoter Pos: 118890 LDF- 1.09	Promoter Pos: 118890	118890
-10 box at pos. 118875 GGTTATGAT Score 74
-35 box at pos. 118850 CCGCCA Score -11			-35 box at pos. 118850
Promoter Pos: 25231 LDF- 1.08	Promoter Pos: 25231	25231
-10 box at pos. 25215 ATGAATGAT Score 30
-35 box at pos. 25199 TTGATT Score 53			-35 box at pos. 25199
Promoter Pos: 103219 LDF- 1.08	Promoter Pos: 103219	103219
-10 box at pos. 103205 GGCCACAAT Score 43
-35 box at pos. 103179 TTGCCT Score 56			-35 box at pos. 103179
Promoter Pos: 135614 LDF- 1.05	Promoter Pos: 135614	135614
-10 box at pos. 135599 CTGTATATT Score 63
-35 box at pos. 135579 TGCACA Score 9			-35 box at pos. 135579
Promoter Pos: 186961 LDF- 1.03	Promoter Pos: 186961	186961
-10 box at pos. 186946 CCGTAAGAT Score 53
-35 box at pos. 186928 ATGAGT Score 8			-35 box at pos. 186928
Promoter Pos: 101051 LDF- 1.03	Promoter Pos: 101051	101051
-10 box at pos. 101036 CGGTAAAAG Score 45
-35 box at pos. 101017 TCGCGT Score -4			-35 box at pos. 101017
Promoter Pos: 14134 LDF- 1.01	Promoter Pos: 14134	14134
-10 box at pos. 14119 CGGTACGCT Score 48
-35 box at pos. 14100 ACGAAA Score -7			-35 box at pos. 14100
Promoter Pos: 193855 LDF- 1.00	Promoter Pos: 193855	193855
-10 box at pos. 193840 GGGCAGGAT Score 32
-35 box at pos. 193815 TGGCCA Score 24			-35 box at pos. 193815
Promoter Pos: 184925 LDF- 1.00	Promoter Pos: 184925	184925
-10 box at pos. 184910 TGACACAAT Score 40
-35 box at pos. 184887 TTGAAG Score 54			-35 box at pos. 184887
Promoter Pos: 44278 LDF- 1.00	Promoter Pos: 44278	44278
-10 box at pos. 44263 GGATATTGT Score 41
-35 box at pos. 44239 TTTCCA Score 42			-35 box at pos. 44239
Promoter Pos: 143706 LDF- 0.99	Promoter Pos: 143706	143706
-10 box at pos. 143691 CGGTGCAAT Score 36
-35 box at pos. 143671 ATCCAT Score 0			-35 box at pos. 143671
Promoter Pos: 67464 LDF- 0.99	Promoter Pos: 67464	67464
-10 box at pos. 67449 GTGGATCAT Score 30
-35 box at pos. 67430 TTGCGT Score 33			-35 box at pos. 67430
Promoter Pos: 45642 LDF- 0.97	Promoter Pos: 45642	45642
-10 box at pos. 45627 TGATAACAT Score 57
-35 box at pos. 45608 GTGTTG Score 6			-35 box at pos. 45608
Promoter Pos: 88337 LDF- 0.97	Promoter Pos: 88337	88337
-10 box at pos. 88322 CGGCATGCT Score 38
-35 box at pos. 88297 TTGATT Score 53			-35 box at pos. 88297
Promoter Pos: 160473 LDF- 0.97	Promoter Pos: 160473	160473
-10 box at pos. 160458 CGGTGTCCT Score 24
-35 box at pos. 160439 TTGATG Score 52			-35 box at pos. 160439
Promoter Pos: 194578 LDF- 0.96	Promoter Pos: 194578	194578
-10 box at pos. 194563 AGCCACACT Score 31
-35 box at pos. 194543 TTCACG Score 40			-35 box at pos. 194543
Promoter Pos: 163634 LDF- 0.94	Promoter Pos: 163634	163634
-10 box at pos. 163619 GGGCAGCAT Score 30
-35 box at pos. 163600 TTGCCC Score 39			-35 box at pos. 163600
Promoter Pos: 171603 LDF- 0.93	Promoter Pos: 171603	171603
-10 box at pos. 171588 GGGTAAACC Score 36
-35 box at pos. 171571 TTGCCG Score 55			-35 box at pos. 171571
Promoter Pos: 170078 LDF- 0.88	Promoter Pos: 170078	170078
-10 box at pos. 170063 GTGCAAAAT Score 51
-35 box at pos. 170045 TTTCGT Score 14			-35 box at pos. 170045
Promoter Pos: 33193 LDF- 0.87	Promoter Pos: 33193	33193
-10 box at pos. 33178 GCAGATAAT Score 29
-35 box at pos. 33158 TTCATG Score 32			-35 box at pos. 33158
Promoter Pos: 115669 LDF- 0.86	Promoter Pos: 115669	115669
-10 box at pos. 115654 TGATAAGCG Score 11
-35 box at pos. 115632 TTGAAT Score 55			-35 box at pos. 115632
Promoter Pos: 66849 LDF- 0.86	Promoter Pos: 66849	66849
-10 box at pos. 66834 CTGTACAAT Score 67
-35 box at pos. 66815 GTGCGG Score -1			-35 box at pos. 66815
Promoter Pos: 181884 LDF- 0.85	Promoter Pos: 181884	181884
-10 box at pos. 181869 GCCTAGTAT Score 40
-35 box at pos. 181844 CTGAAA Score 25			-35 box at pos. 181844
Promoter Pos: 89153 LDF- 0.84	Promoter Pos: 89153	89153
-10 box at pos. 89138 GGGCATAGT Score 41
-35 box at pos. 89116 TTGGAA Score 32			-35 box at pos. 89116
Promoter Pos: 35811 LDF- 0.83	Promoter Pos: 35811	35811
-10 box at pos. 35796 CCGCATAGT Score 26
-35 box at pos. 35777 TTGCCT Score 56			-35 box at pos. 35777
Promoter Pos: 7149 LDF- 0.83	Promoter Pos: 7149	7149
-10 box at pos. 7134 GCTTATCAT Score 58
-35 box at pos. 7117 CTGCGT Score -2			-35 box at pos. 7117
Promoter Pos: 48302 LDF- 0.82	Promoter Pos: 48302	48302
-10 box at pos. 48287 TTCGACACT Score 19
-35 box at pos. 48268 TTGAAG Score 54			-35 box at pos. 48268
Promoter Pos: 45023 LDF- 0.81	Promoter Pos: 45023	45023
-10 box at pos. 45008 GTTTTCAAT Score 29
-35 box at pos. 44988 ATGATG Score 22			-35 box at pos. 44988
Promoter Pos: 61154 LDF- 0.80	Promoter Pos: 61154	61154
-10 box at pos. 61139 CGGAATCAT Score 36
-35 box at pos. 61114 TTGCAG Score 49			-35 box at pos. 61114
Promoter Pos: 94563 LDF- 0.76	Promoter Pos: 94563	94563
-10 box at pos. 94548 GGGTGAACT Score 36
-35 box at pos. 94527 TTACCT Score 33			-35 box at pos. 94527
Promoter Pos: 107409 LDF- 0.76	Promoter Pos: 107409	107409
-10 box at pos. 107394 GGTCATTGT Score 26
-35 box at pos. 107374 TTCCAT Score 30			-35 box at pos. 107374
Promoter Pos: 123468 LDF- 0.75	Promoter Pos: 123468	123468
-10 box at pos. 123453 ATGGAACAT Score 21
-35 box at pos. 123433 TTACCG Score 32			-35 box at pos. 123433
Promoter Pos: 131514 LDF- 0.74	Promoter Pos: 131514	131514
-10 box at pos. 131499 TGCCAGACT Score 35
-35 box at pos. 131477 TGGCCA Score 24			-35 box at pos. 131477
Promoter Pos: 97742 LDF- 0.72	Promoter Pos: 97742	97742
-10 box at pos. 97727 GGGGAAGAT Score 32
-35 box at pos. 97707 CTGTCA Score 18			-35 box at pos. 97707
Promoter Pos: 28497 LDF- 0.70	Promoter Pos: 28497	28497
-10 box at pos. 28482 TTTTTTCAT Score 30
-35 box at pos. 28463 TCGTCG Score 10			-35 box at pos. 28463
Promoter Pos: 176485 LDF- 0.69	Promoter Pos: 176485	176485
-10 box at pos. 176470 CATGAAGAT Score 16
-35 box at pos. 176450 TTGATG Score 52			-35 box at pos. 176450
Promoter Pos: 13349 LDF- 0.69	Promoter Pos: 13349	13349
-10 box at pos. 13334 GGTTATGCT Score 64
-35 box at pos. 13312 TAGCCT Score 19			-35 box at pos. 13312
Promoter Pos: 84288 LDF- 0.69	Promoter Pos: 84288	84288
-10 box at pos. 84273 GGGAATCAT Score 37
-35 box at pos. 84249 TCGGCG Score -5			-35 box at pos. 84249
Promoter Pos: 113003 LDF- 0.65	Promoter Pos: 113003	113003
-10 box at pos. 112988 CGGTAGCGT Score 31
-35 box at pos. 112968 TTTCAG Score 30			-35 box at pos. 112968
Promoter Pos: 153612 LDF- 0.64	Promoter Pos: 153612	153612
-10 box at pos. 153597 AGGCAGTCT Score 22
-35 box at pos. 153578 TTATCT Score 25			-35 box at pos. 153578
Promoter Pos: 119214 LDF- 0.64	Promoter Pos: 119214	119214
-10 box at pos. 119199 AGTCACTAT Score 32
-35 box at pos. 119181 TTCCTT Score 28			-35 box at pos. 119181
Promoter Pos: 59425 LDF- 0.63	Promoter Pos: 59425	59425
-10 box at pos. 59410 CTGGATAAT Score 47
-35 box at pos. 59387 TTCTGG Score 4			-35 box at pos. 59387
Promoter Pos: 156662 LDF- 0.63	Promoter Pos: 156662	156662
-10 box at pos. 156647 CAGTATCAT Score 58
-35 box at pos. 156628 GGGCAA Score -15			-35 box at pos. 156628
Promoter Pos: 141928 LDF- 0.62	Promoter Pos: 141928	141928
-10 box at pos. 141913 CCGTAAAAG Score 31
-35 box at pos. 141892 ATGAAT Score 25			-35 box at pos. 141892
Promoter Pos: 178552 LDF- 0.62	Promoter Pos: 178552	178552
-10 box at pos. 178538 TTTCATCAT Score 42
-35 box at pos. 178514 TTTCCA Score 42			-35 box at pos. 178514
Promoter Pos: 39257 LDF- 0.61	Promoter Pos: 39257	39257
-10 box at pos. 39242 TGGAACTCT Score 18
-35 box at pos. 39221 TTGCCC Score 39			-35 box at pos. 39221
Promoter Pos: 38395 LDF- 0.61	Promoter Pos: 38395	38395
-10 box at pos. 38380 TGGTGTAAT Score 56
-35 box at pos. 38357 GGGACA Score -4			-35 box at pos. 38357
Promoter Pos: 130862 LDF- 0.58	Promoter Pos: 130862	130862
-10 box at pos. 130847 GTCGAAGAT Score 19
-35 box at pos. 130825 TTGCCA Score 61			-35 box at pos. 130825
Promoter Pos: 115073 LDF- 0.58	Promoter Pos: 115073	115073
-10 box at pos. 115058 GGATAAAGT Score 48
-35 box at pos. 115041 ATGAAG Score 24			-35 box at pos. 115041
Promoter Pos: 113502 LDF- 0.56	Promoter Pos: 113502	113502
-10 box at pos. 113487 CGGTAAACG Score 35
-35 box at pos. 113462 TAGTAA Score 10			-35 box at pos. 113462
Promoter Pos: 120989 LDF- 0.55	Promoter Pos: 120989	120989
-10 box at pos. 120974 GGGCACAGT Score 25
-35 box at pos. 120950 TTGCAC Score 33			-35 box at pos. 120950
Promoter Pos: 167690 LDF- 0.54	Promoter Pos: 167690	167690
-10 box at pos. 167675 CCGGAAAAT Score 33
-35 box at pos. 167655 GTGTTT Score 7			-35 box at pos. 167655
Promoter Pos: 27635 LDF- 0.53	Promoter Pos: 27635	27635
-10 box at pos. 27619 TATCACAAT Score 37
-35 box at pos. 27603 TTGCCC Score 39			-35 box at pos. 27603
Promoter Pos: 149913 LDF- 0.53	Promoter Pos: 149913	149913
-10 box at pos. 149898 TTTTTGAAT Score 31
-35 box at pos. 149878 GTGAAA Score 27			-35 box at pos. 149878
Promoter Pos: 171018 LDF- 0.53	Promoter Pos: 171018	171018
-10 box at pos. 171003 CTTTAAGCT Score 49
-35 box at pos. 170984 ATGCCC Score 9			-35 box at pos. 170984
Promoter Pos: 85170 LDF- 0.53	Promoter Pos: 85170	85170
-10 box at pos. 85155 TGATATGAC Score 28
-35 box at pos. 85133 TTGATG Score 52			-35 box at pos. 85133
Promoter Pos: 99031 LDF- 0.53	Promoter Pos: 99031	99031
-10 box at pos. 99015 GGGCAGCAT Score 30
-35 box at pos. 98999 TTGAAG Score 54			-35 box at pos. 98999
Promoter Pos: 61464 LDF- 0.47	Promoter Pos: 61464	61464
-10 box at pos. 61449 CTGTTTAAT Score 45
-35 box at pos. 61425 CTGGCT Score -2			-35 box at pos. 61425
Promoter Pos: 162509 LDF- 0.45	Promoter Pos: 162509	162509
-10 box at pos. 162494 GGCCATAGT Score 35
-35 box at pos. 162473 TTCGCG Score 12			-35 box at pos. 162473
Promoter Pos: 131201 LDF- 0.44	Promoter Pos: 131201	131201
-10 box at pos. 131186 TGCAATGAT Score 36
-35 box at pos. 131165 TTCATC Score 16			-35 box at pos. 131165
Promoter Pos: 102209 LDF- 0.42	Promoter Pos: 102209	102209
-10 box at pos. 102194 CGGTCTGCT Score 26
-35 box at pos. 102177 TTTTCT Score 29			-35 box at pos. 102177
Promoter Pos: 197469 LDF- 0.42	Promoter Pos: 197469	197469
-10 box at pos. 197454 GGTGAACAT Score 29
-35 box at pos. 197434 ATGCAT Score 20			-35 box at pos. 197434
Promoter Pos: 2991 LDF- 0.41	Promoter Pos: 2991	2991
-10 box at pos. 2976 CGATAAAGT Score 47
-35 box at pos. 2951 TCGACG Score 23			-35 box at pos. 2951
Promoter Pos: 77258 LDF- 0.41	Promoter Pos: 77258	77258
-10 box at pos. 77243 GTCTACGCT Score 36
-35 box at pos. 77222 ATGACC Score 14			-35 box at pos. 77222
Promoter Pos: 14847 LDF- 0.40	Promoter Pos: 14847	14847
-10 box at pos. 14832 CGGTGAAAT Score 45
-35 box at pos. 14810 CTCCCA Score 6			-35 box at pos. 14810
Promoter Pos: 177720 LDF- 0.40	Promoter Pos: 177720	177720
-10 box at pos. 177705 GACCAGAAT Score 28
-35 box at pos. 177681 TTCACG Score 40			-35 box at pos. 177681
Promoter Pos: 199981 LDF- 0.40	Promoter Pos: 199981	199981
-10 box at pos. 199966 TTTTACGAT Score 54
-35 box at pos. 199945 TCGTCC Score -6			-35 box at pos. 199945
Promoter Pos: 72948 LDF- 0.40	Promoter Pos: 72948	72948
-10 box at pos. 72933 GCTTAGAAG Score 21
-35 box at pos. 72910 TTTCCT Score 37			-35 box at pos. 72910
Promoter Pos: 128267 LDF- 0.39	Promoter Pos: 128267	128267
-10 box at pos. 128252 GTGAAAAAT Score 41
-35 box at pos. 128230 TACATA Score 1			-35 box at pos. 128230
Promoter Pos: 169049 LDF- 0.38	Promoter Pos: 169049	169049
-10 box at pos. 169034 CTGTAAGCT Score 50
-35 box at pos. 169017 CTGCGG Score -3			-35 box at pos. 169017
Promoter Pos: 106641 LDF- 0.38	Promoter Pos: 106641	106641
-10 box at pos. 106626 AGGTACCTA Score -3
-35 box at pos. 106606 TTGCAT Score 50			-35 box at pos. 106606
Promoter Pos: 180856 LDF- 0.38	Promoter Pos: 180856	180856
-10 box at pos. 180841 AAATACGTT Score 11
-35 box at pos. 180821 TTTTCT Score 29			-35 box at pos. 180821
Promoter Pos: 150350 LDF- 0.37	Promoter Pos: 150350	150350
-10 box at pos. 150335 TTGAAGAAT Score 34
-35 box at pos. 150310 TTGCCC Score 39			-35 box at pos. 150310
Promoter Pos: 181488 LDF- 0.35	Promoter Pos: 181488	181488
-10 box at pos. 181473 GGATATTCT Score 55
-35 box at pos. 181449 TTCAGC Score 1			-35 box at pos. 181449
Promoter Pos: 110582 LDF- 0.34	Promoter Pos: 110582	110582
-10 box at pos. 110567 CAGTAGTTT Score 25
-35 box at pos. 110547 TTGCCC Score 39			-35 box at pos. 110547
Promoter Pos: 38054 LDF- 0.31	Promoter Pos: 38054	38054
-10 box at pos. 38039 GGTTATGCT Score 64
-35 box at pos. 38022 TCGTCC Score -6			-35 box at pos. 38022
Promoter Pos: 92734 LDF- 0.30	Promoter Pos: 92734	92734
-10 box at pos. 92719 GACTACATT Score 35
-35 box at pos. 92701 ATGCTT Score 18			-35 box at pos. 92701
Promoter Pos: 54209 LDF- 0.30	Promoter Pos: 54209	54209
-10 box at pos. 54194 GTGCAGGAT Score 25
-35 box at pos. 54170 TTCAAT Score 35			-35 box at pos. 54170
Promoter Pos: 80505 LDF- 0.30	Promoter Pos: 80505	80505
-10 box at pos. 80490 GGGAACCCT Score 11
-35 box at pos. 80470 TGGAAA Score 23			-35 box at pos. 80470
Promoter Pos: 55397 LDF- 0.30	Promoter Pos: 55397	55397
-10 box at pos. 55382 AGGTCTTTT Score 17
-35 box at pos. 55363 GTGAAA Score 27			-35 box at pos. 55363
Promoter Pos: 195527 LDF- 0.29	Promoter Pos: 195527	195527
-10 box at pos. 195512 AGGTGAAAT Score 44
-35 box at pos. 195493 GTGCGG Score -1			-35 box at pos. 195493
Promoter Pos: 132646 LDF- 0.28	Promoter Pos: 132646	132646
-10 box at pos. 132631 GCCCATGAT Score 29
-35 box at pos. 132614 TTTCCT Score 37			-35 box at pos. 132614
Promoter Pos: 120333 LDF- 0.26	Promoter Pos: 120333	120333
-10 box at pos. 120318 GGGTCTGCT Score 27
-35 box at pos. 120295 TTTCCA Score 42			-35 box at pos. 120295
Promoter Pos: 51814 LDF- 0.24	Promoter Pos: 51814	51814
-10 box at pos. 51799 TGCTATGAA Score 34
-35 box at pos. 51780 TGGACA Score 29			-35 box at pos. 51780
Promoter Pos: 8063 LDF- 0.22	Promoter Pos: 8063	8063
-10 box at pos. 8048 GGCTGAAGT Score 16
-35 box at pos. 8027 GTGACA Score 33			-35 box at pos. 8027
Promoter Pos: 108065 LDF- 0.22	Promoter Pos: 108065	108065
-10 box at pos. 108050 CCGTAATGT Score 31
-35 box at pos. 108025 TTGCCC Score 39			-35 box at pos. 108025
Promoter Pos: 82333 LDF- 0.22	Promoter Pos: 82333	82333
-10 box at pos. 82318 TTTTGTCCT Score 20
-35 box at pos. 82297 ATGCTG Score 17			-35 box at pos. 82297
Promoter Pos: 20202 LDF- 0.22	Promoter Pos: 20202	20202
-10 box at pos. 20187 AGGCAGCAT Score 28
-35 box at pos. 20167 ATACCT Score 3			-35 box at pos. 20167
Promoter Pos: 121767 LDF- 0.21	Promoter Pos: 121767	121767
-10 box at pos. 121752 TGGTAAACG Score 39
-35 box at pos. 121733 CTGTTT Score 5			-35 box at pos. 121733
Promoter Pos: 84692 LDF- 0.21	Promoter Pos: 84692	84692
-10 box at pos. 84677 GGTTGGAAT Score 35
-35 box at pos. 84656 GTACCG Score -1			-35 box at pos. 84656
Promoter Pos: 18679 LDF- 0.21	Promoter Pos: 18679	18679
-10 box at pos. 18664 CTGTCTCCT Score 17
-35 box at pos. 18645 TTGAGT Score 38			-35 box at pos. 18645
Oligonucleotides from known TF binding sites:
For promoter at 175980:
argR: TTTTTTAT at position 175926 Score - 13
rpoD16: TTTTTATA at position 175927 Score - 13
lexA: TATATACT at position 175931 Score - 18
marR: TATACTTG at position 175933 Score - 11
phoB: TCATAAAA at position 175955 Score - 11
argR: CATAAAAA at position 175956 Score - 14
argR: ATAAAAAT at position 175957 Score - 10
rpoD16: TTTTTATA at position 175964 Score - 13
For promoter at 103603:
lrp: TATTTTTT at position 103548 Score - 11
argR: TTTTTTAT at position 103550 Score - 13
rpoD16: TTTTTATA at position 103551 Score - 13
lexA: TATACAGT at position 103555 Score - 11
purR: CTTTTTCT at position 103564 Score - 6
argR: TTTTTTAT at position 103584 Score - 13
rpoD16: TTTTTATA at position 103585 Score - 13
For promoter at 91096:
ihf: TTAATTTA at position 91054 Score - 12
hns: TAATTTAA at position 91055 Score - 9
ihf: ACAAAAAA at position 91063 Score - 9
phoB: TTTTCATA at position 91078 Score - 13
rpoD16: TCATAACA at position 91081 Score - 11
rpoD17: AATAGTTA at position 91095 Score - 13
For promoter at 1569:
rpoD17: CTTAAAAT at position 1555 Score - 11
argR: ATAATCAT at position 1561 Score - 9
lexA: TATATAAA at position 1568 Score - 14
lexA: ATATAAAA at position 1569 Score - 11
purR: ATAAAAAG at position 1571 Score - 11
For promoter at 196308:
rpoD17: CTCCTTTT at position 196286 Score - 12
hipB: CCTTTTTA at position 196288 Score - 11
rpoD16: TTTTTATA at position 196290 Score - 13
crp: TTTTGCAA at position 196302 Score - 6
rpoD16: TTGCAAAT at position 196304 Score - 5
hns: ACAGAGTA at position 196319 Score - 7
For promoter at 149484:
purR: TTTTTAAG at position 149454 Score - 9
rpoD18: TTTAAAAT at position 149470 Score - 7
ompR: AAATCACA at position 149474 Score - 7
fur: ATGATAAT at position 149481 Score - 8
For promoter at 89457:
lexA: TTTTTTTA at position 89416 Score - 16
argR: TTTTTTAT at position 89417 Score - 13
metJ: GCTAAAAT at position 89443 Score - 7
For promoter at 78649:
fis: AAAAATAA at position 78599 Score - 9
ihf: AAATAAAA at position 78601 Score - 13
arcA: AATAAAAA at position 78602 Score - 12
purR: ATAAAAAG at position 78603 Score - 11
cpxR: TAAAAAGA at position 78604 Score - 9
For promoter at 72474:
hipB: TAAGATGT at position 72420 Score - 12
crp: AGATGTGA at position 72422 Score - 6
rpoD17: GCATAATG at position 72443 Score - 8
For promoter at 69829:
lrp: TTGACAAT at position 69774 Score - 7
nagC: GAAATAAG at position 69801 Score - 8
argR2: TTTATTTT at position 69815 Score - 7
deoR: AATTTTAT at position 69831 Score - 8
For promoter at 174145:
rpoD17: CGTATACT at position 174131 Score - 7
ihf: TATACTTT at position 174133 Score - 15
rpoH3: CTGATAAG at position 174142 Score - 17
For promoter at 79562:
oxyR: GATTAATT at position 79525 Score - 9
arcA: TTAATTAA at position 79527 Score - 13
arcA: TAATTAAA at position 79528 Score - 11
rpoD17: TTTTACTT at position 79553 Score - 8
For promoter at 143111:
fis: AAAAATAA at position 143094 Score - 9
ihf: AAATAAAA at position 143096 Score - 13
ihf: AATAAAAT at position 143097 Score - 10
For promoter at 137135:
rpoD18: TTACACTT at position 137128 Score - 9
rpoD16: TGTCAAGA at position 137142 Score - 19
For promoter at 99:
rpoD19: CAAGCTTG at position 59 Score - 7
pdhR: TTGTTAAA at position 64 Score - 8
rpoD15: CCCTTAAA at position 74 Score - 14
For promoter at 74805:
phoB: TTTAATTA at position 74787 Score - 11
arcA: TTAATTAA at position 74788 Score - 13
arcA: TAATTAAA at position 74789 Score - 11
For promoter at 69507:
cpxR: AGTGTAAA at position 69451 Score - 10
ihf: AATAAAAT at position 69493 Score - 10
For promoter at 75813:
rpoD16: CCTTATAA at position 75798 Score - 21
For promoter at 57502:
ihf: TTTTATTT at position 57487 Score - 13
argR2: TTTATTTT at position 57488 Score - 7
For promoter at 41184:
rpoD17: TAGGAATA at position 41127 Score - 11
rpoD16: AAATAATT at position 41174 Score - 15
crp: TTTTGTTA at position 41181 Score - 9
dnaA: TTGTTATC at position 41183 Score - 5
For promoter at 125015:
lrp: ATTTTTTT at position 124996 Score - 11
lexA: TTTTTTTA at position 124997 Score - 16
rpoD15: TTTTAACA at position 125000 Score - 10
For promoter at 95259:
lrp: TTTCTTTT at position 95217 Score - 9
metR: TTCTTTTC at position 95218 Score - 8
rpoD17: TTTTGTAT at position 95242 Score - 9
cytR: TTCTGTAA at position 95265 Score - 8
For promoter at 42350:
arcA: TCATGTTT at position 42301 Score - 6
rpoD17: TTTGTTTT at position 42306 Score - 9
fnr: TTATACAA at position 42335 Score - 14
For promoter at 152023:
soxS: AACTGTAA at position 152022 Score - 7
rpoD18: AGACTACT at position 152030 Score - 9
For promoter at 73986:
rpoD15: TGTGTAGG at position 73970 Score - 22
For promoter at 133690:
farR: TGTATTAT at position 133676 Score - 6
rpoD17: TTATGATA at position 133680 Score - 7
For promoter at 186548:
rpoH2: TTTTTTTT at position 186510 Score - 16
tyrR: GTGTAAAA at position 186542 Score - 5
For promoter at 94076:
ihf: TGTAGGCC at position 94069 Score - 33
metR: ATTTTTCC at position 94087 Score - 6
rpoD17: TTTTCCTT at position 94089 Score - 7
For promoter at 68015:
hipB: CCTTTTTA at position 68009 Score - 11
For promoter at 93536:
crp: TTTTGCAA at position 93527 Score - 6
fis: AAATGTGA at position 93535 Score - 11
ihf: TGATATGA at position 93540 Score - 6
For promoter at 77751:
marR: TATACTTG at position 77739 Score - 11
cytR: ACTTGTAA at position 77742 Score - 9
For promoter at 34616:
purR: CTTTTTCT at position 34577 Score - 6
cytR: TTCTGTAA at position 34606 Score - 8
For promoter at 97336:
rpoD15: TTTTGTTT at position 97308 Score - 9
rpoD17: TTTGTTTT at position 97309 Score - 9
rpoD17: TTTTCCTT at position 97313 Score - 7
fis: AATTATTT at position 97324 Score - 12
For promoter at 684:
cysB: TGTATATA at position 668 Score - 12
lexA: TATATAAA at position 670 Score - 14
lexA: ATATAAAA at position 671 Score - 11
argR2: CATATTTT at position 681 Score - 8
For promoter at 144720:
rpoD17: ATTTTGTA at position 144683 Score - 9
rpoD15: TTTTGTAA at position 144684 Score - 11
rpoN: AAATTGTA at position 144710 Score - 8
For promoter at 189308:
fnr: TGTAAATC at position 189306 Score - 9
For promoter at 70322:
rhaS: TCCTGTCA at position 70281 Score - 7
rpoD16: TGTCAAGA at position 70284 Score - 19
rpoD17: CAAGAGGG at position 70287 Score - 7
crp: ATGCCTGA at position 70323 Score - 9
For promoter at 176912:
cysB: TGTATATA at position 176930 Score - 12
For promoter at 136514:
rpoD18: TTGATAGG at position 136492 Score - 11
tyrR: GTGTAAAA at position 136499 Score - 5
rpoD17: TGTAAAAT at position 136500 Score - 11
For promoter at 188358:
rpoD15: AACGCATA at position 188303 Score - 6
rpoD17: ACAAGTGT at position 188322 Score - 11
arcA: AATAAAAA at position 188353 Score - 12
argR: ATAAAAAT at position 188354 Score - 10
For promoter at 83070:
phoB: TTTTCATA at position 83030 Score - 13
rpoD19: TTTCATAT at position 83031 Score - 11
For promoter at 62794:
fis: TATTCTAT at position 62782 Score - 10
For promoter at 81642:
galR: ATGTAACC at position 81607 Score - 7
rpoD18: TGTATGAT at position 81628 Score - 7
crp: AGATGTGA at position 81647 Score - 6
For promoter at 9034:
argR2: TTTATTTT at position 9020 Score - 7
rpoD15: TTTTGTTT at position 9025 Score - 9
rpoD17: TTTTGTAT at position 9037 Score - 9
For promoter at 37355:
cpxR: TAAAAAGA at position 37312 Score - 9
purR: ATTTCAAG at position 37334 Score - 9
rpoD17: CCCTAAAA at position 37360 Score - 11
No such sites for promoter at 66522
No such sites for promoter at 163979
For promoter at 135281:
rpoD17: CTCCATAG at position 135232 Score - 15
tus: ATAAGTAT at position 135249 Score - 7
For promoter at 11674:
rpoD15: GGTATACT at position 11660 Score - 13
For promoter at 98698:
crp: TTTTGCAA at position 98675 Score - 6
For promoter at 139804:
rpoD16: TGTATAAT at position 139789 Score - 13
For promoter at 184114:
phoB: TTTTCATA at position 184077 Score - 13
rpoD19: TTTCATAT at position 184078 Score - 11
For promoter at 15341:
rpoD17: CGCCTTTT at position 15319 Score - 7
rpoD15: TAAGGTTA at position 15329 Score - 14
For promoter at 110229:
purR: CGTTTTTT at position 110232 Score - 8
lexA: TTTTTTTA at position 110234 Score - 16
argR: TTTTTTAT at position 110235 Score - 13
For promoter at 65889:
lexA: TATACAGT at position 65869 Score - 11
No such sites for promoter at 24928
For promoter at 41535:
rpoD15: TTTTGTTT at position 41525 Score - 9
rpoD17: TTTGTTTT at position 41526 Score - 9
For promoter at 18995:
tyrR: TGAGATTT at position 18952 Score - 7
soxS: AATTTCTT at position 18986 Score - 7
For promoter at 127913:
ihf: AAATAAAA at position 127898 Score - 13
ihf: AATAAAAT at position 127899 Score - 10
For promoter at 153087:
fhlA: TCATTTTC at position 153050 Score - 7
nagC: CTTATTTT at position 153065 Score - 6
rpoD15: TTTTGTTT at position 153069 Score - 9
rpoD17: TTTGTTTT at position 153070 Score - 9
For promoter at 138357:
lexA: TATATACT at position 138343 Score - 18
fis: TATACTTA at position 138345 Score - 18
For promoter at 184477:
argR: CATCCATA at position 184483 Score - 6
For promoter at 169768:
lrp: TATTTTTT at position 169759 Score - 11
lrp: ATTTTTTT at position 169760 Score - 11
lexA: TTTTTTTA at position 169761 Score - 16
For promoter at 87445:
rpoD19: TGTTGTGT at position 87411 Score - 8
rpoD17: TTGATATA at position 87429 Score - 8
rpoD16: TGATATAA at position 87430 Score - 9
For promoter at 51513:
ihf: AAATAAAA at position 51503 Score - 13
phoB: AATAAAAG at position 51504 Score - 8
For promoter at 41935:
rpoD17: TGATAATT at position 41875 Score - 9
rpoS17: TTATATTA at position 41920 Score - 14
ompR: ATATTACA at position 41922 Score - 9
For promoter at 36283:
rpoD16: TTTTTATA at position 36263 Score - 13
lexA: TATATACA at position 36267 Score - 13
fis: ACAATTAT at position 36272 Score - 8
For promoter at 47754:
lrp: ATTTTTTT at position 47712 Score - 11
rpoH2: TTTTTTTT at position 47713 Score - 16
No such sites for promoter at 172650
For promoter at 10380:
rpoD17: TAATGTAA at position 10359 Score - 12
metR: TTTTTTCA at position 10391 Score - 8
For promoter at 107729:
rpoD15: GGTATACT at position 107714 Score - 13
For promoter at 71484:
purR: ATTTCAAG at position 71424 Score - 9
rpoH3: CTGATAAG at position 71492 Score - 17
soxS: GATAAGCG at position 71494 Score - 9
metJ: ATAAGCGT at position 71495 Score - 10
For promoter at 19517:
rpoD17: TCCCTTTT at position 19493 Score - 11
For promoter at 170701:
flhCD: GGGCTTTT at position 170665 Score - 9
For promoter at 13659:
flhCD: GGGCTTTT at position 13621 Score - 9
rpoD17: TTGTCTGA at position 13653 Score - 9
No such sites for promoter at 5925
For promoter at 107103:
rpoD18: TTTAAAAT at position 107089 Score - 7
For promoter at 53592:
rpoD15: GGTATACT at position 53578 Score - 13
For promoter at 151205:
lrp: ATCTTTTA at position 151190 Score - 6
ihf: TTTTATTT at position 151193 Score - 13
No such sites for promoter at 65279
For promoter at 183132:
rpoD17: TTTGTTTT at position 183107 Score - 9
No such sites for promoter at 193376
For promoter at 182220:
fis: TCAGAGGA at position 182213 Score - 10
rpoD17: ATAACAGG at position 182220 Score - 12
For promoter at 186058:
argR: CATAAAAA at position 186022 Score - 14
purR: ATAAAAAG at position 186023 Score - 11
cpxR: TAAAAAGA at position 186024 Score - 9
No such sites for promoter at 105500
For promoter at 157367:
phoB: CTGTCATA at position 157350 Score - 8
For promoter at 183500:
rpoD18: CTTATACT at position 183444 Score - 10
rpoH2: TTTTTTTT at position 183480 Score - 16
For promoter at 26399:
arcA: TCATGTTT at position 26389 Score - 6
For promoter at 158987:
glpR: TTCAAAAT at position 158931 Score - 6
rpoH3: CTGATAAG at position 158971 Score - 17
lrp: TTGACAAT at position 159007 Score - 7
For promoter at 68456:
rpoD18: AAATATAT at position 68446 Score - 7
For promoter at 73353:
rpoD15: TGTGTAGG at position 73337 Score - 22
For promoter at 22384:
rpoD17: ACTTTTGT at position 22375 Score - 9
rpoD15: TTTTGTTT at position 22377 Score - 9
rpoD17: TTTTGTAT at position 22389 Score - 9
For promoter at 25974:
arcA: TCATGTTT at position 25932 Score - 6
ompR: TCATATTT at position 25961 Score - 11
For promoter at 23813:
rpoD17: TTTTCCTT at position 23777 Score - 7
purR: CTTTTTCT at position 23782 Score - 6
For promoter at 53033:
cpxR: TAAAATTA at position 53021 Score - 6
For promoter at 157732:
carP: CACTTTTT at position 157676 Score - 8
purR: CTTTTTCT at position 157678 Score - 6
cysB: TCTTGCAT at position 157729 Score - 10
For promoter at 5238:
rpoD15: TTAACACA at position 5187 Score - 12
For promoter at 161861:
rpoD17: GTCCTACA at position 161843 Score - 15
modE: CCTACATA at position 161845 Score - 19
No such sites for promoter at 137809
For promoter at 24582:
arcA: TCATGTTT at position 24534 Score - 6
No such sites for promoter at 25600
No such sites for promoter at 28876
No such sites for promoter at 163265
For promoter at 92338:
araC: TCCTTGTT at position 92339 Score - 12
For promoter at 195053:
ompR: TTCTTTTT at position 195040 Score - 8
rpoH2: TTTTTTTT at position 195060 Score - 16
rpoH2: TTTTTTTT at position 195061 Score - 16
For promoter at 117716:
purR: CGTTTTTT at position 117662 Score - 8
For promoter at 56632:
cpxR: TAAAACAA at position 56599 Score - 9
For promoter at 3372:
rpoD17: TTTTCCTT at position 3349 Score - 7
For promoter at 144046:
tus: TAGTATGT at position 144034 Score - 16
For promoter at 199227:
phoB: TTTTCATA at position 199210 Score - 13
For promoter at 13039:
rpoD17: GCTACAAT at position 12988 Score - 8
soxS: GATAAGCG at position 13041 Score - 9
For promoter at 2652:
rpoD17: TAGCCTTT at position 2612 Score - 6
For promoter at 124353:
soxS: CTTTTCCC at position 124303 Score - 7
ihf: ACAAAAAA at position 124362 Score - 9
rpoH3: CAAAAAAA at position 124363 Score - 9
No such sites for promoter at 104891
For promoter at 104467:
rpoD17: CATGCTAA at position 104450 Score - 8
For promoter at 86689:
argR: ATATTCAT at position 86632 Score - 7
No such sites for promoter at 75180
For promoter at 198725:
purR: ATTTCAAG at position 198717 Score - 9
For promoter at 16204:
rpoS17: CCCCCTCC at position 16148 Score - 17
No such sites for promoter at 16724
For promoter at 141541:
rpoD17: CCTATACT at position 141527 Score - 15
For promoter at 168323:
argR: AATTCAAT at position 168322 Score - 12
No such sites for promoter at 60848
For promoter at 173296:
rpoD17: AAAAATAG at position 173284 Score - 9
No such sites for promoter at 96175
No such sites for promoter at 113838
For promoter at 51163:
rpoD17: TTTTACTT at position 51148 Score - 8
No such sites for promoter at 160847
For promoter at 177418:
lexA: TTTTTTTA at position 177371 Score - 16
rpoD18: GGCATAAT at position 177423 Score - 7
No such sites for promoter at 10891
For promoter at 88798:
purR: CGTTTTTT at position 88798 Score - 8
For promoter at 165313:
rpoD17: CCCTAAAA at position 165298 Score - 11
No such sites for promoter at 109380
For promoter at 96650:
rpoD17: TTTTGTAT at position 96609 Score - 9
No such sites for promoter at 126659
No such sites for promoter at 4158
No such sites for promoter at 166127
No such sites for promoter at 31601
For promoter at 58775:
tyrR: TATACAGA at position 58721 Score - 11
For promoter at 134920:
tyrR: ATTGTACA at position 134878 Score - 10
rpoD19: TGTTGTGT at position 134900 Score - 8
For promoter at 153931:
farR: TGTATTAT at position 153917 Score - 6
For promoter at 149001:
lexA: TGTACACA at position 148987 Score - 10
trpR: TACTCTTT at position 149006 Score - 7
For promoter at 20623:
carP: CTGTAAAA at position 20633 Score - 7
No such sites for promoter at 12573
For promoter at 148062:
soxS: GATAAGCG at position 148020 Score - 9
metJ: ATAAGCGT at position 148021 Score - 10
For promoter at 64165:
rpoS17: TTATGTTT at position 64115 Score - 7
rpoD18: TTGCTTTT at position 64121 Score - 6
No such sites for promoter at 193034
No such sites for promoter at 142670
No such sites for promoter at 15782
No such sites for promoter at 155387
No such sites for promoter at 17790
For promoter at 133094:
rpoD16: TTCAATCT at position 133038 Score - 7
No such sites for promoter at 164794
For promoter at 192264:
rpoD17: ACAATCTT at position 192253 Score - 7
For promoter at 14487:
rpoD17: TTGATATA at position 14495 Score - 8
For promoter at 9814:
farR: TGTATTAT at position 9800 Score - 6
No such sites for promoter at 167127
For promoter at 69087:
argR: TAATTCAT at position 69077 Score - 10
For promoter at 173607:
ihf: TGTAGGCC at position 173558 Score - 33
flhCD: GGGCTTTT at position 173588 Score - 9
For promoter at 178059:
rhaS: TCCTGTCA at position 178032 Score - 7
For promoter at 42896:
ihf: CCATGTAG at position 42853 Score - 8
For promoter at 33671:
rpoD15: TTAACACA at position 33658 Score - 12
For promoter at 116647:
phoB: TAATCTGT at position 116651 Score - 7
For promoter at 29951:
argR: CACAATAA at position 29939 Score - 9
For promoter at 110903:
ompR: TTCTTTTT at position 110844 Score - 8
For promoter at 21938:
argR: TTTTTTAT at position 21924 Score - 13
argR2: TTTTTATT at position 21925 Score - 13
No such sites for promoter at 101427
No such sites for promoter at 3789
No such sites for promoter at 128662
For promoter at 91898:
ompR: TTCTTTTT at position 91909 Score - 8
For promoter at 100330:
lrp: TATTTTTT at position 100318 Score - 11
metR: TTTTTTCA at position 100320 Score - 8
No such sites for promoter at 56042
For promoter at 134416:
rpoD15: TTTTCACG at position 134378 Score - 6
ihf: TGATATGA at position 134417 Score - 6
No such sites for promoter at 91569
For promoter at 6577:
cpxR: TAAAAAGA at position 6534 Score - 9
For promoter at 88001:
rpoD15: TTTTGTTT at position 88016 Score - 9
For promoter at 122886:
purR: CGTTTTTT at position 122906 Score - 8
For promoter at 179034:
rpoD16: CCCCATAA at position 179054 Score - 8
For promoter at 99885:
purR: ATTTCAAG at position 99858 Score - 9
For promoter at 80086:
phoB: TAATCTGT at position 80074 Score - 7
No such sites for promoter at 161301
For promoter at 4623:
rpoH3: CTTGAATA at position 4630 Score - 5
No such sites for promoter at 109035
No such sites for promoter at 12207
No such sites for promoter at 49484
For promoter at 74304:
rpoD17: ATAACAGG at position 74309 Score - 12
For promoter at 30475:
rpoD19: TGTTGTGT at position 30468 Score - 8
For promoter at 112501:
ompR: TGTTTACA at position 112464 Score - 8
No such sites for promoter at 52680
No such sites for promoter at 36986
For promoter at 119553:
narL: TGCTCCTT at position 119563 Score - 12
For promoter at 147100:
glpR: AATTTGAG at position 147091 Score - 6
For promoter at 61781:
lrp: TTTCTTTT at position 61762 Score - 9
ompR: TTCTTTTT at position 61763 Score - 8
No such sites for promoter at 146670
For promoter at 164321:
lrp: TTTCTTTT at position 164294 Score - 9
ompR: TTCTTTTT at position 164295 Score - 8
No such sites for promoter at 46645
No such sites for promoter at 26855
No such sites for promoter at 40642
For promoter at 136135:
glpR: TTCAAAAT at position 136121 Score - 6
No such sites for promoter at 196860
For promoter at 185555:
fis: AAAAATAA at position 185562 Score - 9
rpoH3: AATAACTC at position 185565 Score - 10
For promoter at 120682:
fnr: ATCAATTT at position 120623 Score - 8
hipB: CCTTTTTA at position 120664 Score - 11
rpoD16: TTTTTATA at position 120666 Score - 13
For promoter at 145244:
carP: CACTTTTT at position 145198 Score - 8
rpoD18: TTGCTTTT at position 145204 Score - 6
lrp: TGCATTTT at position 145246 Score - 5
For promoter at 45329:
metR: TTCTTTTC at position 45302 Score - 8
For promoter at 130327:
ihf: CTTCGGGA at position 130327 Score - 12
For promoter at 190532:
rpoD18: ATCATTGT at position 190521 Score - 5
No such sites for promoter at 87021
No such sites for promoter at 165722
No such sites for promoter at 90399
For promoter at 111997:
lrp: TATTTTTT at position 111985 Score - 11
rpoD17: TTTTCCTT at position 111989 Score - 7
For promoter at 139066:
purR: CAAGGAAA at position 139049 Score - 5
crp: GAAACATA at position 139053 Score - 8
metR: TTCTTTTC at position 139081 Score - 8
rpoD15: TTTTCGCA at position 139084 Score - 6
For promoter at 76905:
crp: ATGCGAGG at position 76897 Score - 8
No such sites for promoter at 23360
No such sites for promoter at 52124
No such sites for promoter at 100649
No such sites for promoter at 151588
No such sites for promoter at 180540
For promoter at 50663:
rpoD17: CGTTGTAA at position 50648 Score - 7
No such sites for promoter at 180189
For promoter at 71838:
argR: AATTAATA at position 71829 Score - 11
No such sites for promoter at 109776
For promoter at 150860:
narL: TCGGGGTA at position 150804 Score - 8
No such sites for promoter at 108522
No such sites for promoter at 83974
For promoter at 70859:
phoB: TAATTCGA at position 70803 Score - 13
rpoS17: AGAGGGAG at position 70863 Score - 10
No such sites for promoter at 31197
No such sites for promoter at 1001
No such sites for promoter at 121323
No such sites for promoter at 89757
No such sites for promoter at 55029
No such sites for promoter at 199613
For promoter at 47322:
arcA: AAAAGGGA at position 47264 Score - 8
For promoter at 191208:
narL: TCGGGGTA at position 191176 Score - 8
fur: ATTTGCAT at position 191220 Score - 7
No such sites for promoter at 179678
No such sites for promoter at 1938
No such sites for promoter at 101777
For promoter at 18347:
metR: TTTTTTCA at position 18340 Score - 8
For promoter at 114726:
ompR: TTTACATT at position 114712 Score - 11
No such sites for promoter at 154707
No such sites for promoter at 32548
For promoter at 48881:
purR: ATAAAAAG at position 48883 Score - 11
No such sites for promoter at 198135
For promoter at 190025:
crp: ATGCCTGA at position 189990 Score - 9
No such sites for promoter at 27254
For promoter at 98154:
rpoD15: TTTGTGTA at position 98149 Score - 14
No such sites for promoter at 156285
No such sites for promoter at 122110
No such sites for promoter at 111220
For promoter at 8597:
rpoD15: TTTTGTTT at position 8573 Score - 9
No such sites for promoter at 38904
No such sites for promoter at 117170
No such sites for promoter at 93066
No such sites for promoter at 7475
No such sites for promoter at 168681
For promoter at 114213:
dnaA: AGTTATCC at position 114198 Score - 6
purR: CGCGAGGT at position 114218 Score - 6
For promoter at 175454:
fis: AAAAATAA at position 175464 Score - 9
For promoter at 148699:
argR: CATAAAAA at position 148710 Score - 14
For promoter at 49950:
rpoD17: TTTTGTAT at position 49952 Score - 9
No such sites for promoter at 169435
No such sites for promoter at 32850
No such sites for promoter at 76540
For promoter at 192593:
ompR: TTCTTTTT at position 192573 Score - 8
For promoter at 2241:
argR: ATATTCAT at position 2201 Score - 7
No such sites for promoter at 182779
No such sites for promoter at 95785
No such sites for promoter at 152599
No such sites for promoter at 60104
No such sites for promoter at 39606
For promoter at 166684:
fnr: TTTTTTGA at position 166648 Score - 9
For promoter at 171914:
flhCD: GGGCTTTT at position 171924 Score - 9
rpoD17: TTTTCCTT at position 171928 Score - 7
For promoter at 140525:
rpoD17: CTCCATAG at position 140522 Score - 15
For promoter at 57821:
flhCD: GGGCTTTT at position 57805 Score - 9
rpoH2: TTTTTTTT at position 57809 Score - 16
No such sites for promoter at 174679
For promoter at 23006:
soxS: AATTTCTT at position 22997 Score - 7
For promoter at 191669:
rpoD17: GTGTCATA at position 191653 Score - 7
phoB: TCATAAAA at position 191656 Score - 11
For promoter at 85828:
purR: CTTTTTCT at position 85820 Score - 6
For promoter at 147495:
dnaA: TTTGGATA at position 147468 Score - 6
For promoter at 54613:
rpoD18: AATTGAGG at position 54604 Score - 11
For promoter at 83528:
cpxR: TAAAAAGA at position 83516 Score - 9
No such sites for promoter at 29503
For promoter at 102844:
soxS: GATAAGCG at position 102845 Score - 9
No such sites for promoter at 17280
For promoter at 129612:
cynR: TAAGGTAA at position 129600 Score - 11
No such sites for promoter at 80956
For promoter at 63298:
phoB: CTGTCATA at position 63292 Score - 8
No such sites for promoter at 159404
For promoter at 79232:
narL: TGCTCCTT at position 79172 Score - 12
No such sites for promoter at 126036
For promoter at 125571:
hns: TAGGCTGA at position 125559 Score - 13
For promoter at 187347:
rpoD17: CGTTGTAA at position 187343 Score - 7
No such sites for promoter at 158061
No such sites for promoter at 158546
No such sites for promoter at 44690
For promoter at 116281:
rpoD17: TAGCCTTT at position 116290 Score - 6
No such sites for promoter at 127151
For promoter at 162903:
arcA: TAATTATA at position 162890 Score - 18
For promoter at 86272:
nagC: ATATTTTA at position 86254 Score - 7
For promoter at 46980:
purR: TTTTCGTT at position 46975 Score - 5
No such sites for promoter at 57061
For promoter at 142367:
rpoD19: CAAGCTTG at position 142355 Score - 7
No such sites for promoter at 106100
No such sites for promoter at 27955
No such sites for promoter at 21195
For promoter at 181188:
ihf: CTTCGGGA at position 181170 Score - 12
For promoter at 159797:
rpoD19: CAAGCTTG at position 159768 Score - 7
rpoD17: CAATTCAT at position 159786 Score - 7
No such sites for promoter at 127529
No such sites for promoter at 78132
No such sites for promoter at 145802
No such sites for promoter at 131883
For promoter at 32099:
tyrR: TATACAGA at position 32104 Score - 11
No such sites for promoter at 9352
For promoter at 134003:
rpoH3: CCCCCCAT at position 133986 Score - 12
No such sites for promoter at 35163
For promoter at 123938:
rpoD18: GGCATAAT at position 123924 Score - 7
No such sites for promoter at 43352
No such sites for promoter at 188034
No such sites for promoter at 140907
No such sites for promoter at 118890
For promoter at 25231:
rpoD17: CGCCTTTT at position 25193 Score - 7
For promoter at 103219:
rpoD17: TTCCCTGT at position 103220 Score - 6
No such sites for promoter at 135614
For promoter at 186961:
hipB: TAAGATGT at position 186949 Score - 12
For promoter at 101051:
purR: CGTTTTTT at position 101020 Score - 8
No such sites for promoter at 14134
For promoter at 193855:
lrp: TATTTATT at position 193848 Score - 8
No such sites for promoter at 184925
No such sites for promoter at 44278
No such sites for promoter at 143706
No such sites for promoter at 67464
No such sites for promoter at 45642
No such sites for promoter at 88337
No such sites for promoter at 160473
No such sites for promoter at 194578
No such sites for promoter at 163634
No such sites for promoter at 171603
No such sites for promoter at 170078
No such sites for promoter at 33193
For promoter at 115669:
rpoH3: CTGATAAG at position 115653 Score - 17
soxS: GATAAGCG at position 115655 Score - 9
No such sites for promoter at 66849
No such sites for promoter at 181884
No such sites for promoter at 89153
No such sites for promoter at 35811
For promoter at 7149:
purR: CGCGAGGT at position 7147 Score - 6
No such sites for promoter at 48302
No such sites for promoter at 45023
No such sites for promoter at 61154
No such sites for promoter at 94563
No such sites for promoter at 107409
No such sites for promoter at 123468
No such sites for promoter at 131514
No such sites for promoter at 97742
For promoter at 28497:
metR: TTTTTTCA at position 28482 Score - 8
No such sites for promoter at 176485
No such sites for promoter at 13349
For promoter at 84288:
rpoE: ACTTTACA at position 84287 Score - 10
No such sites for promoter at 113003
For promoter at 153612:
flhCD: GGGCTTTT at position 153615 Score - 9
For promoter at 119214:
araC: TCCTTGTT at position 119182 Score - 12
For promoter at 59425:
crp: TAATGTGA at position 59415 Score - 9
No such sites for promoter at 156662
No such sites for promoter at 141928
No such sites for promoter at 178552
No such sites for promoter at 39257
No such sites for promoter at 38395
No such sites for promoter at 130862
No such sites for promoter at 115073
For promoter at 113502:
rpoD17: TAACGGAT at position 113465 Score - 6
For promoter at 120989:
rpoD17: CATATAGT at position 120955 Score - 9
No such sites for promoter at 167690
No such sites for promoter at 27635
No such sites for promoter at 149913
No such sites for promoter at 171018
For promoter at 85170:
ihf: TGATATGA at position 85155 Score - 6
No such sites for promoter at 99031
For promoter at 61464:
purR: TTTTCGTT at position 61404 Score - 5
No such sites for promoter at 162509
No such sites for promoter at 131201
No such sites for promoter at 102209
No such sites for promoter at 197469
[truncated: 35,871 more rows]
