# Supplementary material for: Long-read methylome analysis of Oleidesulfovibrio alaskensis G20 biofilm under copper stress
Source: Sci Rep. 2025 Oct 31;15:38250. doi: 10.1038/s41598-025-22029-8 (PMC12579266; doi:10.1038/s41598-025-22029-8)
Supplement: Supplementary file 13 — Supplementary Material 13 [file 41598_2025_22029_MOESM13_ESM.xlsx]

## Sheet: 0µM
Final output from the call_methylation pipeline for 0 µM
	index	Contig	Position	Modification	Strand	Modified_bases	Unmodified_bases	Other_mod_base	Modification_below_threshold	Other_bases	Total_coverage	Percent_modified	SNP_Position	SNP_Position_Strand	RefBase	Sequence	site_strand	motif	motif_raw
0	191	NC_007519.1	620	5mC	-	7	5	0	0	0	12	0.58	NC_007519.1:620	NC_007519.1:620--	G	CCCGCAGGCAGCGGAAAAACCCAC	NC_007519.1:620-	TCCG	1-YTCCGKCNNNNNVNN
1	459	NC_007519.1	1365	5mC	-	8	4	0	0	1	13	0.62	NC_007519.1:1365	NC_007519.1:1365--	G	CTGTTCTTGGCCGGACTTTTGGTG	NC_007519.1:1365-	TCCG	1-YTCCGKCNNNNNVNN
2	761	NC_007519.1	2421	5mC	-	9	7	0	0	1	17	0.53	NC_007519.1:2421	NC_007519.1:2421--	G	ACACCCGATGCCGGAGCGCTGGAA	NC_007519.1:2421-	TCCG	1-YTCCGKCNNNNNVNN
3	1353	NC_007519.1	3998	5mC	+	11	9	0	0	0	20	0.55	NC_007519.1:3998	NC_007519.1:3998-+	C	AGGGGCGCTTTCCGACAATGCCCT	NC_007519.1:3998+	TCCG	1-YTCCGKCNNNNNVNN
4	1364	NC_007519.1	4030	5mC	-	3	1	0	0	1	5	0.6	NC_007519.1:4030	NC_007519.1:4030--	G	AGCTGGCTGACTGCCAGAGCAAGG	NC_007519.1:4030-
5	1861	NC_007519.1	5332	5mC	-	13	5	0	0	0	18	0.72	NC_007519.1:5332	NC_007519.1:5332--	G	CCGTGCACCGGCGCATCATGTTCG	NC_007519.1:5332-
6	2462	NC_007519.1	6748	5mC	+	10	7	0	0	0	17	0.59	NC_007519.1:6748	NC_007519.1:6748-+	C	TCAAGCGTACTCCGCTGGACAGCT	NC_007519.1:6748+	TCCG	1-YTCCGKCNNNNNVNN
7	2574	NC_007519.1	7013	5mC	-	11	7	0	0	0	18	0.61	NC_007519.1:7013	NC_007519.1:7013--	G	CCGTGAATTCACGGAAGAAAAGTA	NC_007519.1:7013-	TCCG	1-YTCCGKCNNNNNVNN
8	2732	NC_007519.1	7360	5mC	-	11	7	0	0	2	20	0.55	NC_007519.1:7360	NC_007519.1:7360--	G	GATACGGTAAACGGACACTTATCG	NC_007519.1:7360-	TCCG	1-YTCCGKCNNNNNVNN
9	2795	NC_007519.1	7534	5mC	-	10	6	0	0	0	16	0.62	NC_007519.1:7534	NC_007519.1:7534--	G	TGAAAGAGGTCCGCAGTGTGGGCC	NC_007519.1:7534-
10	3056	NC_007519.1	8116	5mC	-	8	7	0	0	1	16	0.5	NC_007519.1:8116	NC_007519.1:8116--	G	GGCGCGCGGCACGGATATACCGGG	NC_007519.1:8116-	TCCG	1-YTCCGKCNNNNNVNN
11	3247	NC_007519.1	8562	5mC	-	8	7	0	0	0	15	0.53	NC_007519.1:8562	NC_007519.1:8562--	G	TCCCTGTCTGCCGGAGGCTGTTTT	NC_007519.1:8562-	TCCG	1-YTCCGKCNNNNNVNN
12	3261	NC_007519.1	8597	5mC	+	7	7	0	0	0	14	0.5	NC_007519.1:8597	NC_007519.1:8597-+	C	ATTGTATGTCTCCGACGGGCAAGG	NC_007519.1:8597+	TCCG	1-YTCCGKCNNNNNVNN
13	3676	NC_007519.1	9476	5mC	+	7	6	0	0	0	13	0.54	NC_007519.1:9476	NC_007519.1:9476-+	C	GAATCTGATTTCCGGCTGGCCGCG	NC_007519.1:9476+	TCCG	1-YTCCGKCNNNNNVNN
14	3812	NC_007519.1	9815	5mC	+	8	4	0	0	0	12	0.67	NC_007519.1:9815	NC_007519.1:9815-+	C	TTATGCGTTGTCCGGCCGTAAGCG	NC_007519.1:9815+	TCCG	1-YTCCGKCNNNNNVNN
15	3821	NC_007519.1	9832	5mC	+	7	5	0	0	0	12	0.58	NC_007519.1:9832	NC_007519.1:9832-+	C	GTAAGCGCTGTCCGGCATCGGGCA	NC_007519.1:9832+	TCCG	1-YTCCGKCNNNNNVNN
16	3843	NC_007519.1	9871	5mC	+	7	7	0	0	0	14	0.5	NC_007519.1:9871	NC_007519.1:9871-+	C	AGTGGTATTCTCCGTACAGGATAA	NC_007519.1:9871+	TCCG	1-YTCCGKCNNNNNVNN
17	4038	NC_007519.1	10424	5mC	-	3	2	0	0	0	5	0.6	NC_007519.1:10424	NC_007519.1:10424--	G	GTTCACCTTTATGGAGAATACGGC	NC_007519.1:10424-
18	4066	NC_007519.1	10496	5mC	-	9	4	0	0	3	16	0.56	NC_007519.1:10496	NC_007519.1:10496--	G	TCTTGAGCGCACGGAACTGTTCTG	NC_007519.1:10496-	TCCG	1-YTCCGKCNNNNNVNN
19	4079	NC_007519.1	10523	5mC	-	7	6	0	0	0	13	0.54	NC_007519.1:10523	NC_007519.1:10523--	G	TTCCATAGGCACGGAAACCGACGT	NC_007519.1:10523-	TCCG	1-YTCCGKCNNNNNVNN
20	4095	NC_007519.1	10567	5mC	-	10	6	0	0	1	17	0.59	NC_007519.1:10567	NC_007519.1:10567--	G	CGTTTCCTGACCGGAAAAACCGGT	NC_007519.1:10567-	TCCG	1-YTCCGKCNNNNNVNN
21	4120	NC_007519.1	10608	5mC	-	10	2	0	0	2	14	0.71	NC_007519.1:10608	NC_007519.1:10608--	G	GAAGCGACAGCCGGAGTGATGCGG	NC_007519.1:10608-	TCCG	1-YTCCGKCNNNNNVNN
22	4150	NC_007519.1	10702	5mC	+	7	7	0	0	0	14	0.5	NC_007519.1:10702	NC_007519.1:10702-+	C	GGTACGAGCGTCCGCAGAAGGGGC	NC_007519.1:10702+	TCCG	1-YTCCGKCNNNNNVNN
23	4457	NC_007519.1	11469	5mC	-	10	7	0	0	1	18	0.56	NC_007519.1:11469	NC_007519.1:11469--	G	ATGCGGCAGGCCGGAAAACGCAAT	NC_007519.1:11469-	TCCG	1-YTCCGKCNNNNNVNN
24	4521	NC_007519.1	11633	5mC	-	7	7	0	0	0	14	0.5	NC_007519.1:11633	NC_007519.1:11633--	G	CAGTATCTTGGCGGGGTCGGATGC	NC_007519.1:11633-
25	4886	NC_007519.1	12634	5mC	-	6	4	0	0	2	12	0.5	NC_007519.1:12634	NC_007519.1:12634--	G	CAAGGATGTGACGGATATCCTGCG	NC_007519.1:12634-	TCCG	1-YTCCGKCNNNNNVNN
26	4894	NC_007519.1	12653	5mC	-	4	4	0	0	0	8	0.5	NC_007519.1:12653	NC_007519.1:12653--	G	CTGCGCGGTTCCGGATTCCGGCTG	NC_007519.1:12653-	TCCG	1-YTCCGKCNNNNNVNN
27	4968	NC_007519.1	12835	5mC	+	8	3	0	0	1	12	0.67	NC_007519.1:12835	NC_007519.1:12835-+	C	CAAGTTCCTTTCCGATGACGAGCG	NC_007519.1:12835+	TCCG	1-YTCCGKCNNNNNVNN
28	4990	NC_007519.1	12890	5mC	-	8	6	0	0	0	14	0.57	NC_007519.1:12890	NC_007519.1:12890--	G	ACGGGCGATATCGTGTTCTTTCAG	NC_007519.1:12890-
29	5089	NC_007519.1	13184	5mC	+	7	3	0	0	0	10	0.7	NC_007519.1:13184	NC_007519.1:13184-+	C	GGCGGATCCATACGCATCCACAGT	NC_007519.1:13184+
30	5346	NC_007519.1	13893	5mC	-	7	4	0	0	0	11	0.64	NC_007519.1:13893	NC_007519.1:13893--	G	TGTTTCCGGTCCGGAGGCGCGCGA	NC_007519.1:13893-	TCCG	1-YTCCGKCNNNNNVNN
31	5501	NC_007519.1	14300	5mC	-	7	3	0	0	1	11	0.64	NC_007519.1:14300	NC_007519.1:14300--	G	TGCTGTGTACACGCAGCCCGACAG	NC_007519.1:14300-
32	5679	NC_007519.1	14807	5mC	+	5	5	0	0	0	10	0.5	NC_007519.1:14807	NC_007519.1:14807-+	C	GGCTGCCACCCACGCTCCCAAACT	NC_007519.1:14807+
33	5865	NC_007519.1	15385	5mC	-	4	3	0	0	0	7	0.57	NC_007519.1:15385	NC_007519.1:15385--	G	GCATCAGAAGCCGGACCGGAAAGG	NC_007519.1:15385-	TCCG	1-YTCCGKCNNNNNVNN
34	5901	NC_007519.1	15518	5mC	+	5	4	0	0	0	9	0.56	NC_007519.1:15518	NC_007519.1:15518-+	C	ACATTCACCCTGCGCTGCCGTATG	NC_007519.1:15518+
35	5997	NC_007519.1	15828	5mC	+	8	6	0	0	0	14	0.57	NC_007519.1:15828	NC_007519.1:15828-+	C	CAGCAACTGTCCCGTGCGGCTTAC	NC_007519.1:15828+
36	6070	NC_007519.1	16020	5mC	+	7	3	0	0	0	10	0.7	NC_007519.1:16020	NC_007519.1:16020-+	C	CGACCTTACATCCGGCATTCAGGA	NC_007519.1:16020+	TCCG	1-YTCCGKCNNNNNVNN
37	6181	NC_007519.1	16382	5mC	-	5	4	0	0	1	10	0.5	NC_007519.1:16382	NC_007519.1:16382--	G	CGCTCTGTGCACGGAGCTTGTGTA	NC_007519.1:16382-	TCCG	1-YTCCGKCNNNNNVNN
38	6239	NC_007519.1	16578	5mC	-	3	1	0	0	1	5	0.6	NC_007519.1:16578	NC_007519.1:16578--	G	CGTTCGCGGTTCGGAACGGGACTT	NC_007519.1:16578-	TCCG	1-YTCCGKCNNNNNVNN
39	6270	NC_007519.1	16652	5mC	+	8	5	0	0	0	13	0.62	NC_007519.1:16652	NC_007519.1:16652-+	C	TCCGCTGCAATCCGGCTGGTATCG	NC_007519.1:16652+	TCCG	1-YTCCGKCNNNNNVNN
40	6377	NC_007519.1	16922	5mC	+	7	6	0	0	1	14	0.5	NC_007519.1:16922	NC_007519.1:16922-+	C	GCTTTTTGCTTCCGACTCCCGCCC	NC_007519.1:16922+	TCCG	1-YTCCGKCNNNNNVNN
41	6542	NC_007519.1	17342	5mC	-	7	7	0	0	0	14	0.5	NC_007519.1:17342	NC_007519.1:17342--	G	TACGCTGCAGTCGGAAATTCTGGA	NC_007519.1:17342-	TCCG	1-YTCCGKCNNNNNVNN
42	6590	NC_007519.1	17491	5mC	+	9	8	0	0	0	17	0.53	NC_007519.1:17491	NC_007519.1:17491-+	C	AGTGGACGACTCCGCCCGACAGCC	NC_007519.1:17491+	TCCG	1-YTCCGKCNNNNNVNN
43	6592	NC_007519.1	17495	5mC	+	9	8	0	0	0	17	0.53	NC_007519.1:17495	NC_007519.1:17495-+	C	GACGACTCCGCCCGACAGCCCTGC	NC_007519.1:17495+
44	6780	NC_007519.1	18026	5mC	+	7	7	0	0	0	14	0.5	NC_007519.1:18026	NC_007519.1:18026-+	C	ATCCTGCGCTTCCGGCGGCATAAA	NC_007519.1:18026+	TCCG	1-YTCCGKCNNNNNVNN
45	6891	NC_007519.1	18374	5mC	+	8	5	0	0	0	13	0.62	NC_007519.1:18374	NC_007519.1:18374-+	C	ATGGCCGCTCTCCGTGTTTCGTCA	NC_007519.1:18374+	TCCG	1-YTCCGKCNNNNNVNN
46	7019	NC_007519.1	18725	5mC	+	6	6	0	0	0	12	0.5	NC_007519.1:18725	NC_007519.1:18725-+	C	TGCGGTTGTTCCCGCAGGGCGTGG	NC_007519.1:18725+
47	7125	NC_007519.1	19036	5mC	-	7	3	0	0	0	10	0.7	NC_007519.1:19036	NC_007519.1:19036--	G	TTCAAACCTGCCGGAAAGCGCCGT	NC_007519.1:19036-	TCCG	1-YTCCGKCNNNNNVNN
48	7422	NC_007519.1	20174	5mC	-	3	3	0	0	0	6	0.5	NC_007519.1:20174	NC_007519.1:20174--	G	GCGCATACCTCCGGAAAGCTGTGC	NC_007519.1:20174-	TCCG	1-YTCCGKCNNNNNVNN
49	7526	NC_007519.1	20483	5mC	-	6	5	0	0	1	12	0.5	NC_007519.1:20483	NC_007519.1:20483--	G	TTTTCCGCAACCGGAACCGCCCAG	NC_007519.1:20483-	TCCG	1-YTCCGKCNNNNNVNN
50	7534	NC_007519.1	20517	5mC	-	6	5	0	0	1	12	0.5	NC_007519.1:20517	NC_007519.1:20517--	G	ATCTTGCCGGCCGGAATGGTCAGA	NC_007519.1:20517-	TCCG	1-YTCCGKCNNNNNVNN
51	7750	NC_007519.1	21194	5mC	+	6	5	0	0	0	11	0.55	NC_007519.1:21194	NC_007519.1:21194-+	C	CAGAATCATACCCGTGCAGGCAGC	NC_007519.1:21194+
52	7833	NC_007519.1	21401	5mC	-	5	5	0	0	0	10	0.5	NC_007519.1:21401	NC_007519.1:21401--	G	CCGAAAATCGGCGCTATCTGGGTG	NC_007519.1:21401-
53	7890	NC_007519.1	21565	5mC	-	6	4	0	0	0	10	0.6	NC_007519.1:21565	NC_007519.1:21565--	G	TACCGCCCCGCCGGAGGACTCGAT	NC_007519.1:21565-	TCCG	1-YTCCGKCNNNNNVNN
54	8164	NC_007519.1	22363	5mC	-	5	4	0	0	0	9	0.56	NC_007519.1:22363	NC_007519.1:22363--	G	TTCCTGCCCGCCGGAGGCTGTTTA	NC_007519.1:22363-	TCCG	1-YTCCGKCNNNNNVNN
55	8254	NC_007519.1	22591	5mC	-	4	4	0	0	0	8	0.5	NC_007519.1:22591	NC_007519.1:22591--	G	TCCCTGCCCGCCGGAGGCAGTTTG	NC_007519.1:22591-	TCCG	1-YTCCGKCNNNNNVNN
56	8265	NC_007519.1	22616	5mC	-	5	2	0	0	0	7	0.71	NC_007519.1:22616	NC_007519.1:22616--	G	GATGGATATACCGGACAAAGCAAA	NC_007519.1:22616-	TCCG	1-YTCCGKCNNNNNVNN
57	8277	NC_007519.1	22646	5mC	-	6	2	0	0	0	8	0.75	NC_007519.1:22646	NC_007519.1:22646--	G	CCGGAAGGATCCGGAGCTTTTATT	NC_007519.1:22646-	TCCG	1-YTCCGKCNNNNNVNN
58	8428	NC_007519.1	23085	5mC	-	6	3	0	0	0	9	0.67	NC_007519.1:23085	NC_007519.1:23085--	G	CTTTATACAGCCGGAAGTTCCGTG	NC_007519.1:23085-	TCCG	1-YTCCGKCNNNNNVNN
59	8464	NC_007519.1	23202	5mC	+	10	5	0	0	1	16	0.62	NC_007519.1:23202	NC_007519.1:23202-+	C	CCAGTCCTTTTCCGTAGTCGGAAA	NC_007519.1:23202+	TCCG	1-YTCCGKCNNNNNVNN
60	8467	NC_007519.1	23209	5mC	-	5	4	0	0	1	10	0.5	NC_007519.1:23209	NC_007519.1:23209--	G	TTTTCCGTAGTCGGAAAGAATGAT	NC_007519.1:23209-	TCCG	1-YTCCGKCNNNNNVNN
61	8490	NC_007519.1	23274	5mC	+	7	7	0	0	0	14	0.5	NC_007519.1:23274	NC_007519.1:23274-+	C	CTCTGTCCAGTCCGGTGCCGGTCA	NC_007519.1:23274+	TCCG	1-YTCCGKCNNNNNVNN
62	8497	NC_007519.1	23288	5mC	-	4	1	0	0	3	8	0.5	NC_007519.1:23288	NC_007519.1:23288--	G	GTGCCGGTCAGCGGAGAGGTGTCT	NC_007519.1:23288-	TCCG	1-YTCCGKCNNNNNVNN
63	8573	NC_007519.1	23472	5mC	+	15	4	0	0	0	19	0.79	NC_007519.1:23472	NC_007519.1:23472-+	C	GTTCCGGCTTTCCGCCCAGTGACT	NC_007519.1:23472+	TCCG	1-YTCCGKCNNNNNVNN
64	8804	NC_007519.1	24034	5mC	-	4	4	0	0	0	8	0.5	NC_007519.1:24034	NC_007519.1:24034--	G	CTCGTCCGAAACGGATAACAATGT	NC_007519.1:24034-	TCCG	1-YTCCGKCNNNNNVNN
65	8812	NC_007519.1	24057	5mC	+	13	3	0	0	0	16	0.81	NC_007519.1:24057	NC_007519.1:24057-+	C	TGCGGGCATGTCCGGCTGTCAGCG	NC_007519.1:24057+	TCCG	1-YTCCGKCNNNNNVNN
66	8995	NC_007519.1	24527	5mC	-	6	3	0	0	2	11	0.55	NC_007519.1:24527	NC_007519.1:24527--	G	GATACTGTGCCCGGATTTTCATGT	NC_007519.1:24527-	TCCG	1-YTCCGKCNNNNNVNN
67	9233	NC_007519.1	25247	5mC	-	6	6	0	0	0	12	0.5	NC_007519.1:25247	NC_007519.1:25247--	G	GCTCGGGGCTTCGGAAAGGCGCAC	NC_007519.1:25247-	TCCG	1-YTCCGKCNNNNNVNN
68	9379	NC_007519.1	25711	5mC	-	6	5	0	0	0	11	0.55	NC_007519.1:25711	NC_007519.1:25711--	G	CTTCTTCCGGCCGGAAAAAAACCG	NC_007519.1:25711-	TCCG	1-YTCCGKCNNNNNVNN
69	9879	NC_007519.1	27363	5mC	+	9	7	0	0	0	16	0.56	NC_007519.1:27363	NC_007519.1:27363-+	C	CTGAAGGTAATCCGGACGGATGAA	NC_007519.1:27363+	TCCG	1-YTCCGKCNNNNNVNN
70	9947	NC_007519.1	27557	5mC	-	7	4	0	0	2	13	0.54	NC_007519.1:27557	NC_007519.1:27557--	G	GCTCAGCTGACCGGAACAGCACGT	NC_007519.1:27557-	TCCG	1-YTCCGKCNNNNNVNN
71	9954	NC_007519.1	27571	5mC	-	7	4	0	0	0	11	0.64	NC_007519.1:27571	NC_007519.1:27571--	G	AACAGCACGTGCGCACCGGGGGAT	NC_007519.1:27571-
72	9978	NC_007519.1	27628	5mC	+	9	7	0	0	0	16	0.56	NC_007519.1:27628	NC_007519.1:27628-+	C	CATATCACAATGCGATCTCACTCT	NC_007519.1:27628+
73	10043	NC_007519.1	27780	5mC	-	8	6	0	0	2	16	0.5	NC_007519.1:27780	NC_007519.1:27780--	G	GCTCAGCTGACCGGAACAGCACGT	NC_007519.1:27780-	TCCG	1-YTCCGKCNNNNNVNN
74	10075	NC_007519.1	27850	5mC	+	13	5	0	0	0	18	0.72	NC_007519.1:27850	NC_007519.1:27850-+	C	CCTATCACAATCCGATCTCAATAC	NC_007519.1:27850+	TCCG	1-YTCCGKCNNNNNVNN
75	10122	NC_007519.1	27949	5mC	+	11	5	0	0	0	16	0.69	NC_007519.1:27949	NC_007519.1:27949-+	C	CGCGTTGTACTGCGTTGTTCGGCG	NC_007519.1:27949+
76	10188	NC_007519.1	28091	5mC	-	10	1	0	0	1	12	0.83	NC_007519.1:28091	NC_007519.1:28091--	G	ACAGGGACTGCCGGAAGTAATCAA	NC_007519.1:28091-	TCCG	1-YTCCGKCNNNNNVNN
77	10576	NC_007519.1	29091	5mC	+	9	0	0	0	1	10	0.9	NC_007519.1:29091	NC_007519.1:29091-+	C	CGTGCAGTTTTACGGTTCCTTTGC	NC_007519.1:29091+
78	10821	NC_007519.1	29642	5mC	-	3	3	0	0	0	6	0.5	NC_007519.1:29642	NC_007519.1:29642--	G	GTCCCCATGCCTGCCGGTACACCC	NC_007519.1:29642-
79	11248	NC_007519.1	30690	5mC	-	9	8	0	0	0	17	0.53	NC_007519.1:30690	NC_007519.1:30690--	G	ACAAACTGATACGGACGCAGACCG	NC_007519.1:30690-	TCCG	1-YTCCGKCNNNNNVNN
80	11457	NC_007519.1	31127	5mC	-	8	6	0	0	0	14	0.57	NC_007519.1:31127	NC_007519.1:31127--	G	GCGCACAGGAGCGGAAGCCCGCCC	NC_007519.1:31127-	TCCG	1-YTCCGKCNNNNNVNN
81	11520	NC_007519.1	31256	5mC	-	13	2	0	0	0	15	0.87	NC_007519.1:31256	NC_007519.1:31256--	G	CGCCTCTGCGGCGGATAAGCCCGA	NC_007519.1:31256-	TCCG	1-YTCCGKCNNNNNVNN
82	11949	NC_007519.1	32234	5mC	-	9	6	0	0	1	16	0.56	NC_007519.1:32234	NC_007519.1:32234--	G	TCCTGCGTTGCCGGATTGTTCCAC	NC_007519.1:32234-	TCCG	1-YTCCGKCNNNNNVNN
83	11998	NC_007519.1	32329	5mC	-	9	8	0	0	0	17	0.53	NC_007519.1:32329	NC_007519.1:32329--	G	GTCTGCCAGACCGCAGGCCAGACG	NC_007519.1:32329-
84	12126	NC_007519.1	32581	5mC	-	8	5	0	0	0	13	0.62	NC_007519.1:32581	NC_007519.1:32581--	G	GTAGGCGGCTACGGAACCGCACAC	NC_007519.1:32581-	TCCG	1-YTCCGKCNNNNNVNN
85	12248	NC_007519.1	32876	5mC	-	9	6	0	0	0	15	0.6	NC_007519.1:32876	NC_007519.1:32876--	G	TGAACTGAAAACGCAGGCTCCAGC	NC_007519.1:32876-
86	12337	NC_007519.1	33078	5mC	-	7	7	0	0	0	14	0.5	NC_007519.1:33078	NC_007519.1:33078--	G	TTCTGTGCCGCCGGAAGTCTTGGA	NC_007519.1:33078-	TCCG	1-YTCCGKCNNNNNVNN
87	12351	NC_007519.1	33108	5mC	-	9	4	0	0	1	14	0.64	NC_007519.1:33108	NC_007519.1:33108--	G	GGTGGTGCAACCGGAAAGCGCCAC	NC_007519.1:33108-	TCCG	1-YTCCGKCNNNNNVNN
88	12564	NC_007519.1	33560	5mC	-	10	5	0	0	0	15	0.67	NC_007519.1:33560	NC_007519.1:33560--	G	TACTCTCTTGCCGGATACCGTTTT	NC_007519.1:33560-	TCCG	1-YTCCGKCNNNNNVNN
89	12582	NC_007519.1	33607	5mC	-	9	6	0	0	1	16	0.56	NC_007519.1:33607	NC_007519.1:33607--	G	GCAGCATCCGCCGGAACACCGCGG	NC_007519.1:33607-	TCCG	1-YTCCGKCNNNNNVNN
90	12716	NC_007519.1	33882	5mC	-	5	4	0	0	0	9	0.56	NC_007519.1:33882	NC_007519.1:33882--	G	GAGCTTCCAAACGGGTGCGGCCTG	NC_007519.1:33882-
91	12889	NC_007519.1	34245	5mC	-	6	5	0	0	1	12	0.5	NC_007519.1:34245	NC_007519.1:34245--	G	CAGAGGATATCCGTACCCATACCA	NC_007519.1:34245-
92	12957	NC_007519.1	34417	5mC	-	8	7	0	0	0	15	0.53	NC_007519.1:34417	NC_007519.1:34417--	G	TACCGGCTGGACGGACATTTTTAT	NC_007519.1:34417-	TCCG	1-YTCCGKCNNNNNVNN
93	12982	NC_007519.1	34486	5mC	-	6	4	0	0	2	12	0.5	NC_007519.1:34486	NC_007519.1:34486--	G	TTTTCATCTGCCGGAATCGTCATT	NC_007519.1:34486-	TCCG	1-YTCCGKCNNNNNVNN
94	13182	NC_007519.1	35011	5mC	-	9	6	0	0	1	16	0.56	NC_007519.1:35011	NC_007519.1:35011--	G	AAAGGAGTAGGCGCATGTCGGCAA	NC_007519.1:35011-
95	13269	NC_007519.1	35189	5mC	-	10	4	0	0	3	17	0.59	NC_007519.1:35189	NC_007519.1:35189--	G	GCAGGCAGAGTCGGAAGTGGCCGC	NC_007519.1:35189-	TCCG	1-YTCCGKCNNNNNVNN
96	13880	NC_007519.1	36471	5mC	-	8	8	0	0	0	16	0.5	NC_007519.1:36471	NC_007519.1:36471--	G	GTGAACAACACCGTATACGGCATG	NC_007519.1:36471-
97	14429	NC_007519.1	37663	5mC	-	3	3	0	0	0	6	0.5	NC_007519.1:37663	NC_007519.1:37663--	G	GCAGGCCGCCGTGCAGCGGTCCAC	NC_007519.1:37663-
98	14458	NC_007519.1	37726	5mC	-	8	6	0	0	0	14	0.57	NC_007519.1:37726	NC_007519.1:37726--	G	ATATCTGTCGCCGTAGCGGCGCCT	NC_007519.1:37726-
99	14521	NC_007519.1	37849	5mC	-	7	6	0	0	1	14	0.5	NC_007519.1:37849	NC_007519.1:37849--	G	TGCCGCACCGGCGTCAGCCGCGCA	NC_007519.1:37849-
100	14708	NC_007519.1	38194	5mC	+	4	2	0	0	0	6	0.67	NC_007519.1:38194	NC_007519.1:38194-+	C	TTTTTCCTGCGGCAGATACGGGTC	NC_007519.1:38194+
101	14795	NC_007519.1	38391	5mC	+	11	11	0	0	0	22	0.5	NC_007519.1:38391	NC_007519.1:38391-+	C	TGGTGTAATGTCCGCCGAAAAGCG	NC_007519.1:38391+	TCCG	1-YTCCGKCNNNNNVNN
102	14845	NC_007519.1	38481	5mC	-	6	5	0	0	1	12	0.5	NC_007519.1:38481	NC_007519.1:38481--	G	GCACCTGCGGCCGCAAAGGAGCAA	NC_007519.1:38481-
103	14930	NC_007519.1	38658	5mC	-	7	5	0	0	1	13	0.54	NC_007519.1:38658	NC_007519.1:38658--	G	GCCGCGCCTGCCGGAAACCACCAG	NC_007519.1:38658-	TCCG	1-YTCCGKCNNNNNVNN
104	15148	NC_007519.1	39135	5mC	-	16	0	0	0	1	17	0.94	NC_007519.1:39135	NC_007519.1:39135--	G	GTCCATGGAGACGGAATCAGGCAC	NC_007519.1:39135-	TCCG	1-YTCCGKCNNNNNVNN
105	15366	NC_007519.1	39592	5mC	-	9	8	0	0	0	17	0.53	NC_007519.1:39592	NC_007519.1:39592--	G	ATGTGACTATACGGATACTCAACG	NC_007519.1:39592-	TCCG	1-YTCCGKCNNNNNVNN
106	15371	NC_007519.1	39603	5mC	-	12	5	0	0	0	17	0.71	NC_007519.1:39603	NC_007519.1:39603--	G	CGGATACTCAACGGAAAAGCAAAC	NC_007519.1:39603-	TCCG	1-YTCCGKCNNNNNVNN
107	15612	NC_007519.1	40132	5mC	-	10	7	0	0	0	17	0.59	NC_007519.1:40132	NC_007519.1:40132--	G	TCCGTAATGGACGGGACAAAGTTT	NC_007519.1:40132-
108	15678	NC_007519.1	40303	5mC	-	12	5	0	0	1	18	0.67	NC_007519.1:40303	NC_007519.1:40303--	G	AGCAAGGGTGACGGAAAGTTCCCC	NC_007519.1:40303-	TCCG	1-YTCCGKCNNNNNVNN
109	15711	NC_007519.1	40399	5mC	-	15	2	0	0	0	17	0.88	NC_007519.1:40399	NC_007519.1:40399--	G	CAGGTGGCAAACGGAGTGGTGGAC	NC_007519.1:40399-	TCCG	1-YTCCGKCNNNNNVNN
110	15806	NC_007519.1	40660	5mC	-	9	4	0	0	0	13	0.69	NC_007519.1:40660	NC_007519.1:40660--	G	ACGTCTCTTTACGGGCTTGATCAC	NC_007519.1:40660-
111	15942	NC_007519.1	41001	5mC	-	12	7	0	0	0	19	0.63	NC_007519.1:41001	NC_007519.1:41001--	G	GTAGCGTCCATCGGACAGGATGAT	NC_007519.1:41001-	TCCG	1-YTCCGKCNNNNNVNN
112	15947	NC_007519.1	41016	5mC	-	14	3	0	0	1	18	0.78	NC_007519.1:41016	NC_007519.1:41016--	G	CAGGATGATTACGCATAGTAAACA	NC_007519.1:41016-
113	15989	NC_007519.1	41146	5mC	-	15	5	0	0	0	20	0.75	NC_007519.1:41146	NC_007519.1:41146--	G	AAACGGGTTGTCGGATGCTGCCCC	NC_007519.1:41146-	TCCG	1-YTCCGKCNNNNNVNN
114	16350	NC_007519.1	42196	5mC	-	9	7	0	0	0	16	0.56	NC_007519.1:42196	NC_007519.1:42196--	G	CGGGCAACCTTCGCAGATATAAAC	NC_007519.1:42196-
115	16434	NC_007519.1	42394	5mC	+	11	10	0	0	0	21	0.52	NC_007519.1:42394	NC_007519.1:42394-+	C	CATGGTGTTTTCCGTCACTACGCG	NC_007519.1:42394+	TCCG	1-YTCCGKCNNNNNVNN
116	16463	NC_007519.1	42460	5mC	-	6	4	0	0	2	12	0.5	NC_007519.1:42460	NC_007519.1:42460--	G	TGAGCCGACACCGGAAAGCTTGAA	NC_007519.1:42460-	TCCG	1-YTCCGKCNNNNNVNN
117	16636	NC_007519.1	42866	5mC	-	14	4	0	0	0	18	0.78	NC_007519.1:42866	NC_007519.1:42866--	G	ATGTAGTTTGCCGGATCTTCTGCC	NC_007519.1:42866-	TCCG	1-YTCCGKCNNNNNVNN
118	16827	NC_007519.1	43309	5mC	-	11	8	0	0	0	19	0.58	NC_007519.1:43309	NC_007519.1:43309--	G	CGCGGCAATGCCGGATGGTTTGTA	NC_007519.1:43309-	TCCG	1-YTCCGKCNNNNNVNN
119	16833	NC_007519.1	43328	5mC	-	8	4	0	0	2	14	0.57	NC_007519.1:43328	NC_007519.1:43328--	G	TTGTAAATGACCGGATTGCCCGTC	NC_007519.1:43328-	TCCG	1-YTCCGKCNNNNNVNN
120	16896	NC_007519.1	43482	5mC	-	10	4	0	0	0	14	0.71	NC_007519.1:43482	NC_007519.1:43482--	G	GCCTGCCCAGCCGGAGCATTTCGC	NC_007519.1:43482-	TCCG	1-YTCCGKCNNNNNVNN
121	17114	NC_007519.1	43939	5mC	-	11	3	0	0	0	14	0.79	NC_007519.1:43939	NC_007519.1:43939--	G	GCCTCCCGTGCCGGAAGGCTCCAC	NC_007519.1:43939-	TCCG	1-YTCCGKCNNNNNVNN
122	17122	NC_007519.1	43958	5mC	-	8	5	0	0	0	13	0.62	NC_007519.1:43958	NC_007519.1:43958--	G	TCCACCGGTGCCGGACGGGCTGCC	NC_007519.1:43958-	TCCG	1-YTCCGKCNNNNNVNN
123	17142	NC_007519.1	43993	5mC	+	11	10	0	0	1	22	0.5	NC_007519.1:43993	NC_007519.1:43993-+	C	CAGGGTCAGCTCCGGATTTTCAAG	NC_007519.1:43993+	TCCG	1-YTCCGKCNNNNNVNN
124	17248	NC_007519.1	44215	5mC	-	6	4	0	0	2	12	0.5	NC_007519.1:44215	NC_007519.1:44215--	G	GTATCGTGTTTCGGGCACGCCCAG	NC_007519.1:44215-
125	17383	NC_007519.1	44547	5mC	-	11	7	0	0	0	18	0.61	NC_007519.1:44547	NC_007519.1:44547--	G	GCGGATAATGACGGAATTCCGGCT	NC_007519.1:44547-	TCCG	1-YTCCGKCNNNNNVNN
126	17631	NC_007519.1	45170	5mC	-	8	7	0	0	0	15	0.53	NC_007519.1:45170	NC_007519.1:45170--	G	GTGTTCAGATACGGGAAAACGTCG	NC_007519.1:45170-
127	17668	NC_007519.1	45272	5mC	-	9	7	0	0	1	17	0.53	NC_007519.1:45272	NC_007519.1:45272--	G	TTGAAGATGGACGGAGCTTCGCCG	NC_007519.1:45272-	TCCG	1-YTCCGKCNNNNNVNN
128	17788	NC_007519.1	45577	5mC	-	10	3	0	0	0	13	0.77	NC_007519.1:45577	NC_007519.1:45577--	G	CAAAAAAAAGCCGGAAAGGAAATC	NC_007519.1:45577-	TCCG	1-YTCCGKCNNNNNVNN
129	17834	NC_007519.1	45676	5mC	+	9	4	0	0	0	13	0.69	NC_007519.1:45676	NC_007519.1:45676-+	C	CGGGCGGGTTTCCGGTAATTTGCC	NC_007519.1:45676+	TCCG	1-YTCCGKCNNNNNVNN
130	17932	NC_007519.1	45896	5mC	-	12	4	0	0	0	16	0.75	NC_007519.1:45896	NC_007519.1:45896--	G	ATGCCGATGACCGGAATGCTGACA	NC_007519.1:45896-	TCCG	1-YTCCGKCNNNNNVNN
131	18032	NC_007519.1	46138	5mC	-	12	4	0	0	0	16	0.75	NC_007519.1:46138	NC_007519.1:46138--	G	GGGCTTGGTGCCGGAACGGCGTTT	NC_007519.1:46138-	TCCG	1-YTCCGKCNNNNNVNN
132	18149	NC_007519.1	46384	5mC	-	8	7	0	0	1	16	0.5	NC_007519.1:46384	NC_007519.1:46384--	G	GTTTTCGACGCCGGAGTTCTGCAG	NC_007519.1:46384-	TCCG	1-YTCCGKCNNNNNVNN
133	18231	NC_007519.1	46549	5mC	-	7	6	0	0	0	13	0.54	NC_007519.1:46549	NC_007519.1:46549--	G	GCCGAATGTGCCGGAGGCCGTCAT	NC_007519.1:46549-	TCCG	1-YTCCGKCNNNNNVNN
134	18312	NC_007519.1	46730	5mC	+	8	7	0	0	0	15	0.53	NC_007519.1:46730	NC_007519.1:46730-+	C	GTGGTGTTTTTCCGTCGTGCTGGT	NC_007519.1:46730+	TCCG	1-YTCCGKCNNNNNVNN
135	18367	NC_007519.1	46848	5mC	-	7	6	0	0	0	13	0.54	NC_007519.1:46848	NC_007519.1:46848--	G	GTGCGCAGAAACGGAGTGGGGCCG	NC_007519.1:46848-	TCCG	1-YTCCGKCNNNNNVNN
136	18420	NC_007519.1	46995	5mC	-	11	6	0	0	1	18	0.61	NC_007519.1:46995	NC_007519.1:46995--	G	ATGCTTTCAAACGGATAGCATCCG	NC_007519.1:46995-	TCCG	1-YTCCGKCNNNNNVNN
137	18428	NC_007519.1	47016	5mC	+	8	3	0	0	1	12	0.67	NC_007519.1:47016	NC_007519.1:47016-+	C	CCGAGAGGCATCCGGTGGCCGAAT	NC_007519.1:47016+	TCCG	1-YTCCGKCNNNNNVNN
138	18476	NC_007519.1	47112	5mC	-	9	7	0	0	0	16	0.56	NC_007519.1:47112	NC_007519.1:47112--	G	GCCAGCATGAGCGTGGGCGTTTCA	NC_007519.1:47112-
139	18709	NC_007519.1	47628	5mC	-	3	2	0	0	0	5	0.6	NC_007519.1:47628	NC_007519.1:47628--	G	GGAGATTTACATGCGGCGCGGCTG	NC_007519.1:47628-
140	18737	NC_007519.1	47692	5mC	+	9	8	0	0	1	18	0.5	NC_007519.1:47692	NC_007519.1:47692-+	C	CCGCCGGTGTTCCGATTTGCAGCG	NC_007519.1:47692+	TCCG	1-YTCCGKCNNNNNVNN
141	18745	NC_007519.1	47709	5mC	-	9	5	0	0	0	14	0.64	NC_007519.1:47709	NC_007519.1:47709--	G	TGCAGCGCTGCCGGATTTTTTTTG	NC_007519.1:47709-	TCCG	1-YTCCGKCNNNNNVNN
142	18808	NC_007519.1	47843	5mC	-	7	7	0	0	0	14	0.5	NC_007519.1:47843	NC_007519.1:47843--	G	CGTGTATCTGACGGAACTCCTTTC	NC_007519.1:47843-	TCCG	1-YTCCGKCNNNNNVNN
143	18849	NC_007519.1	47925	5mC	-	10	4	0	0	0	14	0.71	NC_007519.1:47925	NC_007519.1:47925--	G	CCGCCCCGCAACGGAATCTGATCA	NC_007519.1:47925-	TCCG	1-YTCCGKCNNNNNVNN
144	18908	NC_007519.1	48070	5mC	+	11	8	0	0	0	19	0.58	NC_007519.1:48070	NC_007519.1:48070-+	C	CGACAACTTTTCCGTCAAGGAACT	NC_007519.1:48070+	TCCG	1-YTCCGKCNNNNNVNN
145	19022	NC_007519.1	48346	5mC	-	9	5	0	0	1	15	0.6	NC_007519.1:48346	NC_007519.1:48346--	G	CCGCATGGGGGCGGACCGTGTCAT	NC_007519.1:48346-	TCCG	1-YTCCGKCNNNNNVNN
146	19074	NC_007519.1	48466	5mC	-	8	7	0	0	1	16	0.5	NC_007519.1:48466	NC_007519.1:48466--	G	CTACTGCGTTTCGGGCCGCTGCTA	NC_007519.1:48466-
147	19180	NC_007519.1	48741	5mC	-	10	7	0	0	0	17	0.59	NC_007519.1:48741	NC_007519.1:48741--	G	ATCCTTCGGTACGCAAGCAGGCAG	NC_007519.1:48741-
148	19298	NC_007519.1	49007	5mC	-	6	6	0	0	0	12	0.5	NC_007519.1:49007	NC_007519.1:49007--	G	GTGCCCAAGGGCGGGGCATTTACT	NC_007519.1:49007-
149	19689	NC_007519.1	49930	5mC	-	7	7	0	0	0	14	0.5	NC_007519.1:49930	NC_007519.1:49930--	G	ACAGCAAAGACCGGACGGGTATCC	NC_007519.1:49930-	TCCG	1-YTCCGKCNNNNNVNN
150	19692	NC_007519.1	49934	5mC	-	5	4	0	0	1	10	0.5	NC_007519.1:49934	NC_007519.1:49934--	G	CAAAGACCGGACGGGTATCCGTCC	NC_007519.1:49934-
151	19703	NC_007519.1	49968	5mC	-	9	7	0	0	0	16	0.56	NC_007519.1:49968	NC_007519.1:49968--	G	TATGCAGAGTCCGCAGCGTGTCTT	NC_007519.1:49968-
152	19816	NC_007519.1	50258	5mC	-	11	5	0	0	1	17	0.65	NC_007519.1:50258	NC_007519.1:50258--	G	GCCCTTCATGCCGCATGCCTGCCC	NC_007519.1:50258-
153	19902	NC_007519.1	50456	5mC	-	10	7	0	0	0	17	0.59	NC_007519.1:50456	NC_007519.1:50456--	G	GGCAACCAGCACGGAGCCGTGAGT	NC_007519.1:50456-	TCCG	1-YTCCGKCNNNNNVNN
154	19943	NC_007519.1	50555	5mC	-	11	7	0	0	0	18	0.61	NC_007519.1:50555	NC_007519.1:50555--	G	CCGTGACGCGCCGGAAAAATCGGA	NC_007519.1:50555-	TCCG	1-YTCCGKCNNNNNVNN
155	20080	NC_007519.1	50917	5mC	-	11	4	0	0	2	17	0.65	NC_007519.1:50917	NC_007519.1:50917--	G	GAATGGCCGAACGGATTTTGCTCA	NC_007519.1:50917-	TCCG	1-YTCCGKCNNNNNVNN
156	20194	NC_007519.1	51279	5mC	-	8	5	0	0	1	14	0.57	NC_007519.1:51279	NC_007519.1:51279--	G	CAGCTGGAAGACGGAGCTGTCAAA	NC_007519.1:51279-	TCCG	1-YTCCGKCNNNNNVNN
157	20358	NC_007519.1	51731	5mC	-	6	4	0	0	1	11	0.55	NC_007519.1:51731	NC_007519.1:51731--	G	GTCACCCGGCACGGAAAGCCGCAA	NC_007519.1:51731-	TCCG	1-YTCCGKCNNNNNVNN
158	20411	NC_007519.1	51888	5mC	-	4	2	0	0	0	6	0.67	NC_007519.1:51888	NC_007519.1:51888--	G	CCGCGGTCGCCCGCAATCACATGG	NC_007519.1:51888-
159	20431	NC_007519.1	51946	5mC	-	7	0	0	0	0	7	1	NC_007519.1:51946	NC_007519.1:51946--	G	CTGCCTCGCACCGGAAAATATCAT	NC_007519.1:51946-	TCCG	1-YTCCGKCNNNNNVNN
160	20500	NC_007519.1	52162	5mC	-	5	4	0	0	0	9	0.56	NC_007519.1:52162	NC_007519.1:52162--	G	CGCTGCCGTGGCGGAAGGGCCGGA	NC_007519.1:52162-	TCCG	1-YTCCGKCNNNNNVNN
161	20524	NC_007519.1	52234	5mC	+	9	7	0	0	0	16	0.56	NC_007519.1:52234	NC_007519.1:52234-+	C	CATTGCCGATTCCGTGGCCTTGTG	NC_007519.1:52234+	TCCG	1-YTCCGKCNNNNNVNN
162	20538	NC_007519.1	52263	5mC	-	5	4	0	0	0	9	0.56	NC_007519.1:52263	NC_007519.1:52263--	G	TTGTGGACGGACGCGAGGGGCTGA	NC_007519.1:52263-
163	20841	NC_007519.1	53080	5mC	-	7	4	0	0	1	12	0.58	NC_007519.1:53080	NC_007519.1:53080--	G	CCGGACACTTACGGAAGCAGTCAC	NC_007519.1:53080-	TCCG	1-YTCCGKCNNNNNVNN
164	20853	NC_007519.1	53118	5mC	-	6	6	0	0	0	12	0.5	NC_007519.1:53118	NC_007519.1:53118--	G	CGGTGGTCAAACGGGTGCGTCCCA	NC_007519.1:53118-
165	20938	NC_007519.1	53393	5mC	+	7	5	0	0	1	13	0.54	NC_007519.1:53393	NC_007519.1:53393-+	C	TTTTTGTCTGTCCGGTACATGATG	NC_007519.1:53393+	TCCG	1-YTCCGKCNNNNNVNN
166	21035	NC_007519.1	53650	5mC	-	5	4	0	0	0	9	0.56	NC_007519.1:53650	NC_007519.1:53650--	G	TTCCCGCCGTACGGACAGCCCTGC	NC_007519.1:53650-	TCCG	1-YTCCGKCNNNNNVNN
167	21077	NC_007519.1	53761	5mC	-	3	3	0	0	0	6	0.5	NC_007519.1:53761	NC_007519.1:53761--	G	AACGATGTCGCCGGGACTTGCGGC	NC_007519.1:53761-
168	21144	NC_007519.1	53916	5mC	-	5	3	0	0	1	9	0.56	NC_007519.1:53916	NC_007519.1:53916--	G	TGACCAGCGGGCGCAGGGGCGAAA	NC_007519.1:53916-
169	21209	NC_007519.1	54068	5mC	-	9	2	0	0	0	11	0.82	NC_007519.1:54068	NC_007519.1:54068--	G	CCTTTGGTCAGCGGAAAGTGCCGC	NC_007519.1:54068-	TCCG	1-YTCCGKCNNNNNVNN
170	21214	NC_007519.1	54081	5mC	-	7	1	0	0	1	9	0.78	NC_007519.1:54081	NC_007519.1:54081--	G	GAAAGTGCCGCCGGAACTGTATGC	NC_007519.1:54081-	TCCG	1-YTCCGKCNNNNNVNN
171	21248	NC_007519.1	54193	5mC	-	5	0	0	0	2	7	0.71	NC_007519.1:54193	NC_007519.1:54193--	G	CGCCGGTTTGCCGTGCAGGATGGC	NC_007519.1:54193-
172	21308	NC_007519.1	54382	5mC	-	5	4	0	0	1	10	0.5	NC_007519.1:54382	NC_007519.1:54382--	G	GTCAATGATGACGGACTGGCCCCA	NC_007519.1:54382-	TCCG	1-YTCCGKCNNNNNVNN
173	21436	NC_007519.1	54730	5mC	-	6	4	0	0	0	10	0.6	NC_007519.1:54730	NC_007519.1:54730--	G	CAGCGTGGGGCCGGATGCCGAAGC	NC_007519.1:54730-	TCCG	1-YTCCGKCNNNNNVNN
174	21484	NC_007519.1	54836	5mC	-	5	5	0	0	0	10	0.5	NC_007519.1:54836	NC_007519.1:54836--	G	TGGGCGGCAGCCGCAGTTCCCGTG	NC_007519.1:54836-
175	21530	NC_007519.1	54946	5mC	-	4	3	0	0	1	8	0.5	NC_007519.1:54946	NC_007519.1:54946--	G	AGGTTGTCCTGCGGATAGCGCAGC	NC_007519.1:54946-	TCCG	1-YTCCGKCNNNNNVNN
176	21583	NC_007519.1	55084	5mC	-	5	2	0	0	0	7	0.71	NC_007519.1:55084	NC_007519.1:55084--	G	AACGAATAGCCCGGAGGCGCCAGC	NC_007519.1:55084-	TCCG	1-YTCCGKCNNNNNVNN
177	21644	NC_007519.1	55239	5mC	-	5	5	0	0	0	10	0.5	NC_007519.1:55239	NC_007519.1:55239--	G	CCATGTGCGTTCGGGGCGCCCCCG	NC_007519.1:55239-
178	21649	NC_007519.1	55250	5mC	-	6	3	0	0	2	11	0.55	NC_007519.1:55250	NC_007519.1:55250--	G	CGGGGCGCCCCCGGAACAGCCAGT	NC_007519.1:55250-	TCCG	1-YTCCGKCNNNNNVNN
179	21673	NC_007519.1	55323	5mC	-	6	6	0	0	0	12	0.5	NC_007519.1:55323	NC_007519.1:55323--	G	AAGTCTGTCCACGGGTTTGGTGCC	NC_007519.1:55323-
180	21677	NC_007519.1	55335	5mC	-	6	5	0	0	0	11	0.55	NC_007519.1:55335	NC_007519.1:55335--	G	GGGTTTGGTGCCGTAAAAGCCGTA	NC_007519.1:55335-
181	21810	NC_007519.1	55666	5mC	-	5	4	0	0	1	10	0.5	NC_007519.1:55666	NC_007519.1:55666--	G	GCAGCCCCGGCCGGGCCGCCCTGC	NC_007519.1:55666-
182	21842	NC_007519.1	55759	5mC	-	8	3	0	0	1	12	0.67	NC_007519.1:55759	NC_007519.1:55759--	G	AGTATGTGTGACGGACACCGCGCC	NC_007519.1:55759-	TCCG	1-YTCCGKCNNNNNVNN
183	22168	NC_007519.1	56806	5mC	-	6	4	0	0	0	10	0.6	NC_007519.1:56806	NC_007519.1:56806--	G	GCCGGCAAGGCCGGACCGGTCACC	NC_007519.1:56806-	TCCG	1-YTCCGKCNNNNNVNN
184	22416	NC_007519.1	57514	5mC	-	8	3	0	0	1	12	0.67	NC_007519.1:57514	NC_007519.1:57514--	G	CTTACCGAAAACGGACTGGCAGCG	NC_007519.1:57514-	TCCG	1-YTCCGKCNNNNNVNN
185	22575	NC_007519.1	57933	5mC	-	7	7	0	0	0	14	0.5	NC_007519.1:57933	NC_007519.1:57933--	G	TGAATGGGCACCGCAGTTTGCCCT	NC_007519.1:57933-
186	22642	NC_007519.1	58123	5mC	-	8	5	0	0	0	13	0.62	NC_007519.1:58123	NC_007519.1:58123--	G	GTGGCCGGTGACGGACCTGCTCCT	NC_007519.1:58123-	TCCG	1-YTCCGKCNNNNNVNN
187	22695	NC_007519.1	58238	5mC	-	7	6	0	0	1	14	0.5	NC_007519.1:58238	NC_007519.1:58238--	G	GTACTTCCGGTCGTGTTGCGGATG	NC_007519.1:58238-
188	22912	NC_007519.1	58832	5mC	-	9	7	0	0	0	16	0.56	NC_007519.1:58832	NC_007519.1:58832--	G	GGCGAGCGCACCGTGGATGCCAGT	NC_007519.1:58832-
189	23012	NC_007519.1	59141	5mC	+	7	6	0	0	0	13	0.54	NC_007519.1:59141	NC_007519.1:59141-+	C	GGGACCAAAATCCGCCCTGCGCAT	NC_007519.1:59141+	TCCG	1-YTCCGKCNNNNNVNN
190	23039	NC_007519.1	59205	5mC	-	7	6	0	0	0	13	0.54	NC_007519.1:59205	NC_007519.1:59205--	G	GGTCTGGGTGCCGCCATAGCGCAG	NC_007519.1:59205-
191	23063	NC_007519.1	59261	5mC	-	11	6	0	0	2	19	0.58	NC_007519.1:59261	NC_007519.1:59261--	G	CGGTTCGCTGACGGATGTGGACCC	NC_007519.1:59261-	TCCG	1-YTCCGKCNNNNNVNN
192	23110	NC_007519.1	59361	5mC	-	8	8	0	0	0	16	0.5	NC_007519.1:59361	NC_007519.1:59361--	G	ATGGAAGACGGCGGATTCTACAAA	NC_007519.1:59361-	TCCG	1-YTCCGKCNNNNNVNN
193	23255	NC_007519.1	59749	5mC	+	6	4	0	0	0	10	0.6	NC_007519.1:59749	NC_007519.1:59749-+	C	GCCCGACATATCCGGTCATACCCC	NC_007519.1:59749+	TCCG	1-YTCCGKCNNNNNVNN
194	23261	NC_007519.1	59765	5mC	+	6	5	0	0	0	11	0.55	NC_007519.1:59765	NC_007519.1:59765-+	C	CATACCCCGCTCCGGCGCATCATG	NC_007519.1:59765+	TCCG	1-YTCCGKCNNNNNVNN
195	23276	NC_007519.1	59795	5mC	-	10	4	0	0	3	17	0.59	NC_007519.1:59795	NC_007519.1:59795--	G	ACAGGAACCACCGGAGTCTGGCCC	NC_007519.1:59795-	TCCG	1-YTCCGKCNNNNNVNN
196	23291	NC_007519.1	59842	5mC	+	7	3	0	0	0	10	0.7	NC_007519.1:59842	NC_007519.1:59842-+	C	TGTTTTGTACTCCGTCCGCCGAAG	NC_007519.1:59842+	TCCG	1-YTCCGKCNNNNNVNN
197	23305	NC_007519.1	59884	5mC	+	5	5	0	0	0	10	0.5	NC_007519.1:59884	NC_007519.1:59884-+	C	ATGTCATGTCTCCGACGGGCAAGG	NC_007519.1:59884+	TCCG	1-YTCCGKCNNNNNVNN
198	23351	NC_007519.1	59984	5mC	-	17	2	0	0	0	19	0.89	NC_007519.1:59984	NC_007519.1:59984--	G	CATCACCGGCACGGAGCAAGGCAG	NC_007519.1:59984-	TCCG	1-YTCCGKCNNNNNVNN
199	23384	NC_007519.1	60069	5mC	-	4	3	0	0	1	8	0.5	NC_007519.1:60069	NC_007519.1:60069--	G	GATCATCTCCCTGCCCGCCGGAGG	NC_007519.1:60069-
200	23424	NC_007519.1	60183	5mC	-	9	7	0	0	0	16	0.56	NC_007519.1:60183	NC_007519.1:60183--	G	CTATGCCTTTTCGGGCGTTCAGGG	NC_007519.1:60183-
201	23434	NC_007519.1	60210	5mC	-	15	2	0	0	0	17	0.88	NC_007519.1:60210	NC_007519.1:60210--	G	CATCACCGGCACGGAGCAAGGCAG	NC_007519.1:60210-	TCCG	1-YTCCGKCNNNNNVNN
202	23472	NC_007519.1	60295	5mC	-	4	4	0	0	0	8	0.5	NC_007519.1:60295	NC_007519.1:60295--	G	GATCATCTCCCTGCCCGCCGGAGG	NC_007519.1:60295-
203	23476	NC_007519.1	60302	5mC	-	11	7	0	0	0	18	0.61	NC_007519.1:60302	NC_007519.1:60302--	G	TCCCTGCCCGCCGGAGGCGTCTTC	NC_007519.1:60302-	TCCG	1-YTCCGKCNNNNNVNN
204	23483	NC_007519.1	60336	5mC	+	5	5	0	0	0	10	0.5	NC_007519.1:60336	NC_007519.1:60336-+	C	GTGTCATGTCTCCGACGGGCAAGG	NC_007519.1:60336+	TCCG	1-YTCCGKCNNNNNVNN
205	23523	NC_007519.1	60435	5mC	-	16	4	0	0	0	20	0.8	NC_007519.1:60435	NC_007519.1:60435--	G	CATCACCGGCACGGAGCAAGGCAT	NC_007519.1:60435-	TCCG	1-YTCCGKCNNNNNVNN
206	23563	NC_007519.1	60527	5mC	-	12	9	0	0	0	21	0.57	NC_007519.1:60527	NC_007519.1:60527--	G	TCCCTGCCCGCCGGAGGCGTCTTC	NC_007519.1:60527-	TCCG	1-YTCCGKCNNNNNVNN
207	23573	NC_007519.1	60561	5mC	+	5	5	0	0	0	10	0.5	NC_007519.1:60561	NC_007519.1:60561-+	C	ATGTAATGTCTCCGACGGGCAAGG	NC_007519.1:60561+	TCCG	1-YTCCGKCNNNNNVNN
208	23617	NC_007519.1	60661	5mC	-	16	4	0	0	2	22	0.73	NC_007519.1:60661	NC_007519.1:60661--	G	CATCACCGGCACGGAGCAAGGCAT	NC_007519.1:60661-	TCCG	1-YTCCGKCNNNNNVNN
209	23637	NC_007519.1	60705	5mC	+	4	4	0	0	0	8	0.5	NC_007519.1:60705	NC_007519.1:60705-+	C	GAAAGCGGCTTCCGCGGGTTCGCG	NC_007519.1:60705+	TCCG	1-YTCCGKCNNNNNVNN
210	23658	NC_007519.1	60753	5mC	-	11	8	0	0	1	20	0.55	NC_007519.1:60753	NC_007519.1:60753--	G	TCCCTGCCCGCCGGAGGCTTTTCT	NC_007519.1:60753-	TCCG	1-YTCCGKCNNNNNVNN
211	23684	NC_007519.1	60810	5mC	-	3	0	0	0	2	5	0.6	NC_007519.1:60810	NC_007519.1:60810--	G	GCTGCGGCAGCGGGAATTCCACCA	NC_007519.1:60810-
212	23760	NC_007519.1	60988	5mC	+	5	4	0	0	0	9	0.56	NC_007519.1:60988	NC_007519.1:60988-+	C	GTATGTGGCTTCCGGAATGCGTCT	NC_007519.1:60988+	TCCG	1-YTCCGKCNNNNNVNN
213	23789	NC_007519.1	61055	5mC	-	8	7	0	0	1	16	0.5	NC_007519.1:61055	NC_007519.1:61055--	G	TTCTGGCTTTGCGGGGGCTTTGGG	NC_007519.1:61055-
214	23828	NC_007519.1	61128	5mC	+	5	2	0	0	0	7	0.71	NC_007519.1:61128	NC_007519.1:61128-+	C	CAGGGGGTGGTCCGGCGGTAACCG	NC_007519.1:61128+	TCCG	1-YTCCGKCNNNNNVNN
215	23881	NC_007519.1	61263	5mC	+	4	4	0	0	0	8	0.5	NC_007519.1:61263	NC_007519.1:61263-+	C	ACAGAACAACTCCGCTGACGTTTG	NC_007519.1:61263+	TCCG	1-YTCCGKCNNNNNVNN
216	23895	NC_007519.1	61295	5mC	-	11	7	0	0	3	21	0.52	NC_007519.1:61295	NC_007519.1:61295--	G	AGGCTGAAAGCCGGATTGCTGGTT	NC_007519.1:61295-	TCCG	1-YTCCGKCNNNNNVNN
217	23922	NC_007519.1	61366	5mC	-	10	7	0	0	1	18	0.56	NC_007519.1:61366	NC_007519.1:61366--	G	CCTGTACGGTCCGGAAGCGTGGCT	NC_007519.1:61366-	TCCG	1-YTCCGKCNNNNNVNN
218	24016	NC_007519.1	61591	5mC	-	11	8	0	0	2	21	0.52	NC_007519.1:61591	NC_007519.1:61591--	G	TGCTTATTTTACGGGTCTGGGCAG	NC_007519.1:61591-
219	24094	NC_007519.1	61777	5mC	-	11	6	0	0	1	18	0.61	NC_007519.1:61777	NC_007519.1:61777--	G	TTTTTTTCTGACGGAGCCGCAGCT	NC_007519.1:61777-	TCCG	1-YTCCGKCNNNNNVNN
220	24126	NC_007519.1	61860	5mC	+	4	4	0	0	0	8	0.5	NC_007519.1:61860	NC_007519.1:61860-+	C	TGCTGTTCACTCCGGTGTCTTTGT	NC_007519.1:61860+	TCCG	1-YTCCGKCNNNNNVNN
221	24233	NC_007519.1	62089	5mC	-	6	5	0	0	1	12	0.5	NC_007519.1:62089	NC_007519.1:62089--	G	CGGCGCGTTGCCGGTACGGCGCGG	NC_007519.1:62089-
222	24344	NC_007519.1	62323	5mC	-	14	5	0	0	0	19	0.74	NC_007519.1:62323	NC_007519.1:62323--	G	TCCCACCACGCCGGAAGTGATGAT	NC_007519.1:62323-	TCCG	1-YTCCGKCNNNNNVNN
223	24386	NC_007519.1	62438	5mC	-	9	9	0	0	0	18	0.5	NC_007519.1:62438	NC_007519.1:62438--	G	AGGTCTATGTCCGGATCATTCTGC	NC_007519.1:62438-	TCCG	1-YTCCGKCNNNNNVNN
224	24496	NC_007519.1	62749	5mC	-	12	6	0	0	0	18	0.67	NC_007519.1:62749	NC_007519.1:62749--	G	CTTGTGGAAAACGGACTTTCTGCC	NC_007519.1:62749-	TCCG	1-YTCCGKCNNNNNVNN
225	24569	NC_007519.1	62945	5mC	-	4	3	0	0	1	8	0.5	NC_007519.1:62945	NC_007519.1:62945--	G	TCGTCGGGCACGGGGGCTGTGGCC	NC_007519.1:62945-
226	24668	NC_007519.1	63166	5mC	+	6	6	0	0	0	12	0.5	NC_007519.1:63166	NC_007519.1:63166-+	C	GGGGCTGGTTTCCGCCAGCCACAG	NC_007519.1:63166+	TCCG	1-YTCCGKCNNNNNVNN
227	24826	NC_007519.1	63529	5mC	-	12	4	0	0	1	17	0.71	NC_007519.1:63529	NC_007519.1:63529--	G	GCGTTGTTGGCCGGATAGGTGACG	NC_007519.1:63529-	TCCG	1-YTCCGKCNNNNNVNN
228	24837	NC_007519.1	63552	5mC	-	14	2	0	0	2	18	0.78	NC_007519.1:63552	NC_007519.1:63552--	G	GGGGCCGGGAACGGAGACATGCCA	NC_007519.1:63552-	TCCG	1-YTCCGKCNNNNNVNN
229	25021	NC_007519.1	63974	5mC	+	7	4	0	0	0	11	0.64	NC_007519.1:63974	NC_007519.1:63974-+	C	GAAAAACCTGTCCGATGTGGGAGA	NC_007519.1:63974+	TCCG	1-YTCCGKCNNNNNVNN
230	25421	NC_007519.1	64924	5mC	-	10	8	0	0	0	18	0.56	NC_007519.1:64924	NC_007519.1:64924--	G	CACATACACGACGGAACGCGCACC	NC_007519.1:64924-	TCCG	1-YTCCGKCNNNNNVNN
231	25470	NC_007519.1	65030	5mC	-	5	1	0	0	0	6	0.83	NC_007519.1:65030	NC_007519.1:65030--	G	CACCGTACAACGGGAATATCCGCA	NC_007519.1:65030-
232	25478	NC_007519.1	65052	5mC	+	9	6	0	0	1	16	0.56	NC_007519.1:65052	NC_007519.1:65052-+	C	CATGGTCGTCTCCGGCGGGCATGG	NC_007519.1:65052+	TCCG	1-YTCCGKCNNNNNVNN
233	25556	NC_007519.1	65217	5mC	-	13	4	0	0	0	17	0.76	NC_007519.1:65217	NC_007519.1:65217--	G	GGCGGTGCAGTCGGAATACTGTTT	NC_007519.1:65217-	TCCG	1-YTCCGKCNNNNNVNN
234	25568	NC_007519.1	65240	5mC	-	11	5	0	0	1	17	0.65	NC_007519.1:65240	NC_007519.1:65240--	G	TTGCTGCGGGGCGGACTGATGGCC	NC_007519.1:65240-	TCCG	1-YTCCGKCNNNNNVNN
235	25581	NC_007519.1	65259	5mC	-	9	5	0	0	1	15	0.6	NC_007519.1:65259	NC_007519.1:65259--	G	TGGCCGCCCCGCGGAAGGTTATGA	NC_007519.1:65259-	TCCG	1-YTCCGKCNNNNNVNN
236	25610	NC_007519.1	65322	5mC	-	3	1	0	0	1	5	0.6	NC_007519.1:65322	NC_007519.1:65322--	G	GGCCGTATACGGGGGGCGCAGCAC	NC_007519.1:65322-
237	25655	NC_007519.1	65422	5mC	+	5	4	0	0	0	9	0.56	NC_007519.1:65422	NC_007519.1:65422-+	C	TCGGGCGTTATGCGGGTTTCCCCC	NC_007519.1:65422+
238	25711	NC_007519.1	65565	5mC	-	11	6	0	0	2	19	0.58	NC_007519.1:65565	NC_007519.1:65565--	G	CAGCAGGGCCACGGAATAGGTGCC	NC_007519.1:65565-	TCCG	1-YTCCGKCNNNNNVNN
239	25745	NC_007519.1	65643	5mC	-	3	2	0	0	0	5	0.6	NC_007519.1:65643	NC_007519.1:65643--	G	TTTCTGCACCATGCCGCGCTGCAT	NC_007519.1:65643-
240	26070	NC_007519.1	66317	5mC	-	10	5	0	0	2	17	0.59	NC_007519.1:66317	NC_007519.1:66317--	G	GCCGCGAGTATCGGATATGGGTCT	NC_007519.1:66317-	TCCG	1-YTCCGKCNNNNNVNN
241	26246	NC_007519.1	66713	5mC	-	13	6	0	0	0	19	0.68	NC_007519.1:66713	NC_007519.1:66713--	G	CCGCCTTCCGCCGGAGAGGTGGCC	NC_007519.1:66713-	TCCG	1-YTCCGKCNNNNNVNN
242	26264	NC_007519.1	66752	5mC	-	5	3	0	0	1	9	0.56	NC_007519.1:66752	NC_007519.1:66752--	G	GCGGCTCTGGCCGGGGGAATGCCT	NC_007519.1:66752-
243	26273	NC_007519.1	66769	5mC	-	12	7	0	0	1	20	0.6	NC_007519.1:66769	NC_007519.1:66769--	G	AATGCCTCTGGCGGAGCGCTTCAG	NC_007519.1:66769-	TCCG	1-YTCCGKCNNNNNVNN
244	26322	NC_007519.1	66875	5mC	+	5	5	0	0	0	10	0.5	NC_007519.1:66875	NC_007519.1:66875-+	C	GCCACCCGCGTGCGGCTGTGGTAC	NC_007519.1:66875+
245	26550	NC_007519.1	67421	5mC	-	11	8	0	0	0	19	0.58	NC_007519.1:67421	NC_007519.1:67421--	G	AAAAAGCTGGGCGGAAGCTATTGC	NC_007519.1:67421-	TCCG	1-YTCCGKCNNNNNVNN
246	26602	NC_007519.1	67532	5mC	-	12	3	0	0	0	15	0.8	NC_007519.1:67532	NC_007519.1:67532--	G	GCGCGGCTGGCCGGAGTGGACGGC	NC_007519.1:67532-	TCCG	1-YTCCGKCNNNNNVNN
247	26678	NC_007519.1	67730	5mC	-	8	5	0	0	0	13	0.62	NC_007519.1:67730	NC_007519.1:67730--	G	ACTGTGAGCATCGGGCTGGCGCAG	NC_007519.1:67730-
248	26834	NC_007519.1	68112	5mC	-	7	6	0	0	1	14	0.5	NC_007519.1:68112	NC_007519.1:68112--	G	GTAAGAACTATCGGAATTTCAGCA	NC_007519.1:68112-	TCCG	1-YTCCGKCNNNNNVNN
249	26885	NC_007519.1	68242	5mC	-	9	5	0	0	1	15	0.6	NC_007519.1:68242	NC_007519.1:68242--	G	CCCTCTGCTGACGGATTTTTCGGC	NC_007519.1:68242-	TCCG	1-YTCCGKCNNNNNVNN
250	26901	NC_007519.1	68281	5mC	-	9	7	0	0	1	17	0.53	NC_007519.1:68281	NC_007519.1:68281--	G	TAAGTATGTGCCGGATTCGCTCAA	NC_007519.1:68281-	TCCG	1-YTCCGKCNNNNNVNN
251	27006	NC_007519.1	68567	5mC	-	8	4	0	0	0	12	0.67	NC_007519.1:68567	NC_007519.1:68567--	G	GAAACAGGTGCCGGACAGCATGGC	NC_007519.1:68567-	TCCG	1-YTCCGKCNNNNNVNN
252	27134	NC_007519.1	68902	5mC	-	13	2	0	0	0	15	0.87	NC_007519.1:68902	NC_007519.1:68902--	G	AGGCCGTCTGCCGGATTACTGCAT	NC_007519.1:68902-	TCCG	1-YTCCGKCNNNNNVNN
253	27287	NC_007519.1	69290	5mC	-	7	7	0	0	0	14	0.5	NC_007519.1:69290	NC_007519.1:69290--	G	GAGTCAGCCCACGCACTGGCATAC	NC_007519.1:69290-
254	27616	NC_007519.1	70404	5mC	-	11	4	0	0	1	16	0.69	NC_007519.1:70404	NC_007519.1:70404--	G	CAAGCGTTAATCGGAATCACTGGG	NC_007519.1:70404-	TCCG	1-YTCCGKCNNNNNVNN
255	27655	NC_007519.1	70520	5mC	-	6	5	0	0	1	12	0.5	NC_007519.1:70520	NC_007519.1:70520--	G	GGAGAGGGTGGCGGAATTCCAGGT	NC_007519.1:70520-	TCCG	1-YTCCGKCNNNNNVNN
256	27852	NC_007519.1	71185	5mC	-	13	2	0	0	1	16	0.81	NC_007519.1:71185	NC_007519.1:71185--	G	CTGCATGAAGTCGGAATCGCTAGT	NC_007519.1:71185-	TCCG	1-YTCCGKCNNNNNVNN
257	27963	NC_007519.1	71508	5mC	-	13	3	0	0	0	16	0.81	NC_007519.1:71508	NC_007519.1:71508--	G	AAGCGTGAGGTCGGAAGTTCAAGT	NC_007519.1:71508-	TCCG	1-YTCCGKCNNNNNVNN
258	28047	NC_007519.1	71730	5mC	-	11	4	0	0	1	16	0.69	NC_007519.1:71730	NC_007519.1:71730--	G	TGCCGTGCGGCCGGAGCGAAAGCT	NC_007519.1:71730-	TCCG	1-YTCCGKCNNNNNVNN
259	28198	NC_007519.1	72220	5mC	-	9	8	0	0	0	17	0.53	NC_007519.1:72220	NC_007519.1:72220--	G	CGTACCTGAAACGGAACACGGCTC	NC_007519.1:72220-	TCCG	1-YTCCGKCNNNNNVNN
260	28203	NC_007519.1	72232	5mC	-	9	4	0	0	1	14	0.64	NC_007519.1:72232	NC_007519.1:72232--	G	GGAACACGGCTCGGAAGGCACCTG	NC_007519.1:72232-	TCCG	1-YTCCGKCNNNNNVNN
261	28489	NC_007519.1	73199	5mC	-	9	7	0	0	1	17	0.53	NC_007519.1:73199	NC_007519.1:73199--	G	GGTAATCTGCCCGGAGTTAGTCGG	NC_007519.1:73199-	TCCG	1-YTCCGKCNNNNNVNN
262	28673	NC_007519.1	73705	5mC	-	11	7	0	0	2	20	0.55	NC_007519.1:73705	NC_007519.1:73705--	G	CTGCCCGGTGCCGGAAGGTTAAGG	NC_007519.1:73705-	TCCG	1-YTCCGKCNNNNNVNN
263	28753	NC_007519.1	73916	5mC	-	12	6	0	0	1	19	0.63	NC_007519.1:73916	NC_007519.1:73916--	G	CCGCAGCAAGACGGAAAGACCCTG	NC_007519.1:73916-	TCCG	1-YTCCGKCNNNNNVNN
264	28842	NC_007519.1	74136	5mC	-	16	4	0	0	0	20	0.8	NC_007519.1:74136	NC_007519.1:74136--	G	CCAAAATGTAACGGAGGCATGCAA	NC_007519.1:74136-	TCCG	1-YTCCGKCNNNNNVNN
265	28863	NC_007519.1	74197	5mC	-	3	1	0	0	1	5	0.6	NC_007519.1:74197	NC_007519.1:74197--	G	GCAAACGCATAAGGGAGCTTGACT	NC_007519.1:74197-
266	29022	NC_007519.1	74621	5mC	-	7	3	0	0	3	13	0.54	NC_007519.1:74621	NC_007519.1:74621--	G	AAGCATCTAAGCGGGAAGCCTGCC	NC_007519.1:74621-
267	29474	NC_007519.1	75810	5mC	-	11	11	0	0	0	22	0.5	NC_007519.1:75810	NC_007519.1:75810--	G	CTTATAATAGACGGAGGTAGCTAT	NC_007519.1:75810-	TCCG	1-YTCCGKCNNNNNVNN
268	29627	NC_007519.1	76201	5mC	-	3	1	0	0	1	5	0.6	NC_007519.1:76201	NC_007519.1:76201--	G	ACGGTAACCACGGGAAAGATGCTG	NC_007519.1:76201-
269	29793	NC_007519.1	76664	5mC	-	8	8	0	0	0	16	0.5	NC_007519.1:76664	NC_007519.1:76664--	G	CGGACGGCAAACGGGACACGTTGA	NC_007519.1:76664-
270	30015	NC_007519.1	77182	5mC	-	11	4	0	0	0	15	0.73	NC_007519.1:77182	NC_007519.1:77182--	G	ATCCGCTTTACCGGAAAGGCATTA	NC_007519.1:77182-	TCCG	1-YTCCGKCNNNNNVNN
271	30114	NC_007519.1	77434	5mC	-	12	4	0	0	0	16	0.75	NC_007519.1:77434	NC_007519.1:77434--	G	AACCCCCGCGCCGGAGAATTCGGC	NC_007519.1:77434-	TCCG	1-YTCCGKCNNNNNVNN
272	30172	NC_007519.1	77567	5mC	-	12	4	0	0	1	17	0.71	NC_007519.1:77567	NC_007519.1:77567--	G	CGGTCGGCCACCGGAATGTCACTG	NC_007519.1:77567-	TCCG	1-YTCCGKCNNNNNVNN
273	30191	NC_007519.1	77620	5mC	-	11	6	0	0	1	18	0.61	NC_007519.1:77620	NC_007519.1:77620--	G	TTATTTCAGTCCGGATTTTGATCT	NC_007519.1:77620-	TCCG	1-YTCCGKCNNNNNVNN
274	30232	NC_007519.1	77751	5mC	-	8	6	0	0	2	16	0.5	NC_007519.1:77751	NC_007519.1:77751--	G	ATACTTGTAATCGGAACAGAACCG	NC_007519.1:77751-	TCCG	1-YTCCGKCNNNNNVNN
275	30319	NC_007519.1	77966	5mC	-	8	8	0	0	0	16	0.5	NC_007519.1:77966	NC_007519.1:77966--	G	ATACCGTCTGGCGGCGGGACCGTC	NC_007519.1:77966-
276	30321	NC_007519.1	77969	5mC	-	8	4	0	0	2	14	0.57	NC_007519.1:77969	NC_007519.1:77969--	G	CCGTCTGGCGGCGGGACCGTCCGG	NC_007519.1:77969-
277	30337	NC_007519.1	78002	5mC	-	8	7	0	0	0	15	0.53	NC_007519.1:78002	NC_007519.1:78002--	G	TTTGCGTCCGGCGGACCGCTGGTC	NC_007519.1:78002-	TCCG	1-YTCCGKCNNNNNVNN
278	30345	NC_007519.1	78017	5mC	-	9	6	0	0	2	17	0.53	NC_007519.1:78017	NC_007519.1:78017--	G	CCGCTGGTCGCCGGAACTTGACCG	NC_007519.1:78017-	TCCG	1-YTCCGKCNNNNNVNN
279	30349	NC_007519.1	78028	5mC	-	8	7	0	0	0	15	0.53	NC_007519.1:78028	NC_007519.1:78028--	G	CGGAACTTGACCGGGCGCTGGAAC	NC_007519.1:78028-
280	30378	NC_007519.1	78099	5mC	-	11	5	0	0	0	16	0.69	NC_007519.1:78099	NC_007519.1:78099--	G	CTGGTTATTGACGGACGGGTTGTG	NC_007519.1:78099-	TCCG	1-YTCCGKCNNNNNVNN
281	30431	NC_007519.1	78214	5mC	-	7	6	0	0	1	14	0.5	NC_007519.1:78214	NC_007519.1:78214--	G	TATGTCCTCTACGGAACTCTGTGC	NC_007519.1:78214-	TCCG	1-YTCCGKCNNNNNVNN
282	30438	NC_007519.1	78226	5mC	-	7	4	0	0	1	12	0.58	NC_007519.1:78226	NC_007519.1:78226--	G	GGAACTCTGTGCGGGGCCCCGCCG	NC_007519.1:78226-
283	30571	NC_007519.1	78520	5mC	-	8	4	0	0	0	12	0.67	NC_007519.1:78520	NC_007519.1:78520--	G	TTGAGAATTATCGGAGTATGGAGC	NC_007519.1:78520-	TCCG	1-YTCCGKCNNNNNVNN
284	30642	NC_007519.1	78694	5mC	-	3	1	0	0	1	5	0.6	NC_007519.1:78694	NC_007519.1:78694--	G	AGGCCCAGAACGGGAAAGGTGGTC	NC_007519.1:78694-
285	30652	NC_007519.1	78726	5mC	-	7	7	0	0	0	14	0.5	NC_007519.1:78726	NC_007519.1:78726--	G	AGGTCGCAGACCGTAACGGTTGTG	NC_007519.1:78726-
286	30679	NC_007519.1	78789	5mC	-	6	5	0	0	0	11	0.55	NC_007519.1:78789	NC_007519.1:78789--	G	CCCGTGGACGGCGTGGAGAACCGG	NC_007519.1:78789-
287	30749	NC_007519.1	78970	5mC	-	8	8	0	0	0	16	0.5	NC_007519.1:78970	NC_007519.1:78970--	G	AGAAACAGCGACGCCAGAAAATAC	NC_007519.1:78970-
288	30779	NC_007519.1	79042	5mC	-	3	1	0	0	1	5	0.6	NC_007519.1:79042	NC_007519.1:79042--	G	GGAGAGCGCCCTGCGATTGCGTAA	NC_007519.1:79042-
289	30801	NC_007519.1	79093	5mC	-	9	4	0	0	0	13	0.69	NC_007519.1:79093	NC_007519.1:79093--	G	GCATAGCGAGCCGCAGTGTACAGC	NC_007519.1:79093-
290	30812	NC_007519.1	79123	5mC	-	10	4	0	0	2	16	0.62	NC_007519.1:79123	NC_007519.1:79123--	G	AAAGCAATCCACGGAACCAGCAGC	NC_007519.1:79123-	TCCG	1-YTCCGKCNNNNNVNN
291	30819	NC_007519.1	79139	5mC	-	7	7	0	0	0	14	0.5	NC_007519.1:79139	NC_007519.1:79139--	G	CCAGCAGCCTGCGGGCGCTTTTTT	NC_007519.1:79139-
292	30966	NC_007519.1	79460	5mC	-	8	5	0	0	0	13	0.62	NC_007519.1:79460	NC_007519.1:79460--	G	GGATACACATCCGGGCGCAATGCG	NC_007519.1:79460-
293	31076	NC_007519.1	79788	5mC	-	9	5	0	0	3	17	0.53	NC_007519.1:79788	NC_007519.1:79788--	G	CATTGCCGGTACGGATGAAGGCAG	NC_007519.1:79788-	TCCG	1-YTCCGKCNNNNNVNN
294	31121	NC_007519.1	79893	5mC	-	13	1	0	0	0	14	0.93	NC_007519.1:79893	NC_007519.1:79893--	G	GTGCACAAAAACGGATATCGACAC	NC_007519.1:79893-	TCCG	1-YTCCGKCNNNNNVNN
295	31208	NC_007519.1	80166	5mC	-	10	6	0	0	1	17	0.59	NC_007519.1:80166	NC_007519.1:80166--	G	GCTGGGATTGACGGAGAAAGGGTA	NC_007519.1:80166-	TCCG	1-YTCCGKCNNNNNVNN
296	31244	NC_007519.1	80264	5mC	-	11	8	0	0	2	21	0.52	NC_007519.1:80264	NC_007519.1:80264--	G	GGCCTCAGGAACGGATAATAACCG	NC_007519.1:80264-	TCCG	1-YTCCGKCNNNNNVNN
297	31262	NC_007519.1	80301	5mC	-	7	0	0	0	1	8	0.88	NC_007519.1:80301	NC_007519.1:80301--	G	GGCAGCAATGCCGCAGTCCCCTGC	NC_007519.1:80301-
298	31339	NC_007519.1	80480	5mC	-	13	3	0	0	0	16	0.81	NC_007519.1:80480	NC_007519.1:80480--	G	GTGGAAAAGGCCGGAAGCGGGGGG	NC_007519.1:80480-	TCCG	1-YTCCGKCNNNNNVNN
299	31370	NC_007519.1	80536	5mC	-	10	9	0	0	0	19	0.53	NC_007519.1:80536	NC_007519.1:80536--	G	GGGGGTCAGGGCGCTGCGGGGCAG	NC_007519.1:80536-
300	31574	NC_007519.1	80930	5mC	-	10	6	0	0	0	16	0.62	NC_007519.1:80930	NC_007519.1:80930--	G	AGGTGGATGTCCGGAAAGCTTCTG	NC_007519.1:80930-	TCCG	1-YTCCGKCNNNNNVNN
301	31582	NC_007519.1	80952	5mC	-	13	4	0	0	0	17	0.76	NC_007519.1:80952	NC_007519.1:80952--	G	TGATAAATTGCCGGATGGTTTCCG	NC_007519.1:80952-	TCCG	1-YTCCGKCNNNNNVNN
302	31603	NC_007519.1	81003	5mC	-	10	8	0	0	0	18	0.56	NC_007519.1:81003	NC_007519.1:81003--	G	CAAATCCGATGCGCAAGGCCCCTT	NC_007519.1:81003-
303	31614	NC_007519.1	81030	5mC	-	8	8	0	0	0	16	0.5	NC_007519.1:81030	NC_007519.1:81030--	G	TGCTGGAAGCACGCAGCCGCGCAA	NC_007519.1:81030-
304	31711	NC_007519.1	81211	5mC	-	3	2	0	0	0	5	0.6	NC_007519.1:81211	NC_007519.1:81211--	G	GCCAATACGGCTGCCCGCCGCAGT	NC_007519.1:81211-
305	31716	NC_007519.1	81218	5mC	-	9	8	0	0	0	17	0.53	NC_007519.1:81218	NC_007519.1:81218--	G	CGGCTGCCCGCCGCAGTGAAGCCG	NC_007519.1:81218-
306	31745	NC_007519.1	81304	5mC	-	9	8	0	0	0	17	0.53	NC_007519.1:81304	NC_007519.1:81304--	G	CTGCATAAGCGCGGGCGTAAGGCG	NC_007519.1:81304-
307	31748	NC_007519.1	81308	5mC	-	9	8	0	0	0	17	0.53	NC_007519.1:81308	NC_007519.1:81308--	G	ATAAGCGCGGGCGTAAGGCGCAAA	NC_007519.1:81308-
308	31991	NC_007519.1	81874	5mC	-	8	6	0	0	2	16	0.5	NC_007519.1:81874	NC_007519.1:81874--	G	AACAGTGAGGTCGGGCGGGGGCGG	NC_007519.1:81874-
309	31994	NC_007519.1	81878	5mC	-	5	2	0	0	0	7	0.71	NC_007519.1:81878	NC_007519.1:81878--	G	GTGAGGTCGGGCGGGGGCGGCACC	NC_007519.1:81878-
310	31995	NC_007519.1	81879	5mC	-	8	1	0	0	2	11	0.73	NC_007519.1:81879	NC_007519.1:81879--	G	TGAGGTCGGGCGGGGGCGGCACCT	NC_007519.1:81879-
311	32032	NC_007519.1	81968	5mC	-	9	6	0	0	2	17	0.53	NC_007519.1:81968	NC_007519.1:81968--	G	TTCCGCCACAGCGGAAGGGGCCGG	NC_007519.1:81968-	TCCG	1-YTCCGKCNNNNNVNN
312	32038	NC_007519.1	81978	5mC	-	9	7	0	0	0	16	0.56	NC_007519.1:81978	NC_007519.1:81978--	G	GCGGAAGGGGCCGGATTGTTGCCG	NC_007519.1:81978-	TCCG	1-YTCCGKCNNNNNVNN
313	32056	NC_007519.1	82012	5mC	-	8	8	0	0	0	16	0.5	NC_007519.1:82012	NC_007519.1:82012--	G	CGGTAGCAAGCCGCAGTGCATGCA	NC_007519.1:82012-
314	32172	NC_007519.1	82236	5mC	-	9	8	0	0	0	17	0.53	NC_007519.1:82236	NC_007519.1:82236--	G	AGAGCGATGTCCGGGGCGGCGATG	NC_007519.1:82236-
315	32203	NC_007519.1	82314	5mC	-	9	9	0	0	0	18	0.5	NC_007519.1:82314	NC_007519.1:82314--	G	CTGATGACCGGCGGATTTTGTCCT	NC_007519.1:82314-	TCCG	1-YTCCGKCNNNNNVNN
316	32211	NC_007519.1	82334	5mC	-	8	8	0	0	0	16	0.5	NC_007519.1:82334	NC_007519.1:82334--	G	TCCTTTCAGCGCGTACAGGCCGAA	NC_007519.1:82334-
317	32219	NC_007519.1	82350	5mC	-	4	3	0	0	0	7	0.57	NC_007519.1:82350	NC_007519.1:82350--	G	AGGCCGAACTCGGCCACGGGAATC	NC_007519.1:82350-
318	32298	NC_007519.1	82509	5mC	-	11	6	0	0	0	17	0.65	NC_007519.1:82509	NC_007519.1:82509--	G	GTCCGGGCCTGCGGAAAGCACGAC	NC_007519.1:82509-	TCCG	1-YTCCGKCNNNNNVNN
319	32313	NC_007519.1	82550	5mC	+	8	7	0	0	0	15	0.53	NC_007519.1:82550	NC_007519.1:82550-+	C	CGCCTTTATTTCCGTTACGGTTTC	NC_007519.1:82550+	TCCG	1-YTCCGKCNNNNNVNN
320	32372	NC_007519.1	82680	5mC	-	6	4	0	0	1	11	0.55	NC_007519.1:82680	NC_007519.1:82680--	G	GGGTCAAAGGTCGTGTCAGAGCGT	NC_007519.1:82680-
321	32666	NC_007519.1	83390	5mC	-	11	7	0	0	0	18	0.61	NC_007519.1:83390	NC_007519.1:83390--	G	GCTGCGCAGGGCGGAAAGACGCTG	NC_007519.1:83390-	TCCG	1-YTCCGKCNNNNNVNN
322	32797	NC_007519.1	83732	5mC	+	8	7	0	0	1	16	0.5	NC_007519.1:83732	NC_007519.1:83732-+	C	AACGAGCTTTTCCGCTTCTTCGGT	NC_007519.1:83732+	TCCG	1-YTCCGKCNNNNNVNN
323	32935	NC_007519.1	84150	5mC	+	10	8	0	0	0	18	0.56	NC_007519.1:84150	NC_007519.1:84150-+	C	AATAGTTTGTTCCGATGAAACGCT	NC_007519.1:84150+	TCCG	1-YTCCGKCNNNNNVNN
324	32989	NC_007519.1	84267	5mC	-	10	7	0	0	1	18	0.56	NC_007519.1:84267	NC_007519.1:84267--	G	ACAGCAGAAGACGGAGCGGGAATC	NC_007519.1:84267-	TCCG	1-YTCCGKCNNNNNVNN
325	33004	NC_007519.1	84304	5mC	-	9	4	0	0	2	15	0.6	NC_007519.1:84304	NC_007519.1:84304--	G	CAGAGCAGAACCGGACGGCAGCCC	NC_007519.1:84304-	TCCG	1-YTCCGKCNNNNNVNN
326	33018	NC_007519.1	84336	5mC	-	10	6	0	0	1	17	0.59	NC_007519.1:84336	NC_007519.1:84336--	G	GGGTTTGTCATCGGAGTGGATGCC	NC_007519.1:84336-	TCCG	1-YTCCGKCNNNNNVNN
327	33045	NC_007519.1	84387	5mC	-	10	3	0	0	3	16	0.62	NC_007519.1:84387	NC_007519.1:84387--	G	GTGGACATAGCCGGAGGGCACGCC	NC_007519.1:84387-	TCCG	1-YTCCGKCNNNNNVNN
328	33087	NC_007519.1	84493	5mC	+	10	9	0	0	1	20	0.5	NC_007519.1:84493	NC_007519.1:84493-+	C	CAGGCATCAATCCGGCTGATGTCC	NC_007519.1:84493+	TCCG	1-YTCCGKCNNNNNVNN
329	33194	NC_007519.1	84756	5mC	-	11	10	0	0	0	21	0.52	NC_007519.1:84756	NC_007519.1:84756--	G	CTGCACAGTTACGCCAATCCGGCT	NC_007519.1:84756-
330	33197	NC_007519.1	84763	5mC	+	10	6	0	0	1	17	0.59	NC_007519.1:84763	NC_007519.1:84763-+	C	GTTACGCCAATCCGGCTCATGAGC	NC_007519.1:84763+	TCCG	1-YTCCGKCNNNNNVNN
331	33215	NC_007519.1	84795	5mC	+	11	6	0	0	2	19	0.58	NC_007519.1:84795	NC_007519.1:84795-+	C	GCAGAGGCCATCCGGCTGACCAGC	NC_007519.1:84795+	TCCG	1-YTCCGKCNNNNNVNN
332	33242	NC_007519.1	84848	5mC	-	7	6	0	0	0	13	0.54	NC_007519.1:84848	NC_007519.1:84848--	G	GAGCATGCAGGCGGGAATGCGTGA	NC_007519.1:84848-
333	33356	NC_007519.1	85070	5mC	-	9	9	0	0	0	18	0.5	NC_007519.1:85070	NC_007519.1:85070--	G	ATGCTTCGGTGCGCAATACGCGGC	NC_007519.1:85070-
334	33510	NC_007519.1	85401	5mC	-	12	8	0	0	0	20	0.6	NC_007519.1:85401	NC_007519.1:85401--	G	CCGGGGCTGGGCGGGCGCTGTGTC	NC_007519.1:85401-
335	33610	NC_007519.1	85601	5mC	-	15	5	0	0	0	20	0.75	NC_007519.1:85601	NC_007519.1:85601--	G	GTTTACGCCCACGGACGCACTGCA	NC_007519.1:85601-	TCCG	1-YTCCGKCNNNNNVNN
336	33802	NC_007519.1	86014	5mC	-	11	6	0	0	0	17	0.65	NC_007519.1:86014	NC_007519.1:86014--	G	CATAAGGAGCACGGAATGCCGTAC	NC_007519.1:86014-	TCCG	1-YTCCGKCNNNNNVNN
337	33855	NC_007519.1	86136	5mC	-	12	7	0	0	0	19	0.63	NC_007519.1:86136	NC_007519.1:86136--	G	GCACGCCTGGGCGGAAACACCCGA	NC_007519.1:86136-	TCCG	1-YTCCGKCNNNNNVNN
338	33906	NC_007519.1	86271	5mC	-	9	7	0	0	0	16	0.56	NC_007519.1:86271	NC_007519.1:86271--	G	TACACTGGTGGCGGAAAAAGGAGA	NC_007519.1:86271-	TCCG	1-YTCCGKCNNNNNVNN
339	33915	NC_007519.1	86300	5mC	-	9	9	0	0	0	18	0.5	NC_007519.1:86300	NC_007519.1:86300--	G	GCCCCTTTGACCGCACGCTGTTTT	NC_007519.1:86300-
340	33936	NC_007519.1	86350	5mC	-	10	8	0	0	0	18	0.56	NC_007519.1:86350	NC_007519.1:86350--	G	CTGGAAGTCATCGGGAAAGCCTGA	NC_007519.1:86350-
341	33995	NC_007519.1	86540	5mC	-	12	4	0	0	0	16	0.75	NC_007519.1:86540	NC_007519.1:86540--	G	CCGCTCTTGGGCGGAGAGGGCACG	NC_007519.1:86540-	TCCG	1-YTCCGKCNNNNNVNN
342	34011	NC_007519.1	86579	5mC	-	9	7	0	0	1	17	0.53	NC_007519.1:86579	NC_007519.1:86579--	G	AAACGATGACCCGGAAGGAGGAAC	NC_007519.1:86579-	TCCG	1-YTCCGKCNNNNNVNN
343	34055	NC_007519.1	86752	5mC	-	8	6	0	0	0	14	0.57	NC_007519.1:86752	NC_007519.1:86752--	G	TTGTGCATAAGCGGACAGCTGCGT	NC_007519.1:86752-	TCCG	1-YTCCGKCNNNNNVNN
344	34085	NC_007519.1	86867	5mC	-	10	5	0	0	0	15	0.67	NC_007519.1:86867	NC_007519.1:86867--	G	GAATTTACGCACGGACTTGTGCGT	NC_007519.1:86867-	TCCG	1-YTCCGKCNNNNNVNN
345	34094	NC_007519.1	86889	5mC	-	8	7	0	0	0	15	0.53	NC_007519.1:86889	NC_007519.1:86889--	G	GTCAGGTTGTGCGCAGCGCAGATA	NC_007519.1:86889-
346	34122	NC_007519.1	86974	5mC	-	3	2	0	0	0	5	0.6	NC_007519.1:86974	NC_007519.1:86974--	G	ACCGCAGGGGCGGGTGTACGGATT	NC_007519.1:86974-
347	34163	NC_007519.1	87071	5mC	-	9	4	0	0	2	15	0.6	NC_007519.1:87071	NC_007519.1:87071--	G	CTGTTTCATGCCGGACATGAAGCG	NC_007519.1:87071-	TCCG	1-YTCCGKCNNNNNVNN
348	34222	NC_007519.1	87217	5mC	-	7	6	0	0	0	13	0.54	NC_007519.1:87217	NC_007519.1:87217--	G	GGCGGTTATGCCGCTGCTGCGTGC	NC_007519.1:87217-
349	34243	NC_007519.1	87268	5mC	-	7	5	0	0	1	13	0.54	NC_007519.1:87268	NC_007519.1:87268--	G	TACAGGTCATGCGGGCGGCAGTGC	NC_007519.1:87268-
350	34317	NC_007519.1	87466	5mC	-	8	5	0	0	0	13	0.62	NC_007519.1:87466	NC_007519.1:87466--	G	AAAAAAATGAGCGGAGAACATCTT	NC_007519.1:87466-	TCCG	1-YTCCGKCNNNNNVNN
351	34631	NC_007519.1	88346	5mC	-	8	5	0	0	0	13	0.62	NC_007519.1:88346	NC_007519.1:88346--	G	GGCTTCAATGCCGGAGTGCTGGAA	NC_007519.1:88346-	TCCG	1-YTCCGKCNNNNNVNN
352	34712	NC_007519.1	88586	5mC	-	8	6	0	0	0	14	0.57	NC_007519.1:88586	NC_007519.1:88586--	G	GCCATCGGCGCCGGAGAGGTGCCC	NC_007519.1:88586-	TCCG	1-YTCCGKCNNNNNVNN
353	34977	NC_007519.1	89283	5mC	+	7	6	0	0	0	13	0.54	NC_007519.1:89283	NC_007519.1:89283-+	C	GGGAGCAGTATCCGTTTGATTTCC	NC_007519.1:89283+	TCCG	1-YTCCGKCNNNNNVNN
354	35006	NC_007519.1	89362	5mC	-	5	4	0	0	0	9	0.56	NC_007519.1:89362	NC_007519.1:89362--	G	GGCTATGGCAACGGATTCCGGAAA	NC_007519.1:89362-	TCCG	1-YTCCGKCNNNNNVNN
355	35231	NC_007519.1	90088	5mC	+	6	5	0	0	1	12	0.5	NC_007519.1:90088	NC_007519.1:90088-+	C	AAAGGCCATTTCCGGCTCGACCAT	NC_007519.1:90088+	TCCG	1-YTCCGKCNNNNNVNN
356	35270	NC_007519.1	90211	5mC	-	6	4	0	0	0	10	0.6	NC_007519.1:90211	NC_007519.1:90211--	G	TTCCAGCTGACCGGAAACGGTCAG	NC_007519.1:90211-	TCCG	1-YTCCGKCNNNNNVNN
357	35507	NC_007519.1	90897	5mC	+	10	6	0	0	0	16	0.62	NC_007519.1:90897	NC_007519.1:90897-+	C	TGCTGCTTCTTGCGAAGGGATAGG	NC_007519.1:90897+
358	35689	NC_007519.1	91498	5mC	+	8	6	0	0	0	14	0.57	NC_007519.1:91498	NC_007519.1:91498-+	C	ATGTTTTCTATCCGCTCAACGGGC	NC_007519.1:91498+	TCCG	1-YTCCGKCNNNNNVNN
359	35771	NC_007519.1	91710	5mC	-	8	7	0	0	0	15	0.53	NC_007519.1:91710	NC_007519.1:91710--	G	GAAAACCCCAACGGAACGTTTCTG	NC_007519.1:91710-	TCCG	1-YTCCGKCNNNNNVNN
360	35976	NC_007519.1	92247	5mC	-	15	2	0	0	0	17	0.88	NC_007519.1:92247	NC_007519.1:92247--	G	GCGGGCATCAACGGATCGGGCAAG	NC_007519.1:92247-	TCCG	1-YTCCGKCNNNNNVNN
361	36048	NC_007519.1	92465	5mC	+	12	6	0	0	0	18	0.67	NC_007519.1:92465	NC_007519.1:92465-+	C	CGCCATCATGTCCGTGTATCTGGG	NC_007519.1:92465+	TCCG	1-YTCCGKCNNNNNVNN
362	36294	NC_007519.1	93167	5mC	-	10	5	0	0	0	15	0.67	NC_007519.1:93167	NC_007519.1:93167--	G	GCATACGCTGTCGGACCTGACCGA	NC_007519.1:93167-	TCCG	1-YTCCGKCNNNNNVNN
363	36584	NC_007519.1	94077	5mC	-	9	3	0	0	1	13	0.69	NC_007519.1:94077	NC_007519.1:94077--	G	TTATGTAGGCCCGGAACTGGAATT	NC_007519.1:94077-	TCCG	1-YTCCGKCNNNNNVNN
364	36801	NC_007519.1	94633	5mC	+	9	8	0	0	0	17	0.53	NC_007519.1:94633	NC_007519.1:94633-+	C	TCGTCGCTTATCCGTGTGCCCATG	NC_007519.1:94633+	TCCG	1-YTCCGKCNNNNNVNN
365	36957	NC_007519.1	95038	5mC	+	9	7	0	0	0	16	0.56	NC_007519.1:95038	NC_007519.1:95038-+	C	CGTCTGCCTCTCCGTGGCGGCGGT	NC_007519.1:95038+	TCCG	1-YTCCGKCNNNNNVNN
366	37052	NC_007519.1	95231	5mC	-	9	8	0	0	1	18	0.5	NC_007519.1:95231	NC_007519.1:95231--	G	CTTTTCTCTGCCGGAGCCTGTTTT	NC_007519.1:95231-	TCCG	1-YTCCGKCNNNNNVNN
367	37511	NC_007519.1	96428	5mC	+	6	6	0	0	0	12	0.5	NC_007519.1:96428	NC_007519.1:96428-+	C	TGCCGCCGCATCCGATAAGCACCG	NC_007519.1:96428+	TCCG	1-YTCCGKCNNNNNVNN
368	37563	NC_007519.1	96547	5mC	-	9	5	0	0	1	15	0.6	NC_007519.1:96547	NC_007519.1:96547--	G	TTTATTTTGTCCGGAGTCAGCGTT	NC_007519.1:96547-	TCCG	1-YTCCGKCNNNNNVNN
369	37932	NC_007519.1	97422	5mC	-	9	8	0	0	0	17	0.53	NC_007519.1:97422	NC_007519.1:97422--	G	TTCGCGAAGGGCGGAAACAACCTT	NC_007519.1:97422-	TCCG	1-YTCCGKCNNNNNVNN
370	37975	NC_007519.1	97584	5mC	-	8	7	0	0	0	15	0.53	NC_007519.1:97584	NC_007519.1:97584--	G	CTTCACCTTGGCGGGAGACTCGAC	NC_007519.1:97584-
371	38001	NC_007519.1	97650	5mC	-	11	4	0	0	2	17	0.65	NC_007519.1:97650	NC_007519.1:97650--	G	GGTTCCGCGGACGGAGCGCGTTGC	NC_007519.1:97650-	TCCG	1-YTCCGKCNNNNNVNN
372	38233	NC_007519.1	98139	5mC	-	12	11	0	0	0	23	0.52	NC_007519.1:98139	NC_007519.1:98139--	G	TGCCTGCCGGGCGGAAAAATATTT	NC_007519.1:98139-	TCCG	1-YTCCGKCNNNNNVNN
373	38372	NC_007519.1	98419	5mC	-	11	9	0	0	1	21	0.52	NC_007519.1:98419	NC_007519.1:98419--	G	ACGAGGCCGACCGGATAGGTCTTA	NC_007519.1:98419-	TCCG	1-YTCCGKCNNNNNVNN
374	38466	NC_007519.1	98631	5mC	-	8	6	0	0	0	14	0.57	NC_007519.1:98631	NC_007519.1:98631--	G	TACGGCCGTGTCGGAGAATCGTCG	NC_007519.1:98631-	TCCG	1-YTCCGKCNNNNNVNN
375	38497	NC_007519.1	98694	5mC	-	11	11	0	0	0	22	0.5	NC_007519.1:98694	NC_007519.1:98694--	G	GGGTAACATGCCGGAAAAAAGAGG	NC_007519.1:98694-	TCCG	1-YTCCGKCNNNNNVNN
376	38580	NC_007519.1	98882	5mC	+	6	5	0	0	0	11	0.55	NC_007519.1:98882	NC_007519.1:98882-+	C	CGCTGCAGGTTCCGGCACCGGACG	NC_007519.1:98882+	TCCG	1-YTCCGKCNNNNNVNN
377	38676	NC_007519.1	99101	5mC	-	7	5	0	0	2	14	0.5	NC_007519.1:99101	NC_007519.1:99101--	G	CGGTCTGGCATCGGGCGGAGCACC	NC_007519.1:99101-
378	38813	NC_007519.1	99407	5mC	+	8	6	0	0	0	14	0.57	NC_007519.1:99407	NC_007519.1:99407-+	C	GCAGTTTGAGTCCGGCACGCAGGG	NC_007519.1:99407+	TCCG	1-YTCCGKCNNNNNVNN
379	38843	NC_007519.1	99462	5mC	-	12	3	0	0	1	16	0.75	NC_007519.1:99462	NC_007519.1:99462--	G	GGCACCTCCTACGGAAAATATCAG	NC_007519.1:99462-	TCCG	1-YTCCGKCNNNNNVNN
380	39064	NC_007519.1	99987	5mC	-	9	5	0	0	1	15	0.6	NC_007519.1:99987	NC_007519.1:99987--	G	CTTTCACTGATCGGATCAGATAAA	NC_007519.1:99987-	TCCG	1-YTCCGKCNNNNNVNN
381	39103	NC_007519.1	100112	5mC	+	5	3	0	0	0	8	0.62	NC_007519.1:100112	NC_007519.1:100112-+	C	GGCTGAACCTTCCGCCCCTGTAAT	NC_007519.1:100112+	TCCG	1-YTCCGKCNNNNNVNN
382	39182	NC_007519.1	100293	5mC	+	5	5	0	0	0	10	0.5	NC_007519.1:100293	NC_007519.1:100293-+	C	TTGTTCCGGTTCCGGCCTTCCGGT	NC_007519.1:100293+	TCCG	1-YTCCGKCNNNNNVNN
383	39283	NC_007519.1	100514	5mC	+	6	4	0	0	1	11	0.55	NC_007519.1:100514	NC_007519.1:100514-+	C	TGCGGTGATATCCGTTTCGCCGTC	NC_007519.1:100514+	TCCG	1-YTCCGKCNNNNNVNN
384	39307	NC_007519.1	100558	5mC	+	6	3	0	0	0	9	0.67	NC_007519.1:100558	NC_007519.1:100558-+	C	GCAGTTCGCGTCCGGTGACATATT	NC_007519.1:100558+	TCCG	1-YTCCGKCNNNNNVNN
385	39372	NC_007519.1	100723	5mC	+	7	2	0	0	0	9	0.78	NC_007519.1:100723	NC_007519.1:100723-+	C	TCAGAAAGTGTCCGGCCAGCAGGG	NC_007519.1:100723+	TCCG	1-YTCCGKCNNNNNVNN
386	40032	NC_007519.1	102247	5mC	-	11	8	0	0	0	19	0.58	NC_007519.1:102247	NC_007519.1:102247--	G	ACCGATAAGGTCGGAAATGACGCG	NC_007519.1:102247-	TCCG	1-YTCCGKCNNNNNVNN
387	40175	NC_007519.1	102562	5mC	-	17	6	0	0	1	24	0.71	NC_007519.1:102562	NC_007519.1:102562--	G	GCCTCCGGTGCCGGAAAGCACCGT	NC_007519.1:102562-	TCCG	1-YTCCGKCNNNNNVNN
388	40225	NC_007519.1	102654	5mC	+	6	4	0	0	0	10	0.6	NC_007519.1:102654	NC_007519.1:102654-+	C	GCGGGCAGCTTGCGGCTGCTTCGT	NC_007519.1:102654+
389	40267	NC_007519.1	102735	5mC	+	5	5	0	0	0	10	0.5	NC_007519.1:102735	NC_007519.1:102735-+	C	AAGAAACATCTCCGGCGGCATCCA	NC_007519.1:102735+	TCCG	1-YTCCGKCNNNNNVNN
390	40677	NC_007519.1	103735	5mC	+	6	2	0	0	0	8	0.75	NC_007519.1:103735	NC_007519.1:103735-+	C	CACAAGGTAATCCGGAGGACATTA	NC_007519.1:103735+	TCCG	1-YTCCGKCNNNNNVNN
391	40764	NC_007519.1	103901	5mC	+	5	4	0	0	1	10	0.5	NC_007519.1:103901	NC_007519.1:103901-+	C	GTGCCCCTTTGGCGGCAGCGGACC	NC_007519.1:103901+
392	40974	NC_007519.1	104313	5mC	+	6	4	0	0	0	10	0.6	NC_007519.1:104313	NC_007519.1:104313-+	C	CGCGGCATACTGCGGGTACAGACC	NC_007519.1:104313+
393	41043	NC_007519.1	104441	5mC	+	6	4	0	0	1	11	0.55	NC_007519.1:104441	NC_007519.1:104441-+	C	AGTGGCTTTTTCCGGCAGGGCATG	NC_007519.1:104441+	TCCG	1-YTCCGKCNNNNNVNN
394	41109	NC_007519.1	104615	5mC	-	10	8	0	0	0	18	0.56	NC_007519.1:104615	NC_007519.1:104615--	G	AAAGGCCCTGACGGAGAACCGCTG	NC_007519.1:104615-	TCCG	1-YTCCGKCNNNNNVNN
395	41305	NC_007519.1	105095	5mC	+	3	3	0	0	0	6	0.5	NC_007519.1:105095	NC_007519.1:105095-+	C	CTGGAGTTCATCCGCGCCAAGGAA	NC_007519.1:105095+	TCCG	1-YTCCGKCNNNNNVNN
396	41388	NC_007519.1	105309	5mC	-	9	8	0	0	1	18	0.5	NC_007519.1:105309	NC_007519.1:105309--	G	TTTTCATTGACCGGATAAACCGTG	NC_007519.1:105309-	TCCG	1-YTCCGKCNNNNNVNN
397	41422	NC_007519.1	105367	5mC	+	3	3	0	0	0	6	0.5	NC_007519.1:105367	NC_007519.1:105367-+	C	CACAAACCCGTGCGGGGAGCAGCC	NC_007519.1:105367+
398	41439	NC_007519.1	105412	5mC	+	5	5	0	0	0	10	0.5	NC_007519.1:105412	NC_007519.1:105412-+	C	CAATCTCGGTTCCGTCAATCTGGC	NC_007519.1:105412+	TCCG	1-YTCCGKCNNNNNVNN
399	41496	NC_007519.1	105543	5mC	+	6	5	0	0	0	11	0.55	NC_007519.1:105543	NC_007519.1:105543-+	C	CTTCGCGCTATCCGCTGGACCGCA	NC_007519.1:105543+	TCCG	1-YTCCGKCNNNNNVNN
400	41601	NC_007519.1	105768	5mC	-	3	0	0	0	2	5	0.6	NC_007519.1:105768	NC_007519.1:105768--	G	AGTCAGTGTTCGGACAGCGGGACC	NC_007519.1:105768-	TCCG	1-YTCCGKCNNNNNVNN
401	41849	NC_007519.1	106340	5mC	-	9	7	0	0	1	17	0.53	NC_007519.1:106340	NC_007519.1:106340--	G	GATATCGTATACGGATTTACCCAG	NC_007519.1:106340-	TCCG	1-YTCCGKCNNNNNVNN
402	41871	NC_007519.1	106403	5mC	-	10	7	0	0	3	20	0.5	NC_007519.1:106403	NC_007519.1:106403--	G	AACGAAGTGGACGGAAGGCCGTTT	NC_007519.1:106403-	TCCG	1-YTCCGKCNNNNNVNN
403	42382	NC_007519.1	107642	5mC	-	10	8	0	0	0	18	0.56	NC_007519.1:107642	NC_007519.1:107642--	G	GTCTTCCTTGCCGGACTTTTTCTG	NC_007519.1:107642-	TCCG	1-YTCCGKCNNNNNVNN
404	42429	NC_007519.1	107755	5mC	-	12	4	0	0	1	17	0.71	NC_007519.1:107755	NC_007519.1:107755--	G	AACAGTGCGCTCGCAATGGGACAG	NC_007519.1:107755-
405	42582	NC_007519.1	108145	5mC	-	14	4	0	0	0	18	0.78	NC_007519.1:108145	NC_007519.1:108145--	G	CAGCCGTGAAACGGAAATTGAAAT	NC_007519.1:108145-	TCCG	1-YTCCGKCNNNNNVNN
406	42688	NC_007519.1	108438	5mC	+	5	4	0	0	0	9	0.56	NC_007519.1:108438	NC_007519.1:108438-+	C	CCGCAGGGTTTCCGGTAGCTTTCC	NC_007519.1:108438+	TCCG	1-YTCCGKCNNNNNVNN
407	42776	NC_007519.1	108690	5mC	-	6	5	0	0	1	12	0.5	NC_007519.1:108690	NC_007519.1:108690--	G	GCAGTGAAGGCCGGAGTGCGCGCC	NC_007519.1:108690-	TCCG	1-YTCCGKCNNNNNVNN
408	42920	NC_007519.1	109031	5mC	-	8	7	0	0	0	15	0.53	NC_007519.1:109031	NC_007519.1:109031--	G	GGGCAGAATGACGGAAGACGAACT	NC_007519.1:109031-	TCCG	1-YTCCGKCNNNNNVNN
409	43184	NC_007519.1	109661	5mC	-	8	7	0	0	0	15	0.53	NC_007519.1:109661	NC_007519.1:109661--	G	CGGTTCGCTTGCGCCGGAAGGGGC	NC_007519.1:109661-
410	43186	NC_007519.1	109664	5mC	-	12	1	0	0	0	13	0.92	NC_007519.1:109664	NC_007519.1:109664--	G	TTCGCTTGCGCCGGAAGGGGCCGT	NC_007519.1:109664-	TCCG	1-YTCCGKCNNNNNVNN
411	43201	NC_007519.1	109700	5mC	-	7	5	0	0	0	12	0.58	NC_007519.1:109700	NC_007519.1:109700--	G	TGCCGTTGCACCGGAAATGATGCA	NC_007519.1:109700-	TCCG	1-YTCCGKCNNNNNVNN
412	43341	NC_007519.1	110060	5mC	-	6	6	0	0	0	12	0.5	NC_007519.1:110060	NC_007519.1:110060--	G	GGTTGACGAAGCGGAAATGGAGCG	NC_007519.1:110060-	TCCG	1-YTCCGKCNNNNNVNN
413	43392	NC_007519.1	110207	5mC	-	4	4	0	0	0	8	0.5	NC_007519.1:110207	NC_007519.1:110207--	G	CTGAATGACCCCGGGCACCGGCAT	NC_007519.1:110207-
414	43516	NC_007519.1	110472	5mC	-	5	3	0	0	1	9	0.56	NC_007519.1:110472	NC_007519.1:110472--	G	CCCCTTGCCCGCGGAGGGCAAACC	NC_007519.1:110472-	TCCG	1-YTCCGKCNNNNNVNN
415	43576	NC_007519.1	110685	5mC	+	8	6	0	0	1	15	0.53	NC_007519.1:110685	NC_007519.1:110685-+	C	CACCCTTATTTCCGACAAGGGGCT	NC_007519.1:110685+	TCCG	1-YTCCGKCNNNNNVNN
416	43744	NC_007519.1	111165	5mC	-	5	4	0	0	0	9	0.56	NC_007519.1:111165	NC_007519.1:111165--	G	CCCTCTGGGTACGGGCACGCGGCT	NC_007519.1:111165-
417	43795	NC_007519.1	111282	5mC	+	12	6	0	0	1	19	0.63	NC_007519.1:111282	NC_007519.1:111282-+	C	TGAAGTCCTTTCCGGCAGGGCGGA	NC_007519.1:111282+	TCCG	1-YTCCGKCNNNNNVNN
418	43807	NC_007519.1	111304	5mC	-	6	6	0	0	0	12	0.5	NC_007519.1:111304	NC_007519.1:111304--	G	GATACAGCGCCCGCCATACGGGCC	NC_007519.1:111304-
419	43938	NC_007519.1	111593	5mC	-	8	6	0	0	0	14	0.57	NC_007519.1:111593	NC_007519.1:111593--	G	TGTTTCGTCGCCGTAAGAGCGTGC	NC_007519.1:111593-
420	44012	NC_007519.1	111746	5mC	-	7	7	0	0	0	14	0.5	NC_007519.1:111746	NC_007519.1:111746--	G	GCAGAACCAGCCGGAAGGCGTGCA	NC_007519.1:111746-	TCCG	1-YTCCGKCNNNNNVNN
421	44110	NC_007519.1	111963	5mC	-	6	6	0	0	0	12	0.5	NC_007519.1:111963	NC_007519.1:111963--	G	ATGCGGCTGCGCGCTGCCGGCGGG	NC_007519.1:111963-
422	44145	NC_007519.1	112050	5mC	+	13	5	0	0	0	18	0.72	NC_007519.1:112050	NC_007519.1:112050-+	C	CGCCTCCTGCTCCGGCCAGATACC	NC_007519.1:112050+	TCCG	1-YTCCGKCNNNNNVNN
423	44180	NC_007519.1	112135	5mC	-	7	6	0	0	1	14	0.5	NC_007519.1:112135	NC_007519.1:112135--	G	GTGCGCAGGGCCGTATAGGTTGTG	NC_007519.1:112135-
424	44301	NC_007519.1	112377	5mC	-	8	8	0	0	0	16	0.5	NC_007519.1:112377	NC_007519.1:112377--	G	GCAAGCCGCATCGCAGGAAGGCTC	NC_007519.1:112377-
425	44319	NC_007519.1	112414	5mC	+	10	10	0	0	0	20	0.5	NC_007519.1:112414	NC_007519.1:112414-+	C	ACCGGCGGTATGCGGACCACGTCG	NC_007519.1:112414+
426	44344	NC_007519.1	112472	5mC	-	6	4	0	0	0	10	0.6	NC_007519.1:112472	NC_007519.1:112472--	G	CTTTGTTTACACGGACTTCACCCT	NC_007519.1:112472-	TCCG	1-YTCCGKCNNNNNVNN
427	44405	NC_007519.1	112629	5mC	-	8	4	0	0	1	13	0.62	NC_007519.1:112629	NC_007519.1:112629--	G	CATATCTGCTCCGTGGGATGTAAA	NC_007519.1:112629-
428	44786	NC_007519.1	113468	5mC	-	10	5	0	0	0	15	0.67	NC_007519.1:113468	NC_007519.1:113468--	G	TCATGTAGTAACGGATTTTTTCCG	NC_007519.1:113468-	TCCG	1-YTCCGKCNNNNNVNN
429	44989	NC_007519.1	113902	5mC	-	7	5	0	0	1	13	0.54	NC_007519.1:113902	NC_007519.1:113902--	G	GCCTGCGGCGCCGGAGCGCTCTGG	NC_007519.1:113902-	TCCG	1-YTCCGKCNNNNNVNN
430	45024	NC_007519.1	113964	5mC	-	9	5	0	0	0	14	0.64	NC_007519.1:113964	NC_007519.1:113964--	G	GTTTATCTGGTCGGAAACATCTTT	NC_007519.1:113964-	TCCG	1-YTCCGKCNNNNNVNN
431	45093	NC_007519.1	114120	5mC	-	10	5	0	0	0	15	0.67	NC_007519.1:114120	NC_007519.1:114120--	G	GGTATTCAGGGCGGAACGGGCAGC	NC_007519.1:114120-	TCCG	1-YTCCGKCNNNNNVNN
432	45189	NC_007519.1	114327	5mC	-	8	5	0	0	0	13	0.62	NC_007519.1:114327	NC_007519.1:114327--	G	GGCATCGGCAACGGAAGGCAGTAC	NC_007519.1:114327-	TCCG	1-YTCCGKCNNNNNVNN
433	45209	NC_007519.1	114370	5mC	-	7	5	0	0	0	12	0.58	NC_007519.1:114370	NC_007519.1:114370--	G	AGGAGTGCCAGCGGAAAACGCAAT	NC_007519.1:114370-	TCCG	1-YTCCGKCNNNNNVNN
434	45295	NC_007519.1	114572	5mC	-	9	4	0	0	0	13	0.69	NC_007519.1:114572	NC_007519.1:114572--	G	GTATGTCCTGCCGGACAGGAATCG	NC_007519.1:114572-	TCCG	1-YTCCGKCNNNNNVNN
435	45480	NC_007519.1	114964	5mC	-	8	8	0	0	0	16	0.5	NC_007519.1:114964	NC_007519.1:114964--	G	CCTGCCCCTGCCGGATGCATCATG	NC_007519.1:114964-	TCCG	1-YTCCGKCNNNNNVNN
436	45740	NC_007519.1	115590	5mC	-	10	6	0	0	1	17	0.59	NC_007519.1:115590	NC_007519.1:115590--	G	CACCCCGGATGCGCTGCATGATGC	NC_007519.1:115590-
437	45808	NC_007519.1	115732	5mC	-	9	6	0	0	0	15	0.6	NC_007519.1:115732	NC_007519.1:115732--	G	TGCATCCCTGCCGGAGGCCGGACT	NC_007519.1:115732-	TCCG	1-YTCCGKCNNNNNVNN
438	45811	NC_007519.1	115739	5mC	-	8	5	0	0	1	14	0.57	NC_007519.1:115739	NC_007519.1:115739--	G	CTGCCGGAGGCCGGACTGTATTTC	NC_007519.1:115739-	TCCG	1-YTCCGKCNNNNNVNN
439	45827	NC_007519.1	115775	5mC	+	9	8	0	0	0	17	0.53	NC_007519.1:115775	NC_007519.1:115775-+	C	CTGGGCAGGCTGCGTATCAAGGGG	NC_007519.1:115775+
440	45990	NC_007519.1	116123	5mC	-	6	5	0	0	0	11	0.55	NC_007519.1:116123	NC_007519.1:116123--	G	AACGGCGGGGGCGGTATGCAGGCG	NC_007519.1:116123-
441	46047	NC_007519.1	116224	5mC	+	12	4	0	0	0	16	0.75	NC_007519.1:116224	NC_007519.1:116224-+	C	CATGGACAACTCCGGCCAGAGGCA	NC_007519.1:116224+	TCCG	1-YTCCGKCNNNNNVNN
442	46127	NC_007519.1	116413	5mC	+	10	8	0	0	0	18	0.56	NC_007519.1:116413	NC_007519.1:116413-+	C	TCTGTGCCAGTCCGGCACACAGAA	NC_007519.1:116413+	TCCG	1-YTCCGKCNNNNNVNN
443	46286	NC_007519.1	116776	5mC	+	9	7	0	0	1	17	0.53	NC_007519.1:116776	NC_007519.1:116776-+	C	CGGCGGCGATTCCGTGCTGCCGGC	NC_007519.1:116776+	TCCG	1-YTCCGKCNNNNNVNN
444	46386	NC_007519.1	116986	5mC	-	6	5	0	0	0	11	0.55	NC_007519.1:116986	NC_007519.1:116986--	G	GGTGGCCCCTGCGCAGGCGGCCGC	NC_007519.1:116986-
445	46402	NC_007519.1	117018	5mC	-	7	4	0	0	0	11	0.64	NC_007519.1:117018	NC_007519.1:117018--	G	TAGCGGTTTTCCGTATCGGATACG	NC_007519.1:117018-
446	46588	NC_007519.1	117436	5mC	-	6	5	0	0	0	11	0.55	NC_007519.1:117436	NC_007519.1:117436--	G	ACAAAAGGCATCGTACGCTTTTTC	NC_007519.1:117436-
447	46740	NC_007519.1	117888	5mC	-	5	3	0	0	0	8	0.62	NC_007519.1:117888	NC_007519.1:117888--	G	TCTGCCCCATACGGGCGAAGGAAA	NC_007519.1:117888-
448	46889	NC_007519.1	118234	5mC	-	8	3	0	0	0	11	0.73	NC_007519.1:118234	NC_007519.1:118234--	G	GAGCAGACTCTCGGAGCGCGTGAA	NC_007519.1:118234-	TCCG	1-YTCCGKCNNNNNVNN
449	46981	NC_007519.1	118458	5mC	+	10	6	0	0	0	16	0.62	NC_007519.1:118458	NC_007519.1:118458-+	C	GGACGGACGCTCCGTTTTTCCGGC	NC_007519.1:118458+	TCCG	1-YTCCGKCNNNNNVNN
450	47140	NC_007519.1	118821	5mC	-	6	3	0	0	1	10	0.6	NC_007519.1:118821	NC_007519.1:118821--	G	AGCACATCGGCCGGAACCGGACCT	NC_007519.1:118821-	TCCG	1-YTCCGKCNNNNNVNN
451	47166	NC_007519.1	118871	5mC	-	4	3	0	0	0	7	0.57	NC_007519.1:118871	NC_007519.1:118871--	G	CTTCTGTACAGCGGGGGTTATGAT	NC_007519.1:118871-
452	47196	NC_007519.1	118936	5mC	+	7	4	0	0	1	12	0.58	NC_007519.1:118936	NC_007519.1:118936-+	C	GCGGATTGACTCCGGCCACTGCCA	NC_007519.1:118936+	TCCG	1-YTCCGKCNNNNNVNN
453	47242	NC_007519.1	119039	5mC	-	7	4	0	0	0	11	0.64	NC_007519.1:119039	NC_007519.1:119039--	G	TGAATCAATGGCGGAACGCAGCGA	NC_007519.1:119039-	TCCG	1-YTCCGKCNNNNNVNN
454	47387	NC_007519.1	119374	5mC	+	10	6	0	0	0	16	0.62	NC_007519.1:119374	NC_007519.1:119374-+	C	GCGCTTCCACTCCGTCCACAAGTA	NC_007519.1:119374+	TCCG	1-YTCCGKCNNNNNVNN
455	47400	NC_007519.1	119398	5mC	+	9	8	0	0	0	17	0.53	NC_007519.1:119398	NC_007519.1:119398-+	C	TGCACCTGCGGCCGTTCATATATC	NC_007519.1:119398+
456	47444	NC_007519.1	119504	5mC	+	8	4	0	0	0	12	0.67	NC_007519.1:119504	NC_007519.1:119504-+	C	GGCTGTTATTTCCGGTCCGATTCC	NC_007519.1:119504+	TCCG	1-YTCCGKCNNNNNVNN
457	47447	NC_007519.1	119509	5mC	+	9	8	0	0	0	17	0.53	NC_007519.1:119509	NC_007519.1:119509-+	C	TTATTTCCGGTCCGATTCCCGCAG	NC_007519.1:119509+	TCCG	1-YTCCGKCNNNNNVNN
458	47449	NC_007519.1	119516	5mC	+	9	7	0	0	1	17	0.53	NC_007519.1:119516	NC_007519.1:119516-+	C	CGGTCCGATTCCCGCAGGGTCACC	NC_007519.1:119516+
459	47595	NC_007519.1	119842	5mC	-	6	4	0	0	0	10	0.6	NC_007519.1:119842	NC_007519.1:119842--	G	GAGCACAAGGCCGGACGGTTTTTC	NC_007519.1:119842-	TCCG	1-YTCCGKCNNNNNVNN
460	47793	NC_007519.1	120233	5mC	-	5	3	0	0	1	9	0.56	NC_007519.1:120233	NC_007519.1:120233--	G	CGGGCCGCCACCGGAGCGGCAAGT	NC_007519.1:120233-	TCCG	1-YTCCGKCNNNNNVNN
461	47840	NC_007519.1	120345	5mC	+	9	9	0	0	0	18	0.5	NC_007519.1:120345	NC_007519.1:120345-+	C	CCACAATGATGGCGCTCCTGCGCC	NC_007519.1:120345+
462	47896	NC_007519.1	120498	5mC	+	12	3	0	0	0	15	0.8	NC_007519.1:120498	NC_007519.1:120498-+	C	CAGGGTCCGCTCCGATGGAGGTGC	NC_007519.1:120498+	TCCG	1-YTCCGKCNNNNNVNN
463	47909	NC_007519.1	120528	5mC	+	6	4	0	0	2	12	0.5	NC_007519.1:120528	NC_007519.1:120528-+	C	CCGGCTCGCCTCCGGCCAGCAGAT	NC_007519.1:120528+	TCCG	1-YTCCGKCNNNNNVNN
464	47925	NC_007519.1	120569	5mC	-	8	3	0	0	0	11	0.73	NC_007519.1:120569	NC_007519.1:120569--	G	CTTCCGTTTTCCGGAAATGCCGGA	NC_007519.1:120569-	TCCG	1-YTCCGKCNNNNNVNN
465	47928	NC_007519.1	120578	5mC	-	5	3	0	0	0	8	0.62	NC_007519.1:120578	NC_007519.1:120578--	G	TCCGGAAATGCCGGACACAGGAGG	NC_007519.1:120578-	TCCG	1-YTCCGKCNNNNNVNN
466	48030	NC_007519.1	120831	5mC	-	6	5	0	0	0	11	0.55	NC_007519.1:120831	NC_007519.1:120831--	G	GAATGCGCGTACGCAGTCCGGCTT	NC_007519.1:120831-
467	48202	NC_007519.1	121273	5mC	-	6	5	0	0	1	12	0.5	NC_007519.1:121273	NC_007519.1:121273--	G	AAGGCGAAAAACGGAATGGTAATG	NC_007519.1:121273-	TCCG	1-YTCCGKCNNNNNVNN
468	48310	NC_007519.1	121647	5mC	-	6	5	0	0	0	11	0.55	NC_007519.1:121647	NC_007519.1:121647--	G	CAGCAGGACCCCGCAGCGCTTGAA	NC_007519.1:121647-
469	48407	NC_007519.1	121937	5mC	-	9	5	0	0	0	14	0.64	NC_007519.1:121937	NC_007519.1:121937--	G	CGTGACCGCGGCGCAGCTGTGTGC	NC_007519.1:121937-
470	48423	NC_007519.1	121977	5mC	-	7	6	0	0	0	13	0.54	NC_007519.1:121977	NC_007519.1:121977--	G	CAAAGCGAATCCGCAGGCGGCCGC	NC_007519.1:121977-
471	48461	NC_007519.1	122058	5mC	+	5	4	0	0	0	9	0.56	NC_007519.1:122058	NC_007519.1:122058-+	C	TCGCCCGGCTTCCGACAGCTTCGC	NC_007519.1:122058+	TCCG	1-YTCCGKCNNNNNVNN
472	48676	NC_007519.1	122681	5mC	-	8	5	0	0	0	13	0.62	NC_007519.1:122681	NC_007519.1:122681--	G	CCATGTCCCGCCGGATTGTTCCCA	NC_007519.1:122681-	TCCG	1-YTCCGKCNNNNNVNN
473	48828	NC_007519.1	123051	5mC	-	7	5	0	0	0	12	0.58	NC_007519.1:123051	NC_007519.1:123051--	G	CGCCGTTGCGGCGGACCGGAGCAA	NC_007519.1:123051-	TCCG	1-YTCCGKCNNNNNVNN
474	48934	NC_007519.1	123291	5mC	-	8	5	0	0	1	14	0.57	NC_007519.1:123291	NC_007519.1:123291--	G	TGTGCCCCCGCCGGATGATTCCGG	NC_007519.1:123291-	TCCG	1-YTCCGKCNNNNNVNN
475	49217	NC_007519.1	124036	5mC	+	9	2	0	0	0	11	0.82	NC_007519.1:124036	NC_007519.1:124036-+	C	GGATTCTTCCTCCGGCAGGCTGTT	NC_007519.1:124036+	TCCG	1-YTCCGKCNNNNNVNN
476	49225	NC_007519.1	124059	5mC	+	6	6	0	0	0	12	0.5	NC_007519.1:124059	NC_007519.1:124059-+	C	TTACCGCCACTCCGGCGATGATGG	NC_007519.1:124059+	TCCG	1-YTCCGKCNNNNNVNN
477	49236	NC_007519.1	124095	5mC	-	8	5	0	0	0	13	0.62	NC_007519.1:124095	NC_007519.1:124095--	G	AGGCCACCGGCCGGACAACCGCCA	NC_007519.1:124095-	TCCG	1-YTCCGKCNNNNNVNN
478	49646	NC_007519.1	125295	5mC	-	10	2	0	0	0	12	0.83	NC_007519.1:125295	NC_007519.1:125295--	G	GAGTTTGCTGACGGAACAACGTCG	NC_007519.1:125295-	TCCG	1-YTCCGKCNNNNNVNN
479	49664	NC_007519.1	125337	5mC	+	9	2	0	0	1	12	0.75	NC_007519.1:125337	NC_007519.1:125337-+	C	CCGTGACATATCCGGTTACGGACT	NC_007519.1:125337+	TCCG	1-YTCCGKCNNNNNVNN
480	49900	NC_007519.1	125906	5mC	-	12	5	0	0	0	17	0.71	NC_007519.1:125906	NC_007519.1:125906--	G	TCCCTGCCCGCCGGAGGCTGCTTC	NC_007519.1:125906-	TCCG	1-YTCCGKCNNNNNVNN
481	49923	NC_007519.1	125958	5mC	-	6	4	0	0	2	12	0.5	NC_007519.1:125958	NC_007519.1:125958--	G	GGCCGTGCGGCCGGAGCCTCAGGC	NC_007519.1:125958-	TCCG	1-YTCCGKCNNNNNVNN
482	50167	NC_007519.1	126555	5mC	+	7	2	0	0	1	10	0.7	NC_007519.1:126555	NC_007519.1:126555-+	C	ATGCAGCGAGTCCGTGTTCAGACC	NC_007519.1:126555+	TCCG	1-YTCCGKCNNNNNVNN
483	50205	NC_007519.1	126654	5mC	-	4	3	0	0	1	8	0.5	NC_007519.1:126654	NC_007519.1:126654--	G	CAGATAACATTCGGAGATGCGCAT	NC_007519.1:126654-	TCCG	1-YTCCGKCNNNNNVNN
484	50241	NC_007519.1	126737	5mC	-	8	7	0	0	0	15	0.53	NC_007519.1:126737	NC_007519.1:126737--	G	GACGGTGCAGCCGGAAATAGCGGG	NC_007519.1:126737-	TCCG	1-YTCCGKCNNNNNVNN
485	50247	NC_007519.1	126751	5mC	-	8	8	0	0	0	16	0.5	NC_007519.1:126751	NC_007519.1:126751--	G	AAATAGCGGGCCGTGTTTATGGAA	NC_007519.1:126751-
486	50468	NC_007519.1	127290	5mC	-	8	4	0	0	0	12	0.67	NC_007519.1:127290	NC_007519.1:127290--	G	CATCACATAAACGGACAACGGCAG	NC_007519.1:127290-	TCCG	1-YTCCGKCNNNNNVNN
487	50743	NC_007519.1	127966	5mC	-	7	4	0	0	0	11	0.64	NC_007519.1:127966	NC_007519.1:127966--	G	AACGGGTACCACGTGGCAAAGATG	NC_007519.1:127966-
488	50832	NC_007519.1	128189	5mC	-	8	4	0	0	0	12	0.67	NC_007519.1:128189	NC_007519.1:128189--	G	CGGTGCGGGTGCGCAGCAGCACCC	NC_007519.1:128189-
489	50916	NC_007519.1	128391	5mC	-	7	6	0	0	0	13	0.54	NC_007519.1:128391	NC_007519.1:128391--	G	GAGCGCCAGACCGGAAAGCGTCTG	NC_007519.1:128391-	TCCG	1-YTCCGKCNNNNNVNN
490	50936	NC_007519.1	128453	5mC	+	7	6	0	0	1	14	0.5	NC_007519.1:128453	NC_007519.1:128453-+	C	GCGAAAAAAGTCCGGCAGCCAGCA	NC_007519.1:128453+	TCCG	1-YTCCGKCNNNNNVNN
491	51150	NC_007519.1	129017	5mC	-	12	4	0	0	0	16	0.75	NC_007519.1:129017	NC_007519.1:129017--	G	GTAGTGGATGGCGGAAACTTCGCC	NC_007519.1:129017-	TCCG	1-YTCCGKCNNNNNVNN
492	51200	NC_007519.1	129127	5mC	+	11	3	0	0	0	14	0.79	NC_007519.1:129127	NC_007519.1:129127-+	C	CCCGCGGCCCTGCGCCCATGACGC	NC_007519.1:129127+
493	51426	NC_007519.1	129690	5mC	-	7	6	0	0	1	14	0.5	NC_007519.1:129690	NC_007519.1:129690--	G	TACGCGGTAAGCGGATTGGCGCCG	NC_007519.1:129690-	TCCG	1-YTCCGKCNNNNNVNN
494	51442	NC_007519.1	129724	5mC	+	9	5	0	0	0	14	0.64	NC_007519.1:129724	NC_007519.1:129724-+	C	TTACCAGCGCTCCGGTGATGAAGG	NC_007519.1:129724+	TCCG	1-YTCCGKCNNNNNVNN
495	51474	NC_007519.1	129805	5mC	-	8	6	0	0	0	14	0.57	NC_007519.1:129805	NC_007519.1:129805--	G	GTTTTTCCAGACGGATCATGCTGT	NC_007519.1:129805-	TCCG	1-YTCCGKCNNNNNVNN
496	51513	NC_007519.1	129883	5mC	-	10	3	0	0	1	14	0.71	NC_007519.1:129883	NC_007519.1:129883--	G	TATGCGCTCCACGGAATCGGCGTC	NC_007519.1:129883-	TCCG	1-YTCCGKCNNNNNVNN
497	51600	NC_007519.1	130152	5mC	+	7	6	0	0	0	13	0.54	NC_007519.1:130152	NC_007519.1:130152-+	C	CGGAAAGGGTTCCGGCCGGTGTCC	NC_007519.1:130152+	TCCG	1-YTCCGKCNNNNNVNN
498	51633	NC_007519.1	130218	5mC	-	4	1	0	0	0	5	0.8	NC_007519.1:130218	NC_007519.1:130218--	G	CCGTTTCTTCGTGCATATGGCTGC	NC_007519.1:130218-
499	51706	NC_007519.1	130401	5mC	-	7	6	0	0	1	14	0.5	NC_007519.1:130401	NC_007519.1:130401--	G	TGCCGCGGTACCGGATGGTGCCGC	NC_007519.1:130401-	TCCG	1-YTCCGKCNNNNNVNN
500	51848	NC_007519.1	130791	5mC	-	8	5	0	0	0	13	0.62	NC_007519.1:130791	NC_007519.1:130791--	G	CCTTGAGCTTGCGGAAAACATCAA	NC_007519.1:130791-	TCCG	1-YTCCGKCNNNNNVNN
501	52275	NC_007519.1	131963	5mC	-	9	6	0	0	0	15	0.6	NC_007519.1:131963	NC_007519.1:131963--	G	GTATTTTTCACCGGAATCAAGACC	NC_007519.1:131963-	TCCG	1-YTCCGKCNNNNNVNN
502	52306	NC_007519.1	132061	5mC	-	9	3	0	0	1	13	0.69	NC_007519.1:132061	NC_007519.1:132061--	G	TGTGAAAGGTACGGAAACAGGAGA	NC_007519.1:132061-	TCCG	1-YTCCGKCNNNNNVNN
503	52519	NC_007519.1	132568	5mC	-	14	7	0	0	0	21	0.67	NC_007519.1:132568	NC_007519.1:132568--	G	CGGCCATCTGGCGGATAAGGTCGT	NC_007519.1:132568-	TCCG	1-YTCCGKCNNNNNVNN
504	52609	NC_007519.1	132808	5mC	+	10	7	0	0	0	17	0.59	NC_007519.1:132808	NC_007519.1:132808-+	C	CTGCGGTGTATCCGGCCAGATATT	NC_007519.1:132808+	TCCG	1-YTCCGKCNNNNNVNN
505	52774	NC_007519.1	133278	5mC	-	10	9	0	0	0	19	0.53	NC_007519.1:133278	NC_007519.1:133278--	G	TCGCCCGAAAGCGGGCGCAACAAA	NC_007519.1:133278-
506	52799	NC_007519.1	133340	5mC	-	15	3	0	0	0	18	0.83	NC_007519.1:133340	NC_007519.1:133340--	G	GGGCATGAAACCGGACGGAGAGAC	NC_007519.1:133340-	TCCG	1-YTCCGKCNNNNNVNN
507	52802	NC_007519.1	133344	5mC	-	10	4	0	0	1	15	0.67	NC_007519.1:133344	NC_007519.1:133344--	G	ATGAAACCGGACGGAGAGACCGCA	NC_007519.1:133344-	TCCG	1-YTCCGKCNNNNNVNN
508	52831	NC_007519.1	133413	5mC	-	10	3	0	0	4	17	0.59	NC_007519.1:133413	NC_007519.1:133413--	G	TCAGCAGAGGCCGGGCCGGGGGCG	NC_007519.1:133413-
509	53307	NC_007519.1	134693	5mC	-	8	6	0	0	1	15	0.53	NC_007519.1:134693	NC_007519.1:134693--	G	GACGGCAGTGCCGGAATTGATGCC	NC_007519.1:134693-	TCCG	1-YTCCGKCNNNNNVNN
510	53358	NC_007519.1	134797	5mC	-	6	3	0	0	0	9	0.67	NC_007519.1:134797	NC_007519.1:134797--	G	GGCCGCAGGCCCGTGTGTTTTTTG	NC_007519.1:134797-
511	53520	NC_007519.1	135223	5mC	-	8	4	0	0	0	12	0.67	NC_007519.1:135223	NC_007519.1:135223--	G	GTGTGGGAAGCCGGAGTGCGCTCC	NC_007519.1:135223-	TCCG	1-YTCCGKCNNNNNVNN
512	54077	NC_007519.1	136766	5mC	-	5	4	0	0	0	9	0.56	NC_007519.1:136766	NC_007519.1:136766--	G	AAAAATTATGCCGGAGATGTTCTT	NC_007519.1:136766-	TCCG	1-YTCCGKCNNNNNVNN
513	54128	NC_007519.1	136929	5mC	-	7	4	0	0	0	11	0.64	NC_007519.1:136929	NC_007519.1:136929--	G	TTGCGGCTGGTCGGGCAATGACGG	NC_007519.1:136929-
514	54149	NC_007519.1	136977	5mC	-	7	4	0	0	0	11	0.64	NC_007519.1:136977	NC_007519.1:136977--	G	ATTGCTGTGCACGGAACGAAAAAA	NC_007519.1:136977-	TCCG	1-YTCCGKCNNNNNVNN
515	54173	NC_007519.1	137071	5mC	-	6	5	0	0	0	11	0.55	NC_007519.1:137071	NC_007519.1:137071--	G	GCCTTCAGCTCCGGAGGCTGACGC	NC_007519.1:137071-	TCCG	1-YTCCGKCNNNNNVNN
516	54263	NC_007519.1	137334	5mC	+	9	8	0	0	1	18	0.5	NC_007519.1:137334	NC_007519.1:137334-+	C	CGCGGAGATATCCGGCTGCAGGAT	NC_007519.1:137334+	TCCG	1-YTCCGKCNNNNNVNN
517	54289	NC_007519.1	137395	5mC	-	7	6	0	0	0	13	0.54	NC_007519.1:137395	NC_007519.1:137395--	G	GGCGTTTCCGGCGCAAGTGGCATG	NC_007519.1:137395-
518	54383	NC_007519.1	137604	5mC	+	9	7	0	0	1	17	0.53	NC_007519.1:137604	NC_007519.1:137604-+	C	ATGGCGGCATTCCGGCATGGTTAT	NC_007519.1:137604+	TCCG	1-YTCCGKCNNNNNVNN
519	54392	NC_007519.1	137621	5mC	+	11	5	0	0	0	16	0.69	NC_007519.1:137621	NC_007519.1:137621-+	C	TGGTTATCTGTCCGTGCAGCATGA	NC_007519.1:137621+	TCCG	1-YTCCGKCNNNNNVNN
520	54525	NC_007519.1	137947	5mC	-	5	5	0	0	0	10	0.5	NC_007519.1:137947	NC_007519.1:137947--	G	CAACCAGACAACGGGAAGGAGACG	NC_007519.1:137947-
521	54683	NC_007519.1	138320	5mC	-	6	1	0	0	1	8	0.75	NC_007519.1:138320	NC_007519.1:138320--	G	GTATCATTCTTCGGAATCCGGCGC	NC_007519.1:138320-	TCCG	1-YTCCGKCNNNNNVNN
522	54883	NC_007519.1	138809	5mC	-	9	3	0	0	0	12	0.75	NC_007519.1:138809	NC_007519.1:138809--	G	CGGCGTTACCACGGACATGGATCG	NC_007519.1:138809-	TCCG	1-YTCCGKCNNNNNVNN
523	54928	NC_007519.1	138913	5mC	-	6	5	0	0	1	12	0.5	NC_007519.1:138913	NC_007519.1:138913--	G	CGTTTCCTGACCGGAGCACAGCGC	NC_007519.1:138913-	TCCG	1-YTCCGKCNNNNNVNN
524	54943	NC_007519.1	138959	5mC	+	9	6	0	0	1	16	0.56	NC_007519.1:138959	NC_007519.1:138959-+	C	GAGGCAGCCCTCCGGCAAAAAAAG	NC_007519.1:138959+	TCCG	1-YTCCGKCNNNNNVNN
525	55028	NC_007519.1	139205	5mC	-	7	4	0	0	1	12	0.58	NC_007519.1:139205	NC_007519.1:139205--	G	AAGGATGTGGTCGGACAGGCCCAG	NC_007519.1:139205-	TCCG	1-YTCCGKCNNNNNVNN
526	55207	NC_007519.1	139678	5mC	-	4	3	0	0	0	7	0.57	NC_007519.1:139678	NC_007519.1:139678--	G	CCTCAAGGAACCGGAGTTCCTGAA	NC_007519.1:139678-	TCCG	1-YTCCGKCNNNNNVNN
527	55357	NC_007519.1	140085	5mC	-	4	3	0	0	0	7	0.57	NC_007519.1:140085	NC_007519.1:140085--	G	GCCGTGCGGGCCGTGCGGGCCGTG	NC_007519.1:140085-
528	55374	NC_007519.1	140113	5mC	+	11	9	0	0	1	21	0.52	NC_007519.1:140113	NC_007519.1:140113-+	C	CACCTTTGTGTCCGGCCGCGAATT	NC_007519.1:140113+	TCCG	1-YTCCGKCNNNNNVNN
529	55416	NC_007519.1	140207	5mC	-	5	5	0	0	0	10	0.5	NC_007519.1:140207	NC_007519.1:140207--	G	GAAGTGGAAAACGCCAAATTCACC	NC_007519.1:140207-
530	55480	NC_007519.1	140372	5mC	-	5	5	0	0	0	10	0.5	NC_007519.1:140372	NC_007519.1:140372--	G	GCAGGCGATGCCGTGACCGAAGAG	NC_007519.1:140372-
531	55534	NC_007519.1	140489	5mC	-	7	4	0	0	1	12	0.58	NC_007519.1:140489	NC_007519.1:140489--	G	GGGGCCATTGCCGGAGAAACCGGC	NC_007519.1:140489-	TCCG	1-YTCCGKCNNNNNVNN
532	55540	NC_007519.1	140507	5mC	-	6	1	0	0	2	9	0.67	NC_007519.1:140507	NC_007519.1:140507--	G	ACCGGCCTGCCCGGACGGATGATC	NC_007519.1:140507-	TCCG	1-YTCCGKCNNNNNVNN
533	55543	NC_007519.1	140511	5mC	-	7	4	0	0	1	12	0.58	NC_007519.1:140511	NC_007519.1:140511--	G	GCCTGCCCGGACGGATGATCGGCT	NC_007519.1:140511-	TCCG	1-YTCCGKCNNNNNVNN
534	55598	NC_007519.1	140630	5mC	-	8	4	0	0	0	12	0.67	NC_007519.1:140630	NC_007519.1:140630--	G	AACAAGCTTGCCGTGGAACCTGCC	NC_007519.1:140630-
535	55628	NC_007519.1	140700	5mC	-	5	4	0	0	0	9	0.56	NC_007519.1:140700	NC_007519.1:140700--	G	TCCGGATTTTCCGGAGCGGGTTTT	NC_007519.1:140700-	TCCG	1-YTCCGKCNNNNNVNN
536	55634	NC_007519.1	140716	5mC	+	6	6	0	0	0	12	0.5	NC_007519.1:140716	NC_007519.1:140716-+	C	CGGGTTTTTTTGCGGGCGGGGCCG	NC_007519.1:140716+
537	55635	NC_007519.1	140717	5mC	-	9	1	0	0	1	11	0.82	NC_007519.1:140717	NC_007519.1:140717--	G	GGGTTTTTTTGCGGGCGGGGCCGA	NC_007519.1:140717-
538	55638	NC_007519.1	140721	5mC	-	5	5	0	0	0	10	0.5	NC_007519.1:140721	NC_007519.1:140721--	G	TTTTTTGCGGGCGGGGCCGATGTT	NC_007519.1:140721-
539	55782	NC_007519.1	141049	5mC	+	9	7	0	0	0	16	0.56	NC_007519.1:141049	NC_007519.1:141049-+	C	GGGGCAGCACTCCGGCCAGACTTT	NC_007519.1:141049+	TCCG	1-YTCCGKCNNNNNVNN
540	55854	NC_007519.1	141202	5mC	-	7	6	0	0	0	13	0.54	NC_007519.1:141202	NC_007519.1:141202--	G	ACTGCTGCCAGCGCAATACGGCAT	NC_007519.1:141202-
541	55959	NC_007519.1	141444	5mC	-	10	3	0	0	0	13	0.77	NC_007519.1:141444	NC_007519.1:141444--	G	GTCACGCTTACCGGATCGTCCATA	NC_007519.1:141444-	TCCG	1-YTCCGKCNNNNNVNN
542	56067	NC_007519.1	141726	5mC	-	8	4	0	0	0	12	0.67	NC_007519.1:141726	NC_007519.1:141726--	G	GAACGCCCCAGCGCAAGAAACCAG	NC_007519.1:141726-
543	56072	NC_007519.1	141740	5mC	-	7	3	0	0	0	10	0.7	NC_007519.1:141740	NC_007519.1:141740--	G	AAGAAACCAGCCGGAAAGCACGCT	NC_007519.1:141740-	TCCG	1-YTCCGKCNNNNNVNN
544	56235	NC_007519.1	142118	5mC	-	8	6	0	0	0	14	0.57	NC_007519.1:142118	NC_007519.1:142118--	G	ATGCAGCAGACCGGAAACCGCAAG	NC_007519.1:142118-	TCCG	1-YTCCGKCNNNNNVNN
545	56273	NC_007519.1	142207	5mC	+	10	9	0	0	0	19	0.53	NC_007519.1:142207	NC_007519.1:142207-+	C	TGAGCTACAGTCCGTTGGCGGTGA	NC_007519.1:142207+	TCCG	1-YTCCGKCNNNNNVNN
546	56314	NC_007519.1	142300	5mC	+	10	9	0	0	0	19	0.53	NC_007519.1:142300	NC_007519.1:142300-+	C	CGCGCAGTACTCCGGCCATGATAA	NC_007519.1:142300+	TCCG	1-YTCCGKCNNNNNVNN
547	56341	NC_007519.1	142365	5mC	-	7	7	0	0	0	14	0.5	NC_007519.1:142365	NC_007519.1:142365--	G	CCAAGCTTGTCCGCCACATTCAGT	NC_007519.1:142365-
548	56357	NC_007519.1	142400	5mC	-	6	6	0	0	0	12	0.5	NC_007519.1:142400	NC_007519.1:142400--	G	GTTCATGAATCCGTAATCCACTTC	NC_007519.1:142400-
549	56430	NC_007519.1	142589	5mC	-	8	4	0	0	0	12	0.67	NC_007519.1:142589	NC_007519.1:142589--	G	CAGCACCGCGGCGGAGTCTGCCGT	NC_007519.1:142589-	TCCG	1-YTCCGKCNNNNNVNN
550	56443	NC_007519.1	142633	5mC	+	11	8	0	0	0	19	0.58	NC_007519.1:142633	NC_007519.1:142633-+	C	GCACCAGTCTTCCGTGACCGAGTG	NC_007519.1:142633+	TCCG	1-YTCCGKCNNNNNVNN
551	56524	NC_007519.1	142868	5mC	+	10	9	0	0	0	19	0.53	NC_007519.1:142868	NC_007519.1:142868-+	C	GTCTGTTTTTTCCGGCTGGCCGGA	NC_007519.1:142868+	TCCG	1-YTCCGKCNNNNNVNN
552	56586	NC_007519.1	143005	5mC	-	11	1	0	0	0	12	0.92	NC_007519.1:143005	NC_007519.1:143005--	G	ATGCTGCAGGACGGAAAAAAACAA	NC_007519.1:143005-	TCCG	1-YTCCGKCNNNNNVNN
553	56613	NC_007519.1	143066	5mC	-	8	2	0	0	1	11	0.73	NC_007519.1:143066	NC_007519.1:143066--	G	TGTAGACAGCACGGGGCGGGGTGA	NC_007519.1:143066-
554	56618	NC_007519.1	143072	5mC	-	5	1	0	0	0	6	0.83	NC_007519.1:143072	NC_007519.1:143072--	G	CAGCACGGGGCGGGGTGACAATGC	NC_007519.1:143072-
555	56731	NC_007519.1	143338	5mC	-	7	5	0	0	0	12	0.58	NC_007519.1:143338	NC_007519.1:143338--	G	AAAAGCGGTCACGGGTGGAAAATA	NC_007519.1:143338-
556	56808	NC_007519.1	143536	5mC	-	7	7	0	0	0	14	0.5	NC_007519.1:143536	NC_007519.1:143536--	G	GAAAGGCGGAGCGCAATTTTTTCA	NC_007519.1:143536-
557	57179	NC_007519.1	144405	5mC	-	11	3	0	0	1	15	0.73	NC_007519.1:144405	NC_007519.1:144405--	G	TCCTCTTCTGCCGGAGCGCTGTGC	NC_007519.1:144405-	TCCG	1-YTCCGKCNNNNNVNN
558	57269	NC_007519.1	144582	5mC	-	8	7	0	0	0	15	0.53	NC_007519.1:144582	NC_007519.1:144582--	G	CGGGAACCCGGCGGATATTGCTTG	NC_007519.1:144582-	TCCG	1-YTCCGKCNNNNNVNN
559	57283	NC_007519.1	144616	5mC	-	3	2	0	0	1	6	0.5	NC_007519.1:144616	NC_007519.1:144616--	G	GACGCAGGACGTGCTGCTCCACTT	NC_007519.1:144616-
560	57290	NC_007519.1	144637	5mC	-	8	2	0	0	1	11	0.73	NC_007519.1:144637	NC_007519.1:144637--	G	CTTCATGGTATCGGAAGGCTTCGC	NC_007519.1:144637-	TCCG	1-YTCCGKCNNNNNVNN
561	57346	NC_007519.1	144773	5mC	-	3	1	0	0	2	6	0.5	NC_007519.1:144773	NC_007519.1:144773--	G	GCGCCCTGAACGGGGCGGCAGACG	NC_007519.1:144773-
562	57388	NC_007519.1	144874	5mC	-	11	3	0	0	0	14	0.79	NC_007519.1:144874	NC_007519.1:144874--	G	TGCTGCCGGTCCGCAGGGGGCCGC	NC_007519.1:144874-
563	57476	NC_007519.1	145055	5mC	-	10	5	0	0	0	15	0.67	NC_007519.1:145055	NC_007519.1:145055--	G	CAGCTGATTGCCGTAGGTATGCTG	NC_007519.1:145055-
564	57489	NC_007519.1	145079	5mC	-	9	6	0	0	1	16	0.56	NC_007519.1:145079	NC_007519.1:145079--	G	GCCACGGCGGCCGGAGCCGGTGCG	NC_007519.1:145079-	TCCG	1-YTCCGKCNNNNNVNN
565	57585	NC_007519.1	145315	5mC	-	8	7	0	0	0	15	0.53	NC_007519.1:145315	NC_007519.1:145315--	G	GCCTGACAAAGCGGAAACTCTGGG	NC_007519.1:145315-	TCCG	1-YTCCGKCNNNNNVNN
566	57608	NC_007519.1	145385	5mC	-	9	5	0	0	1	15	0.6	NC_007519.1:145385	NC_007519.1:145385--	G	GGAGCGCTGTTCGGAGGGCTGATA	NC_007519.1:145385-	TCCG	1-YTCCGKCNNNNNVNN
567	57721	NC_007519.1	145632	5mC	-	10	6	0	0	1	17	0.59	NC_007519.1:145632	NC_007519.1:145632--	G	TTGTGTCACAACGCAGATCAGCGG	NC_007519.1:145632-
568	57728	NC_007519.1	145642	5mC	-	10	5	0	0	0	15	0.67	NC_007519.1:145642	NC_007519.1:145642--	G	ACGCAGATCAGCGGAGCCTGCGGC	NC_007519.1:145642-	TCCG	1-YTCCGKCNNNNNVNN
569	57969	NC_007519.1	146120	5mC	+	7	4	0	0	1	12	0.58	NC_007519.1:146120	NC_007519.1:146120-+	C	ACGCCCCGTCTCCGGCCAGCTGAC	NC_007519.1:146120+	TCCG	1-YTCCGKCNNNNNVNN
570	58301	NC_007519.1	146886	5mC	+	9	7	0	0	1	17	0.53	NC_007519.1:146886	NC_007519.1:146886-+	C	TCAGGGTTTGTCCGGCAGAAAGAA	NC_007519.1:146886+	TCCG	1-YTCCGKCNNNNNVNN
571	58801	NC_007519.1	148315	5mC	-	10	8	0	0	0	18	0.56	NC_007519.1:148315	NC_007519.1:148315--	G	ACGCCGTGGCACGGAGCCATACCC	NC_007519.1:148315-	TCCG	1-YTCCGKCNNNNNVNN
572	58876	NC_007519.1	148510	5mC	+	9	6	0	0	0	15	0.6	NC_007519.1:148510	NC_007519.1:148510-+	C	GCGGTCTGCGTCCGGCTGTCCTGC	NC_007519.1:148510+	TCCG	1-YTCCGKCNNNNNVNN
573	58883	NC_007519.1	148530	5mC	+	9	5	0	0	0	14	0.64	NC_007519.1:148530	NC_007519.1:148530-+	C	CTGCTCCTGTTCCGTGCGGGCAGC	NC_007519.1:148530+	TCCG	1-YTCCGKCNNNNNVNN
574	58935	NC_007519.1	148675	5mC	-	10	6	0	0	0	16	0.62	NC_007519.1:148675	NC_007519.1:148675--	G	AAAACAACAAGCGGAGGTTCGGGA	NC_007519.1:148675-	TCCG	1-YTCCGKCNNNNNVNN
575	58976	NC_007519.1	148797	5mC	-	9	5	0	0	2	16	0.56	NC_007519.1:148797	NC_007519.1:148797--	G	CGCCTGCTCCGCGGAATCCGCAGT	NC_007519.1:148797-	TCCG	1-YTCCGKCNNNNNVNN
576	59062	NC_007519.1	149016	5mC	-	10	2	0	0	2	14	0.71	NC_007519.1:149016	NC_007519.1:149016--	G	GTACTCTTTATCGGAGGATTACAT	NC_007519.1:149016-	TCCG	1-YTCCGKCNNNNNVNN
577	59139	NC_007519.1	149208	5mC	-	4	3	0	0	0	7	0.57	NC_007519.1:149208	NC_007519.1:149208--	G	GCGGCAGAATCCGGAACAGGTGCT	NC_007519.1:149208-	TCCG	1-YTCCGKCNNNNNVNN
578	59256	NC_007519.1	149504	5mC	-	13	6	0	0	1	20	0.65	NC_007519.1:149504	NC_007519.1:149504--	G	AAACAGCTTCACGCATGTTTGTGG	NC_007519.1:149504-
579	59382	NC_007519.1	149805	5mC	-	4	1	0	0	0	5	0.8	NC_007519.1:149805	NC_007519.1:149805--	G	TGCGGATGCCGTGGATATGGCCTG	NC_007519.1:149805-
580	59417	NC_007519.1	149913	5mC	+	11	8	0	0	0	19	0.58	NC_007519.1:149913	NC_007519.1:149913-+	C	TGAATATGTCTCCGGCGGGCAGGG	NC_007519.1:149913+	TCCG	1-YTCCGKCNNNNNVNN
581	59506	NC_007519.1	150098	5mC	-	12	4	0	0	1	17	0.71	NC_007519.1:150098	NC_007519.1:150098--	G	CCCTTGCCCGTCGGAGACATAAAA	NC_007519.1:150098-	TCCG	1-YTCCGKCNNNNNVNN
582	59523	NC_007519.1	150140	5mC	+	5	4	0	0	1	10	0.5	NC_007519.1:150140	NC_007519.1:150140-+	C	GCCTCCGGCGGGCAGGGAGATGAT	NC_007519.1:150140+
583	59644	NC_007519.1	150390	5mC	-	7	5	0	0	1	13	0.54	NC_007519.1:150390	NC_007519.1:150390--	G	CAGAAAAAGGGCGCACATGCGCCC	NC_007519.1:150390-
584	59661	NC_007519.1	150431	5mC	-	7	5	0	0	2	14	0.5	NC_007519.1:150431	NC_007519.1:150431--	G	ATCCGTAGCAGCGGACGGGGATAT	NC_007519.1:150431-	TCCG	1-YTCCGKCNNNNNVNN
585	59677	NC_007519.1	150467	5mC	-	8	7	0	0	0	15	0.53	NC_007519.1:150467	NC_007519.1:150467--	G	GCCGCAGAATACGGACCGGCAACT	NC_007519.1:150467-	TCCG	1-YTCCGKCNNNNNVNN
586	59705	NC_007519.1	150544	5mC	+	7	7	0	0	0	14	0.5	NC_007519.1:150544	NC_007519.1:150544-+	C	ATCAAAGAATTCCGAAGGAATGTT	NC_007519.1:150544+	TCCG	1-YTCCGKCNNNNNVNN
587	59728	NC_007519.1	150599	5mC	-	3	3	0	0	0	6	0.5	NC_007519.1:150599	NC_007519.1:150599--	G	ATGACCCGGTCTGCCACTTCTTTG	NC_007519.1:150599-
588	60093	NC_007519.1	151599	5mC	-	10	7	0	0	0	17	0.59	NC_007519.1:151599	NC_007519.1:151599--	G	GATATAGGCACCGGAGTTTACCGC	NC_007519.1:151599-	TCCG	1-YTCCGKCNNNNNVNN
589	60271	NC_007519.1	152097	5mC	-	7	6	0	0	0	13	0.54	NC_007519.1:152097	NC_007519.1:152097--	G	TGCCGTTTTCACGCAGCTTTTTAA	NC_007519.1:152097-
590	60310	NC_007519.1	152238	5mC	+	4	3	0	0	0	7	0.57	NC_007519.1:152238	NC_007519.1:152238-+	C	AGTCTTTGACCACGGGCATGTCAA	NC_007519.1:152238+
591	60373	NC_007519.1	152433	5mC	-	7	5	0	0	1	13	0.54	NC_007519.1:152433	NC_007519.1:152433--	G	TATTGTCGGCACGGACAAGAATAA	NC_007519.1:152433-	TCCG	1-YTCCGKCNNNNNVNN
592	60386	NC_007519.1	152465	5mC	-	7	5	0	0	0	12	0.58	NC_007519.1:152465	NC_007519.1:152465--	G	GAATCGTAGTACGGGTCGGAAAAA	NC_007519.1:152465-
593	60410	NC_007519.1	152536	5mC	-	3	2	0	0	0	5	0.6	NC_007519.1:152536	NC_007519.1:152536--	G	TGCATCAAAAGTGGCACTCTGCAG	NC_007519.1:152536-
594	60420	NC_007519.1	152562	5mC	+	8	6	0	0	0	14	0.57	NC_007519.1:152562	NC_007519.1:152562-+	C	CGGGAATGATTCCGTTGAAGTCGT	NC_007519.1:152562+	TCCG	1-YTCCGKCNNNNNVNN
595	60445	NC_007519.1	152640	5mC	+	7	6	0	0	0	13	0.54	NC_007519.1:152640	NC_007519.1:152640-+	C	CGATGTCGAATCCGGTGTAGTTTC	NC_007519.1:152640+	TCCG	1-YTCCGKCNNNNNVNN
596	60633	NC_007519.1	153270	5mC	-	6	3	0	0	0	9	0.67	NC_007519.1:153270	NC_007519.1:153270--	G	CGATTTCACACCGGACACTGTTCG	NC_007519.1:153270-	TCCG	1-YTCCGKCNNNNNVNN
597	60647	NC_007519.1	153305	5mC	-	7	3	0	0	0	10	0.7	NC_007519.1:153305	NC_007519.1:153305--	G	TCAGGCGATGCCGGAACTGCTCCT	NC_007519.1:153305-	TCCG	1-YTCCGKCNNNNNVNN
598	60661	NC_007519.1	153345	5mC	-	8	3	0	0	0	11	0.73	NC_007519.1:153345	NC_007519.1:153345--	G	GCCGGGAAAAACGGATAGCCCCTG	NC_007519.1:153345-	TCCG	1-YTCCGKCNNNNNVNN
599	60670	NC_007519.1	153366	5mC	-	8	5	0	0	0	13	0.62	NC_007519.1:153366	NC_007519.1:153366--	G	CTGCTGCCCGCCGGAGGCAGTCTT	NC_007519.1:153366-	TCCG	1-YTCCGKCNNNNNVNN
600	60676	NC_007519.1	153401	5mC	+	7	6	0	0	0	13	0.54	NC_007519.1:153401	NC_007519.1:153401-+	C	CTTTTCTGTCTCCGACGGGCAAGG	NC_007519.1:153401+	TCCG	1-YTCCGKCNNNNNVNN
601	60700	NC_007519.1	153454	5mC	-	10	3	0	0	0	13	0.77	NC_007519.1:153454	NC_007519.1:153454--	G	GTGATTTCTGCCGCAGTCGGCTGG	NC_007519.1:153454-
602	60874	NC_007519.1	153823	5mC	-	7	5	0	0	0	12	0.58	NC_007519.1:153823	NC_007519.1:153823--	G	TCTCTGCCCGCCGGAGGCAGCTCT	NC_007519.1:153823-	TCCG	1-YTCCGKCNNNNNVNN
603	60949	NC_007519.1	154007	5mC	+	6	5	0	0	0	11	0.55	NC_007519.1:154007	NC_007519.1:154007-+	C	GGTGAACTCTTCCGGCGCAAGAGC	NC_007519.1:154007+	TCCG	1-YTCCGKCNNNNNVNN
604	60977	NC_007519.1	154066	5mC	+	6	5	0	0	0	11	0.55	NC_007519.1:154066	NC_007519.1:154066-+	C	CATTGGAAAGTCCGGCATCGGGGG	NC_007519.1:154066+	TCCG	1-YTCCGKCNNNNNVNN
605	60981	NC_007519.1	154073	5mC	-	5	5	0	0	0	10	0.5	NC_007519.1:154073	NC_007519.1:154073--	G	AAGTCCGGCATCGGGGGTGACGCC	NC_007519.1:154073-
606	60999	NC_007519.1	154106	5mC	-	9	5	0	0	0	14	0.64	NC_007519.1:154106	NC_007519.1:154106--	G	GGGCAACGTGCCGGAAAAATACAT	NC_007519.1:154106-	TCCG	1-YTCCGKCNNNNNVNN
607	61005	NC_007519.1	154130	5mC	-	10	2	0	0	1	13	0.77	NC_007519.1:154130	NC_007519.1:154130--	G	GTCCTGAAAGCCGGAGAATTTGAG	NC_007519.1:154130-	TCCG	1-YTCCGKCNNNNNVNN
608	61119	NC_007519.1	154371	5mC	-	5	5	0	0	0	10	0.5	NC_007519.1:154371	NC_007519.1:154371--	G	TGCCGTACGCGCGGGAACGAGACA	NC_007519.1:154371-
609	61256	NC_007519.1	154713	5mC	+	7	7	0	0	0	14	0.5	NC_007519.1:154713	NC_007519.1:154713-+	C	AGCAGCGCCACCCGGTAGTTTTCG	NC_007519.1:154713+
610	61306	NC_007519.1	154817	5mC	+	6	6	0	0	0	12	0.5	NC_007519.1:154817	NC_007519.1:154817-+	C	CGAAAGCTGCTGCGGGGTTACCTT	NC_007519.1:154817+
611	61321	NC_007519.1	154850	5mC	-	9	4	0	0	1	14	0.64	NC_007519.1:154850	NC_007519.1:154850--	G	CAGCAGCACCACGGATTTGAGCGG	NC_007519.1:154850-	TCCG	1-YTCCGKCNNNNNVNN
612	61436	NC_007519.1	155161	5mC	-	7	3	0	0	0	10	0.7	NC_007519.1:155161	NC_007519.1:155161--	G	GCTCGTAAAAACGGAAAATACCGC	NC_007519.1:155161-	TCCG	1-YTCCGKCNNNNNVNN
613	61480	NC_007519.1	155258	5mC	+	6	6	0	0	0	12	0.5	NC_007519.1:155258	NC_007519.1:155258-+	C	CGCGTCGAAATCCGTGTTATCCAG	NC_007519.1:155258+	TCCG	1-YTCCGKCNNNNNVNN
614	61569	NC_007519.1	155512	5mC	-	7	6	0	0	1	14	0.5	NC_007519.1:155512	NC_007519.1:155512--	G	ACGAGAGCCAGCGGGATATATGTA	NC_007519.1:155512-
615	61624	NC_007519.1	155715	5mC	-	9	5	0	0	1	15	0.6	NC_007519.1:155715	NC_007519.1:155715--	G	ACCCAGAAATACGGAATACAGGTG	NC_007519.1:155715-	TCCG	1-YTCCGKCNNNNNVNN
616	61765	NC_007519.1	156080	5mC	-	9	4	0	0	0	13	0.69	NC_007519.1:156080	NC_007519.1:156080--	G	TCGTTGTTAAGCGGATGCACTTTG	NC_007519.1:156080-	TCCG	1-YTCCGKCNNNNNVNN
617	62001	NC_007519.1	156683	5mC	-	7	2	0	0	0	9	0.78	NC_007519.1:156683	NC_007519.1:156683--	G	AGGCACGATGCCGGAGTGGGGCTG	NC_007519.1:156683-	TCCG	1-YTCCGKCNNNNNVNN
618	62130	NC_007519.1	157042	5mC	+	7	6	0	0	1	14	0.5	NC_007519.1:157042	NC_007519.1:157042-+	C	ACTGAAAAAGTCCGTGCCCAGCTC	NC_007519.1:157042+	TCCG	1-YTCCGKCNNNNNVNN
619	62142	NC_007519.1	157081	5mC	-	6	5	0	0	1	12	0.5	NC_007519.1:157081	NC_007519.1:157081--	G	CAGATTGCCTTCGGGAAGATATAT	NC_007519.1:157081-
620	62214	NC_007519.1	157259	5mC	-	7	4	0	0	0	11	0.64	NC_007519.1:157259	NC_007519.1:157259--	G	ATGCTGATGAACGGAATACCGCAG	NC_007519.1:157259-	TCCG	1-YTCCGKCNNNNNVNN
621	62217	NC_007519.1	157267	5mC	-	6	5	0	0	0	11	0.55	NC_007519.1:157267	NC_007519.1:157267--	G	GAACGGAATACCGCAGGGTTCGGT	NC_007519.1:157267-
622	62484	NC_007519.1	157929	5mC	-	7	2	0	0	1	10	0.7	NC_007519.1:157929	NC_007519.1:157929--	G	GTGCTTCCTGACGTGATTTGTCGG	NC_007519.1:157929-
623	62530	NC_007519.1	158029	5mC	-	9	2	0	0	0	11	0.82	NC_007519.1:158029	NC_007519.1:158029--	G	GCGCAGTTTGCCGGACTGTTCTTC	NC_007519.1:158029-	TCCG	1-YTCCGKCNNNNNVNN
624	62751	NC_007519.1	158609	5mC	-	5	4	0	0	0	9	0.56	NC_007519.1:158609	NC_007519.1:158609--	G	GCCGATGGATACGGTGGCGCCGTT	NC_007519.1:158609-
625	63105	NC_007519.1	159499	5mC	+	11	7	0	0	0	18	0.61	NC_007519.1:159499	NC_007519.1:159499-+	C	TGCTGTGAACTCCGGCTAGACGGA	NC_007519.1:159499+	TCCG	1-YTCCGKCNNNNNVNN
626	63470	NC_007519.1	160454	5mC	-	8	7	0	0	0	15	0.53	NC_007519.1:160454	NC_007519.1:160454--	G	TGCCCAGCAGCCGGGCGGTGTCCT	NC_007519.1:160454-
627	63590	NC_007519.1	160744	5mC	-	9	9	0	0	0	18	0.5	NC_007519.1:160744	NC_007519.1:160744--	G	CAGAAAGACAGCGCAGCCTCGTTG	NC_007519.1:160744-
628	63705	NC_007519.1	161023	5mC	-	12	3	0	0	2	17	0.71	NC_007519.1:161023	NC_007519.1:161023--	G	GTGACCAGTACCGGAGTGTCGCAC	NC_007519.1:161023-	TCCG	1-YTCCGKCNNNNNVNN
629	63980	NC_007519.1	161665	5mC	-	10	8	0	0	1	19	0.53	NC_007519.1:161665	NC_007519.1:161665--	G	CTGTTTTGCGTCGGAAAGGCGACC	NC_007519.1:161665-	TCCG	1-YTCCGKCNNNNNVNN
630	64044	NC_007519.1	161804	5mC	-	11	7	0	0	0	18	0.61	NC_007519.1:161804	NC_007519.1:161804--	G	CGCTTCCAGGGCGGAAACAACGCG	NC_007519.1:161804-	TCCG	1-YTCCGKCNNNNNVNN
631	64090	NC_007519.1	161909	5mC	-	12	4	0	0	2	18	0.67	NC_007519.1:161909	NC_007519.1:161909--	G	CTTATCGGCAACGGAGTGGTGCTG	NC_007519.1:161909-	TCCG	1-YTCCGKCNNNNNVNN
632	64260	NC_007519.1	162301	5mC	-	10	7	0	0	0	17	0.59	NC_007519.1:162301	NC_007519.1:162301--	G	CCGTCTGGTGCCGTATCTGACCGA	NC_007519.1:162301-
633	64297	NC_007519.1	162382	5mC	-	11	2	0	0	2	15	0.73	NC_007519.1:162382	NC_007519.1:162382--	G	CGCGCAGGGAACGCATCTGGATAT	NC_007519.1:162382-
634	65156	NC_007519.1	164337	5mC	-	7	5	0	0	1	13	0.54	NC_007519.1:164337	NC_007519.1:164337--	G	ACCCCATGGTCCGCAGTCTGGAGC	NC_007519.1:164337-
635	65442	NC_007519.1	164973	5mC	-	8	7	0	0	0	15	0.53	NC_007519.1:164973	NC_007519.1:164973--	G	CTGCCTTGTGCCGCAGTTTATCGA	NC_007519.1:164973-
636	65551	NC_007519.1	165196	5mC	-	9	7	0	0	0	16	0.56	NC_007519.1:165196	NC_007519.1:165196--	G	GCGGTGGAAGCCGCCAGACAGCTG	NC_007519.1:165196-
637	65645	NC_007519.1	165389	5mC	+	7	7	0	0	0	14	0.5	NC_007519.1:165389	NC_007519.1:165389-+	C	CGTATCAGCGTCCGGACTGGCAGG	NC_007519.1:165389+	TCCG	1-YTCCGKCNNNNNVNN
638	65717	NC_007519.1	165530	5mC	-	10	9	0	0	0	19	0.53	NC_007519.1:165530	NC_007519.1:165530--	G	ATGCCGCCGAACGGAATAATCCGC	NC_007519.1:165530-	TCCG	1-YTCCGKCNNNNNVNN
639	65764	NC_007519.1	165643	5mC	-	9	8	0	0	0	17	0.53	NC_007519.1:165643	NC_007519.1:165643--	G	GGGACTGCTGCCGGAGGCACGTAC	NC_007519.1:165643-	TCCG	1-YTCCGKCNNNNNVNN
640	65925	NC_007519.1	166009	5mC	-	13	8	0	0	1	22	0.59	NC_007519.1:166009	NC_007519.1:166009--	G	TGGTCGCTGGACGGGCGTGACTCC	NC_007519.1:166009-
641	65932	NC_007519.1	166024	5mC	-	12	7	0	0	2	21	0.57	NC_007519.1:166024	NC_007519.1:166024--	G	CGTGACTCCAACGGATACGCAGGC	NC_007519.1:166024-	TCCG	1-YTCCGKCNNNNNVNN
642	65979	NC_007519.1	166102	5mC	+	8	7	0	0	0	15	0.53	NC_007519.1:166102	NC_007519.1:166102-+	C	TTTGGCACCATCCGTTTCATGAGC	NC_007519.1:166102+	TCCG	1-YTCCGKCNNNNNVNN
643	66129	NC_007519.1	166393	5mC	-	14	8	0	0	0	22	0.64	NC_007519.1:166393	NC_007519.1:166393--	G	CCGTGCAGACACGGATAATCCAGA	NC_007519.1:166393-	TCCG	1-YTCCGKCNNNNNVNN
644	66506	NC_007519.1	167202	5mC	-	13	7	0	0	0	20	0.65	NC_007519.1:167202	NC_007519.1:167202--	G	GCTTCCGTGACCGGAAGCGCGTCT	NC_007519.1:167202-	TCCG	1-YTCCGKCNNNNNVNN
645	66522	NC_007519.1	167239	5mC	-	8	8	0	0	0	16	0.5	NC_007519.1:167239	NC_007519.1:167239--	G	AGCCTTTCTTGCGCATGTGGCCGC	NC_007519.1:167239-
646	66531	NC_007519.1	167257	5mC	-	9	7	0	0	2	18	0.5	NC_007519.1:167257	NC_007519.1:167257--	G	GGCCGCACAGCCGGACCATGCCCG	NC_007519.1:167257-	TCCG	1-YTCCGKCNNNNNVNN
647	66685	NC_007519.1	167563	5mC	-	12	6	0	0	4	22	0.55	NC_007519.1:167563	NC_007519.1:167563--	G	CGAGCAGAAACCGGAACATGCCGA	NC_007519.1:167563-	TCCG	1-YTCCGKCNNNNNVNN
648	66892	NC_007519.1	167908	5mC	-	3	3	0	0	0	6	0.5	NC_007519.1:167908	NC_007519.1:167908--	G	CCTGCGTGTCCGGCCGTGCCGCGC	NC_007519.1:167908-
649	66894	NC_007519.1	167911	5mC	-	9	4	0	0	1	14	0.64	NC_007519.1:167911	NC_007519.1:167911--	G	GCGTGTCCGGCCGTGCCGCGCGGG	NC_007519.1:167911-
650	67075	NC_007519.1	168272	5mC	-	15	5	0	0	2	22	0.68	NC_007519.1:168272	NC_007519.1:168272--	G	TTTGTCTTCCACGGAAAAGGGCAG	NC_007519.1:168272-	TCCG	1-YTCCGKCNNNNNVNN
651	67155	NC_007519.1	168423	5mC	-	4	3	0	0	0	7	0.57	NC_007519.1:168423	NC_007519.1:168423--	G	CCCACCGTGGCGGGAGGCAGCGGG	NC_007519.1:168423-
652	67166	NC_007519.1	168452	5mC	-	11	9	0	0	1	21	0.52	NC_007519.1:168452	NC_007519.1:168452--	G	CTTCAGATACACGGAGGTGATGAT	NC_007519.1:168452-	TCCG	1-YTCCGKCNNNNNVNN
653	67306	NC_007519.1	168678	5mC	-	10	5	0	0	1	16	0.62	NC_007519.1:168678	NC_007519.1:168678--	G	TCCAGACTTGCCGGATCAGGCGGA	NC_007519.1:168678-	TCCG	1-YTCCGKCNNNNNVNN
654	67315	NC_007519.1	168706	5mC	+	8	6	0	0	0	14	0.57	NC_007519.1:168706	NC_007519.1:168706-+	C	ACAGTCCCTGTCCGGCTGCGGCAT	NC_007519.1:168706+	TCCG	1-YTCCGKCNNNNNVNN
655	67420	NC_007519.1	168904	5mC	-	14	5	0	0	4	23	0.61	NC_007519.1:168904	NC_007519.1:168904--	G	GGCTGGCAAGCCGGACTATGCGGC	NC_007519.1:168904-	TCCG	1-YTCCGKCNNNNNVNN
656	67569	NC_007519.1	169189	5mC	-	10	4	0	0	3	17	0.59	NC_007519.1:169189	NC_007519.1:169189--	G	CGCCTTTCCGGCGGGGCGGCTATG	NC_007519.1:169189-
657	67587	NC_007519.1	169219	5mC	-	12	6	0	0	1	19	0.63	NC_007519.1:169219	NC_007519.1:169219--	G	CGGCATATGGTCGGCCCCGCGGAG	NC_007519.1:169219-
658	67602	NC_007519.1	169234	5mC	-	12	12	0	0	0	24	0.5	NC_007519.1:169234	NC_007519.1:169234--	G	CCCGCGGAGCGCGGAACGGAGGGT	NC_007519.1:169234-	TCCG	1-YTCCGKCNNNNNVNN
659	67605	NC_007519.1	169239	5mC	-	13	7	0	0	0	20	0.65	NC_007519.1:169239	NC_007519.1:169239--	G	GGAGCGCGGAACGGAGGGTTATTT	NC_007519.1:169239-	TCCG	1-YTCCGKCNNNNNVNN
660	68024	NC_007519.1	170171	5mC	-	3	3	0	0	0	6	0.5	NC_007519.1:170171	NC_007519.1:170171--	G	CAGTGCCGAAGTGGGCTCGTCCAG	NC_007519.1:170171-
661	68060	NC_007519.1	170246	5mC	-	13	10	0	0	2	25	0.52	NC_007519.1:170246	NC_007519.1:170246--	G	TTTCTGCCCGCCGGAAAGCTCGGC	NC_007519.1:170246-	TCCG	1-YTCCGKCNNNNNVNN
662	68100	NC_007519.1	170331	5mC	+	6	4	0	0	0	10	0.6	NC_007519.1:170331	NC_007519.1:170331-+	C	GCGGCGTCCTTACGGCTCATGCCC	NC_007519.1:170331+
663	68183	NC_007519.1	170508	5mC	-	14	6	0	0	1	21	0.67	NC_007519.1:170508	NC_007519.1:170508--	G	CCGCTGTCCGGCGGAATGAGATAG	NC_007519.1:170508-	TCCG	1-YTCCGKCNNNNNVNN
664	68219	NC_007519.1	170594	5mC	-	18	6	0	0	0	24	0.75	NC_007519.1:170594	NC_007519.1:170594--	G	ACCCTTGTTGACGGAAAGGGTGAC	NC_007519.1:170594-	TCCG	1-YTCCGKCNNNNNVNN
665	68268	NC_007519.1	170720	5mC	-	12	10	0	0	0	22	0.55	NC_007519.1:170720	NC_007519.1:170720--	G	AGCCCGGAATGCGGACTTTTTTCT	NC_007519.1:170720-	TCCG	1-YTCCGKCNNNNNVNN
666	68452	NC_007519.1	171096	5mC	-	10	8	0	0	0	18	0.56	NC_007519.1:171096	NC_007519.1:171096--	G	CAGCGCCGTGGCGGAAATGGCGCT	NC_007519.1:171096-	TCCG	1-YTCCGKCNNNNNVNN
667	68718	NC_007519.1	171600	5mC	-	9	8	0	0	1	18	0.5	NC_007519.1:171600	NC_007519.1:171600--	G	GGTAAACCGGCCGGAACATGCGGC	NC_007519.1:171600-	TCCG	1-YTCCGKCNNNNNVNN
668	68837	NC_007519.1	171895	5mC	-	13	5	0	0	0	18	0.72	NC_007519.1:171895	NC_007519.1:171895--	G	AATCGTAAAAACGGACGGTGTAAT	NC_007519.1:171895-	TCCG	1-YTCCGKCNNNNNVNN
669	68909	NC_007519.1	172081	5mC	-	10	10	0	0	0	20	0.5	NC_007519.1:172081	NC_007519.1:172081--	G	AGCTGACCTGACGGGCGCGCTCTT	NC_007519.1:172081-
670	69054	NC_007519.1	172432	5mC	-	10	5	0	0	1	16	0.62	NC_007519.1:172432	NC_007519.1:172432--	G	GGGCACGAAGCCGGACGGGAGTGA	NC_007519.1:172432-	TCCG	1-YTCCGKCNNNNNVNN
671	69067	NC_007519.1	172460	5mC	-	12	5	0	0	1	18	0.67	NC_007519.1:172460	NC_007519.1:172460--	G	TTCCTTGAGAGCGGAAGTTCCCGT	NC_007519.1:172460-	TCCG	1-YTCCGKCNNNNNVNN
672	69119	NC_007519.1	172596	5mC	+	7	2	0	0	0	9	0.78	NC_007519.1:172596	NC_007519.1:172596-+	C	TTGTCAATTTTGCGTTTGCAGGGC	NC_007519.1:172596+
673	69135	NC_007519.1	172623	5mC	-	13	5	0	0	1	19	0.68	NC_007519.1:172623	NC_007519.1:172623--	G	GGCTTGCCACACGGACGCGGGGCA	NC_007519.1:172623-	TCCG	1-YTCCGKCNNNNNVNN
674	69336	NC_007519.1	173053	5mC	-	8	8	0	0	0	16	0.5	NC_007519.1:173053	NC_007519.1:173053--	G	ACCCTATGTGGCGGAGTTTCCTCT	NC_007519.1:173053-	TCCG	1-YTCCGKCNNNNNVNN
675	69448	NC_007519.1	173351	5mC	+	4	3	0	0	0	7	0.57	NC_007519.1:173351	NC_007519.1:173351-+	C	CGGTTTATGTTCCGGCTGCACGCG	NC_007519.1:173351+	TCCG	1-YTCCGKCNNNNNVNN
676	69471	NC_007519.1	173387	5mC	-	9	7	0	0	0	16	0.56	NC_007519.1:173387	NC_007519.1:173387--	G	CGCAGCAGTGCCGGAGGCACCGCG	NC_007519.1:173387-	TCCG	1-YTCCGKCNNNNNVNN
677	69651	NC_007519.1	173799	5mC	-	11	8	0	0	0	19	0.58	NC_007519.1:173799	NC_007519.1:173799--	G	TGGATGGGAAACGGATAGCTGGGA	NC_007519.1:173799-	TCCG	1-YTCCGKCNNNNNVNN
678	69758	NC_007519.1	174052	5mC	+	4	4	0	0	0	8	0.5	NC_007519.1:174052	NC_007519.1:174052-+	C	CTTTGGTGAATCCGTGCTGCGTGA	NC_007519.1:174052+	TCCG	1-YTCCGKCNNNNNVNN
679	69765	NC_007519.1	174069	5mC	-	12	9	0	0	0	21	0.57	NC_007519.1:174069	NC_007519.1:174069--	G	TGCGTGAACAGCGGAATAGCCTTC	NC_007519.1:174069-	TCCG	1-YTCCGKCNNNNNVNN
680	69822	NC_007519.1	174218	5mC	-	11	7	0	0	2	20	0.55	NC_007519.1:174218	NC_007519.1:174218--	G	GTGCTGTATGACGGAACGGCCGAC	NC_007519.1:174218-	TCCG	1-YTCCGKCNNNNNVNN
681	69839	NC_007519.1	174255	5mC	-	10	3	0	0	2	15	0.67	NC_007519.1:174255	NC_007519.1:174255--	G	TCGGGCTGTTCCGCATCGGGAGGA	NC_007519.1:174255-
682	69884	NC_007519.1	174343	5mC	-	13	10	0	0	0	23	0.57	NC_007519.1:174343	NC_007519.1:174343--	G	TGCACCGCAGGCGCAGCGCCGTCG	NC_007519.1:174343-
683	69974	NC_007519.1	174549	5mC	+	5	5	0	0	0	10	0.5	NC_007519.1:174549	NC_007519.1:174549-+	C	CTCATAGCTGTCCGGCTCGGTGTA	NC_007519.1:174549+	TCCG	1-YTCCGKCNNNNNVNN
684	70041	NC_007519.1	174679	5mC	-	17	3	0	0	0	20	0.85	NC_007519.1:174679	NC_007519.1:174679--	G	ATGACATAGGTCGGAACAGCCATG	NC_007519.1:174679-	TCCG	1-YTCCGKCNNNNNVNN
685	70075	NC_007519.1	174749	5mC	-	9	7	0	0	0	16	0.56	NC_007519.1:174749	NC_007519.1:174749--	G	CCACCGGCGTGCGGAAGTGGGAAA	NC_007519.1:174749-	TCCG	1-YTCCGKCNNNNNVNN
686	70138	NC_007519.1	174892	5mC	-	13	5	0	0	0	18	0.72	NC_007519.1:174892	NC_007519.1:174892--	G	TGGTTGCCCAGCGGAATGCCTGCA	NC_007519.1:174892-	TCCG	1-YTCCGKCNNNNNVNN
687	70247	NC_007519.1	175146	5mC	-	10	9	0	0	1	20	0.5	NC_007519.1:175146	NC_007519.1:175146--	G	CGGGTCGCCGCCGGAAAGCAGCAC	NC_007519.1:175146-	TCCG	1-YTCCGKCNNNNNVNN
688	70367	NC_007519.1	175408	5mC	-	11	7	0	0	1	19	0.58	NC_007519.1:175408	NC_007519.1:175408--	G	TCGCGTATATCCGGAAAAGCCTGC	NC_007519.1:175408-	TCCG	1-YTCCGKCNNNNNVNN
689	70377	NC_007519.1	175429	5mC	-	4	2	0	0	0	6	0.67	NC_007519.1:175429	NC_007519.1:175429--	G	TGCATGAAAACGGGATCGCTTTCG	NC_007519.1:175429-
690	70414	NC_007519.1	175547	5mC	+	6	4	0	0	0	10	0.6	NC_007519.1:175547	NC_007519.1:175547-+	C	TGAAGGTGACTCCGAGAATTTTTT	NC_007519.1:175547+	TCCG	1-YTCCGKCNNNNNVNN
691	70442	NC_007519.1	175617	5mC	-	18	1	0	0	1	20	0.9	NC_007519.1:175617	NC_007519.1:175617--	G	GTCCTCCCAGCCGGAGGTGGAAGT	NC_007519.1:175617-	TCCG	1-YTCCGKCNNNNNVNN
692	70654	NC_007519.1	176188	5mC	-	13	5	0	0	1	19	0.68	NC_007519.1:176188	NC_007519.1:176188--	G	GTGAAAGCCGCCGGAGGGCATAAA	NC_007519.1:176188-	TCCG	1-YTCCGKCNNNNNVNN
693	70664	NC_007519.1	176211	5mC	-	14	6	0	0	0	20	0.7	NC_007519.1:176211	NC_007519.1:176211--	G	AAAAAACCGGCCGGAGCCGGTTTC	NC_007519.1:176211-	TCCG	1-YTCCGKCNNNNNVNN
694	70923	NC_007519.1	176840	5mC	-	12	2	0	0	5	19	0.63	NC_007519.1:176840	NC_007519.1:176840--	G	ACCCGAAGGCACGGAAGCCCTGTC	NC_007519.1:176840-	TCCG	1-YTCCGKCNNNNNVNN
695	71010	NC_007519.1	177079	5mC	-	10	8	0	0	1	19	0.53	NC_007519.1:177079	NC_007519.1:177079--	G	GAAGCGTATGCCGGAGTAAAAGTT	NC_007519.1:177079-	TCCG	1-YTCCGKCNNNNNVNN
696	71034	NC_007519.1	177122	5mC	-	8	8	0	0	0	16	0.5	NC_007519.1:177122	NC_007519.1:177122--	G	GGACCGGCAGACGGAAGATCAGTC	NC_007519.1:177122-	TCCG	1-YTCCGKCNNNNNVNN
697	71042	NC_007519.1	177142	5mC	-	9	8	0	0	1	18	0.5	NC_007519.1:177142	NC_007519.1:177142--	G	AGTCAGGATATCGGGCGGGGCGCT	NC_007519.1:177142-
698	71069	NC_007519.1	177180	5mC	-	3	3	0	0	0	6	0.5	NC_007519.1:177180	NC_007519.1:177180--	G	GGCATCAGGTATGCATCGGGCAGG	NC_007519.1:177180-
699	71071	NC_007519.1	177185	5mC	-	9	9	0	0	0	18	0.5	NC_007519.1:177185	NC_007519.1:177185--	G	CAGGTATGCATCGGGCAGGGTGGT	NC_007519.1:177185-
700	71208	NC_007519.1	177524	5mC	+	6	6	0	0	0	12	0.5	NC_007519.1:177524	NC_007519.1:177524-+	C	CTCTATCTCTTCCGGATAAATGTT	NC_007519.1:177524+	TCCG	1-YTCCGKCNNNNNVNN
701	71209	NC_007519.1	177525	5mC	-	9	9	0	0	0	18	0.5	NC_007519.1:177525	NC_007519.1:177525--	G	TCTATCTCTTCCGGATAAATGTTT	NC_007519.1:177525-	TCCG	1-YTCCGKCNNNNNVNN
702	71291	NC_007519.1	177732	5mC	-	14	5	0	0	1	20	0.7	NC_007519.1:177732	NC_007519.1:177732--	G	TCTCCCGTGGCCGGATCGGGGGCG	NC_007519.1:177732-	TCCG	1-YTCCGKCNNNNNVNN
703	71295	NC_007519.1	177737	5mC	-	9	5	0	0	1	15	0.6	NC_007519.1:177737	NC_007519.1:177737--	G	CGTGGCCGGATCGGGGGCGTCGAT	NC_007519.1:177737-
704	71336	NC_007519.1	177809	5mC	-	11	3	0	0	2	16	0.69	NC_007519.1:177809	NC_007519.1:177809--	G	GTGCGCCGGACCGGACCCCGCCAC	NC_007519.1:177809-	TCCG	1-YTCCGKCNNNNNVNN
705	71353	NC_007519.1	177850	5mC	+	8	7	0	0	0	15	0.53	NC_007519.1:177850	NC_007519.1:177850-+	C	TCAGACCGTACCCGATGGCGTAGG	NC_007519.1:177850+
706	71440	NC_007519.1	178088	5mC	-	15	3	0	0	0	18	0.83	NC_007519.1:178088	NC_007519.1:178088--	G	GACAAGCGGCACGGAAAGCATACA	NC_007519.1:178088-	TCCG	1-YTCCGKCNNNNNVNN
707	71458	NC_007519.1	178125	5mC	-	9	5	0	0	2	16	0.56	NC_007519.1:178125	NC_007519.1:178125--	G	TTGCCCATGGCCGGAATAAGTGCG	NC_007519.1:178125-	TCCG	1-YTCCGKCNNNNNVNN
708	71465	NC_007519.1	178138	5mC	-	10	7	0	0	0	17	0.59	NC_007519.1:178138	NC_007519.1:178138--	G	GAATAAGTGCGCGGGCGGTGGGCG	NC_007519.1:178138-
709	71635	NC_007519.1	178503	5mC	-	9	6	0	0	0	15	0.6	NC_007519.1:178503	NC_007519.1:178503--	G	CCCAGCTCCACCGGACGGAATGTT	NC_007519.1:178503-	TCCG	1-YTCCGKCNNNNNVNN
710	71638	NC_007519.1	178507	5mC	-	12	5	0	0	0	17	0.71	NC_007519.1:178507	NC_007519.1:178507--	G	GCTCCACCGGACGGAATGTTTCCA	NC_007519.1:178507-	TCCG	1-YTCCGKCNNNNNVNN
711	71797	NC_007519.1	178912	5mC	-	3	2	0	0	0	5	0.6	NC_007519.1:178912	NC_007519.1:178912--	G	TTTCAAGGGACTGCATCTGATAGC	NC_007519.1:178912-
712	71884	NC_007519.1	179133	5mC	-	9	4	0	0	0	13	0.69	NC_007519.1:179133	NC_007519.1:179133--	G	CGCCACAGCAGCGGAAAATGCTGA	NC_007519.1:179133-	TCCG	1-YTCCGKCNNNNNVNN
713	71926	NC_007519.1	179235	5mC	-	8	6	0	0	0	14	0.57	NC_007519.1:179235	NC_007519.1:179235--	G	CGCGACCACAACGGAACAGGTGGA	NC_007519.1:179235-	TCCG	1-YTCCGKCNNNNNVNN
714	71944	NC_007519.1	179277	5mC	-	6	6	0	0	0	12	0.5	NC_007519.1:179277	NC_007519.1:179277--	G	GCATGCCAGTGCGGAAGATCTGCA	NC_007519.1:179277-	TCCG	1-YTCCGKCNNNNNVNN
715	72026	NC_007519.1	179480	5mC	-	8	4	0	0	0	12	0.67	NC_007519.1:179480	NC_007519.1:179480--	G	GAAGGACTGTCCGGAGCACGGAGG	NC_007519.1:179480-	TCCG	1-YTCCGKCNNNNNVNN
716	72063	NC_007519.1	179548	5mC	-	8	1	0	0	1	10	0.8	NC_007519.1:179548	NC_007519.1:179548--	G	TGCTGCAATGCCGGATGCTTTTGT	NC_007519.1:179548-	TCCG	1-YTCCGKCNNNNNVNN
717	72108	NC_007519.1	179647	5mC	-	11	3	0	0	0	14	0.79	NC_007519.1:179647	NC_007519.1:179647--	G	CACCTGTTTGCCGGAACTGATGCC	NC_007519.1:179647-	TCCG	1-YTCCGKCNNNNNVNN
718	72131	NC_007519.1	179715	5mC	-	7	4	0	0	1	12	0.58	NC_007519.1:179715	NC_007519.1:179715--	G	AAGACAGGAGCCGGAAACGAAAAA	NC_007519.1:179715-	TCCG	1-YTCCGKCNNNNNVNN
719	72195	NC_007519.1	179882	5mC	-	10	2	0	0	0	12	0.83	NC_007519.1:179882	NC_007519.1:179882--	G	AAACTGTCAAGCGGAAAAATGAAA	NC_007519.1:179882-	TCCG	1-YTCCGKCNNNNNVNN
720	72359	NC_007519.1	180297	5mC	-	6	5	0	0	0	11	0.55	NC_007519.1:180297	NC_007519.1:180297--	G	CAGCACTTCGGCGTGACTGCGCAG	NC_007519.1:180297-
721	72399	NC_007519.1	180423	5mC	-	4	3	0	0	0	7	0.57	NC_007519.1:180423	NC_007519.1:180423--	G	GCTGCCCGCTTCGGAGCGGAAGCA	NC_007519.1:180423-	TCCG	1-YTCCGKCNNNNNVNN
722	72438	NC_007519.1	180540	5mC	-	5	5	0	0	0	10	0.5	NC_007519.1:180540	NC_007519.1:180540--	G	AAGATAGTACTCGGAATCGCGCAG	NC_007519.1:180540-	TCCG	1-YTCCGKCNNNNNVNN
723	72625	NC_007519.1	181041	5mC	-	7	6	0	0	0	13	0.54	NC_007519.1:181041	NC_007519.1:181041--	G	GGCGACATCGCCGGAAGCCTTGTT	NC_007519.1:181041-	TCCG	1-YTCCGKCNNNNNVNN
724	72752	NC_007519.1	181343	5mC	-	6	4	0	0	0	10	0.6	NC_007519.1:181343	NC_007519.1:181343--	G	GGTGCGCCTGCCGGAAGTGTCTGC	NC_007519.1:181343-	TCCG	1-YTCCGKCNNNNNVNN
725	72757	NC_007519.1	181356	5mC	-	9	2	0	0	1	12	0.75	NC_007519.1:181356	NC_007519.1:181356--	G	GAAGTGTCTGCCGGACGCGTCTGG	NC_007519.1:181356-	TCCG	1-YTCCGKCNNNNNVNN
726	72863	NC_007519.1	181638	5mC	+	10	7	0	0	2	19	0.53	NC_007519.1:181638	NC_007519.1:181638-+	C	ACGCGGGAAATCCGGCCGGAGTCA	NC_007519.1:181638+	TCCG	1-YTCCGKCNNNNNVNN
727	72868	NC_007519.1	181643	5mC	-	6	4	0	0	1	11	0.55	NC_007519.1:181643	NC_007519.1:181643--	G	GGAAATCCGGCCGGAGTCATGGAT	NC_007519.1:181643-	TCCG	1-YTCCGKCNNNNNVNN
728	72991	NC_007519.1	181981	5mC	-	6	6	0	0	0	12	0.5	NC_007519.1:181981	NC_007519.1:181981--	G	GAGAGTTAGCACGCATGCACCGCA	NC_007519.1:181981-
729	73080	NC_007519.1	182205	5mC	-	7	6	0	0	0	13	0.54	NC_007519.1:182205	NC_007519.1:182205--	G	GCATATGGCGGCGCTGTATTCAGA	NC_007519.1:182205-
730	73234	NC_007519.1	182709	5mC	+	8	7	0	0	1	16	0.5	NC_007519.1:182709	NC_007519.1:182709-+	C	TCGCGGTCTCTCCGTTTTATGTGG	NC_007519.1:182709+	TCCG	1-YTCCGKCNNNNNVNN
731	73240	NC_007519.1	182724	5mC	+	9	6	0	0	0	15	0.6	NC_007519.1:182724	NC_007519.1:182724-+	C	TTTATGTGGCTCCGGCCATGAACA	NC_007519.1:182724+	TCCG	1-YTCCGKCNNNNNVNN
732	73258	NC_007519.1	182776	5mC	-	6	6	0	0	0	12	0.5	NC_007519.1:182776	NC_007519.1:182776--	G	GGTACACTTGCCGGAGGTGCTGGC	NC_007519.1:182776-	TCCG	1-YTCCGKCNNNNNVNN
733	73415	NC_007519.1	183258	5mC	-	8	6	0	0	1	15	0.53	NC_007519.1:183258	NC_007519.1:183258--	G	CGGCGGTGCAACGGGTGCCGTGAA	NC_007519.1:183258-
734	73451	NC_007519.1	183334	5mC	-	4	4	0	0	0	8	0.5	NC_007519.1:183334	NC_007519.1:183334--	G	GCAACGGGGGACGGGCCGCTGTCA	NC_007519.1:183334-
735	73509	NC_007519.1	183518	5mC	-	8	4	0	0	0	12	0.67	NC_007519.1:183518	NC_007519.1:183518--	G	TTCTGGGCGGCCGGAGTTTTCGTT	NC_007519.1:183518-	TCCG	1-YTCCGKCNNNNNVNN
736	73580	NC_007519.1	183715	5mC	-	7	5	0	0	1	13	0.54	NC_007519.1:183715	NC_007519.1:183715--	G	GTCAAGGACAGCGGAGTGCAGAAC	NC_007519.1:183715-	TCCG	1-YTCCGKCNNNNNVNN
737	73709	NC_007519.1	184047	5mC	+	8	4	0	0	0	12	0.67	NC_007519.1:184047	NC_007519.1:184047-+	C	ACGCAACTTCTCCGATGGCCTGCA	NC_007519.1:184047+	TCCG	1-YTCCGKCNNNNNVNN
738	73773	NC_007519.1	184241	5mC	-	11	2	0	0	1	14	0.79	NC_007519.1:184241	NC_007519.1:184241--	G	TGGCTGGAGAACGGAAACTGCAGG	NC_007519.1:184241-	TCCG	1-YTCCGKCNNNNNVNN
739	73986	NC_007519.1	184931	5mC	+	6	3	0	0	1	10	0.6	NC_007519.1:184931	NC_007519.1:184931-+	C	CCATTGCGGCTCCGGCAGAACGTA	NC_007519.1:184931+	TCCG	1-YTCCGKCNNNNNVNN
740	73999	NC_007519.1	184971	5mC	-	13	0	0	0	0	13	1	NC_007519.1:184971	NC_007519.1:184971--	G	CCCCTTATTGCCGGAACCAGCCAG	NC_007519.1:184971-	TCCG	1-YTCCGKCNNNNNVNN
741	74011	NC_007519.1	185007	5mC	+	8	2	0	0	0	10	0.8	NC_007519.1:185007	NC_007519.1:185007-+	C	GAGGCCCTCATGCGTTCCCGTTTC	NC_007519.1:185007+
742	74041	NC_007519.1	185114	5mC	-	7	5	0	0	0	12	0.58	NC_007519.1:185114	NC_007519.1:185114--	G	CCGGCAGTGGTCGGAACATATGCG	NC_007519.1:185114-	TCCG	1-YTCCGKCNNNNNVNN
743	74119	NC_007519.1	185354	5mC	+	5	4	0	0	0	9	0.56	NC_007519.1:185354	NC_007519.1:185354-+	C	ACCCTGCCCCTGCGGCAGCGGCAA	NC_007519.1:185354+
744	74150	NC_007519.1	185442	5mC	+	4	4	0	0	0	8	0.5	NC_007519.1:185442	NC_007519.1:185442-+	C	TCGTCACCTATCCGGGCCGGAGCG	NC_007519.1:185442+	TCCG	1-YTCCGKCNNNNNVNN
745	74151	NC_007519.1	185443	5mC	-	5	4	0	0	1	10	0.5	NC_007519.1:185443	NC_007519.1:185443--	G	CGTCACCTATCCGGGCCGGAGCGC	NC_007519.1:185443-
746	74257	NC_007519.1	185748	5mC	-	5	4	0	0	0	9	0.56	NC_007519.1:185748	NC_007519.1:185748--	G	ACATGCAGCGGCGGAGAACGGGCC	NC_007519.1:185748-	TCCG	1-YTCCGKCNNNNNVNN
747	74259	NC_007519.1	185755	5mC	-	4	2	0	0	0	6	0.67	NC_007519.1:185755	NC_007519.1:185755--	G	GCGGCGGAGAACGGGCCGAGGTGC	NC_007519.1:185755-
748	74290	NC_007519.1	185836	5mC	-	5	5	0	0	0	10	0.5	NC_007519.1:185836	NC_007519.1:185836--	G	CGGAAACATGGCGCAGAGTGCGCG	NC_007519.1:185836-
749	74297	NC_007519.1	185851	5mC	-	7	4	0	0	0	11	0.64	NC_007519.1:185851	NC_007519.1:185851--	G	GAGTGCGCGCCCGCAAAAGAGGGG	NC_007519.1:185851-
750	74313	NC_007519.1	185898	5mC	-	5	5	0	0	0	10	0.5	NC_007519.1:185898	NC_007519.1:185898--	G	ATCAGTCTGGGCGGGCGGTAACGT	NC_007519.1:185898-
751	74318	NC_007519.1	185908	5mC	-	6	5	0	0	0	11	0.55	NC_007519.1:185908	NC_007519.1:185908--	G	GCGGGCGGTAACGTGTTCCGTTCC	NC_007519.1:185908-
752	74327	NC_007519.1	185935	5mC	+	5	5	0	0	0	10	0.5	NC_007519.1:185935	NC_007519.1:185935-+	C	ATATCTGTCATGCGAGGAAGATTA	NC_007519.1:185935+
753	74468	NC_007519.1	186374	5mC	-	3	2	0	0	1	6	0.5	NC_007519.1:186374	NC_007519.1:186374--	G	TGTTTCCGGTTCGTGGCTGCCGCA	NC_007519.1:186374-
754	74536	NC_007519.1	186552	5mC	-	4	4	0	0	0	8	0.5	NC_007519.1:186552	NC_007519.1:186552--	G	TGTGTAAAAGCCGCCGGAATGTTC	NC_007519.1:186552-
755	74553	NC_007519.1	186596	5mC	-	4	3	0	0	0	7	0.57	NC_007519.1:186596	NC_007519.1:186596--	G	AGGCGGACCGCCGGATTATTCCGG	NC_007519.1:186596-	TCCG	1-YTCCGKCNNNNNVNN
756	74555	NC_007519.1	186605	5mC	+	7	3	0	0	1	11	0.64	NC_007519.1:186605	NC_007519.1:186605-+	C	GCCGGATTATTCCGGCAGGCGGGT	NC_007519.1:186605+	TCCG	1-YTCCGKCNNNNNVNN
757	74607	NC_007519.1	186757	5mC	-	3	3	0	0	0	6	0.5	NC_007519.1:186757	NC_007519.1:186757--	G	CAAGCTGTGTGCGCGTGTGGTCGA	NC_007519.1:186757-
758	74699	NC_007519.1	187028	5mC	-	4	3	0	0	0	7	0.57	NC_007519.1:187028	NC_007519.1:187028--	G	CGGCAGCGCATCGGAAAGAACGGT	NC_007519.1:187028-	TCCG	1-YTCCGKCNNNNNVNN
759	74715	NC_007519.1	187079	5mC	-	5	3	0	0	1	9	0.56	NC_007519.1:187079	NC_007519.1:187079--	G	TTTGATCATGCCGGAAAGCGACCA	NC_007519.1:187079-	TCCG	1-YTCCGKCNNNNNVNN
760	74753	NC_007519.1	187221	5mC	-	3	2	0	0	0	5	0.6	NC_007519.1:187221	NC_007519.1:187221--	G	CCTGCCAGCAGCGCAGCCTGAAAA	NC_007519.1:187221-
761	74768	NC_007519.1	187250	5mC	-	4	3	0	0	1	8	0.5	NC_007519.1:187250	NC_007519.1:187250--	G	CACCGATGCGTCGGAGGCGCCGAA	NC_007519.1:187250-	TCCG	1-YTCCGKCNNNNNVNN
762	75029	NC_007519.1	188004	5mC	-	3	1	0	0	1	5	0.6	NC_007519.1:188004	NC_007519.1:188004--	G	CCCGCGTTCCACGGGTCGGCCAGC	NC_007519.1:188004-
763	75157	NC_007519.1	188344	5mC	-	4	2	0	0	1	7	0.57	NC_007519.1:188344	NC_007519.1:188344--	G	ACTGGTCGTTCCGGAAAATGAATA	NC_007519.1:188344-	TCCG	1-YTCCGKCNNNNNVNN
764	75253	NC_007519.1	188650	5mC	+	8	8	0	0	0	16	0.5	NC_007519.1:188650	NC_007519.1:188650-+	C	ATTTCTGCGCTGCGGCACCGCTGC	NC_007519.1:188650+
765	75287	NC_007519.1	188734	5mC	-	5	5	0	0	0	10	0.5	NC_007519.1:188734	NC_007519.1:188734--	G	CACCGAATCCACGGGAACATCATC	NC_007519.1:188734-
766	75322	NC_007519.1	188838	5mC	+	8	8	0	0	0	16	0.5	NC_007519.1:188838	NC_007519.1:188838-+	C	AGTAGCCGAATCCGGCATCGGAAT	NC_007519.1:188838+	TCCG	1-YTCCGKCNNNNNVNN
767	75326	NC_007519.1	188845	5mC	-	8	1	0	0	0	9	0.89	NC_007519.1:188845	NC_007519.1:188845--	G	GAATCCGGCATCGGAATCGTCCTG	NC_007519.1:188845-	TCCG	1-YTCCGKCNNNNNVNN
768	75461	NC_007519.1	189254	5mC	-	5	3	0	0	0	8	0.62	NC_007519.1:189254	NC_007519.1:189254--	G	TGCCCCGCCTGCGGGAAAAAGGCA	NC_007519.1:189254-
769	75561	NC_007519.1	189544	5mC	-	7	4	0	0	1	12	0.58	NC_007519.1:189544	NC_007519.1:189544--	G	GCAGGAGCTTGCGGAACTGGCCGA	NC_007519.1:189544-	TCCG	1-YTCCGKCNNNNNVNN
770	75747	NC_007519.1	190058	5mC	-	8	0	0	0	1	9	0.89	NC_007519.1:190058	NC_007519.1:190058--	G	GTGCGTGAAGCCGGACAGGATGCG	NC_007519.1:190058-	TCCG	1-YTCCGKCNNNNNVNN
771	75751	NC_007519.1	190068	5mC	+	8	4	0	0	0	12	0.67	NC_007519.1:190068	NC_007519.1:190068-+	C	CCGGACAGGATGCGGGCACAGGCG	NC_007519.1:190068+
772	75929	NC_007519.1	190621	5mC	-	6	4	0	0	0	10	0.6	NC_007519.1:190621	NC_007519.1:190621--	G	CGCCTTCAGGGCGGAACAGCAGCT	NC_007519.1:190621-	TCCG	1-YTCCGKCNNNNNVNN
773	76083	NC_007519.1	191016	5mC	-	3	3	0	0	0	6	0.5	NC_007519.1:191016	NC_007519.1:191016--	G	AGAAATAAGTCCGGAGAATCCCTG	NC_007519.1:191016-	TCCG	1-YTCCGKCNNNNNVNN
774	76341	NC_007519.1	191800	5mC	-	6	4	0	0	0	10	0.6	NC_007519.1:191800	NC_007519.1:191800--	G	CCCACAGCGAGCGGACGGACGGAA	NC_007519.1:191800-	TCCG	1-YTCCGKCNNNNNVNN
775	76343	NC_007519.1	191804	5mC	-	8	2	0	0	0	10	0.8	NC_007519.1:191804	NC_007519.1:191804--	G	CAGCGAGCGGACGGACGGAACGGT	NC_007519.1:191804-	TCCG	1-YTCCGKCNNNNNVNN
776	76345	NC_007519.1	191808	5mC	-	5	4	0	0	0	9	0.56	NC_007519.1:191808	NC_007519.1:191808--	G	GAGCGGACGGACGGAACGGTTTCC	NC_007519.1:191808-	TCCG	1-YTCCGKCNNNNNVNN
777	76410	NC_007519.1	192028	5mC	+	6	5	0	0	1	12	0.5	NC_007519.1:192028	NC_007519.1:192028-+	C	CCGTGATGGTTCCGTTATCGTCGC	NC_007519.1:192028+	TCCG	1-YTCCGKCNNNNNVNN
778	76685	NC_007519.1	192787	5mC	-	3	0	0	0	3	6	0.5	NC_007519.1:192787	NC_007519.1:192787--	G	CATTTCTGGCCCGGACCATGCCGG	NC_007519.1:192787-	TCCG	1-YTCCGKCNNNNNVNN
779	76707	NC_007519.1	192863	5mC	-	5	3	0	0	0	8	0.62	NC_007519.1:192863	NC_007519.1:192863--	G	GGGCCTGCCGCCGTATGTCCATGT	NC_007519.1:192863-
780	76768	NC_007519.1	193038	5mC	+	7	4	0	0	0	11	0.64	NC_007519.1:193038	NC_007519.1:193038-+	C	TAGCACATTTTCCGTGCAGCGCGA	NC_007519.1:193038+	TCCG	1-YTCCGKCNNNNNVNN
781	76891	NC_007519.1	193375	5mC	-	7	3	0	0	0	10	0.7	NC_007519.1:193375	NC_007519.1:193375--	G	TATTATTCACGCGCGCGTAATCTG	NC_007519.1:193375-
782	76893	NC_007519.1	193377	5mC	-	6	4	0	0	0	10	0.6	NC_007519.1:193377	NC_007519.1:193377--	G	TTATTCACGCGCGCGTAATCTGCA	NC_007519.1:193377-
783	76895	NC_007519.1	193379	5mC	-	5	4	0	0	0	9	0.56	NC_007519.1:193379	NC_007519.1:193379--	G	ATTCACGCGCGCGTAATCTGCACA	NC_007519.1:193379-
784	76928	NC_007519.1	193483	5mC	-	5	4	0	0	0	9	0.56	NC_007519.1:193483	NC_007519.1:193483--	G	GGCGACTACACCGCAGGGGCCATA	NC_007519.1:193483-
785	76948	NC_007519.1	193534	5mC	-	5	5	0	0	0	10	0.5	NC_007519.1:193534	NC_007519.1:193534--	G	GTGGCTGTGGACGCCAATGTGGAG	NC_007519.1:193534-
786	77003	NC_007519.1	193684	5mC	-	5	5	0	0	0	10	0.5	NC_007519.1:193684	NC_007519.1:193684--	G	ATGGAGCTGGGCGCGCTGGTCTGC	NC_007519.1:193684-
787	77068	NC_007519.1	193866	5mC	-	5	3	0	0	0	8	0.62	NC_007519.1:193866	NC_007519.1:193866--	G	TCAGAAACGACCGGAAATGGGCGT	NC_007519.1:193866-	TCCG	1-YTCCGKCNNNNNVNN
788	77102	NC_007519.1	193968	5mC	-	6	3	0	0	0	9	0.67	NC_007519.1:193968	NC_007519.1:193968--	G	TATGGAAGAGACGGAGTTCGACGT	NC_007519.1:193968-	TCCG	1-YTCCGKCNNNNNVNN
789	77150	NC_007519.1	194100	5mC	-	6	3	0	0	0	9	0.67	NC_007519.1:194100	NC_007519.1:194100--	G	GCATGCGGCTACGGAAAGCCGCTG	NC_007519.1:194100-	TCCG	1-YTCCGKCNNNNNVNN
790	77204	NC_007519.1	194238	5mC	-	5	5	0	0	0	10	0.5	NC_007519.1:194238	NC_007519.1:194238--	G	GCCCGTTGCGCCGGAGACCCCTGC	NC_007519.1:194238-	TCCG	1-YTCCGKCNNNNNVNN
791	77280	NC_007519.1	194436	5mC	-	7	3	0	0	0	10	0.7	NC_007519.1:194436	NC_007519.1:194436--	G	AAGCACTTTGCCGGGCCCTGCAGG	NC_007519.1:194436-
792	77291	NC_007519.1	194472	5mC	-	7	2	0	0	0	9	0.78	NC_007519.1:194472	NC_007519.1:194472--	G	CAGCAGCGCTTCGGGCCGCACGCG	NC_007519.1:194472-
793	77302	NC_007519.1	194494	5mC	-	6	3	0	0	1	10	0.6	NC_007519.1:194494	NC_007519.1:194494--	G	CGTATGCCGGCCGGACCGTGCGGC	NC_007519.1:194494-	TCCG	1-YTCCGKCNNNNNVNN
794	77328	NC_007519.1	194601	5mC	+	6	6	0	0	0	12	0.5	NC_007519.1:194601	NC_007519.1:194601-+	C	GTGCAGGTTCTCCGGCGTGTCGTA	NC_007519.1:194601+	TCCG	1-YTCCGKCNNNNNVNN
795	77399	NC_007519.1	194799	5mC	-	9	2	0	0	0	11	0.82	NC_007519.1:194799	NC_007519.1:194799--	G	CAGCAGCACGGCGGGATTGACCAC	NC_007519.1:194799-
796	77422	NC_007519.1	194863	5mC	-	7	3	0	0	1	11	0.64	NC_007519.1:194863	NC_007519.1:194863--	G	GAAAGCTGTACCGGATATCTGCCG	NC_007519.1:194863-	TCCG	1-YTCCGKCNNNNNVNN
797	77498	NC_007519.1	195107	5mC	+	7	5	0	0	0	12	0.58	NC_007519.1:195107	NC_007519.1:195107-+	C	AAAGCACCTCTCCGGCATGGGGGT	NC_007519.1:195107+	TCCG	1-YTCCGKCNNNNNVNN
798	77646	NC_007519.1	195521	5mC	+	9	4	0	0	1	14	0.64	NC_007519.1:195521	NC_007519.1:195521-+	C	AAAGGTGAAATCCGTTTTCCAGCG	NC_007519.1:195521+	TCCG	1-YTCCGKCNNNNNVNN
799	77702	NC_007519.1	195677	5mC	-	11	4	0	0	0	15	0.73	NC_007519.1:195677	NC_007519.1:195677--	G	TATGAAGTTGCCGGAATTGACCTC	NC_007519.1:195677-	TCCG	1-YTCCGKCNNNNNVNN
800	77781	NC_007519.1	195855	5mC	-	8	8	0	0	0	16	0.5	NC_007519.1:195855	NC_007519.1:195855--	G	ATGTCGCGCACCGGATCAGGCTGC	NC_007519.1:195855-	TCCG	1-YTCCGKCNNNNNVNN
801	77837	NC_007519.1	195966	5mC	-	11	4	0	0	1	16	0.69	NC_007519.1:195966	NC_007519.1:195966--	G	GGCGGTGTGCCCGGAATATATTCC	NC_007519.1:195966-	TCCG	1-YTCCGKCNNNNNVNN
802	78087	NC_007519.1	196587	5mC	-	12	2	0	0	2	16	0.75	NC_007519.1:196587	NC_007519.1:196587--	G	TGGTGGCATACCGGACGGGAGCTG	NC_007519.1:196587-	TCCG	1-YTCCGKCNNNNNVNN
803	78090	NC_007519.1	196591	5mC	-	6	2	0	0	1	9	0.67	NC_007519.1:196591	NC_007519.1:196591--	G	GGCATACCGGACGGGAGCTGCTGC	NC_007519.1:196591-
804	78091	NC_007519.1	196592	5mC	-	9	3	0	0	0	12	0.75	NC_007519.1:196592	NC_007519.1:196592--	G	GCATACCGGACGGGAGCTGCTGCT	NC_007519.1:196592-
805	78106	NC_007519.1	196635	5mC	+	8	6	0	0	0	14	0.57	NC_007519.1:196635	NC_007519.1:196635-+	C	TGTCTGAATATCCGTCTGGGCGGG	NC_007519.1:196635+	TCCG	1-YTCCGKCNNNNNVNN
806	78156	NC_007519.1	196754	5mC	-	12	4	0	0	1	17	0.71	NC_007519.1:196754	NC_007519.1:196754--	G	CGGTGCTGTGCCGGAGAATCTGCG	NC_007519.1:196754-	TCCG	1-YTCCGKCNNNNNVNN
807	78178	NC_007519.1	196800	5mC	-	10	6	0	0	0	16	0.62	NC_007519.1:196800	NC_007519.1:196800--	G	CAGGGTGATTACGGACGCTGCATG	NC_007519.1:196800-	TCCG	1-YTCCGKCNNNNNVNN
808	78287	NC_007519.1	197039	5mC	-	6	2	0	0	0	8	0.75	NC_007519.1:197039	NC_007519.1:197039--	G	GCTGGAGCAGCTGCATGCGCAGGC	NC_007519.1:197039-
809	78296	NC_007519.1	197052	5mC	-	9	9	0	0	0	18	0.5	NC_007519.1:197052	NC_007519.1:197052--	G	CATGCGCAGGCCGGAGAAGTCACC	NC_007519.1:197052-	TCCG	1-YTCCGKCNNNNNVNN
810	78361	NC_007519.1	197197	5mC	-	8	6	0	0	1	15	0.53	NC_007519.1:197197	NC_007519.1:197197--	G	CGCTGGCTCTGCGCGCGCACGCCG	NC_007519.1:197197-
811	78363	NC_007519.1	197199	5mC	-	10	9	0	0	0	19	0.53	NC_007519.1:197199	NC_007519.1:197199--	G	CTGGCTCTGCGCGCGCACGCCGTG	NC_007519.1:197199-
812	78441	NC_007519.1	197372	5mC	-	17	0	0	0	0	17	1	NC_007519.1:197372	NC_007519.1:197372--	G	CAACGGCAGCACGGACGGAGCACA	NC_007519.1:197372-	TCCG	1-YTCCGKCNNNNNVNN
813	78630	NC_007519.1	197758	5mC	+	8	6	0	0	0	14	0.57	NC_007519.1:197758	NC_007519.1:197758-+	C	TGCGGGCGTGTCCGTTCAATGTGT	NC_007519.1:197758+	TCCG	1-YTCCGKCNNNNNVNN
814	78768	NC_007519.1	198051	5mC	-	3	2	0	0	1	6	0.5	NC_007519.1:198051	NC_007519.1:198051--	G	GGCAACGGGGCGGGCAATAAATAC	NC_007519.1:198051-
815	78790	NC_007519.1	198109	5mC	-	16	7	0	0	0	23	0.7	NC_007519.1:198109	NC_007519.1:198109--	G	TCCGGCTGCGGCGGGCGGAACTGG	NC_007519.1:198109-
816	78794	NC_007519.1	198113	5mC	-	14	9	0	0	0	23	0.61	NC_007519.1:198113	NC_007519.1:198113--	G	GCTGCGGCGGGCGGAACTGGATAT	NC_007519.1:198113-	TCCG	1-YTCCGKCNNNNNVNN
817	79048	NC_007519.1	198741	5mC	-	12	6	0	0	4	22	0.55	NC_007519.1:198741	NC_007519.1:198741--	G	GGCCACCCCGCCGGAGCTTATGGC	NC_007519.1:198741-	TCCG	1-YTCCGKCNNNNNVNN
818	79091	NC_007519.1	198870	5mC	-	4	2	0	0	1	7	0.57	NC_007519.1:198870	NC_007519.1:198870--	G	CCGTTTTCCTCTGCACGGCGGTAC	NC_007519.1:198870-
819	79099	NC_007519.1	198883	5mC	-	10	9	0	0	0	19	0.53	NC_007519.1:198883	NC_007519.1:198883--	G	CACGGCGGTACCGGAGAGATTTTT	NC_007519.1:198883-	TCCG	1-YTCCGKCNNNNNVNN
820	79116	NC_007519.1	198919	5mC	-	15	8	0	0	1	24	0.62	NC_007519.1:198919	NC_007519.1:198919--	G	GCGCAGCTGGACGGACATGTGCGT	NC_007519.1:198919-	TCCG	1-YTCCGKCNNNNNVNN
821	79266	NC_007519.1	199245	5mC	-	12	6	0	0	1	19	0.63	NC_007519.1:199245	NC_007519.1:199245--	G	TGTGGCGTTGCCGGGCAGACAGCG	NC_007519.1:199245-
822	79341	NC_007519.1	199427	5mC	+	9	9	0	0	0	18	0.5	NC_007519.1:199427	NC_007519.1:199427-+	C	ATCCTGTGCCCACGCTGGAGCGTG	NC_007519.1:199427+
823	79386	NC_007519.1	199542	5mC	+	9	7	0	0	1	17	0.53	NC_007519.1:199542	NC_007519.1:199542-+	C	CATGGATCATTCCGTGATGCAGGG	NC_007519.1:199542+	TCCG	1-YTCCGKCNNNNNVNN
824	79447	NC_007519.1	199681	5mC	-	3	1	0	0	1	5	0.6	NC_007519.1:199681	NC_007519.1:199681--	G	TGCGCGAAAACGGGCTGGACGCCC	NC_007519.1:199681-
825	79487	NC_007519.1	199794	5mC	-	11	8	0	0	0	19	0.58	NC_007519.1:199794	NC_007519.1:199794--	G	ATAACAGCCGACGGACCGGACTGG	NC_007519.1:199794-	TCCG	1-YTCCGKCNNNNNVNN
826	79666	NC_007519.1	200217	5mC	-	8	7	0	0	0	15	0.53	NC_007519.1:200217	NC_007519.1:200217--	G	ATTGTGGCGGCCGGAGCCAACGCG	NC_007519.1:200217-	TCCG	1-YTCCGKCNNNNNVNN
827	79876	NC_007519.1	200730	5mC	-	9	6	0	0	1	16	0.56	NC_007519.1:200730	NC_007519.1:200730--	G	CTGACTGCCGACGGAAAAACCGGC	NC_007519.1:200730-	TCCG	1-YTCCGKCNNNNNVNN
828	79881	NC_007519.1	200743	5mC	-	12	5	0	0	1	18	0.67	NC_007519.1:200743	NC_007519.1:200743--	G	GAAAAACCGGCCGGAAAACGCGCA	NC_007519.1:200743-	TCCG	1-YTCCGKCNNNNNVNN
829	79977	NC_007519.1	201012	5mC	-	7	4	0	0	2	13	0.54	NC_007519.1:201012	NC_007519.1:201012--	G	TGGAACGTCCCCGGGCGTGCCGAC	NC_007519.1:201012-
830	79981	NC_007519.1	201016	5mC	-	9	8	0	0	1	18	0.5	NC_007519.1:201016	NC_007519.1:201016--	G	ACGTCCCCGGGCGTGCCGACCGCA	NC_007519.1:201016-
831	80009	NC_007519.1	201074	5mC	+	10	8	0	0	0	18	0.56	NC_007519.1:201074	NC_007519.1:201074-+	C	AAGACGGCGTCCCGTTGTCCGTGG	NC_007519.1:201074+
832	80047	NC_007519.1	201181	5mC	-	4	2	0	0	1	7	0.57	NC_007519.1:201181	NC_007519.1:201181--	G	TTGCCGCGGACCGTACAGGCAACA	NC_007519.1:201181-
833	80118	NC_007519.1	201365	5mC	-	7	7	0	0	0	14	0.5	NC_007519.1:201365	NC_007519.1:201365--	G	GCGCATAGCTGCGCAGCAACCGGA	NC_007519.1:201365-
834	80122	NC_007519.1	201374	5mC	-	9	3	0	0	3	15	0.6	NC_007519.1:201374	NC_007519.1:201374--	G	TGCGCAGCAACCGGAGGCCGCCCG	NC_007519.1:201374-	TCCG	1-YTCCGKCNNNNNVNN
835	80164	NC_007519.1	201479	5mC	-	7	7	0	0	0	14	0.5	NC_007519.1:201479	NC_007519.1:201479--	G	TAATCTGGAAACGGGTATCGAGCA	NC_007519.1:201479-
836	80209	NC_007519.1	201569	5mC	-	5	3	0	0	0	8	0.62	NC_007519.1:201569	NC_007519.1:201569--	G	TGTCGTGCTGCTGCAGCTGCGGCG	NC_007519.1:201569-
837	80354	NC_007519.1	201866	5mC	-	10	7	0	0	0	17	0.59	NC_007519.1:201866	NC_007519.1:201866--	G	GGAAATGGTGACGCTGGGCGTGGG	NC_007519.1:201866-
838	80360	NC_007519.1	201879	5mC	-	7	6	0	0	0	13	0.54	NC_007519.1:201879	NC_007519.1:201879--	G	CTGGGCGTGGGCGTGGGGGCGACA	NC_007519.1:201879-
839	80430	NC_007519.1	202062	5mC	-	6	4	0	0	1	11	0.55	NC_007519.1:202062	NC_007519.1:202062--	G	GCCATGGTTTCCGGGCTGCGCAGC	NC_007519.1:202062-
840	80454	NC_007519.1	202121	5mC	-	9	7	0	0	0	16	0.56	NC_007519.1:202121	NC_007519.1:202121--	G	GTTGCAGCAGGCGCAGCGCGCCGA	NC_007519.1:202121-
841	80491	NC_007519.1	202205	5mC	-	8	7	0	0	0	15	0.53	NC_007519.1:202205	NC_007519.1:202205--	G	GCAGGGGGTGGCGGAACGCACCGC	NC_007519.1:202205-	TCCG	1-YTCCGKCNNNNNVNN
842	80496	NC_007519.1	202215	5mC	-	9	8	0	0	0	17	0.53	NC_007519.1:202215	NC_007519.1:202215--	G	GCGGAACGCACCGCAGAGATTTCC	NC_007519.1:202215-
843	80499	NC_007519.1	202226	5mC	+	7	5	0	0	1	13	0.54	NC_007519.1:202226	NC_007519.1:202226-+	C	CGCAGAGATTTCCGGCAGGCTTGC	NC_007519.1:202226+	TCCG	1-YTCCGKCNNNNNVNN
844	80512	NC_007519.1	202248	5mC	-	9	5	0	0	0	14	0.64	NC_007519.1:202248	NC_007519.1:202248--	G	GCAGAGTCGGCCGCAGGGCTGCAC	NC_007519.1:202248-
845	80540	NC_007519.1	202313	5mC	-	10	2	0	0	1	13	0.77	NC_007519.1:202313	NC_007519.1:202313--	G	GGACCGCCTGACGGAAACGGCCAC	NC_007519.1:202313-	TCCG	1-YTCCGKCNNNNNVNN
846	80545	NC_007519.1	202326	5mC	-	8	6	0	0	0	14	0.57	NC_007519.1:202326	NC_007519.1:202326--	G	GAAACGGCCACCGCCATGGAAGAA	NC_007519.1:202326-
847	80557	NC_007519.1	202366	5mC	-	6	5	0	0	0	11	0.55	NC_007519.1:202366	NC_007519.1:202366--	G	TGGAGATAGCCCGCAATGCAGGCA	NC_007519.1:202366-
848	80590	NC_007519.1	202445	5mC	-	5	4	0	0	0	9	0.56	NC_007519.1:202445	NC_007519.1:202445--	G	GGTGGCCCGTTCGGAAGAAGCCAT	NC_007519.1:202445-	TCCG	1-YTCCGKCNNNNNVNN
849	80663	NC_007519.1	202623	5mC	-	8	4	0	0	2	14	0.57	NC_007519.1:202623	NC_007519.1:202623--	G	GCCGGTGATGCCGGACGCGGTTTT	NC_007519.1:202623-	TCCG	1-YTCCGKCNNNNNVNN
850	80676	NC_007519.1	202646	5mC	-	8	6	0	0	1	15	0.53	NC_007519.1:202646	NC_007519.1:202646--	G	TGCCGTGGTGGCGGACGAAGTGCG	NC_007519.1:202646-	TCCG	1-YTCCGKCNNNNNVNN
851	80776	NC_007519.1	202872	5mC	-	6	6	0	0	0	12	0.5	NC_007519.1:202872	NC_007519.1:202872--	G	TCCATCGCTGCCGCGTCGGAACAG	NC_007519.1:202872-
852	80791	NC_007519.1	202898	5mC	-	6	4	0	0	0	10	0.6	NC_007519.1:202898	NC_007519.1:202898--	G	GTCCGCAGCATCGGAACAGATAAC	NC_007519.1:202898-	TCCG	1-YTCCGKCNNNNNVNN
853	80798	NC_007519.1	202916	5mC	-	6	6	0	0	0	12	0.5	NC_007519.1:202916	NC_007519.1:202916--	G	GATAACCCGGGCGCTGGAAGCGGT	NC_007519.1:202916-
854	80820	NC_007519.1	202965	5mC	-	10	3	0	0	0	13	0.77	NC_007519.1:202965	NC_007519.1:202965--	G	GAGGGTATGCACGCCATGCTTGAT	NC_007519.1:202965-
855	80833	NC_007519.1	202996	5mC	-	5	1	0	0	4	10	0.5	NC_007519.1:202996	NC_007519.1:202996--	G	ACGGGCTGGCCCGGACAGCGCAGG	NC_007519.1:202996-	TCCG	1-YTCCGKCNNNNNVNN
856	80839	NC_007519.1	203003	5mC	-	5	3	0	0	0	8	0.62	NC_007519.1:203003	NC_007519.1:203003--	G	GGCCCGGACAGCGCAGGAACTGGA	NC_007519.1:203003-
857	80843	NC_007519.1	203016	5mC	-	5	4	0	0	0	9	0.56	NC_007519.1:203016	NC_007519.1:203016--	G	CAGGAACTGGACGGGCTGATAACC	NC_007519.1:203016-
858	80877	NC_007519.1	203090	5mC	-	9	3	0	0	1	13	0.69	NC_007519.1:203090	NC_007519.1:203090--	G	GCCGGGATGAACGGAAAAAGGGCC	NC_007519.1:203090-	TCCG	1-YTCCGKCNNNNNVNN
859	80944	NC_007519.1	203267	5mC	-	7	3	0	0	0	10	0.7	NC_007519.1:203267	NC_007519.1:203267--	G	ACAATATCCTACGCTGTGGGTAGG	NC_007519.1:203267-
860	80965	NC_007519.1	203335	5mC	-	5	3	0	0	1	9	0.56	NC_007519.1:203335	NC_007519.1:203335--	G	CAGGGTGTTGCCGGGGCGGAAAGC	NC_007519.1:203335-
861	80968	NC_007519.1	203340	5mC	-	7	2	0	0	1	10	0.7	NC_007519.1:203340	NC_007519.1:203340--	G	TGTTGCCGGGGCGGAAAGCAACCA	NC_007519.1:203340-	TCCG	1-YTCCGKCNNNNNVNN
862	80981	NC_007519.1	203361	5mC	-	5	3	0	0	0	8	0.62	NC_007519.1:203361	NC_007519.1:203361--	G	CCACCGCCGCGCGGAGTGGCAACC	NC_007519.1:203361-	TCCG	1-YTCCGKCNNNNNVNN
863	81015	NC_007519.1	203442	5mC	-	7	2	0	0	2	11	0.64	NC_007519.1:203442	NC_007519.1:203442--	G	TGAAAGGTGCACGGAGGGTGCACC	NC_007519.1:203442-	TCCG	1-YTCCGKCNNNNNVNN
864	81069	NC_007519.1	203608	5mC	-	6	4	0	0	0	10	0.6	NC_007519.1:203608	NC_007519.1:203608--	G	GCGCAGGACTACGCCAAGGCAGCC	NC_007519.1:203608-
865	81080	NC_007519.1	203629	5mC	-	5	3	0	0	0	8	0.62	NC_007519.1:203629	NC_007519.1:203629--	G	GCCGACTGGTTCGGGCGGTCTGCC	NC_007519.1:203629-
866	81120	NC_007519.1	203737	5mC	+	3	3	0	0	0	6	0.5	NC_007519.1:203737	NC_007519.1:203737-+	C	GCGGACTGCTTCCGTCTTGCGGAA	NC_007519.1:203737+	TCCG	1-YTCCGKCNNNNNVNN
867	81169	NC_007519.1	203855	5mC	-	4	3	0	0	1	8	0.5	NC_007519.1:203855	NC_007519.1:203855--	G	AGTTTCTGCACCGGGCGCGCGTGC	NC_007519.1:203855-
868	81172	NC_007519.1	203859	5mC	-	4	2	0	0	0	6	0.67	NC_007519.1:203859	NC_007519.1:203859--	G	TCTGCACCGGGCGCGCGTGCTGGG	NC_007519.1:203859-
869	81182	NC_007519.1	203882	5mC	-	5	5	0	0	0	10	0.5	NC_007519.1:203882	NC_007519.1:203882--	G	GAGGTGAAGCACGGTACGGTATCG	NC_007519.1:203882-
870	81201	NC_007519.1	203919	5mC	-	3	1	0	0	1	5	0.6	NC_007519.1:203919	NC_007519.1:203919--	G	CGGCACCGCTGCGGAGACTGCCGT	NC_007519.1:203919-	TCCG	1-YTCCGKCNNNNNVNN
871	81214	NC_007519.1	203940	5mC	-	5	5	0	0	0	10	0.5	NC_007519.1:203940	NC_007519.1:203940--	G	CGTCAGTCATGCGGCGCGGGGGCT	NC_007519.1:203940-
872	81254	NC_007519.1	204028	5mC	-	5	2	0	0	0	7	0.71	NC_007519.1:204028	NC_007519.1:204028--	G	GACGGTCAGGGCGTACGCGCCAGC	NC_007519.1:204028-
873	81274	NC_007519.1	204081	5mC	-	3	3	0	0	0	6	0.5	NC_007519.1:204081	NC_007519.1:204081--	G	GGCAGACCGTGCGGGGCTGGCCAA	NC_007519.1:204081-
874	81282	NC_007519.1	204096	5mC	-	6	4	0	0	1	11	0.55	NC_007519.1:204096	NC_007519.1:204096--	G	GCTGGCCAAGGCGCGCGAAGCGCG	NC_007519.1:204096-
875	81345	NC_007519.1	204216	5mC	-	6	4	0	0	1	11	0.55	NC_007519.1:204216	NC_007519.1:204216--	G	GGCTGCTGCGGCGTAAGCCGCCGG	NC_007519.1:204216-
876	81364	NC_007519.1	204257	5mC	-	7	3	0	0	0	10	0.7	NC_007519.1:204257	NC_007519.1:204257--	G	CCTTTTGTCCGCGGGCGGGGCGGC	NC_007519.1:204257-
877	81367	NC_007519.1	204261	5mC	-	4	2	0	0	1	7	0.57	NC_007519.1:204261	NC_007519.1:204261--	G	TTGTCCGCGGGCGGGGCGGCGGGT	NC_007519.1:204261-
878	81417	NC_007519.1	204350	5mC	-	4	4	0	0	0	8	0.5	NC_007519.1:204350	NC_007519.1:204350--	G	GGGCCGCATGCCGGACTCGCCTGC	NC_007519.1:204350-	TCCG	1-YTCCGKCNNNNNVNN
879	81458	NC_007519.1	204439	5mC	-	5	2	0	0	3	10	0.5	NC_007519.1:204439	NC_007519.1:204439--	G	CAGCCATGGCACGGGATACGGTAT	NC_007519.1:204439-
880	81573	NC_007519.1	204710	5mC	-	6	4	0	0	0	10	0.6	NC_007519.1:204710	NC_007519.1:204710--	G	ATACCCGTTGGCGGAAAGCACATC	NC_007519.1:204710-	TCCG	1-YTCCGKCNNNNNVNN
881	81576	NC_007519.1	204722	5mC	-	6	5	0	0	0	11	0.55	NC_007519.1:204722	NC_007519.1:204722--	G	GGAAAGCACATCGCAAAGAGACCG	NC_007519.1:204722-
882	81608	NC_007519.1	204820	5mC	-	4	4	0	0	0	8	0.5	NC_007519.1:204820	NC_007519.1:204820--	G	AAAACCCCCGCCGTCGCTCAGGAC	NC_007519.1:204820-
883	81633	NC_007519.1	204871	5mC	-	5	4	0	0	0	9	0.56	NC_007519.1:204871	NC_007519.1:204871--	G	AATCAGGCAGCCGCCGGAGTCTGT	NC_007519.1:204871-
884	81667	NC_007519.1	204981	5mC	-	6	5	0	0	0	11	0.55	NC_007519.1:204981	NC_007519.1:204981--	G	GCCGAATACGCCGCAGGGCTTGGC	NC_007519.1:204981-
885	81705	NC_007519.1	205079	5mC	-	6	5	0	0	0	11	0.55	NC_007519.1:205079	NC_007519.1:205079--	G	GCTGCAGCAGACGGGTGAGATACA	NC_007519.1:205079-
886	81757	NC_007519.1	205237	5mC	-	7	5	0	0	0	12	0.58	NC_007519.1:205237	NC_007519.1:205237--	G	GGCCATGTGGGCGCAATGCCGGGA	NC_007519.1:205237-
887	81778	NC_007519.1	205294	5mC	-	6	4	0	0	0	10	0.6	NC_007519.1:205294	NC_007519.1:205294--	G	AGCTGATCAAGCGTGTAGTTGATG	NC_007519.1:205294-
888	81787	NC_007519.1	205326	5mC	-	3	3	0	0	0	6	0.5	NC_007519.1:205326	NC_007519.1:205326--	G	GCTTTTGAGCCCGCGGAAACCGAG	NC_007519.1:205326-
889	81871	NC_007519.1	205556	5mC	-	5	5	0	0	0	10	0.5	NC_007519.1:205556	NC_007519.1:205556--	G	CCTATTTCTTGCGCAGCAGGGAAA	NC_007519.1:205556-
890	81927	NC_007519.1	205776	5mC	-	4	4	0	0	0	8	0.5	NC_007519.1:205776	NC_007519.1:205776--	G	CGAGGCTTTTTCGTAGCCGGTCAG	NC_007519.1:205776-
891	82024	NC_007519.1	206044	5mC	-	6	4	0	0	0	10	0.6	NC_007519.1:206044	NC_007519.1:206044--	G	CCGAAGTTGGGCGGAATGGAGACA	NC_007519.1:206044-	TCCG	1-YTCCGKCNNNNNVNN
892	82089	NC_007519.1	206218	5mC	-	5	4	0	0	0	9	0.56	NC_007519.1:206218	NC_007519.1:206218--	G	GCACCTGTCAGCGGAGTGACAAGC	NC_007519.1:206218-	TCCG	1-YTCCGKCNNNNNVNN
893	82304	NC_007519.1	206824	5mC	-	4	1	0	0	0	5	0.8	NC_007519.1:206824	NC_007519.1:206824--	G	GTCAGGAAGCGTGTAATCTTGTTA	NC_007519.1:206824-
894	82339	NC_007519.1	206914	5mC	-	11	7	0	0	0	18	0.61	NC_007519.1:206914	NC_007519.1:206914--	G	CGAACGCCCGGCGGAAAAGGCGGG	NC_007519.1:206914-	TCCG	1-YTCCGKCNNNNNVNN
895	82419	NC_007519.1	207098	5mC	-	8	6	0	0	1	15	0.53	NC_007519.1:207098	NC_007519.1:207098--	G	CTGTGCTTTGGCGGGGCGGCTGTT	NC_007519.1:207098-
896	82439	NC_007519.1	207144	5mC	-	4	0	0	0	2	6	0.67	NC_007519.1:207144	NC_007519.1:207144--	G	CTGGTGCATTCGGGGGCGGGGTCG	NC_007519.1:207144-
897	82560	NC_007519.1	207446	5mC	-	10	7	0	0	0	17	0.59	NC_007519.1:207446	NC_007519.1:207446--	G	GATGGAGATACCGGAACGATCTGC	NC_007519.1:207446-	TCCG	1-YTCCGKCNNNNNVNN
898	82672	NC_007519.1	207854	5mC	-	8	7	0	0	1	16	0.5	NC_007519.1:207854	NC_007519.1:207854--	G	TGAATATATACCGGAACAGGAGGA	NC_007519.1:207854-	TCCG	1-YTCCGKCNNNNNVNN
899	82705	NC_007519.1	207919	5mC	-	8	6	0	0	1	15	0.53	NC_007519.1:207919	NC_007519.1:207919--	G	TTGCACCGCGCCGGATGCATACAA	NC_007519.1:207919-	TCCG	1-YTCCGKCNNNNNVNN
900	82781	NC_007519.1	208091	5mC	-	11	2	0	0	0	13	0.85	NC_007519.1:208091	NC_007519.1:208091--	G	CCACATCGGGACGGAGGGCAAGGA	NC_007519.1:208091-	TCCG	1-YTCCGKCNNNNNVNN
901	82978	NC_007519.1	208594	5mC	-	13	9	0	0	0	22	0.59	NC_007519.1:208594	NC_007519.1:208594--	G	CCGCCTATAAGCGCAAAGGGCGAT	NC_007519.1:208594-
902	83075	NC_007519.1	208824	5mC	-	11	9	0	0	0	20	0.55	NC_007519.1:208824	NC_007519.1:208824--	G	CAGCCGGGTGTCGGATGTAAGCAG	NC_007519.1:208824-	TCCG	1-YTCCGKCNNNNNVNN
903	83111	NC_007519.1	208908	5mC	+	3	3	0	0	0	6	0.5	NC_007519.1:208908	NC_007519.1:208908-+	C	GATGCCCTGCAGCGAGTACGGCGA	NC_007519.1:208908+
904	83323	NC_007519.1	209393	5mC	+	5	4	0	0	0	9	0.56	NC_007519.1:209393	NC_007519.1:209393-+	C	CCTGCACGGGTCCGGCACGCAGTA	NC_007519.1:209393+	TCCG	1-YTCCGKCNNNNNVNN
905	83423	NC_007519.1	209609	5mC	-	11	9	0	0	1	21	0.52	NC_007519.1:209609	NC_007519.1:209609--	G	TGCCGCCGGCACGGATGCCCTGCA	NC_007519.1:209609-	TCCG	1-YTCCGKCNNNNNVNN
906	83433	NC_007519.1	209637	5mC	-	19	3	0	0	0	22	0.86	NC_007519.1:209637	NC_007519.1:209637--	G	GTTGCCCCGCACGGAAACGCGCAG	NC_007519.1:209637-	TCCG	1-YTCCGKCNNNNNVNN
907	83523	NC_007519.1	209817	5mC	-	15	5	0	0	0	20	0.75	NC_007519.1:209817	NC_007519.1:209817--	G	CAGCCAGTTGCCGGAAAAACTGAA	NC_007519.1:209817-	TCCG	1-YTCCGKCNNNNNVNN
908	84114	NC_007519.1	211177	5mC	-	5	2	0	0	0	7	0.71	NC_007519.1:211177	NC_007519.1:211177--	G	CGCGGTTCCACGGGAGCGTCCCTG	NC_007519.1:211177-
909	84119	NC_007519.1	211193	5mC	+	5	5	0	0	0	10	0.5	NC_007519.1:211193	NC_007519.1:211193-+	C	CGTCCCTGTCTCCGGCCAGACTGG	NC_007519.1:211193+	TCCG	1-YTCCGKCNNNNNVNN
910	84147	NC_007519.1	211257	5mC	-	3	2	0	0	0	5	0.6	NC_007519.1:211257	NC_007519.1:211257--	G	GGTGATGCCGTGGGGCGTGTCACG	NC_007519.1:211257-
911	84203	NC_007519.1	211380	5mC	-	13	8	0	0	0	21	0.62	NC_007519.1:211380	NC_007519.1:211380--	G	AGGCATAAGGTCGGAGAAGTTGTA	NC_007519.1:211380-	TCCG	1-YTCCGKCNNNNNVNN
912	84253	NC_007519.1	211500	5mC	-	18	1	0	0	0	19	0.95	NC_007519.1:211500	NC_007519.1:211500--	G	TGCCGCCCTGACGGAGCGGAAGGA	NC_007519.1:211500-	TCCG	1-YTCCGKCNNNNNVNN
913	84256	NC_007519.1	211505	5mC	-	11	6	0	0	0	17	0.65	NC_007519.1:211505	NC_007519.1:211505--	G	CCCTGACGGAGCGGAAGGAGATGA	NC_007519.1:211505-	TCCG	1-YTCCGKCNNNNNVNN
914	84261	NC_007519.1	211519	5mC	-	13	4	0	0	3	20	0.65	NC_007519.1:211519	NC_007519.1:211519--	G	AAGGAGATGAACGGACCGGAGCCG	NC_007519.1:211519-	TCCG	1-YTCCGKCNNNNNVNN
915	84288	NC_007519.1	211566	5mC	-	14	7	0	0	0	21	0.67	NC_007519.1:211566	NC_007519.1:211566--	G	GCGCAGCTCGACGGAAAGCGTGAA	NC_007519.1:211566-	TCCG	1-YTCCGKCNNNNNVNN
916	84303	NC_007519.1	211602	5mC	-	13	7	0	0	0	20	0.65	NC_007519.1:211602	NC_007519.1:211602--	G	CATGCCGCCCACGGAACAGTTGCG	NC_007519.1:211602-	TCCG	1-YTCCGKCNNNNNVNN
917	84350	NC_007519.1	211706	5mC	+	5	2	0	0	1	8	0.62	NC_007519.1:211706	NC_007519.1:211706-+	C	CGGCAAGCAGTCCGGCCAGCCAGA	NC_007519.1:211706+	TCCG	1-YTCCGKCNNNNNVNN
918	84416	NC_007519.1	211870	5mC	-	14	5	0	0	1	20	0.7	NC_007519.1:211870	NC_007519.1:211870--	G	AGAGATGCTGACGGAACGGGGCGG	NC_007519.1:211870-	TCCG	1-YTCCGKCNNNNNVNN
919	84423	NC_007519.1	211883	5mC	-	11	9	0	0	1	21	0.52	NC_007519.1:211883	NC_007519.1:211883--	G	GAACGGGGCGGCGGAAGGCTGCGC	NC_007519.1:211883-	TCCG	1-YTCCGKCNNNNNVNN
920	84472	NC_007519.1	211983	5mC	-	10	7	0	0	1	18	0.56	NC_007519.1:211983	NC_007519.1:211983--	G	GGGCCTGTGGTCGGACCGGCATGC	NC_007519.1:211983-	TCCG	1-YTCCGKCNNNNNVNN
921	84484	NC_007519.1	212001	5mC	-	13	3	0	0	0	16	0.81	NC_007519.1:212001	NC_007519.1:212001--	G	GCATGCGGCGCCGCATAAAAAAGC	NC_007519.1:212001-
922	84507	NC_007519.1	212046	5mC	-	13	8	0	0	1	22	0.59	NC_007519.1:212046	NC_007519.1:212046--	G	GAGTGCTGTGACGGATCAGCCGAT	NC_007519.1:212046-	TCCG	1-YTCCGKCNNNNNVNN
923	84696	NC_007519.1	212469	5mC	-	13	8	0	0	0	21	0.62	NC_007519.1:212469	NC_007519.1:212469--	G	GATGAGACGGGCGGAACGGAAAGC	NC_007519.1:212469-	TCCG	1-YTCCGKCNNNNNVNN
924	84698	NC_007519.1	212474	5mC	-	15	3	0	0	1	19	0.79	NC_007519.1:212474	NC_007519.1:212474--	G	GACGGGCGGAACGGAAAGCCGTGT	NC_007519.1:212474-	TCCG	1-YTCCGKCNNNNNVNN
925	84734	NC_007519.1	212559	5mC	-	3	2	0	0	0	5	0.6	NC_007519.1:212559	NC_007519.1:212559--	G	CATAAGGGTCATGGATACAGTATC	NC_007519.1:212559-
926	84755	NC_007519.1	212618	5mC	+	5	2	0	0	0	7	0.71	NC_007519.1:212618	NC_007519.1:212618-+	C	CCTGCAGTTCTCCGGGGGTGTGGA	NC_007519.1:212618+	TCCG	1-YTCCGKCNNNNNVNN
927	84791	NC_007519.1	212721	5mC	-	8	7	0	0	1	16	0.5	NC_007519.1:212721	NC_007519.1:212721--	G	GCATTTTTCATCGGGCACGCAGCG	NC_007519.1:212721-
928	84802	NC_007519.1	212743	5mC	-	11	11	0	0	0	22	0.5	NC_007519.1:212743	NC_007519.1:212743--	G	CGGGCCATCAGCGGAGACTGCGTG	NC_007519.1:212743-	TCCG	1-YTCCGKCNNNNNVNN
929	84813	NC_007519.1	212766	5mC	-	12	9	0	0	0	21	0.57	NC_007519.1:212766	NC_007519.1:212766--	G	GGCATGGAAGCCGGAAATGGCACC	NC_007519.1:212766-	TCCG	1-YTCCGKCNNNNNVNN
930	84853	NC_007519.1	212854	5mC	-	9	9	0	0	0	18	0.5	NC_007519.1:212854	NC_007519.1:212854--	G	GTGAGACCCTGCGGATAGAATTCG	NC_007519.1:212854-	TCCG	1-YTCCGKCNNNNNVNN
931	85022	NC_007519.1	213260	5mC	+	4	4	0	0	0	8	0.5	NC_007519.1:213260	NC_007519.1:213260-+	C	CGAAAATAGATCCGATGACAATCC	NC_007519.1:213260+	TCCG	1-YTCCGKCNNNNNVNN
932	85163	NC_007519.1	213653	5mC	-	6	2	0	0	2	10	0.6	NC_007519.1:213653	NC_007519.1:213653--	G	TACTCTTATTCCGGAGCGCTGCAA	NC_007519.1:213653-	TCCG	1-YTCCGKCNNNNNVNN
933	85391	NC_007519.1	214243	5mC	-	11	8	0	0	0	19	0.58	NC_007519.1:214243	NC_007519.1:214243--	G	CATCAGTTCGTCGGAAACGGACAT	NC_007519.1:214243-	TCCG	1-YTCCGKCNNNNNVNN
934	85394	NC_007519.1	214249	5mC	-	14	6	0	0	0	20	0.7	NC_007519.1:214249	NC_007519.1:214249--	G	TTCGTCGGAAACGGACATGAGTTT	NC_007519.1:214249-	TCCG	1-YTCCGKCNNNNNVNN
935	85501	NC_007519.1	214593	5mC	-	8	5	0	0	0	13	0.62	NC_007519.1:214593	NC_007519.1:214593--	G	GCGAAGCAAGACGGATGAAATCGG	NC_007519.1:214593-	TCCG	1-YTCCGKCNNNNNVNN
936	85511	NC_007519.1	214630	5mC	-	9	4	0	0	0	13	0.69	NC_007519.1:214630	NC_007519.1:214630--	G	GTCCATCCATTCGGAGTTGAACCG	NC_007519.1:214630-	TCCG	1-YTCCGKCNNNNNVNN
937	85598	NC_007519.1	214884	5mC	+	6	5	0	0	1	12	0.5	NC_007519.1:214884	NC_007519.1:214884-+	C	TGGGGTCGAATCCGGCCTTGACGC	NC_007519.1:214884+	TCCG	1-YTCCGKCNNNNNVNN
938	85684	NC_007519.1	215161	5mC	+	10	2	0	0	1	13	0.77	NC_007519.1:215161	NC_007519.1:215161-+	C	GGGGTCCAGTTCCGTCAGCAGTCC	NC_007519.1:215161+	TCCG	1-YTCCGKCNNNNNVNN
939	85914	NC_007519.1	215755	5mC	-	5	5	0	0	0	10	0.5	NC_007519.1:215755	NC_007519.1:215755--	G	GCCGATGCCGCCGGAGGCGTTTTC	NC_007519.1:215755-	TCCG	1-YTCCGKCNNNNNVNN
940	86004	NC_007519.1	216010	5mC	-	7	2	0	0	0	9	0.78	NC_007519.1:216010	NC_007519.1:216010--	G	TTGCCTGTGACCGGAGTGGCCGTG	NC_007519.1:216010-	TCCG	1-YTCCGKCNNNNNVNN
941	86162	NC_007519.1	216381	5mC	-	5	5	0	0	0	10	0.5	NC_007519.1:216381	NC_007519.1:216381--	G	AGAACTGCCGCCGGAAAGAAGGAC	NC_007519.1:216381-	TCCG	1-YTCCGKCNNNNNVNN
942	86186	NC_007519.1	216437	5mC	+	5	3	0	0	0	8	0.62	NC_007519.1:216437	NC_007519.1:216437-+	C	TGGCGGTCAGTGCCTTTTCGTCGT	NC_007519.1:216437+
943	86197	NC_007519.1	216462	5mC	-	5	4	0	0	0	9	0.56	NC_007519.1:216462	NC_007519.1:216462--	G	CGGCACAATGCCGTAACAGGTTAC	NC_007519.1:216462-
944	86246	NC_007519.1	216559	5mC	-	3	2	0	0	1	6	0.5	NC_007519.1:216559	NC_007519.1:216559--	G	GTGGCATGGGCCGGAATAACTTCG	NC_007519.1:216559-	TCCG	1-YTCCGKCNNNNNVNN
945	86282	NC_007519.1	216658	5mC	-	4	3	0	0	0	7	0.57	NC_007519.1:216658	NC_007519.1:216658--	G	CCTATTTCCTGCGCGCGCAGCAGC	NC_007519.1:216658-
946	86358	NC_007519.1	216818	5mC	-	3	2	0	0	1	6	0.5	NC_007519.1:216818	NC_007519.1:216818--	G	CATCGGCTCCCCGGGGCAGCAGCG	NC_007519.1:216818-
947	86574	NC_007519.1	217364	5mC	-	5	2	0	0	2	9	0.56	NC_007519.1:217364	NC_007519.1:217364--	G	AGGGTTGCGGCCGGAGCAGTTGCC	NC_007519.1:217364-	TCCG	1-YTCCGKCNNNNNVNN
948	86660	NC_007519.1	217575	5mC	-	4	4	0	0	0	8	0.5	NC_007519.1:217575	NC_007519.1:217575--	G	GCACACGGGGGCGCAGGACCAGCC	NC_007519.1:217575-
949	86682	NC_007519.1	217621	5mC	-	6	3	0	0	0	9	0.67	NC_007519.1:217621	NC_007519.1:217621--	G	TGCCTCGCCGCCGGAAAGCCGGAA	NC_007519.1:217621-	TCCG	1-YTCCGKCNNNNNVNN
950	86752	NC_007519.1	217800	5mC	-	7	2	0	0	0	9	0.78	NC_007519.1:217800	NC_007519.1:217800--	G	GGGTTACCTGCCGCCGTACGGCCG	NC_007519.1:217800-
951	86779	NC_007519.1	217855	5mC	-	5	4	0	0	1	10	0.5	NC_007519.1:217855	NC_007519.1:217855--	G	AAAAAGAGAGCCGGAGGCCGGAGG	NC_007519.1:217855-	TCCG	1-YTCCGKCNNNNNVNN
952	86783	NC_007519.1	217862	5mC	-	6	4	0	0	0	10	0.6	NC_007519.1:217862	NC_007519.1:217862--	G	GAGCCGGAGGCCGGAGGCTCCAGA	NC_007519.1:217862-	TCCG	1-YTCCGKCNNNNNVNN
953	87129	NC_007519.1	218741	5mC	+	12	9	0	0	0	21	0.57	NC_007519.1:218741	NC_007519.1:218741-+	C	CCTGTGTCATTCCGTCCAGAATAA	NC_007519.1:218741+	TCCG	1-YTCCGKCNNNNNVNN
954	87147	NC_007519.1	218791	5mC	-	9	1	0	0	0	10	0.9	NC_007519.1:218791	NC_007519.1:218791--	G	TGGGTGCCAGCCGGAGAAAATACG	NC_007519.1:218791-	TCCG	1-YTCCGKCNNNNNVNN
955	87401	NC_007519.1	219481	5mC	+	11	10	0	0	0	21	0.52	NC_007519.1:219481	NC_007519.1:219481-+	C	AAAGGCTTTTTCCGCTGCGGGGGC	NC_007519.1:219481+	TCCG	1-YTCCGKCNNNNNVNN
956	87536	NC_007519.1	219907	5mC	-	6	4	0	0	2	12	0.5	NC_007519.1:219907	NC_007519.1:219907--	G	CTGTGCGGCAGCGCATGAAAAAAG	NC_007519.1:219907-
957	87555	NC_007519.1	219969	5mC	-	5	4	0	0	0	9	0.56	NC_007519.1:219969	NC_007519.1:219969--	G	GCTGATGGTGCCGCAGGGTCAGAT	NC_007519.1:219969-
958	87612	NC_007519.1	220140	5mC	-	5	1	0	0	0	6	0.83	NC_007519.1:220140	NC_007519.1:220140--	G	TTCAAGAACCTCGGAAATGCGCAG	NC_007519.1:220140-	TCCG	1-YTCCGKCNNNNNVNN
959	87681	NC_007519.1	220310	5mC	-	5	1	0	0	2	8	0.62	NC_007519.1:220310	NC_007519.1:220310--	G	CTGCAGCCCCCCGGACGCTGTTGA	NC_007519.1:220310-	TCCG	1-YTCCGKCNNNNNVNN
960	87697	NC_007519.1	220371	5mC	-	8	1	0	0	1	10	0.8	NC_007519.1:220371	NC_007519.1:220371--	G	GATGAATTGAACGGAAACCCCTGT	NC_007519.1:220371-	TCCG	1-YTCCGKCNNNNNVNN
961	87702	NC_007519.1	220389	5mC	-	7	3	0	0	0	10	0.7	NC_007519.1:220389	NC_007519.1:220389--	G	CCCTGTCTGTTCGGAAAGAGCAGA	NC_007519.1:220389-	TCCG	1-YTCCGKCNNNNNVNN
962	87789	NC_007519.1	220603	5mC	-	4	4	0	0	0	8	0.5	NC_007519.1:220603	NC_007519.1:220603--	G	GCACCGTTTACCGGGAGTGTAAGC	NC_007519.1:220603-
963	87806	NC_007519.1	220644	5mC	-	9	4	0	0	0	13	0.69	NC_007519.1:220644	NC_007519.1:220644--	G	CAGCATGAAGCCGGAAAGAGTTTT	NC_007519.1:220644-	TCCG	1-YTCCGKCNNNNNVNN
964	87849	NC_007519.1	220749	5mC	-	6	4	0	0	1	11	0.55	NC_007519.1:220749	NC_007519.1:220749--	G	CGTGATACGGCCGGAACACATAAC	NC_007519.1:220749-	TCCG	1-YTCCGKCNNNNNVNN
965	87923	NC_007519.1	220930	5mC	-	8	6	0	0	0	14	0.57	NC_007519.1:220930	NC_007519.1:220930--	G	CGGGCGTTCCGCGGAAAAGCTGCG	NC_007519.1:220930-	TCCG	1-YTCCGKCNNNNNVNN
966	87954	NC_007519.1	220995	5mC	-	8	4	0	0	1	13	0.62	NC_007519.1:220995	NC_007519.1:220995--	G	AGGCTGATGCACGGGATGCGGGTT	NC_007519.1:220995-
967	88092	NC_007519.1	221248	5mC	-	9	3	0	0	0	12	0.75	NC_007519.1:221248	NC_007519.1:221248--	G	GCGTTCGCGGGCGGAAGTTGCCCG	NC_007519.1:221248-	TCCG	1-YTCCGKCNNNNNVNN
968	88203	NC_007519.1	221497	5mC	-	6	5	0	0	0	11	0.55	NC_007519.1:221497	NC_007519.1:221497--	G	TATCGGCGGGCCGGACATCCTCAG	NC_007519.1:221497-	TCCG	1-YTCCGKCNNNNNVNN
969	88384	NC_007519.1	221902	5mC	-	6	5	0	0	1	12	0.5	NC_007519.1:221902	NC_007519.1:221902--	G	TGCCGCTTCGCCGGAAGCCGTGTG	NC_007519.1:221902-	TCCG	1-YTCCGKCNNNNNVNN
970	88557	NC_007519.1	222305	5mC	-	6	5	0	0	0	11	0.55	NC_007519.1:222305	NC_007519.1:222305--	G	GGTCGCAAGGCCGGAGCCGACGGA	NC_007519.1:222305-	TCCG	1-YTCCGKCNNNNNVNN
971	88562	NC_007519.1	222314	5mC	-	7	4	0	0	1	12	0.58	NC_007519.1:222314	NC_007519.1:222314--	G	GCCGGAGCCGACGGAAGCGCGCCG	NC_007519.1:222314-	TCCG	1-YTCCGKCNNNNNVNN
972	88578	NC_007519.1	222343	5mC	-	8	5	0	0	0	13	0.62	NC_007519.1:222343	NC_007519.1:222343--	G	TAAACTGCCGCCGGAAGACCCCGC	NC_007519.1:222343-	TCCG	1-YTCCGKCNNNNNVNN
973	88596	NC_007519.1	222373	5mC	-	7	3	0	0	1	11	0.64	NC_007519.1:222373	NC_007519.1:222373--	G	CAGGCTGCCGACGGACGGCGGAAG	NC_007519.1:222373-	TCCG	1-YTCCGKCNNNNNVNN
974	88601	NC_007519.1	222380	5mC	-	7	5	0	0	0	12	0.58	NC_007519.1:222380	NC_007519.1:222380--	G	CCGACGGACGGCGGAAGCGCCCGC	NC_007519.1:222380-	TCCG	1-YTCCGKCNNNNNVNN
975	88942	NC_007519.1	223322	5mC	-	9	1	0	0	0	10	0.9	NC_007519.1:223322	NC_007519.1:223322--	G	GCCCCCGATGACGCACATGAGGCA	NC_007519.1:223322-
976	89013	NC_007519.1	223493	5mC	+	11	7	0	0	0	18	0.61	NC_007519.1:223493	NC_007519.1:223493-+	C	GAAGAGAAGCTCCGCCGGAACACC	NC_007519.1:223493+	TCCG	1-YTCCGKCNNNNNVNN
977	89116	NC_007519.1	223788	5mC	-	6	4	0	0	0	10	0.6	NC_007519.1:223788	NC_007519.1:223788--	G	TGGAGCTGGCCCGCAGCCGCAACC	NC_007519.1:223788-
978	89119	NC_007519.1	223794	5mC	-	5	4	0	0	0	9	0.56	NC_007519.1:223794	NC_007519.1:223794--	G	TGGCCCGCAGCCGCAACCGCCTGC	NC_007519.1:223794-
979	89644	NC_007519.1	225119	5mC	-	5	5	0	0	0	10	0.5	NC_007519.1:225119	NC_007519.1:225119--	G	GGCGGCATTGTCGTAGCCGATGAC	NC_007519.1:225119-
980	89756	NC_007519.1	225424	5mC	+	8	4	0	0	0	12	0.67	NC_007519.1:225424	NC_007519.1:225424-+	C	TGATGGACGATCCGGGTTCGTTGG	NC_007519.1:225424+	TCCG	1-YTCCGKCNNNNNVNN
981	89798	NC_007519.1	225529	5mC	-	5	5	0	0	0	10	0.5	NC_007519.1:225529	NC_007519.1:225529--	G	CGGCAAGGGTGCGCAGCGCTCCGC	NC_007519.1:225529-
982	89825	NC_007519.1	225621	5mC	-	6	5	0	0	0	11	0.55	NC_007519.1:225621	NC_007519.1:225621--	G	CCCGTGAAGCGCGCAACACCCGCG	NC_007519.1:225621-
983	89899	NC_007519.1	225845	5mC	-	4	4	0	0	0	8	0.5	NC_007519.1:225845	NC_007519.1:225845--	G	CGACTGCCAGTCGTGGCTTTTTTG	NC_007519.1:225845-
984	90099	NC_007519.1	226492	5mC	+	6	6	0	0	0	12	0.5	NC_007519.1:226492	NC_007519.1:226492-+	C	CGTGCCCCCCTGCGGATGCACTTC	NC_007519.1:226492+
985	90115	NC_007519.1	226548	5mC	-	4	4	0	0	0	8	0.5	NC_007519.1:226548	NC_007519.1:226548--	G	CTCTGCTCCGGCGGAAGCAGGCTG	NC_007519.1:226548-	TCCG	1-YTCCGKCNNNNNVNN
986	90126	NC_007519.1	226580	5mC	-	7	1	0	0	0	8	0.88	NC_007519.1:226580	NC_007519.1:226580--	G	CTCCGTCCTGCCGGAGCGGGTCAG	NC_007519.1:226580-	TCCG	1-YTCCGKCNNNNNVNN
987	90178	NC_007519.1	226740	5mC	+	3	2	0	0	0	5	0.6	NC_007519.1:226740	NC_007519.1:226740-+	C	GCGCAGGTTATGCAGGGATATGAG	NC_007519.1:226740+
988	90258	NC_007519.1	227057	5mC	+	9	8	0	0	0	17	0.53	NC_007519.1:227057	NC_007519.1:227057-+	C	CAGGAAAAAGTCCGTCAGCCTGCC	NC_007519.1:227057+	TCCG	1-YTCCGKCNNNNNVNN
989	90275	NC_007519.1	227101	5mC	-	4	3	0	0	1	8	0.5	NC_007519.1:227101	NC_007519.1:227101--	G	GCGCGGCCCCACGGATAGACGGCT	NC_007519.1:227101-	TCCG	1-YTCCGKCNNNNNVNN
990	90315	NC_007519.1	227206	5mC	-	5	4	0	0	0	9	0.56	NC_007519.1:227206	NC_007519.1:227206--	G	TAGGCATAGGGCGGAAATTCCTGC	NC_007519.1:227206-	TCCG	1-YTCCGKCNNNNNVNN
991	90327	NC_007519.1	227233	5mC	-	4	3	0	0	0	7	0.57	NC_007519.1:227233	NC_007519.1:227233--	G	GCGAACAGCAGCGGAGCAATCTCC	NC_007519.1:227233-	TCCG	1-YTCCGKCNNNNNVNN
992	90348	NC_007519.1	227293	5mC	-	3	3	0	0	0	6	0.5	NC_007519.1:227293	NC_007519.1:227293--	G	ATGATGAGCACCGCTGAGATACTG	NC_007519.1:227293-
993	90489	NC_007519.1	227678	5mC	-	4	2	0	0	2	8	0.5	NC_007519.1:227678	NC_007519.1:227678--	G	CGGCGCTGTGCCGGACGAGCACGG	NC_007519.1:227678-	TCCG	1-YTCCGKCNNNNNVNN
994	90501	NC_007519.1	227697	5mC	-	4	2	0	0	0	6	0.67	NC_007519.1:227697	NC_007519.1:227697--	G	CACGGTACGGCCGTATGCGCCGTC	NC_007519.1:227697-
995	90518	NC_007519.1	227740	5mC	-	6	0	0	0	0	6	1	NC_007519.1:227740	NC_007519.1:227740--	G	TCGCCGTTGGCCGGAGCGTATATG	NC_007519.1:227740-	TCCG	1-YTCCGKCNNNNNVNN
996	90827	NC_007519.1	228677	5mC	-	6	6	0	0	0	12	0.5	NC_007519.1:228677	NC_007519.1:228677--	G	GCATCAGCGGCCGGATGACTTTAA	NC_007519.1:228677-	TCCG	1-YTCCGKCNNNNNVNN
997	90903	NC_007519.1	228892	5mC	-	8	1	0	0	0	9	0.89	NC_007519.1:228892	NC_007519.1:228892--	G	CGTCTGTTTTCCGGAGAATGGGCG	NC_007519.1:228892-	TCCG	1-YTCCGKCNNNNNVNN
998	91061	NC_007519.1	229317	5mC	-	4	3	0	0	1	8	0.5	NC_007519.1:229317	NC_007519.1:229317--	G	GCCGCTGCGGCCGGAAAAGGTGAC	NC_007519.1:229317-	TCCG	1-YTCCGKCNNNNNVNN
999	91104	NC_007519.1	229432	5mC	-	4	3	0	0	0	7	0.57	NC_007519.1:229432	NC_007519.1:229432--	G	CGGGTAAGCTGCGCAGCTTGGCGT	NC_007519.1:229432-
1000	91146	NC_007519.1	229526	5mC	-	4	4	0	0	0	8	0.5	NC_007519.1:229526	NC_007519.1:229526--	G	CACAGCATTACCGGAAAACCGGCC	NC_007519.1:229526-	TCCG	1-YTCCGKCNNNNNVNN
1001	91204	NC_007519.1	229684	5mC	+	9	8	0	0	1	18	0.5	NC_007519.1:229684	NC_007519.1:229684-+	C	GATGGTGTTTTCCGATTCCGCCTG	NC_007519.1:229684+	TCCG	1-YTCCGKCNNNNNVNN
1002	91465	NC_007519.1	230305	5mC	-	6	2	0	0	0	8	0.75	NC_007519.1:230305	NC_007519.1:230305--	G	TTCCGGTCTTACGGAAACTGCACC	NC_007519.1:230305-	TCCG	1-YTCCGKCNNNNNVNN
1003	91499	NC_007519.1	230377	5mC	-	9	2	0	0	1	12	0.75	NC_007519.1:230377	NC_007519.1:230377--	G	AGCAGCCCGGCCGGAAGAGGTGCT	NC_007519.1:230377-	TCCG	1-YTCCGKCNNNNNVNN
1004	91616	NC_007519.1	230719	5mC	-	6	3	0	0	1	10	0.6	NC_007519.1:230719	NC_007519.1:230719--	G	GGACACGCCTCCGGAACAGGCCGT	NC_007519.1:230719-	TCCG	1-YTCCGKCNNNNNVNN
1005	91630	NC_007519.1	230756	5mC	-	5	4	0	0	0	9	0.56	NC_007519.1:230756	NC_007519.1:230756--	G	TGGGAACTGTACGGAGAGGGCGGC	NC_007519.1:230756-	TCCG	1-YTCCGKCNNNNNVNN
1006	91703	NC_007519.1	230914	5mC	-	6	5	0	0	0	11	0.55	NC_007519.1:230914	NC_007519.1:230914--	G	CGCTCCGGCACCGGATCCGGTCAT	NC_007519.1:230914-	TCCG	1-YTCCGKCNNNNNVNN
1007	91947	NC_007519.1	231557	5mC	-	7	2	0	0	0	9	0.78	NC_007519.1:231557	NC_007519.1:231557--	G	GGAGATATATTCGGAGACCTTTTC	NC_007519.1:231557-	TCCG	1-YTCCGKCNNNNNVNN
1008	91967	NC_007519.1	231600	5mC	+	12	7	0	0	0	19	0.63	NC_007519.1:231600	NC_007519.1:231600-+	C	GTGCGCGCGGTCCGCGTCCGCAGG	NC_007519.1:231600+	TCCG	1-YTCCGKCNNNNNVNN
1009	92041	NC_007519.1	231789	5mC	-	5	4	0	0	0	9	0.56	NC_007519.1:231789	NC_007519.1:231789--	G	GACAGGTGGTGCGCCAGCAGGGCT	NC_007519.1:231789-
1010	92061	NC_007519.1	231846	5mC	-	6	6	0	0	0	12	0.5	NC_007519.1:231846	NC_007519.1:231846--	G	GCGGCGAAGGACGTATAGTGCGCA	NC_007519.1:231846-
1011	92335	NC_007519.1	232660	5mC	-	8	2	0	0	0	10	0.8	NC_007519.1:232660	NC_007519.1:232660--	G	GTGCGTTTTACCGTGGATGAATCT	NC_007519.1:232660-
1012	92438	NC_007519.1	232937	5mC	-	5	4	0	0	0	9	0.56	NC_007519.1:232937	NC_007519.1:232937--	G	CACCTGCGGAGCGGGGCCCTGTCG	NC_007519.1:232937-
1013	92500	NC_007519.1	233096	5mC	-	4	2	0	0	0	6	0.67	NC_007519.1:233096	NC_007519.1:233096--	G	CGATTTTTCACTGGAGGTGCCTTC	NC_007519.1:233096-
1014	92516	NC_007519.1	233139	5mC	-	7	5	0	0	1	13	0.54	NC_007519.1:233139	NC_007519.1:233139--	G	TGCGGGCCCAACGGATGCGGCAAA	NC_007519.1:233139-	TCCG	1-YTCCGKCNNNNNVNN
1015	92939	NC_007519.1	234164	5mC	+	9	7	0	0	2	18	0.5	NC_007519.1:234164	NC_007519.1:234164-+	C	AACCGGCGGGTCCGTGGTGCAGGG	NC_007519.1:234164+	TCCG	1-YTCCGKCNNNNNVNN
1016	92980	NC_007519.1	234281	5mC	-	8	6	0	0	0	14	0.57	NC_007519.1:234281	NC_007519.1:234281--	G	CCCCCGTACCACGGAAGAAGAGCT	NC_007519.1:234281-	TCCG	1-YTCCGKCNNNNNVNN
1017	93037	NC_007519.1	234478	5mC	+	9	6	0	0	1	16	0.56	NC_007519.1:234478	NC_007519.1:234478-+	C	CGCTGGTGGATGCGCTGGACAGTT	NC_007519.1:234478+
1018	93562	NC_007519.1	235825	5mC	+	5	4	0	0	0	9	0.56	NC_007519.1:235825	NC_007519.1:235825-+	C	TCAGGCCCGATCCGTCAATCTGCC	NC_007519.1:235825+	TCCG	1-YTCCGKCNNNNNVNN
1019	93797	NC_007519.1	236456	5mC	-	3	1	0	0	2	6	0.5	NC_007519.1:236456	NC_007519.1:236456--	G	GTCCGGAAAACGGGCGGCGGCACA	NC_007519.1:236456-
1020	94073	NC_007519.1	237222	5mC	-	3	1	0	0	1	5	0.6	NC_007519.1:237222	NC_007519.1:237222--	G	CGGTTTTTTACGGCCATTCCGAAT	NC_007519.1:237222-
1021	94114	NC_007519.1	237328	5mC	-	12	5	0	0	2	19	0.63	NC_007519.1:237328	NC_007519.1:237328--	G	GGATAATCCTTCGGAAAATATCTA	NC_007519.1:237328-	TCCG	1-YTCCGKCNNNNNVNN
1022	94192	NC_007519.1	237548	5mC	-	12	9	0	0	1	22	0.55	NC_007519.1:237548	NC_007519.1:237548--	G	CTGTAATACAACGGAGCAGTTGCG	NC_007519.1:237548-	TCCG	1-YTCCGKCNNNNNVNN
1023	94233	NC_007519.1	237639	5mC	+	6	5	0	0	0	11	0.55	NC_007519.1:237639	NC_007519.1:237639-+	C	GCAAGATTCTTGCGTTTTACGAAC	NC_007519.1:237639+
1024	94411	NC_007519.1	238006	5mC	+	5	3	0	0	1	9	0.56	NC_007519.1:238006	NC_007519.1:238006-+	C	TACACCCAAGCCCGAGGAATGGTA	NC_007519.1:238006+
1025	94425	NC_007519.1	238041	5mC	-	7	7	0	0	0	14	0.5	NC_007519.1:238041	NC_007519.1:238041--	G	TTACCGCGTTCCGGACGTCCATTC	NC_007519.1:238041-	TCCG	1-YTCCGKCNNNNNVNN
1026	94491	NC_007519.1	238192	5mC	-	13	6	0	0	1	20	0.65	NC_007519.1:238192	NC_007519.1:238192--	G	CGAAGGCCCCACGGAAAACCTCTG	NC_007519.1:238192-	TCCG	1-YTCCGKCNNNNNVNN
1027	94594	NC_007519.1	238421	5mC	-	5	4	0	0	1	10	0.5	NC_007519.1:238421	NC_007519.1:238421--	G	CAGCCCGTGGGCGGGGGCAGACCC	NC_007519.1:238421-
1028	94621	NC_007519.1	238480	5mC	-	10	7	0	0	0	17	0.59	NC_007519.1:238480	NC_007519.1:238480--	G	CAGGGATCTTGCGGAGAACGGTAT	NC_007519.1:238480-	TCCG	1-YTCCGKCNNNNNVNN
1029	94627	NC_007519.1	238504	5mC	-	11	5	0	0	1	17	0.65	NC_007519.1:238504	NC_007519.1:238504--	G	TTCTTTTTAACCGGAAGCCTGCAG	NC_007519.1:238504-	TCCG	1-YTCCGKCNNNNNVNN
1030	94771	NC_007519.1	238803	5mC	-	13	5	0	0	0	18	0.72	NC_007519.1:238803	NC_007519.1:238803--	G	CTGCCGCTGGGCGGAAGGCGCGCG	NC_007519.1:238803-	TCCG	1-YTCCGKCNNNNNVNN
1031	94871	NC_007519.1	238984	5mC	-	3	3	0	0	0	6	0.5	NC_007519.1:238984	NC_007519.1:238984--	G	CGCTGCGTCAGGGCTGGCGGGGCC	NC_007519.1:238984-
1032	94952	NC_007519.1	239171	5mC	-	3	0	0	0	2	5	0.6	NC_007519.1:239171	NC_007519.1:239171--	G	CGGCATGGTCGGGGCGCTTACGCG	NC_007519.1:239171-
1033	95522	NC_007519.1	240397	5mC	+	8	4	0	0	0	12	0.67	NC_007519.1:240397	NC_007519.1:240397-+	C	CGGCAGCATTTCCGCTTCCATGCC	NC_007519.1:240397+	TCCG	1-YTCCGKCNNNNNVNN
1034	95578	NC_007519.1	240490	5mC	-	10	4	0	0	1	15	0.67	NC_007519.1:240490	NC_007519.1:240490--	G	GTCGACGCGCACGGAACCTTCGCG	NC_007519.1:240490-	TCCG	1-YTCCGKCNNNNNVNN
1035	95646	NC_007519.1	240652	5mC	-	12	3	0	0	1	16	0.75	NC_007519.1:240652	NC_007519.1:240652--	G	GTTGGCCAGCACGGAGTTCACGGT	NC_007519.1:240652-	TCCG	1-YTCCGKCNNNNNVNN
1036	95761	NC_007519.1	240966	5mC	+	5	3	0	0	2	10	0.5	NC_007519.1:240966	NC_007519.1:240966-+	C	TATGCGACCCCACGGCCAGCAGCG	NC_007519.1:240966+
1037	95764	NC_007519.1	240968	5mC	-	9	1	0	0	1	11	0.82	NC_007519.1:240968	NC_007519.1:240968--	G	TGCGACCCCACGGCCAGCAGCGGC	NC_007519.1:240968-
1038	95796	NC_007519.1	241038	5mC	+	6	5	0	0	0	11	0.55	NC_007519.1:241038	NC_007519.1:241038-+	C	ATATGGTATTTCCGTCGTGTGCGG	NC_007519.1:241038+	TCCG	1-YTCCGKCNNNNNVNN
1039	96142	NC_007519.1	241852	5mC	+	6	6	0	0	0	12	0.5	NC_007519.1:241852	NC_007519.1:241852-+	C	GGGGGTGCTTTGCGTGCACAGCAG	NC_007519.1:241852+
1040	96197	NC_007519.1	241984	5mC	+	8	2	0	0	1	11	0.73	NC_007519.1:241984	NC_007519.1:241984-+	C	GCGGCCCATTTCCGGAGATGTGTC	NC_007519.1:241984+	TCCG	1-YTCCGKCNNNNNVNN
1041	96376	NC_007519.1	242426	5mC	-	14	2	0	0	2	18	0.78	NC_007519.1:242426	NC_007519.1:242426--	G	CATACGGCGCACGGAGGCTCCGGC	NC_007519.1:242426-	TCCG	1-YTCCGKCNNNNNVNN
1042	96715	NC_007519.1	243317	5mC	-	8	4	0	0	0	12	0.67	NC_007519.1:243317	NC_007519.1:243317--	G	AAATCCGCTGCCGGATTCCTGTTC	NC_007519.1:243317-	TCCG	1-YTCCGKCNNNNNVNN
1043	96911	NC_007519.1	243787	5mC	-	10	6	0	0	0	16	0.62	NC_007519.1:243787	NC_007519.1:243787--	G	GTGCAGCCTGCCGGGCATGATTTT	NC_007519.1:243787-
1044	96940	NC_007519.1	243838	5mC	-	8	7	0	0	0	15	0.53	NC_007519.1:243838	NC_007519.1:243838--	G	GCTGCAGCGGGCGGAAAGGCAGGA	NC_007519.1:243838-	TCCG	1-YTCCGKCNNNNNVNN
1045	97029	NC_007519.1	244054	5mC	-	11	3	0	0	1	15	0.73	NC_007519.1:244054	NC_007519.1:244054--	G	CTGTTCACCATCGGAGCGTATCTG	NC_007519.1:244054-	TCCG	1-YTCCGKCNNNNNVNN
1046	97427	NC_007519.1	245134	5mC	-	5	5	0	0	0	10	0.5	NC_007519.1:245134	NC_007519.1:245134--	G	TCATTCATCTGCGGGGCGACTACC	NC_007519.1:245134-
1047	97480	NC_007519.1	245252	5mC	-	9	7	0	0	0	16	0.56	NC_007519.1:245252	NC_007519.1:245252--	G	CATAGCCCGGCCGGAACTGTTCGG	NC_007519.1:245252-	TCCG	1-YTCCGKCNNNNNVNN
1048	97570	NC_007519.1	245478	5mC	-	8	5	0	0	0	13	0.62	NC_007519.1:245478	NC_007519.1:245478--	G	GCGGGTATGGCCGGAACTCTCTTT	NC_007519.1:245478-	TCCG	1-YTCCGKCNNNNNVNN
1049	97584	NC_007519.1	245516	5mC	-	12	5	0	0	1	18	0.67	NC_007519.1:245516	NC_007519.1:245516--	G	CATCATCTCACCGGAATCATTTTC	NC_007519.1:245516-	TCCG	1-YTCCGKCNNNNNVNN
1050	97664	NC_007519.1	245705	5mC	-	12	6	0	0	0	18	0.67	NC_007519.1:245705	NC_007519.1:245705--	G	GATTTTCCGTACGCAGGGCCTGCT	NC_007519.1:245705-
1051	97854	NC_007519.1	246154	5mC	-	10	10	0	0	0	20	0.5	NC_007519.1:246154	NC_007519.1:246154--	G	CAGCCAGCGGGCGGAAGAACGCAG	NC_007519.1:246154-	TCCG	1-YTCCGKCNNNNNVNN
1052	98042	NC_007519.1	246561	5mC	-	12	5	0	0	0	17	0.71	NC_007519.1:246561	NC_007519.1:246561--	G	TGTAAGGGGGACGGATGTTTCTTG	NC_007519.1:246561-	TCCG	1-YTCCGKCNNNNNVNN
1053	98084	NC_007519.1	246680	5mC	-	9	5	0	0	0	14	0.64	NC_007519.1:246680	NC_007519.1:246680--	G	GCCAACGGTGCCGGAAAATCCACC	NC_007519.1:246680-	TCCG	1-YTCCGKCNNNNNVNN
1054	98159	NC_007519.1	246876	5mC	-	9	4	0	0	0	13	0.69	NC_007519.1:246876	NC_007519.1:246876--	G	GGGCGTTCACCCGTAAGGATCAGG	NC_007519.1:246876-
1055	98164	NC_007519.1	246890	5mC	-	7	5	0	0	1	13	0.54	NC_007519.1:246890	NC_007519.1:246890--	G	AAGGATCAGGCCGGAATCCGGCGC	NC_007519.1:246890-	TCCG	1-YTCCGKCNNNNNVNN
1056	98199	NC_007519.1	246977	5mC	-	8	7	0	0	1	16	0.5	NC_007519.1:246977	NC_007519.1:246977--	G	ACTCTTTCCGGCGGAGAGCAGCAG	NC_007519.1:246977-	TCCG	1-YTCCGKCNNNNNVNN
1057	98251	NC_007519.1	247115	5mC	-	7	6	0	0	1	14	0.5	NC_007519.1:247115	NC_007519.1:247115--	G	ATCAATCAGGCCGGAGTGACGGTG	NC_007519.1:247115-	TCCG	1-YTCCGKCNNNNNVNN
1058	98341	NC_007519.1	247302	5mC	-	14	1	0	0	0	15	0.93	NC_007519.1:247302	NC_007519.1:247302--	G	CAGGCAGAAAACGGATTCAGGCCG	NC_007519.1:247302-	TCCG	1-YTCCGKCNNNNNVNN
1059	98441	NC_007519.1	247536	5mC	-	12	3	0	0	0	15	0.8	NC_007519.1:247536	NC_007519.1:247536--	G	GCCTGATGGTGCGGAACGGGCTTT	NC_007519.1:247536-	TCCG	1-YTCCGKCNNNNNVNN
1060	98485	NC_007519.1	247641	5mC	-	7	7	0	0	0	14	0.5	NC_007519.1:247641	NC_007519.1:247641--	G	GTCAGCTGCTGCGGATATCCCGTG	NC_007519.1:247641-	TCCG	1-YTCCGKCNNNNNVNN
1061	98564	NC_007519.1	247857	5mC	-	6	5	0	0	0	11	0.55	NC_007519.1:247857	NC_007519.1:247857--	G	ATGTCGTGCAGCGGGGCGGATTTG	NC_007519.1:247857-
1062	98567	NC_007519.1	247862	5mC	-	9	5	0	0	0	14	0.64	NC_007519.1:247862	NC_007519.1:247862--	G	GTGCAGCGGGGCGGATTTGCACAG	NC_007519.1:247862-	TCCG	1-YTCCGKCNNNNNVNN
1063	98584	NC_007519.1	247901	5mC	-	6	3	0	0	3	12	0.5	NC_007519.1:247901	NC_007519.1:247901--	G	GGGGGTAAGTACGGAACGGAAGCG	NC_007519.1:247901-	TCCG	1-YTCCGKCNNNNNVNN
1064	98586	NC_007519.1	247906	5mC	-	10	4	0	0	0	14	0.71	NC_007519.1:247906	NC_007519.1:247906--	G	TAAGTACGGAACGGAAGCGCACAT	NC_007519.1:247906-	TCCG	1-YTCCGKCNNNNNVNN
1065	98693	NC_007519.1	248148	5mC	-	9	3	0	0	0	12	0.75	NC_007519.1:248148	NC_007519.1:248148--	G	ACGAACGGCAGCGGGGCGGGCAGG	NC_007519.1:248148-
1066	98696	NC_007519.1	248153	5mC	-	7	6	0	0	0	13	0.54	NC_007519.1:248153	NC_007519.1:248153--	G	CGGCAGCGGGGCGGGCAGGGTGCT	NC_007519.1:248153-
1067	98769	NC_007519.1	248319	5mC	-	11	2	0	0	2	15	0.73	NC_007519.1:248319	NC_007519.1:248319--	G	GAATCCGGCAGCGGATGCGGCCCC	NC_007519.1:248319-	TCCG	1-YTCCGKCNNNNNVNN
1068	98878	NC_007519.1	248577	5mC	-	9	3	0	0	2	14	0.64	NC_007519.1:248577	NC_007519.1:248577--	G	CTTTGAACCAGCGGAGCTGCGCAG	NC_007519.1:248577-	TCCG	1-YTCCGKCNNNNNVNN
1069	98937	NC_007519.1	248697	5mC	-	8	7	0	0	0	15	0.53	NC_007519.1:248697	NC_007519.1:248697--	G	CCTGCGGCCAGCGCCAGCGCGGGC	NC_007519.1:248697-
1070	99047	NC_007519.1	248922	5mC	-	9	4	0	0	0	13	0.69	NC_007519.1:248922	NC_007519.1:248922--	G	CGCTGCCGTACCGGAGCGCTGATG	NC_007519.1:248922-	TCCG	1-YTCCGKCNNNNNVNN
1071	99132	NC_007519.1	249139	5mC	-	7	7	0	0	0	14	0.5	NC_007519.1:249139	NC_007519.1:249139--	G	GCCGCAACAGGCGGAAAGGCGGGG	NC_007519.1:249139-	TCCG	1-YTCCGKCNNNNNVNN
1072	99142	NC_007519.1	249163	5mC	-	10	4	0	0	0	14	0.71	NC_007519.1:249163	NC_007519.1:249163--	G	GATTCAGCGGCCGGAACGGTGTTT	NC_007519.1:249163-	TCCG	1-YTCCGKCNNNNNVNN
1073	99151	NC_007519.1	249182	5mC	-	5	5	0	0	0	10	0.5	NC_007519.1:249182	NC_007519.1:249182--	G	TGTTTGCGCGGCGGGGCGTAGCGG	NC_007519.1:249182-
1074	99169	NC_007519.1	249207	5mC	-	8	5	0	0	1	14	0.57	NC_007519.1:249207	NC_007519.1:249207--	G	CGCGGAGTGCGCGGAAAAGCTCCG	NC_007519.1:249207-	TCCG	1-YTCCGKCNNNNNVNN
1075	99261	NC_007519.1	249440	5mC	-	8	4	0	0	1	13	0.62	NC_007519.1:249440	NC_007519.1:249440--	G	ATGCCGTTTGCCGGAACAAACGGC	NC_007519.1:249440-	TCCG	1-YTCCGKCNNNNNVNN
1076	99294	NC_007519.1	249517	5mC	-	8	4	0	0	0	12	0.67	NC_007519.1:249517	NC_007519.1:249517--	G	TGCCGTGGTTCCGGAACACGATAT	NC_007519.1:249517-	TCCG	1-YTCCGKCNNNNNVNN
1077	99321	NC_007519.1	249585	5mC	-	6	5	0	0	1	12	0.5	NC_007519.1:249585	NC_007519.1:249585--	G	CGGTTATCCAGCGGGTCATGTACG	NC_007519.1:249585-
1078	99350	NC_007519.1	249657	5mC	-	9	4	0	0	1	14	0.64	NC_007519.1:249657	NC_007519.1:249657--	G	CCGCAGCCCAGCGGAAGTCGAAAG	NC_007519.1:249657-	TCCG	1-YTCCGKCNNNNNVNN
1079	99734	NC_007519.1	250603	5mC	-	9	4	0	0	0	13	0.69	NC_007519.1:250603	NC_007519.1:250603--	G	TGGCGTCCTGACGGACGTTGTCGG	NC_007519.1:250603-	TCCG	1-YTCCGKCNNNNNVNN
1080	99809	NC_007519.1	250805	5mC	-	10	2	0	0	0	12	0.83	NC_007519.1:250805	NC_007519.1:250805--	G	ACACAGCCCCACGGAAAAAACACT	NC_007519.1:250805-	TCCG	1-YTCCGKCNNNNNVNN
1081	99875	NC_007519.1	251001	5mC	-	9	4	0	0	0	13	0.69	NC_007519.1:251001	NC_007519.1:251001--	G	CACTGCCTGAGCGGAAGGTTTCCC	NC_007519.1:251001-	TCCG	1-YTCCGKCNNNNNVNN
1082	100044	NC_007519.1	251415	5mC	-	6	6	0	0	0	12	0.5	NC_007519.1:251415	NC_007519.1:251415--	G	TGTACATGGCACGGGCGGGCAGGT	NC_007519.1:251415-
1083	100084	NC_007519.1	251496	5mC	-	7	2	0	0	1	10	0.7	NC_007519.1:251496	NC_007519.1:251496--	G	TTTTGAGCTGCCGCAGCTGCCGTG	NC_007519.1:251496-	GCANCTGCGS	2-GCAGCTGCGSCAG
1084	100130	NC_007519.1	251605	5mC	-	7	5	0	0	1	13	0.54	NC_007519.1:251605	NC_007519.1:251605--	G	TTAGAGCGCGTCGGAGTATGTTCC	NC_007519.1:251605-	TCCG	1-YTCCGKCNNNNNVNN
1085	100181	NC_007519.1	251767	5mC	-	7	3	0	0	2	12	0.58	NC_007519.1:251767	NC_007519.1:251767--	G	TTGCTGGGGTCCGTATCGGCAATA	NC_007519.1:251767-
1086	100201	NC_007519.1	251823	5mC	-	9	4	0	0	1	14	0.64	NC_007519.1:251823	NC_007519.1:251823--	G	TACCATTTTGTCGTACAGCCGGTG	NC_007519.1:251823-
1087	100213	NC_007519.1	251844	5mC	-	5	5	0	0	0	10	0.5	NC_007519.1:251844	NC_007519.1:251844--	G	GTGGCCGATGCCGCAACCGTGGAA	NC_007519.1:251844-
1088	100325	NC_007519.1	252135	5mC	-	9	3	0	0	3	15	0.6	NC_007519.1:252135	NC_007519.1:252135--	G	ATGGGGTTTGTCGGAAGACATGAT	NC_007519.1:252135-	TCCG	1-YTCCGKCNNNNNVNN
1089	100355	NC_007519.1	252198	5mC	-	7	7	0	0	0	14	0.5	NC_007519.1:252198	NC_007519.1:252198--	G	ATGCCCCGCGGCGTGCCGAAGGAT	NC_007519.1:252198-
1090	100451	NC_007519.1	252388	5mC	-	8	5	0	0	1	14	0.57	NC_007519.1:252388	NC_007519.1:252388--	G	TGAACGGGGCGCGGGCGGGTTTCA	NC_007519.1:252388-
1091	100454	NC_007519.1	252392	5mC	-	8	7	0	0	0	15	0.53	NC_007519.1:252392	NC_007519.1:252392--	G	CGGGGCGCGGGCGGGTTTCATGCG	NC_007519.1:252392-
1092	100494	NC_007519.1	252470	5mC	-	7	7	0	0	0	14	0.5	NC_007519.1:252470	NC_007519.1:252470--	G	GCGGCCCGCAGCGGAAAGGCTGCC	NC_007519.1:252470-	TCCG	1-YTCCGKCNNNNNVNN
1093	100530	NC_007519.1	252555	5mC	-	11	3	0	0	0	14	0.79	NC_007519.1:252555	NC_007519.1:252555--	G	GTCCATCCGCCCGCAAGGTCGGGG	NC_007519.1:252555-
1094	100534	NC_007519.1	252563	5mC	-	7	6	0	0	0	13	0.54	NC_007519.1:252563	NC_007519.1:252563--	G	GCCCGCAAGGTCGGGGCGCACCGC	NC_007519.1:252563-
1095	100569	NC_007519.1	252623	5mC	-	7	5	0	0	1	13	0.54	NC_007519.1:252623	NC_007519.1:252623--	G	GCGGCGTGTGCCGGGCAGCTCTGT	NC_007519.1:252623-
1096	100603	NC_007519.1	252687	5mC	-	9	3	0	0	2	14	0.64	NC_007519.1:252687	NC_007519.1:252687--	G	TGGTGAATGGCCGGAAACTCACGC	NC_007519.1:252687-	TCCG	1-YTCCGKCNNNNNVNN
1097	100609	NC_007519.1	252697	5mC	-	7	7	0	0	0	14	0.5	NC_007519.1:252697	NC_007519.1:252697--	G	CCGGAAACTCACGCAGCGGGCACG	NC_007519.1:252697-
1098	100746	NC_007519.1	252980	5mC	-	8	8	0	0	0	16	0.5	NC_007519.1:252980	NC_007519.1:252980--	G	CACGGCACCGGCGCGGGGAAACAC	NC_007519.1:252980-
1099	100771	NC_007519.1	253027	5mC	-	8	7	0	0	0	15	0.53	NC_007519.1:253027	NC_007519.1:253027--	G	CCTGTACCGTGCGCGGGCGGGTTC	NC_007519.1:253027-
1100	100773	NC_007519.1	253029	5mC	-	9	6	0	0	0	15	0.6	NC_007519.1:253029	NC_007519.1:253029--	G	TGTACCGTGCGCGGGCGGGTTCCG	NC_007519.1:253029-
1101	100783	NC_007519.1	253055	5mC	-	8	8	0	0	0	16	0.5	NC_007519.1:253055	NC_007519.1:253055--	G	CAGTGTGCATCCGGGAAAAAATAC	NC_007519.1:253055-
1102	100840	NC_007519.1	253169	5mC	-	12	3	0	0	0	15	0.8	NC_007519.1:253169	NC_007519.1:253169--	G	GTCCAGCAGGCCGGAGGCCACAGC	NC_007519.1:253169-	TCCG	1-YTCCGKCNNNNNVNN
1103	100931	NC_007519.1	253320	5mC	-	8	6	0	0	1	15	0.53	NC_007519.1:253320	NC_007519.1:253320--	G	GCCATGTGCGCCGGAGTGCCGTGT	NC_007519.1:253320-	TCCG	1-YTCCGKCNNNNNVNN
1104	100960	NC_007519.1	253398	5mC	-	12	3	0	0	1	16	0.75	NC_007519.1:253398	NC_007519.1:253398--	G	GCCATGCGTGCCGCATCGGGAACA	NC_007519.1:253398-
1105	100981	NC_007519.1	253434	5mC	-	4	3	0	0	1	8	0.5	NC_007519.1:253434	NC_007519.1:253434--	G	GCCGGGGACGGCGGGGCGGAGTCG	NC_007519.1:253434-
1106	100982	NC_007519.1	253435	5mC	-	4	2	0	0	2	8	0.5	NC_007519.1:253435	NC_007519.1:253435--	G	CCGGGGACGGCGGGGCGGAGTCGG	NC_007519.1:253435-
1107	100986	NC_007519.1	253439	5mC	-	8	2	0	0	0	10	0.8	NC_007519.1:253439	NC_007519.1:253439--	G	GGACGGCGGGGCGGAGTCGGGTGC	NC_007519.1:253439-	TCCG	1-YTCCGKCNNNNNVNN
1108	101080	NC_007519.1	253649	5mC	-	9	4	0	0	1	14	0.64	NC_007519.1:253649	NC_007519.1:253649--	G	TGCCTTCGGGCCGCACGGGGGGGC	NC_007519.1:253649-
1109	101095	NC_007519.1	253672	5mC	-	10	3	0	0	0	13	0.77	NC_007519.1:253672	NC_007519.1:253672--	G	CATGCGACCGCCGGAGACCTGACG	NC_007519.1:253672-	TCCG	1-YTCCGKCNNNNNVNN
1110	101102	NC_007519.1	253686	5mC	-	8	2	0	0	1	11	0.73	NC_007519.1:253686	NC_007519.1:253686--	G	AGACCTGACGCCGGACAGGCGCCG	NC_007519.1:253686-	TCCG	1-YTCCGKCNNNNNVNN
1111	101244	NC_007519.1	254025	5mC	-	7	6	0	0	0	13	0.54	NC_007519.1:254025	NC_007519.1:254025--	G	AAACTGCAGAGCGCATCCGCGCTC	NC_007519.1:254025-
1112	101303	NC_007519.1	254176	5mC	-	9	3	0	0	0	12	0.75	NC_007519.1:254176	NC_007519.1:254176--	G	CTGAATACAGCCGGAACCATGACT	NC_007519.1:254176-	TCCG	1-YTCCGKCNNNNNVNN
1113	101327	NC_007519.1	254226	5mC	+	9	5	0	0	0	14	0.64	NC_007519.1:254226	NC_007519.1:254226-+	C	GCTTTTTTTTTCCGGCGTCCGCCG	NC_007519.1:254226+	TCCG	1-YTCCGKCNNNNNVNN
1114	101414	NC_007519.1	254421	5mC	-	6	5	0	0	0	11	0.55	NC_007519.1:254421	NC_007519.1:254421--	G	TGACAACCCAGCGCAGCGGGGCGG	NC_007519.1:254421-
1115	101417	NC_007519.1	254426	5mC	-	6	1	0	0	1	8	0.75	NC_007519.1:254426	NC_007519.1:254426--	G	ACCCAGCGCAGCGGGGCGGTGCCG	NC_007519.1:254426-
1116	101621	NC_007519.1	254928	5mC	-	5	4	0	0	1	10	0.5	NC_007519.1:254928	NC_007519.1:254928--	G	TGTCCATCAGCCGGAATCCCTGCT	NC_007519.1:254928-	TCCG	1-YTCCGKCNNNNNVNN
1117	101626	NC_007519.1	254942	5mC	-	5	2	0	0	0	7	0.71	NC_007519.1:254942	NC_007519.1:254942--	G	AATCCCTGCTGCGGGGCGGGCAGG	NC_007519.1:254942-
1118	101747	NC_007519.1	255219	5mC	-	5	2	0	0	0	7	0.71	NC_007519.1:255219	NC_007519.1:255219--	G	GATACCCCCTGCGGAAATTACGCG	NC_007519.1:255219-	TCCG	1-YTCCGKCNNNNNVNN
1119	101915	NC_007519.1	255617	5mC	-	7	4	0	0	0	11	0.64	NC_007519.1:255617	NC_007519.1:255617--	G	CTGCGGACAGCCGGAATGGATTCC	NC_007519.1:255617-	TCCG	1-YTCCGKCNNNNNVNN
1120	101958	NC_007519.1	255730	5mC	+	6	5	0	0	0	11	0.55	NC_007519.1:255730	NC_007519.1:255730-+	C	AGGGTTTCTGTCCGGCCGCAGCTG	NC_007519.1:255730+	TCCG	1-YTCCGKCNNNNNVNN
1121	102048	NC_007519.1	255937	5mC	+	8	6	0	0	1	15	0.53	NC_007519.1:255937	NC_007519.1:255937-+	C	GCGCAGGGCTTCCGTCAGTTTGGC	NC_007519.1:255937+	TCCG	1-YTCCGKCNNNNNVNN
1122	102173	NC_007519.1	256228	5mC	-	7	6	0	0	0	13	0.54	NC_007519.1:256228	NC_007519.1:256228--	G	GGTCACCAGCACGGAACGCCGGTT	NC_007519.1:256228-	TCCG	1-YTCCGKCNNNNNVNN
1123	102184	NC_007519.1	256255	5mC	-	7	2	0	0	1	10	0.7	NC_007519.1:256255	NC_007519.1:256255--	G	GCGCGAGAGGTCGGGCGGAAAGGC	NC_007519.1:256255-
1124	102289	NC_007519.1	256489	5mC	+	5	4	0	0	1	10	0.5	NC_007519.1:256489	NC_007519.1:256489-+	C	GCGCGGGAGTTCCGGTTGTTTCTG	NC_007519.1:256489+	TCCG	1-YTCCGKCNNNNNVNN
1125	102537	NC_007519.1	257088	5mC	-	4	2	0	0	0	6	0.67	NC_007519.1:257088	NC_007519.1:257088--	G	TTTCGGGCAGACGGATTATGCTGA	NC_007519.1:257088-	TCCG	1-YTCCGKCNNNNNVNN
1126	102553	NC_007519.1	257120	5mC	-	6	3	0	0	0	9	0.67	NC_007519.1:257120	NC_007519.1:257120--	G	CGGGTGGTCACCGGACGTCCGTCC	NC_007519.1:257120-	TCCG	1-YTCCGKCNNNNNVNN
1127	102664	NC_007519.1	257376	5mC	+	9	5	0	0	0	14	0.64	NC_007519.1:257376	NC_007519.1:257376-+	C	GTACGCCCGATGCGATGACTGCTC	NC_007519.1:257376+
1128	102713	NC_007519.1	257491	5mC	-	7	3	0	0	0	10	0.7	NC_007519.1:257491	NC_007519.1:257491--	G	CGGCGAGCTGTCGTGGAAGTAGCG	NC_007519.1:257491-
1129	102944	NC_007519.1	257962	5mC	-	4	2	0	0	0	6	0.67	NC_007519.1:257962	NC_007519.1:257962--	G	GCCGGCCTGCACGGATGTCTCCAG	NC_007519.1:257962-	TCCG	1-YTCCGKCNNNNNVNN
1130	103023	NC_007519.1	258141	5mC	-	5	5	0	0	0	10	0.5	NC_007519.1:258141	NC_007519.1:258141--	G	GCAGGTCGGCACGGAATTCCGGCC	NC_007519.1:258141-	TCCG	1-YTCCGKCNNNNNVNN
1131	103040	NC_007519.1	258183	5mC	+	8	8	0	0	0	16	0.5	NC_007519.1:258183	NC_007519.1:258183-+	C	TACTGCCCTGTCCGTTGCCCTGTG	NC_007519.1:258183+	TCCG	1-YTCCGKCNNNNNVNN
1132	103070	NC_007519.1	258257	5mC	-	5	3	0	0	1	9	0.56	NC_007519.1:258257	NC_007519.1:258257--	G	TTGAGGTCTGCCGGACTGACGGAA	NC_007519.1:258257-	TCCG	1-YTCCGKCNNNNNVNN
1133	103074	NC_007519.1	258265	5mC	-	6	4	0	0	0	10	0.6	NC_007519.1:258265	NC_007519.1:258265--	G	TGCCGGACTGACGGAAAGGGTGCC	NC_007519.1:258265-	TCCG	1-YTCCGKCNNNNNVNN
1134	103145	NC_007519.1	258427	5mC	-	6	4	0	0	1	11	0.55	NC_007519.1:258427	NC_007519.1:258427--	G	GTGCGCCGAAGCGGAACCGACACC	NC_007519.1:258427-	TCCG	1-YTCCGKCNNNNNVNN
1135	103164	NC_007519.1	258468	5mC	-	5	4	0	0	0	9	0.56	NC_007519.1:258468	NC_007519.1:258468--	G	CGGCCATAAGCCGCAGCCTGCCCT	NC_007519.1:258468-
1136	103171	NC_007519.1	258487	5mC	-	5	5	0	0	0	10	0.5	NC_007519.1:258487	NC_007519.1:258487--	G	GCCCTGAAATTCGGGAATTTCAAG	NC_007519.1:258487-
1137	103210	NC_007519.1	258586	5mC	-	4	2	0	0	2	8	0.5	NC_007519.1:258586	NC_007519.1:258586--	G	CTCCAGCGAACCGGATGCTCCGGC	NC_007519.1:258586-	TCCG	1-YTCCGKCNNNNNVNN
1138	103224	NC_007519.1	258615	5mC	-	6	2	0	0	0	8	0.75	NC_007519.1:258615	NC_007519.1:258615--	G	CGCCGCCCTGCCGGATGGTCCCCG	NC_007519.1:258615-	TCCG	1-YTCCGKCNNNNNVNN
1139	103261	NC_007519.1	258710	5mC	-	5	5	0	0	0	10	0.5	NC_007519.1:258710	NC_007519.1:258710--	G	AAGTATCCGTCCGGAGAAGGGGAC	NC_007519.1:258710-	TCCG	1-YTCCGKCNNNNNVNN
1140	103316	NC_007519.1	258838	5mC	+	6	5	0	0	0	11	0.55	NC_007519.1:258838	NC_007519.1:258838-+	C	GCGGATGCGCTCCGGCGATGCTAT	NC_007519.1:258838+	TCCG	1-YTCCGKCNNNNNVNN
1141	103447	NC_007519.1	259149	5mC	-	6	5	0	0	1	12	0.5	NC_007519.1:259149	NC_007519.1:259149--	G	GGCTGTCCAGACGGACATCCAGCC	NC_007519.1:259149-	TCCG	1-YTCCGKCNNNNNVNN
1142	103454	NC_007519.1	259165	5mC	+	7	6	0	0	0	13	0.54	NC_007519.1:259165	NC_007519.1:259165-+	C	ATCCAGCCTGTCCGGCCTGTCGTC	NC_007519.1:259165+	TCCG	1-YTCCGKCNNNNNVNN
1143	103584	NC_007519.1	259476	5mC	-	5	3	0	0	0	8	0.62	NC_007519.1:259476	NC_007519.1:259476--	G	CGGCTTCAAACCGGGCGGGTTGCC	NC_007519.1:259476-
1144	103591	NC_007519.1	259492	5mC	-	6	3	0	0	0	9	0.67	NC_007519.1:259492	NC_007519.1:259492--	G	GGGTTGCCCCACGGGGGCGTATCC	NC_007519.1:259492-
1145	103701	NC_007519.1	259754	5mC	-	10	6	0	0	0	16	0.62	NC_007519.1:259754	NC_007519.1:259754--	G	TCCATGCGCAGCGGACGGGCGGTG	NC_007519.1:259754-	TCCG	1-YTCCGKCNNNNNVNN
1146	103724	NC_007519.1	259805	5mC	-	8	3	0	0	2	13	0.62	NC_007519.1:259805	NC_007519.1:259805--	G	GCTCCCTTGAACGGAGCAGGGTCG	NC_007519.1:259805-	TCCG	1-YTCCGKCNNNNNVNN
1147	103744	NC_007519.1	259845	5mC	-	3	0	0	0	2	5	0.6	NC_007519.1:259845	NC_007519.1:259845--	G	CGGCCTCGGCCTGCAGACCGTTGC	NC_007519.1:259845-
1148	103821	NC_007519.1	260024	5mC	-	7	3	0	0	1	11	0.64	NC_007519.1:260024	NC_007519.1:260024--	G	TCGATGTGGGCCGTGGCTTGCCAG	NC_007519.1:260024-
1149	103838	NC_007519.1	260056	5mC	+	6	4	0	0	0	10	0.6	NC_007519.1:260056	NC_007519.1:260056-+	C	CAGGGCTGTTTCCGAAAGATGTAC	NC_007519.1:260056+	TCCG	1-YTCCGKCNNNNNVNN
1150	103873	NC_007519.1	260131	5mC	+	6	5	0	0	0	11	0.55	NC_007519.1:260131	NC_007519.1:260131-+	C	GATTTTGCCGTCCGGCCTGACGAC	NC_007519.1:260131+	TCCG	1-YTCCGKCNNNNNVNN
1151	103937	NC_007519.1	260299	5mC	-	9	1	0	0	0	10	0.9	NC_007519.1:260299	NC_007519.1:260299--	G	TATGCCGCGGTCGGAAAGATCGAG	NC_007519.1:260299-	TCCG	1-YTCCGKCNNNNNVNN
1152	103941	NC_007519.1	260312	5mC	-	5	4	0	0	0	9	0.56	NC_007519.1:260312	NC_007519.1:260312--	G	GAAAGATCGAGCGGAGTGCCCCGC	NC_007519.1:260312-	TCCG	1-YTCCGKCNNNNNVNN
1153	103961	NC_007519.1	260371	5mC	-	4	4	0	0	0	8	0.5	NC_007519.1:260371	NC_007519.1:260371--	G	GGTCAGCAGCACGGGTTCCGCGGC	NC_007519.1:260371-
1154	104014	NC_007519.1	260491	5mC	-	7	1	0	0	1	9	0.78	NC_007519.1:260491	NC_007519.1:260491--	G	CAGCGTGACACCGGACACAGGCTG	NC_007519.1:260491-	TCCG	1-YTCCGKCNNNNNVNN
1155	104066	NC_007519.1	260632	5mC	-	10	3	0	0	0	13	0.77	NC_007519.1:260632	NC_007519.1:260632--	G	GCTGAATGTGCCGGAAGAGGGCGC	NC_007519.1:260632-	TCCG	1-YTCCGKCNNNNNVNN
1156	104242	NC_007519.1	261068	5mC	-	5	3	0	0	2	10	0.5	NC_007519.1:261068	NC_007519.1:261068--	G	CGCAGCGTCACCGCAATGGTGTCT	NC_007519.1:261068-
1157	104343	NC_007519.1	261343	5mC	-	6	1	0	0	1	8	0.75	NC_007519.1:261343	NC_007519.1:261343--	G	GTTGTGCGCCACGGAGGGCTGCCT	NC_007519.1:261343-	TCCG	1-YTCCGKCNNNNNVNN
1158	104353	NC_007519.1	261371	5mC	-	6	1	0	0	0	7	0.86	NC_007519.1:261371	NC_007519.1:261371--	G	GAGCGTTCTTCCGTATCGGAACCG	NC_007519.1:261371-
1159	104355	NC_007519.1	261376	5mC	-	5	3	0	0	0	8	0.62	NC_007519.1:261376	NC_007519.1:261376--	G	TTCTTCCGTATCGGAACCGCATCC	NC_007519.1:261376-	TCCG	1-YTCCGKCNNNNNVNN
1160	104359	NC_007519.1	261382	5mC	-	3	3	0	0	0	6	0.5	NC_007519.1:261382	NC_007519.1:261382--	G	CGTATCGGAACCGCATCCGGCCAG	NC_007519.1:261382-
1161	104404	NC_007519.1	261515	5mC	-	3	3	0	0	0	6	0.5	NC_007519.1:261515	NC_007519.1:261515--	G	GCGCAGGGCAGCGGGCCGGTGTAT	NC_007519.1:261515-
1162	104447	NC_007519.1	261669	5mC	+	9	7	0	0	1	17	0.53	NC_007519.1:261669	NC_007519.1:261669-+	C	TACTGTGTTTTCCGGCAGTCTGTT	NC_007519.1:261669+	TCCG	1-YTCCGKCNNNNNVNN
1163	104684	NC_007519.1	262327	5mC	-	4	4	0	0	0	8	0.5	NC_007519.1:262327	NC_007519.1:262327--	G	CCGCTGGCCGCCGGAAAACTCGTG	NC_007519.1:262327-	TCCG	1-YTCCGKCNNNNNVNN
1164	104817	NC_007519.1	262648	5mC	-	7	0	0	0	1	8	0.88	NC_007519.1:262648	NC_007519.1:262648--	G	TTTGCCGCAGCCGGATTCGCCCAC	NC_007519.1:262648-	TCCG	1-YTCCGKCNNNNNVNN
1165	104860	NC_007519.1	262755	5mC	-	4	2	0	0	0	6	0.67	NC_007519.1:262755	NC_007519.1:262755--	G	CGCCTTGAAAACGCAGCTGGTCCA	NC_007519.1:262755-
1166	104869	NC_007519.1	262777	5mC	-	4	4	0	0	0	8	0.5	NC_007519.1:262777	NC_007519.1:262777--	G	CAGCAGTCCGCCGGAAATGTCGAA	NC_007519.1:262777-	TCCG	1-YTCCGKCNNNNNVNN
1167	105171	NC_007519.1	263554	5mC	-	5	0	0	0	0	5	1	NC_007519.1:263554	NC_007519.1:263554--	G	ACGCAGTACTTCGGGCGAAGCTTT	NC_007519.1:263554-
1168	105218	NC_007519.1	263653	5mC	-	4	2	0	0	1	7	0.57	NC_007519.1:263653	NC_007519.1:263653--	G	AAAGCCGGTCACGGATTTTCCCGC	NC_007519.1:263653-	TCCG	1-YTCCGKCNNNNNVNN
1169	105224	NC_007519.1	263668	5mC	-	4	3	0	0	1	8	0.5	NC_007519.1:263668	NC_007519.1:263668--	G	TTTTCCCGCCCCGGATTCGCCCAC	NC_007519.1:263668-	TCCG	1-YTCCGKCNNNNNVNN
1170	105371	NC_007519.1	264056	5mC	-	4	1	0	0	1	6	0.67	NC_007519.1:264056	NC_007519.1:264056--	G	ATAACCAGCACCGGAGTAAGCGTG	NC_007519.1:264056-	TCCG	1-YTCCGKCNNNNNVNN
1171	105771	NC_007519.1	265026	5mC	-	3	2	0	0	1	6	0.5	NC_007519.1:265026	NC_007519.1:265026--	G	GCCCTTTGGCGCGGGCGAACTTGA	NC_007519.1:265026-
1172	106092	NC_007519.1	265871	5mC	-	5	2	0	0	0	7	0.71	NC_007519.1:265871	NC_007519.1:265871--	G	ACAAAGCGGAGCGGACCTGACGGC	NC_007519.1:265871-	TCCG	1-YTCCGKCNNNNNVNN
1173	106443	NC_007519.1	266712	5mC	-	7	3	0	0	1	11	0.64	NC_007519.1:266712	NC_007519.1:266712--	G	TAGTCCTGAGGCGGAACAGGCATG	NC_007519.1:266712-	TCCG	1-YTCCGKCNNNNNVNN
1174	106487	NC_007519.1	266828	5mC	-	5	3	0	0	0	8	0.62	NC_007519.1:266828	NC_007519.1:266828--	G	GCCCCAGTATCCGGGAAATGCCTT	NC_007519.1:266828-
1175	106488	NC_007519.1	266829	5mC	-	3	1	0	0	1	5	0.6	NC_007519.1:266829	NC_007519.1:266829--	G	CCCCAGTATCCGGGAAATGCCTTG	NC_007519.1:266829-
1176	106672	NC_007519.1	267247	5mC	-	4	4	0	0	0	8	0.5	NC_007519.1:267247	NC_007519.1:267247--	G	TTTCGGCAAGGCGGGGTTCAAAGG	NC_007519.1:267247-
1177	106696	NC_007519.1	267302	5mC	+	9	4	0	0	3	16	0.56	NC_007519.1:267302	NC_007519.1:267302-+	C	GAACACCAGATGCGAATACTGCAG	NC_007519.1:267302+
1178	106710	NC_007519.1	267323	5mC	-	8	3	0	0	1	12	0.67	NC_007519.1:267323	NC_007519.1:267323--	G	CAGCATGCCGCCGGAAAGCTGCAC	NC_007519.1:267323-	TCCG	1-YTCCGKCNNNNNVNN
1179	106961	NC_007519.1	267857	5mC	-	4	3	0	0	0	7	0.57	NC_007519.1:267857	NC_007519.1:267857--	G	AGGCGAAGTTAAGGCGCATGCAGC	NC_007519.1:267857-
1180	107070	NC_007519.1	268093	5mC	-	6	5	0	0	0	11	0.55	NC_007519.1:268093	NC_007519.1:268093--	G	GCTTCCCGCCACGGATTGCCGTGT	NC_007519.1:268093-	TCCG	1-YTCCGKCNNNNNVNN
1181	107095	NC_007519.1	268140	5mC	+	9	4	0	0	3	16	0.56	NC_007519.1:268140	NC_007519.1:268140-+	C	CAGCCCGAATGCCGAAGGGTCGAA	NC_007519.1:268140+
1182	107358	NC_007519.1	268640	5mC	-	4	3	0	0	1	8	0.5	NC_007519.1:268640	NC_007519.1:268640--	G	CTTCGCCCGGGCGGGTGAACGCCT	NC_007519.1:268640-
1183	107385	NC_007519.1	268705	5mC	-	6	6	0	0	0	12	0.5	NC_007519.1:268705	NC_007519.1:268705--	G	AGCACCCACTGCGGACGGATGTCC	NC_007519.1:268705-	TCCG	1-YTCCGKCNNNNNVNN
1184	107388	NC_007519.1	268709	5mC	-	6	5	0	0	1	12	0.5	NC_007519.1:268709	NC_007519.1:268709--	G	CCCACTGCGGACGGATGTCCCAGC	NC_007519.1:268709-	TCCG	1-YTCCGKCNNNNNVNN
1185	107429	NC_007519.1	268794	5mC	-	8	3	0	0	0	11	0.73	NC_007519.1:268794	NC_007519.1:268794--	G	GCCGTACAGGCCGGAACGGGCCAT	NC_007519.1:268794-	TCCG	1-YTCCGKCNNNNNVNN
1186	107448	NC_007519.1	268830	5mC	-	6	6	0	0	0	12	0.5	NC_007519.1:268830	NC_007519.1:268830--	G	ATCGTTTACAGCGGGCGGAGAGCG	NC_007519.1:268830-
1187	107455	NC_007519.1	268841	5mC	-	8	2	0	0	0	10	0.8	NC_007519.1:268841	NC_007519.1:268841--	G	CGGGCGGAGAGCGGAAGTCCATAT	NC_007519.1:268841-	TCCG	1-YTCCGKCNNNNNVNN
1188	107561	NC_007519.1	269078	5mC	-	3	3	0	0	0	6	0.5	NC_007519.1:269078	NC_007519.1:269078--	G	AAGCATACACGGGCTACACCACTC	NC_007519.1:269078-
1189	107819	NC_007519.1	269714	5mC	-	8	5	0	0	1	14	0.57	NC_007519.1:269714	NC_007519.1:269714--	G	GTGCCTTCCGCCGGAGTGGCTTCA	NC_007519.1:269714-	TCCG	1-YTCCGKCNNNNNVNN
1190	108020	NC_007519.1	270196	5mC	-	10	2	0	0	2	14	0.71	NC_007519.1:270196	NC_007519.1:270196--	G	GGGGTTCAGGTCGGAACTGATGAA	NC_007519.1:270196-	TCCG	1-YTCCGKCNNNNNVNN
1191	108264	NC_007519.1	270889	5mC	-	6	4	0	0	0	10	0.6	NC_007519.1:270889	NC_007519.1:270889--	G	CTGCAGCGTGCCGGAAAGATGCAG	NC_007519.1:270889-	TCCG	1-YTCCGKCNNNNNVNN
1192	108300	NC_007519.1	270985	5mC	-	4	2	0	0	1	7	0.57	NC_007519.1:270985	NC_007519.1:270985--	G	GTCTATGGTCTCGGAAATATCCAG	NC_007519.1:270985-	TCCG	1-YTCCGKCNNNNNVNN
1193	108404	NC_007519.1	271255	5mC	+	3	1	0	0	1	5	0.6	NC_007519.1:271255	NC_007519.1:271255-+	C	TGACCACGTCTCCAGACATCCGTC	NC_007519.1:271255+
1194	108461	NC_007519.1	271402	5mC	-	6	2	0	0	0	8	0.75	NC_007519.1:271402	NC_007519.1:271402--	G	TCTGTGTCAGCCGGAAGAGAAACG	NC_007519.1:271402-	TCCG	1-YTCCGKCNNNNNVNN
1195	108670	NC_007519.1	271965	5mC	-	6	3	0	0	1	10	0.6	NC_007519.1:271965	NC_007519.1:271965--	G	TCGGCGTCTATCGGAAAGCCGTTT	NC_007519.1:271965-	TCCG	1-YTCCGKCNNNNNVNN
1196	108719	NC_007519.1	272199	5mC	-	4	2	0	0	2	8	0.5	NC_007519.1:272199	NC_007519.1:272199--	G	GAGGCCTTGGCCGGAGGGGGTTTT	NC_007519.1:272199-	TCCG	1-YTCCGKCNNNNNVNN
1197	108815	NC_007519.1	272505	5mC	+	8	7	0	0	1	16	0.5	NC_007519.1:272505	NC_007519.1:272505-+	C	CGGTGAATTCTCCGTGATTTGTTT	NC_007519.1:272505+	TCCG	1-YTCCGKCNNNNNVNN
1198	108896	NC_007519.1	272761	5mC	-	7	3	0	0	1	11	0.64	NC_007519.1:272761	NC_007519.1:272761--	G	GGTAAACGTCACGGAAATACTGCC	NC_007519.1:272761-	TCCG	1-YTCCGKCNNNNNVNN
1199	109013	NC_007519.1	273067	5mC	+	7	6	0	0	1	14	0.5	NC_007519.1:273067	NC_007519.1:273067-+	C	CGAGTGTGTTTCCGTCTAGTCCAT	NC_007519.1:273067+	TCCG	1-YTCCGKCNNNNNVNN
1200	109136	NC_007519.1	273365	5mC	+	9	3	0	0	1	13	0.69	NC_007519.1:273365	NC_007519.1:273365-+	C	TGGCAAGGTTTCCGTCGGAAAAAG	NC_007519.1:273365+	TCCG	1-YTCCGKCNNNNNVNN
1201	109139	NC_007519.1	273369	5mC	-	7	2	0	0	4	13	0.54	NC_007519.1:273369	NC_007519.1:273369--	G	AAGGTTTCCGTCGGAAAAAGCCTT	NC_007519.1:273369-	TCCG	1-YTCCGKCNNNNNVNN
1202	109143	NC_007519.1	273386	5mC	+	8	7	0	0	0	15	0.53	NC_007519.1:273386	NC_007519.1:273386-+	C	AAGCCTTCATTCCGGTACGGTTGA	NC_007519.1:273386+	TCCG	1-YTCCGKCNNNNNVNN
1203	109193	NC_007519.1	273519	5mC	-	6	3	0	0	2	11	0.55	NC_007519.1:273519	NC_007519.1:273519--	G	GATCATGGCTACGGGAATGCTGCG	NC_007519.1:273519-
1204	109210	NC_007519.1	273564	5mC	-	4	2	0	0	1	7	0.57	NC_007519.1:273564	NC_007519.1:273564--	G	TTCCTTGCGGGCGGAATGCGAGAC	NC_007519.1:273564-	TCCG	1-YTCCGKCNNNNNVNN
1205	109335	NC_007519.1	274002	5mC	-	7	3	0	0	1	11	0.64	NC_007519.1:274002	NC_007519.1:274002--	G	GGCATTTGTACCGCAGCAGGCGGC	NC_007519.1:274002-
1206	109411	NC_007519.1	274191	5mC	-	7	4	0	0	2	13	0.54	NC_007519.1:274191	NC_007519.1:274191--	G	AAAACTGAAGGCGGACATTACCGG	NC_007519.1:274191-	TCCG	1-YTCCGKCNNNNNVNN
1207	109432	NC_007519.1	274242	5mC	-	6	3	0	0	2	11	0.55	NC_007519.1:274242	NC_007519.1:274242--	G	GCACATTTATGCGGGCGGAAAGAC	NC_007519.1:274242-
1208	109694	NC_007519.1	274809	5mC	-	8	6	0	0	0	14	0.57	NC_007519.1:274809	NC_007519.1:274809--	G	GGTGCGGATGCCGGACAGGGCGTA	NC_007519.1:274809-	TCCG	1-YTCCGKCNNNNNVNN
1209	109772	NC_007519.1	274995	5mC	-	9	6	0	0	0	15	0.6	NC_007519.1:274995	NC_007519.1:274995--	G	GGCGTGGTGCACGCCATAGGGCCG	NC_007519.1:274995-
1210	109908	NC_007519.1	275280	5mC	-	6	3	0	0	2	11	0.55	NC_007519.1:275280	NC_007519.1:275280--	G	GGCAGGCTGGGCGGACGGGTGCGG	NC_007519.1:275280-	TCCG	1-YTCCGKCNNNNNVNN
1211	109977	NC_007519.1	275421	5mC	-	3	1	0	0	1	5	0.6	NC_007519.1:275421	NC_007519.1:275421--	G	ATCACACAGGCGGGAGTGCTGGCG	NC_007519.1:275421-
1212	110048	NC_007519.1	275567	5mC	+	13	6	0	0	0	19	0.68	NC_007519.1:275567	NC_007519.1:275567-+	C	TGCGCTGCTTTCCGTCACGGGGGC	NC_007519.1:275567+	TCCG	1-YTCCGKCNNNNNVNN
1213	110206	NC_007519.1	275905	5mC	-	6	3	0	0	1	10	0.6	NC_007519.1:275905	NC_007519.1:275905--	G	CAATATACCTCCGGATACTGATAA	NC_007519.1:275905-	TCCG	1-YTCCGKCNNNNNVNN
1214	110217	NC_007519.1	275930	5mC	-	6	3	0	0	0	9	0.67	NC_007519.1:275930	NC_007519.1:275930--	G	ATGTTAGCTGCCGGAAGACTATCA	NC_007519.1:275930-	TCCG	1-YTCCGKCNNNNNVNN
1215	110225	NC_007519.1	275949	5mC	-	9	4	0	0	0	13	0.69	NC_007519.1:275949	NC_007519.1:275949--	G	TATCATGGCTGCGGAACGGTGTAC	NC_007519.1:275949-	TCCG	1-YTCCGKCNNNNNVNN
1216	110285	NC_007519.1	276115	5mC	-	5	4	0	0	1	10	0.5	NC_007519.1:276115	NC_007519.1:276115--	G	CGGGCCGTTGCCGCCACAGCGGCG	NC_007519.1:276115-
1217	110383	NC_007519.1	276359	5mC	-	6	6	0	0	0	12	0.5	NC_007519.1:276359	NC_007519.1:276359--	G	AGATTCTTGAACGCAAGCAGAAAC	NC_007519.1:276359-
1218	110443	NC_007519.1	276500	5mC	-	6	6	0	0	0	12	0.5	NC_007519.1:276500	NC_007519.1:276500--	G	TGATGGGCGAACGCATGATGGCCG	NC_007519.1:276500-
1219	110509	NC_007519.1	276639	5mC	-	4	1	0	0	0	5	0.8	NC_007519.1:276639	NC_007519.1:276639--	G	GGCTGCCAAGCTGCAGCAGCAGTT	NC_007519.1:276639-
1220	110534	NC_007519.1	276683	5mC	-	4	4	0	0	0	8	0.5	NC_007519.1:276683	NC_007519.1:276683--	G	GATGCCGTGACCGTGGCGGGGCGG	NC_007519.1:276683-
1221	110538	NC_007519.1	276688	5mC	-	4	3	0	0	1	8	0.5	NC_007519.1:276688	NC_007519.1:276688--	G	CGTGACCGTGGCGGGGCGGAAATA	NC_007519.1:276688-
1222	110541	NC_007519.1	276693	5mC	-	10	1	0	0	0	11	0.91	NC_007519.1:276693	NC_007519.1:276693--	G	CCGTGGCGGGGCGGAAATACCCGT	NC_007519.1:276693-	TCCG	1-YTCCGKCNNNNNVNN
1223	110588	NC_007519.1	276798	5mC	-	6	4	0	0	1	11	0.55	NC_007519.1:276798	NC_007519.1:276798--	G	CGGCAGTGCCGCGCGCAGGGACTA	NC_007519.1:276798-
1224	110590	NC_007519.1	276800	5mC	-	6	5	0	0	0	11	0.55	NC_007519.1:276800	NC_007519.1:276800--	G	GCAGTGCCGCGCGCAGGGACTACA	NC_007519.1:276800-
1225	110620	NC_007519.1	276847	5mC	-	3	2	0	0	0	5	0.6	NC_007519.1:276847	NC_007519.1:276847--	G	TCGGGGTCAAGTGCGTGGCCGGTA	NC_007519.1:276847-
1226	110706	NC_007519.1	277008	5mC	-	5	2	0	0	3	10	0.5	NC_007519.1:277008	NC_007519.1:277008--	G	CTGTCTGCGGCCGGAAGCCTCTCT	NC_007519.1:277008-	TCCG	1-YTCCGKCNNNNNVNN
1227	110790	NC_007519.1	277252	5mC	-	13	0	0	0	0	13	1	NC_007519.1:277252	NC_007519.1:277252--	G	CCAGCCTGCGGCGCAGGGTGTTGC	NC_007519.1:277252-
1228	110867	NC_007519.1	277424	5mC	+	11	7	0	0	0	18	0.61	NC_007519.1:277424	NC_007519.1:277424-+	C	GTGTGCATGTTCCGCCGTGAGGGC	NC_007519.1:277424+	TCCG	1-YTCCGKCNNNNNVNN
1229	110883	NC_007519.1	277452	5mC	-	13	2	0	0	0	15	0.87	NC_007519.1:277452	NC_007519.1:277452--	G	TGAGGCGTCCACGGAGTTATGTCG	NC_007519.1:277452-	TCCG	1-YTCCGKCNNNNNVNN
1230	110913	NC_007519.1	277509	5mC	-	7	7	0	0	0	14	0.5	NC_007519.1:277509	NC_007519.1:277509--	G	GCATACTTTTCCGCATAGTTCTGC	NC_007519.1:277509-
1231	111099	NC_007519.1	277950	5mC	-	4	4	0	0	0	8	0.5	NC_007519.1:277950	NC_007519.1:277950--	G	TTCAGTGCCCCCGTGAAAGCGCCG	NC_007519.1:277950-
1232	111133	NC_007519.1	278042	5mC	-	7	7	0	0	0	14	0.5	NC_007519.1:278042	NC_007519.1:278042--	G	ATTGCCCTGCGCGCGCGGGCTGTG	NC_007519.1:278042-
1233	111135	NC_007519.1	278044	5mC	-	7	6	0	0	0	13	0.54	NC_007519.1:278044	NC_007519.1:278044--	G	TGCCCTGCGCGCGCGGGCTGTGGT	NC_007519.1:278044-
1234	111207	NC_007519.1	278198	5mC	-	4	1	0	0	0	5	0.8	NC_007519.1:278198	NC_007519.1:278198--	G	GGAGCTGAACGTGTGGCGCGCCGT	NC_007519.1:278198-
1235	111212	NC_007519.1	278203	5mC	-	6	6	0	0	0	12	0.5	NC_007519.1:278203	NC_007519.1:278203--	G	TGAACGTGTGGCGCGCCGTGGGGG	NC_007519.1:278203-
1236	111218	NC_007519.1	278219	5mC	+	9	5	0	0	1	15	0.6	NC_007519.1:278219	NC_007519.1:278219-+	C	CGTGGGGGTGTCCGGTTTGGCGCT	NC_007519.1:278219+	TCCG	1-YTCCGKCNNNNNVNN
1237	111223	NC_007519.1	278236	5mC	-	9	2	0	0	0	11	0.82	NC_007519.1:278236	NC_007519.1:278236--	G	TGGCGCTCTTGCGGAAGCTGTGTT	NC_007519.1:278236-	TCCG	1-YTCCGKCNNNNNVNN
1238	111336	NC_007519.1	278507	5mC	-	5	5	0	0	0	10	0.5	NC_007519.1:278507	NC_007519.1:278507--	G	CATGCGGCCATCGGGCGAAGCCAG	NC_007519.1:278507-
1239	111362	NC_007519.1	278565	5mC	-	8	6	0	0	0	14	0.57	NC_007519.1:278565	NC_007519.1:278565--	G	TGCAGCCTGCCCGCCATGGTGGCC	NC_007519.1:278565-
1240	111385	NC_007519.1	278619	5mC	-	6	4	0	0	0	10	0.6	NC_007519.1:278619	NC_007519.1:278619--	G	GCATATTGCAGCGTGTTGGTAACG	NC_007519.1:278619-
1241	111392	NC_007519.1	278630	5mC	-	11	2	0	0	0	13	0.85	NC_007519.1:278630	NC_007519.1:278630--	G	CGTGTTGGTAACGGAATCCGCACC	NC_007519.1:278630-	TCCG	1-YTCCGKCNNNNNVNN
1242	111683	NC_007519.1	279399	5mC	+	8	6	0	0	2	16	0.5	NC_007519.1:279399	NC_007519.1:279399-+	C	CAAGCGCGAATCCGGCCGCACCGG	NC_007519.1:279399+	TCCG	1-YTCCGKCNNNNNVNN
1243	111724	NC_007519.1	279482	5mC	-	8	4	0	0	0	12	0.67	NC_007519.1:279482	NC_007519.1:279482--	G	AGGGCTGGGGCCGGAAGTAATTCT	NC_007519.1:279482-	TCCG	1-YTCCGKCNNNNNVNN
1244	111798	NC_007519.1	279676	5mC	+	3	1	0	0	1	5	0.6	NC_007519.1:279676	NC_007519.1:279676-+	C	TTGTAGCCTCCTCCCTTGGAATCC	NC_007519.1:279676+
1245	111810	NC_007519.1	279702	5mC	-	8	6	0	0	1	15	0.53	NC_007519.1:279702	NC_007519.1:279702--	G	CAGCGTTGTGCCGGAACTCCATAC	NC_007519.1:279702-	TCCG	1-YTCCGKCNNNNNVNN
1246	111859	NC_007519.1	279817	5mC	-	8	5	0	0	1	14	0.57	NC_007519.1:279817	NC_007519.1:279817--	G	TATCCAGTTCACGCGTGTGGCACA	NC_007519.1:279817-
1247	111861	NC_007519.1	279819	5mC	-	8	6	0	0	1	15	0.53	NC_007519.1:279819	NC_007519.1:279819--	G	TCCAGTTCACGCGTGTGGCACACG	NC_007519.1:279819-
1248	112208	NC_007519.1	280529	5mC	-	11	5	0	0	2	18	0.61	NC_007519.1:280529	NC_007519.1:280529--	G	CTTGCTGATGCCGGACATGTCTTC	NC_007519.1:280529-	TCCG	1-YTCCGKCNNNNNVNN
1249	112231	NC_007519.1	280586	5mC	-	10	4	0	0	0	14	0.71	NC_007519.1:280586	NC_007519.1:280586--	G	GGCCACTTCGCCGGAAGCTGCCAC	NC_007519.1:280586-	TCCG	1-YTCCGKCNNNNNVNN
1250	112265	NC_007519.1	280662	5mC	-	10	8	0	0	0	18	0.56	NC_007519.1:280662	NC_007519.1:280662--	G	ACTATGTATACCGGATACGGATTG	NC_007519.1:280662-	TCCG	1-YTCCGKCNNNNNVNN
1251	112272	NC_007519.1	280682	5mC	+	10	8	0	0	0	18	0.56	NC_007519.1:280682	NC_007519.1:280682-+	C	ATTGAAGGTGTCCGGCTGCGGATA	NC_007519.1:280682+	TCCG	1-YTCCGKCNNNNNVNN
1252	112334	NC_007519.1	280823	5mC	-	3	1	0	0	1	5	0.6	NC_007519.1:280823	NC_007519.1:280823--	G	TATCTCCGGCGTGGAGTCGCGGCG	NC_007519.1:280823-
1253	112353	NC_007519.1	280849	5mC	-	12	11	0	0	0	23	0.52	NC_007519.1:280849	NC_007519.1:280849--	G	CAAGCTGACACCGCAGGTCGCTGC	NC_007519.1:280849-
1254	112486	NC_007519.1	281110	5mC	+	9	5	0	0	2	16	0.56	NC_007519.1:281110	NC_007519.1:281110-+	C	GCTTGCCCTGTCCGTCAAGCTGCG	NC_007519.1:281110+	TCCG	1-YTCCGKCNNNNNVNN
1255	112492	NC_007519.1	281119	5mC	-	3	2	0	0	0	5	0.6	NC_007519.1:281119	NC_007519.1:281119--	G	GTCCGTCAAGCTGCGAATCCATGC	NC_007519.1:281119-
1256	112659	NC_007519.1	281511	5mC	-	15	6	0	0	0	21	0.71	NC_007519.1:281511	NC_007519.1:281511--	G	ACAATGCCCAGCGGAATGAACGCC	NC_007519.1:281511-	TCCG	1-YTCCGKCNNNNNVNN
1257	113026	NC_007519.1	282388	5mC	+	7	6	0	0	0	13	0.54	NC_007519.1:282388	NC_007519.1:282388-+	C	CCATCAGGGCTCCGGTGAGCAGCA	NC_007519.1:282388+	TCCG	1-YTCCGKCNNNNNVNN
1258	113068	NC_007519.1	282494	5mC	-	8	5	0	0	0	13	0.62	NC_007519.1:282494	NC_007519.1:282494--	G	GGTGCGCAGTACGGAGCGCACACC	NC_007519.1:282494-	TCCG	1-YTCCGKCNNNNNVNN
1259	113107	NC_007519.1	282568	5mC	+	6	4	0	0	2	12	0.5	NC_007519.1:282568	NC_007519.1:282568-+	C	GCGAGCGCCATGCGAAATGCAGTG	NC_007519.1:282568+
1260	113201	NC_007519.1	282752	5mC	+	6	3	0	0	3	12	0.5	NC_007519.1:282752	NC_007519.1:282752-+	C	TGTGAGCGAGGCCGAAACGTCGGC	NC_007519.1:282752+
1261	113329	NC_007519.1	283040	5mC	-	11	7	0	0	0	18	0.61	NC_007519.1:283040	NC_007519.1:283040--	G	GCGGCGGCTGCCGGAAAAACCGTA	NC_007519.1:283040-	TCCG	1-YTCCGKCNNNNNVNN
1262	113353	NC_007519.1	283115	5mC	-	10	8	0	0	0	18	0.56	NC_007519.1:283115	NC_007519.1:283115--	G	AGCCATGATGACGGAGCTTGTGTA	NC_007519.1:283115-	TCCG	1-YTCCGKCNNNNNVNN
1263	113398	NC_007519.1	283224	5mC	-	13	7	0	0	0	20	0.65	NC_007519.1:283224	NC_007519.1:283224--	G	TTGCCCAGCAGCGTGGGGGCCGGG	NC_007519.1:283224-
1264	113457	NC_007519.1	283359	5mC	-	12	6	0	0	1	19	0.63	NC_007519.1:283359	NC_007519.1:283359--	G	GCCCAGTGGACCGGAATGGAATCT	NC_007519.1:283359-	TCCG	1-YTCCGKCNNNNNVNN
1265	113462	NC_007519.1	283374	5mC	-	7	5	0	0	1	13	0.54	NC_007519.1:283374	NC_007519.1:283374--	G	ATGGAATCTGCCGGAGGGATGAGG	NC_007519.1:283374-	TCCG	1-YTCCGKCNNNNNVNN
1266	113479	NC_007519.1	283423	5mC	-	10	6	0	0	0	16	0.62	NC_007519.1:283423	NC_007519.1:283423--	G	CCGTTTTGTTGCGGGCGGAACCTG	NC_007519.1:283423-
1267	113481	NC_007519.1	283427	5mC	-	11	5	0	0	1	17	0.65	NC_007519.1:283427	NC_007519.1:283427--	G	TTTGTTGCGGGCGGAACCTGCCCG	NC_007519.1:283427-	TCCG	1-YTCCGKCNNNNNVNN
1268	113553	NC_007519.1	283610	5mC	+	6	4	0	0	0	10	0.6	NC_007519.1:283610	NC_007519.1:283610-+	C	TGGCTGCCACTCCGTGGACAATCT	NC_007519.1:283610+	TCCG	1-YTCCGKCNNNNNVNN
1269	113565	NC_007519.1	283635	5mC	-	8	8	0	0	0	16	0.5	NC_007519.1:283635	NC_007519.1:283635--	G	GCGTGTGCTGACGGATTTTTCTGC	NC_007519.1:283635-	TCCG	1-YTCCGKCNNNNNVNN
1270	113831	NC_007519.1	284290	5mC	-	7	6	0	0	1	14	0.5	NC_007519.1:284290	NC_007519.1:284290--	G	GCTGCTGGCGCCGGAGGACATAGC	NC_007519.1:284290-	TCCG	1-YTCCGKCNNNNNVNN
1271	113834	NC_007519.1	284307	5mC	+	7	5	0	0	0	12	0.58	NC_007519.1:284307	NC_007519.1:284307-+	C	ACATAGCCATTCCGCTGGAAAACC	NC_007519.1:284307+	TCCG	1-YTCCGKCNNNNNVNN
1272	113922	NC_007519.1	284494	5mC	+	6	5	0	0	1	12	0.5	NC_007519.1:284494	NC_007519.1:284494-+	C	CGGAGTGCACTCCGCGGCAGGAGC	NC_007519.1:284494+	TCCG	1-YTCCGKCNNNNNVNN
1273	114079	NC_007519.1	284858	5mC	+	6	5	0	0	0	11	0.55	NC_007519.1:284858	NC_007519.1:284858-+	C	GTATTGACGCTCCGCCAAGCTCAA	NC_007519.1:284858+	TCCG	1-YTCCGKCNNNNNVNN
1274	114236	NC_007519.1	285237	5mC	-	8	7	0	0	1	16	0.5	NC_007519.1:285237	NC_007519.1:285237--	G	TCGCTGGCCACCGCCCGCGCCGCG	NC_007519.1:285237-
1275	114373	NC_007519.1	285587	5mC	-	8	6	0	0	2	16	0.5	NC_007519.1:285587	NC_007519.1:285587--	G	TATTCCCGGGTCGGAAGTGGCACT	NC_007519.1:285587-	TCCG	1-YTCCGKCNNNNNVNN
1276	114520	NC_007519.1	285984	5mC	-	10	6	0	0	1	17	0.59	NC_007519.1:285984	NC_007519.1:285984--	G	TCGCACCGTTCCGGAGAAACAGAA	NC_007519.1:285984-	TCCG	1-YTCCGKCNNNNNVNN
1277	114680	NC_007519.1	286332	5mC	-	12	7	0	0	0	19	0.63	NC_007519.1:286332	NC_007519.1:286332--	G	CTGTCACCGGCCGGAGCTGTCTGC	NC_007519.1:286332-	TCCG	1-YTCCGKCNNNNNVNN
1278	114826	NC_007519.1	286618	5mC	+	13	4	0	0	0	17	0.76	NC_007519.1:286618	NC_007519.1:286618-+	C	GACGCCGGAATCCGTTCCGAAGCG	NC_007519.1:286618+	TCCG	1-YTCCGKCNNNNNVNN
1279	114872	NC_007519.1	286738	5mC	-	12	11	0	0	0	23	0.52	NC_007519.1:286738	NC_007519.1:286738--	G	CCTCTGCCCGCCGGACTGGACAGC	NC_007519.1:286738-	TCCG	1-YTCCGKCNNNNNVNN
1280	114912	NC_007519.1	286843	5mC	+	7	6	0	0	0	13	0.54	NC_007519.1:286843	NC_007519.1:286843-+	C	CTTCCCGGCTTCCGGCCCTGTACG	NC_007519.1:286843+	TCCG	1-YTCCGKCNNNNNVNN
1281	115014	NC_007519.1	287049	5mC	-	10	9	0	0	1	20	0.5	NC_007519.1:287049	NC_007519.1:287049--	G	GTGCCGCGAAGCGGATTTTCTGTT	NC_007519.1:287049-	TCCG	1-YTCCGKCNNNNNVNN
1282	115048	NC_007519.1	287141	5mC	-	12	8	0	0	3	23	0.52	NC_007519.1:287141	NC_007519.1:287141--	G	TGGGCATCAACCGGACGGAAAACG	NC_007519.1:287141-	TCCG	1-YTCCGKCNNNNNVNN
1283	115083	NC_007519.1	287221	5mC	-	16	7	0	0	0	23	0.7	NC_007519.1:287221	NC_007519.1:287221--	G	CCTGTGCCGGGCGGAATAGGCCCC	NC_007519.1:287221-	TCCG	1-YTCCGKCNNNNNVNN
1284	115235	NC_007519.1	287539	5mC	+	8	5	0	0	0	13	0.62	NC_007519.1:287539	NC_007519.1:287539-+	C	GAGCATACATTCCGGCAGGCAACT	NC_007519.1:287539+	TCCG	1-YTCCGKCNNNNNVNN
1285	115336	NC_007519.1	287767	5mC	-	11	10	0	0	0	21	0.52	NC_007519.1:287767	NC_007519.1:287767--	G	TCGCTGTATATCGGAGCCACCGGC	NC_007519.1:287767-	TCCG	1-YTCCGKCNNNNNVNN
1286	115580	NC_007519.1	288355	5mC	-	9	7	0	0	2	18	0.5	NC_007519.1:288355	NC_007519.1:288355--	G	CCGCTGGGCGACGGAGCATACGGG	NC_007519.1:288355-	TCCG	1-YTCCGKCNNNNNVNN
1287	115620	NC_007519.1	288441	5mC	-	9	6	0	0	1	16	0.56	NC_007519.1:288441	NC_007519.1:288441--	G	CGATGGTGCGCCGGACGGTCCCGA	NC_007519.1:288441-	TCCG	1-YTCCGKCNNNNNVNN
1288	115657	NC_007519.1	288508	5mC	-	12	7	0	0	0	19	0.63	NC_007519.1:288508	NC_007519.1:288508--	G	GAAGACGGAGGCGCAGGGGCTGGA	NC_007519.1:288508-
1289	115733	NC_007519.1	288693	5mC	-	9	7	0	0	1	17	0.53	NC_007519.1:288693	NC_007519.1:288693--	G	CTTTGCAGGGTCGGGCGGAGGGGC	NC_007519.1:288693-
1290	115737	NC_007519.1	288697	5mC	-	9	7	0	0	1	17	0.53	NC_007519.1:288697	NC_007519.1:288697--	G	GCAGGGTCGGGCGGAGGGGCTCAG	NC_007519.1:288697-	TCCG	1-YTCCGKCNNNNNVNN
1291	115814	NC_007519.1	288837	5mC	-	6	4	0	0	2	12	0.5	NC_007519.1:288837	NC_007519.1:288837--	G	GCGGGTGACCACGGGGTACGAAGG	NC_007519.1:288837-
1292	116231	NC_007519.1	289895	5mC	-	4	0	0	0	1	5	0.8	NC_007519.1:289895	NC_007519.1:289895--	G	AGTGTGTGGACTGCCACCGCGACC	NC_007519.1:289895-
1293	116286	NC_007519.1	290003	5mC	-	6	6	0	0	0	12	0.5	NC_007519.1:290003	NC_007519.1:290003--	G	GGCCGCCGGTCCGGAAAAGGTGCG	NC_007519.1:290003-	TCCG	1-YTCCGKCNNNNNVNN
1294	116414	NC_007519.1	290275	5mC	-	4	0	0	0	2	6	0.67	NC_007519.1:290275	NC_007519.1:290275--	G	GCCGACTGGGCGGCCAGCAGACAT	NC_007519.1:290275-
1295	116436	NC_007519.1	290325	5mC	-	9	6	0	0	0	15	0.6	NC_007519.1:290325	NC_007519.1:290325--	G	CTGCCATCAGGCGGATGAACGTGA	NC_007519.1:290325-	TCCG	1-YTCCGKCNNNNNVNN
1296	116463	NC_007519.1	290392	5mC	-	9	4	0	0	1	14	0.64	NC_007519.1:290392	NC_007519.1:290392--	G	GACATGCCCTACGGGACAAAAGAA	NC_007519.1:290392-
1297	116710	NC_007519.1	290955	5mC	-	9	3	0	0	1	13	0.69	NC_007519.1:290955	NC_007519.1:290955--	G	ACACGATGTGACGGAACGGCTGTC	NC_007519.1:290955-	TCCG	1-YTCCGKCNNNNNVNN
1298	116887	NC_007519.1	291429	5mC	-	6	5	0	0	1	12	0.5	NC_007519.1:291429	NC_007519.1:291429--	G	CCCCAACGCCACGGGCAACACCAC	NC_007519.1:291429-
1299	116904	NC_007519.1	291450	5mC	-	7	6	0	0	0	13	0.54	NC_007519.1:291450	NC_007519.1:291450--	G	CACCCGCCCGCCGGAGATTTTCGG	NC_007519.1:291450-	TCCG	1-YTCCGKCNNNNNVNN
1300	117020	NC_007519.1	291703	5mC	-	8	7	0	0	0	15	0.53	NC_007519.1:291703	NC_007519.1:291703--	G	GTGACAGAACGCGGAAAGCACTAA	NC_007519.1:291703-	TCCG	1-YTCCGKCNNNNNVNN
1301	117156	NC_007519.1	292008	5mC	+	10	9	0	0	1	20	0.5	NC_007519.1:292008	NC_007519.1:292008-+	C	GGGGATGGTCTCCGGCAGGGCGGT	NC_007519.1:292008+	TCCG	1-YTCCGKCNNNNNVNN
1302	117195	NC_007519.1	292090	5mC	-	9	7	0	0	0	16	0.56	NC_007519.1:292090	NC_007519.1:292090--	G	GTGATGAACAGCGGAGGATAGTGA	NC_007519.1:292090-	TCCG	1-YTCCGKCNNNNNVNN
1303	117236	NC_007519.1	292190	5mC	+	10	9	0	0	0	19	0.53	NC_007519.1:292190	NC_007519.1:292190-+	C	GGGGATTGGATGCGTGTTCTGTAG	NC_007519.1:292190+
1304	117424	NC_007519.1	292600	5mC	-	9	7	0	0	0	16	0.56	NC_007519.1:292600	NC_007519.1:292600--	G	GTTACCAGCAGCGCCAGAACGGGC	NC_007519.1:292600-
1305	117490	NC_007519.1	292738	5mC	-	7	7	0	0	0	14	0.5	NC_007519.1:292738	NC_007519.1:292738--	G	AAAGAGTGTGGCGGAAGGCTGTTG	NC_007519.1:292738-	TCCG	1-YTCCGKCNNNNNVNN
1306	117566	NC_007519.1	292869	5mC	-	7	3	0	0	3	13	0.54	NC_007519.1:292869	NC_007519.1:292869--	G	GCGGGGTCTGCCGGATGCAAAAAA	NC_007519.1:292869-	TCCG	1-YTCCGKCNNNNNVNN
1307	117585	NC_007519.1	292913	5mC	-	10	3	0	0	1	14	0.71	NC_007519.1:292913	NC_007519.1:292913--	G	GCCTGTTGGGTCGGACAGCATCTG	NC_007519.1:292913-	TCCG	1-YTCCGKCNNNNNVNN
1308	117596	NC_007519.1	292938	5mC	+	10	9	0	0	0	19	0.53	NC_007519.1:292938	NC_007519.1:292938-+	C	CCTGTTGATTTACGATATTCTTCC	NC_007519.1:292938+
1309	117650	NC_007519.1	293068	5mC	-	8	5	0	0	0	13	0.62	NC_007519.1:293068	NC_007519.1:293068--	G	TGCGGCAGTGCCGGAGGGACAGCG	NC_007519.1:293068-	TCCG	1-YTCCGKCNNNNNVNN
1310	117736	NC_007519.1	293307	5mC	-	9	3	0	0	0	12	0.75	NC_007519.1:293307	NC_007519.1:293307--	G	ATGGCTTTGGCCGGATCGGCCGCA	NC_007519.1:293307-	TCCG	1-YTCCGKCNNNNNVNN
1311	117980	NC_007519.1	293951	5mC	+	3	1	0	0	1	5	0.6	NC_007519.1:293951	NC_007519.1:293951-+	C	CAACAGCCTGCACATAACAGCTGA	NC_007519.1:293951+
1312	118054	NC_007519.1	294136	5mC	-	10	5	0	0	0	15	0.67	NC_007519.1:294136	NC_007519.1:294136--	G	GGTCCGGGCGCCGGATAGCCGTGA	NC_007519.1:294136-	TCCG	1-YTCCGKCNNNNNVNN
1313	118061	NC_007519.1	294159	5mC	-	9	9	0	0	0	18	0.5	NC_007519.1:294159	NC_007519.1:294159--	G	ATCTTTTTCTTCGCACGGGGTCAC	NC_007519.1:294159-
1314	118098	NC_007519.1	294237	5mC	-	7	5	0	0	0	12	0.58	NC_007519.1:294237	NC_007519.1:294237--	G	CTGGCGGTAGCCGGGTTTTCCCAG	NC_007519.1:294237-
1315	118139	NC_007519.1	294338	5mC	+	11	10	0	0	1	22	0.5	NC_007519.1:294338	NC_007519.1:294338-+	C	GGTGGTTTACTCCGGTATAGCGGG	NC_007519.1:294338+	TCCG	1-YTCCGKCNNNNNVNN
1316	118173	NC_007519.1	294410	5mC	-	12	6	0	0	1	19	0.63	NC_007519.1:294410	NC_007519.1:294410--	G	GGCACATCGGGCGGAGCATCGCAA	NC_007519.1:294410-	TCCG	1-YTCCGKCNNNNNVNN
1317	118207	NC_007519.1	294485	5mC	+	12	7	0	0	3	22	0.55	NC_007519.1:294485	NC_007519.1:294485-+	C	CAGGCCCAGATCCGGCCGTTTGTT	NC_007519.1:294485+	TCCG	1-YTCCGKCNNNNNVNN
1318	118284	NC_007519.1	294623	5mC	-	10	2	0	0	1	13	0.77	NC_007519.1:294623	NC_007519.1:294623--	G	TGGCCAGAAGTCGGACAGCACGGG	NC_007519.1:294623-	TCCG	1-YTCCGKCNNNNNVNN
1319	118293	NC_007519.1	294633	5mC	-	3	1	0	0	2	6	0.5	NC_007519.1:294633	NC_007519.1:294633--	G	TCGGACAGCACGGGAAACCACAGG	NC_007519.1:294633-
1320	118354	NC_007519.1	294764	5mC	-	13	3	0	0	2	18	0.72	NC_007519.1:294764	NC_007519.1:294764--	G	GGGCCACTGGTCGGAGCAGACGGG	NC_007519.1:294764-	TCCG	1-YTCCGKCNNNNNVNN
1321	118359	NC_007519.1	294774	5mC	-	4	3	0	0	0	7	0.57	NC_007519.1:294774	NC_007519.1:294774--	G	TCGGAGCAGACGGGCGTGAACGCG	NC_007519.1:294774-
1322	118460	NC_007519.1	294956	5mC	+	7	6	0	0	0	13	0.54	NC_007519.1:294956	NC_007519.1:294956-+	C	ATCGGGCTGATGCGGGCCGTGGGC	NC_007519.1:294956+
1323	118464	NC_007519.1	294964	5mC	-	4	1	0	0	1	6	0.67	NC_007519.1:294964	NC_007519.1:294964--	G	GATGCGGGCCGTGGGCCGCGGCAC	NC_007519.1:294964-
1324	118474	NC_007519.1	294976	5mC	-	8	7	0	0	1	16	0.5	NC_007519.1:294976	NC_007519.1:294976--	G	GGGCCGCGGCACGGAGCGGCGCGG	NC_007519.1:294976-	TCCG	1-YTCCGKCNNNNNVNN
1325	118596	NC_007519.1	295258	5mC	-	9	8	0	0	0	17	0.53	NC_007519.1:295258	NC_007519.1:295258--	G	TGCAAAGGGTACGCTGTACTTTGT	NC_007519.1:295258-
1326	118600	NC_007519.1	295272	5mC	-	11	5	0	0	0	16	0.69	NC_007519.1:295272	NC_007519.1:295272--	G	TGTACTTTGTGCGGAAAAAATCCA	NC_007519.1:295272-	TCCG	1-YTCCGKCNNNNNVNN
1327	118708	NC_007519.1	295523	5mC	-	7	5	0	0	0	12	0.58	NC_007519.1:295523	NC_007519.1:295523--	G	GTGCCGGTGAGCGGGATGTCCGGA	NC_007519.1:295523-
1328	118816	NC_007519.1	295748	5mC	-	12	1	0	0	4	17	0.71	NC_007519.1:295748	NC_007519.1:295748--	G	GGGCGGGCGGACGGACGGATGCCC	NC_007519.1:295748-	TCCG	1-YTCCGKCNNNNNVNN
1329	118819	NC_007519.1	295752	5mC	-	11	3	0	0	0	14	0.79	NC_007519.1:295752	NC_007519.1:295752--	G	GGGCGGACGGACGGATGCCCCGCG	NC_007519.1:295752-	TCCG	1-YTCCGKCNNNNNVNN
1330	118981	NC_007519.1	296060	5mC	-	11	1	0	0	0	12	0.92	NC_007519.1:296060	NC_007519.1:296060--	G	GAACGCACTGCCGGAGCAGAAGTC	NC_007519.1:296060-	TCCG	1-YTCCGKCNNNNNVNN
1331	119083	NC_007519.1	296265	5mC	-	7	5	0	0	0	12	0.58	NC_007519.1:296265	NC_007519.1:296265--	G	GCGCGGGTGGGCGGAGTCTGCCTG	NC_007519.1:296265-	TCCG	1-YTCCGKCNNNNNVNN
1332	119185	NC_007519.1	296503	5mC	-	9	5	0	0	1	15	0.6	NC_007519.1:296503	NC_007519.1:296503--	G	GCTGCCTTTGCCGGAGCTGCCGCG	NC_007519.1:296503-	TCCG	1-YTCCGKCNNNNNVNN
1333	119270	NC_007519.1	296703	5mC	+	13	4	0	0	1	18	0.72	NC_007519.1:296703	NC_007519.1:296703-+	C	AGATACACTGTCCGGCGTGTCATT	NC_007519.1:296703+	TCCG	1-YTCCGKCNNNNNVNN
1334	119279	NC_007519.1	296722	5mC	+	12	5	0	0	0	17	0.71	NC_007519.1:296722	NC_007519.1:296722-+	C	TCATTTTTCCTCCGATTGTTGCTG	NC_007519.1:296722+	TCCG	1-YTCCGKCNNNNNVNN
1335	119428	NC_007519.1	297041	5mC	-	9	5	0	0	0	14	0.64	NC_007519.1:297041	NC_007519.1:297041--	G	GGTACCCGCGCCGGAGGGGCAGCC	NC_007519.1:297041-	TCCG	1-YTCCGKCNNNNNVNN
1336	119722	NC_007519.1	297680	5mC	-	9	7	0	0	1	17	0.53	NC_007519.1:297680	NC_007519.1:297680--	G	GGCCCGCCGCCCGGAAGCCATGGC	NC_007519.1:297680-	TCCG	1-YTCCGKCNNNNNVNN
1337	119744	NC_007519.1	297734	5mC	-	9	9	0	0	0	18	0.5	NC_007519.1:297734	NC_007519.1:297734--	G	TGTTTTTGTGGCGCTGTACAGCCG	NC_007519.1:297734-
1338	119835	NC_007519.1	297933	5mC	-	8	6	0	0	0	14	0.57	NC_007519.1:297933	NC_007519.1:297933--	G	TGTGGCAGCAGCGGGCGGAAATAG	NC_007519.1:297933-
1339	119839	NC_007519.1	297937	5mC	-	10	10	0	0	0	20	0.5	NC_007519.1:297937	NC_007519.1:297937--	G	GCAGCAGCGGGCGGAAATAGGCAG	NC_007519.1:297937-	TCCG	1-YTCCGKCNNNNNVNN
1340	119878	NC_007519.1	298017	5mC	+	10	10	0	0	0	20	0.5	NC_007519.1:298017	NC_007519.1:298017-+	C	TGTGCCTTGCTCCGGCGCGGCATT	NC_007519.1:298017+	TCCG	1-YTCCGKCNNNNNVNN
1341	119932	NC_007519.1	298115	5mC	-	4	1	0	0	1	6	0.67	NC_007519.1:298115	NC_007519.1:298115--	G	ACATTCTCCATGGGAGTGCACCAT	NC_007519.1:298115-
1342	120009	NC_007519.1	298277	5mC	-	11	3	0	0	4	18	0.61	NC_007519.1:298277	NC_007519.1:298277--	G	AATCTGGGTGCCGGATGGTGGCTG	NC_007519.1:298277-	TCCG	1-YTCCGKCNNNNNVNN
1343	120056	NC_007519.1	298401	5mC	-	3	1	0	0	1	5	0.6	NC_007519.1:298401	NC_007519.1:298401--	G	TTATCGGCGGCGGGGTGGTGCCTT	NC_007519.1:298401-
1344	120197	NC_007519.1	298694	5mC	-	11	4	0	0	2	17	0.65	NC_007519.1:298694	NC_007519.1:298694--	G	ATGACGGCGGACGGAACGGAAGCC	NC_007519.1:298694-	TCCG	1-YTCCGKCNNNNNVNN
1345	120200	NC_007519.1	298699	5mC	-	14	0	0	0	0	14	1	NC_007519.1:298699	NC_007519.1:298699--	G	GGCGGACGGAACGGAAGCCGCGAT	NC_007519.1:298699-	TCCG	1-YTCCGKCNNNNNVNN
1346	120296	NC_007519.1	298912	5mC	-	11	6	0	0	1	18	0.61	NC_007519.1:298912	NC_007519.1:298912--	G	TTTCTTTTTTACGGAAACACTGCG	NC_007519.1:298912-	TCCG	1-YTCCGKCNNNNNVNN
1347	120364	NC_007519.1	299049	5mC	-	9	6	0	0	0	15	0.6	NC_007519.1:299049	NC_007519.1:299049--	G	GCACGGCGTGCCGGAGGTAATGGA	NC_007519.1:299049-	TCCG	1-YTCCGKCNNNNNVNN
1348	120385	NC_007519.1	299080	5mC	-	8	7	0	0	1	16	0.5	NC_007519.1:299080	NC_007519.1:299080--	G	GCCCTGCATGACGGGCGTATCCGC	NC_007519.1:299080-
1349	120617	NC_007519.1	299568	5mC	-	8	6	0	0	0	14	0.57	NC_007519.1:299568	NC_007519.1:299568--	G	AGTGCGCCTGCCGGACCCGCTCAA	NC_007519.1:299568-	TCCG	1-YTCCGKCNNNNNVNN
1350	120627	NC_007519.1	299593	5mC	-	7	7	0	0	0	14	0.5	NC_007519.1:299593	NC_007519.1:299593--	G	GCCTGTCTGGGCGGAGCCGCCGTG	NC_007519.1:299593-	TCCG	1-YTCCGKCNNNNNVNN
1351	120963	NC_007519.1	300339	5mC	-	6	6	0	0	0	12	0.5	NC_007519.1:300339	NC_007519.1:300339--	G	TGTCACGGTGACGGAGGGCGATTC	NC_007519.1:300339-	TCCG	1-YTCCGKCNNNNNVNN
1352	120980	NC_007519.1	300371	5mC	-	8	4	0	0	1	13	0.62	NC_007519.1:300371	NC_007519.1:300371--	G	GCGCGCTGGGGCGGATGAGCCGCA	NC_007519.1:300371-	TCCG	1-YTCCGKCNNNNNVNN
1353	121120	NC_007519.1	300685	5mC	-	7	3	0	0	2	12	0.58	NC_007519.1:300685	NC_007519.1:300685--	G	AGGACTCTGACCGGAATTTTGTCT	NC_007519.1:300685-	TCCG	1-YTCCGKCNNNNNVNN
1354	121194	NC_007519.1	300870	5mC	-	6	3	0	0	0	9	0.67	NC_007519.1:300870	NC_007519.1:300870--	G	TTCCATTTCTTCGGAATTTCTGGT	NC_007519.1:300870-	TCCG	1-YTCCGKCNNNNNVNN
1355	121217	NC_007519.1	300934	5mC	-	6	4	0	0	1	11	0.55	NC_007519.1:300934	NC_007519.1:300934--	G	TGGCCGGAAGCCGTGCGCGAACTG	NC_007519.1:300934-
1356	121503	NC_007519.1	301575	5mC	+	11	7	0	0	3	21	0.52	NC_007519.1:301575	NC_007519.1:301575-+	C	TTCGGAAAACTCCGGCGGGCCGTT	NC_007519.1:301575+	TCCG	1-YTCCGKCNNNNNVNN
1357	121946	NC_007519.1	302514	5mC	+	12	9	0	0	1	22	0.55	NC_007519.1:302514	NC_007519.1:302514-+	C	TTCCGAAATTTCCGATCAGGAAAT	NC_007519.1:302514+	TCCG	1-YTCCGKCNNNNNVNN
1358	122058	NC_007519.1	302775	5mC	-	8	5	0	0	3	16	0.5	NC_007519.1:302775	NC_007519.1:302775--	G	CGGCGAAGTATCGGGTGAGCACGG	NC_007519.1:302775-
1359	122244	NC_007519.1	303208	5mC	-	9	5	0	0	0	14	0.64	NC_007519.1:303208	NC_007519.1:303208--	G	GAGCACTGCACCGGATGCGGCAAG	NC_007519.1:303208-	TCCG	1-YTCCGKCNNNNNVNN
1360	122378	NC_007519.1	303458	5mC	+	15	12	0	0	0	27	0.56	NC_007519.1:303458	NC_007519.1:303458-+	C	GCGCGGAAAGTCCGTTGTTTTCCG	NC_007519.1:303458+	TCCG	1-YTCCGKCNNNNNVNN
1361	122411	NC_007519.1	303543	5mC	-	8	5	0	0	0	13	0.62	NC_007519.1:303543	NC_007519.1:303543--	G	CATTTTTGTGCCGGAAGGCCCCTC	NC_007519.1:303543-	TCCG	1-YTCCGKCNNNNNVNN
1362	122543	NC_007519.1	303819	5mC	-	6	6	0	0	0	12	0.5	NC_007519.1:303819	NC_007519.1:303819--	G	CCTGACGGTCTCGCACATTATCAC	NC_007519.1:303819-
1363	122831	NC_007519.1	304406	5mC	+	13	13	0	0	0	26	0.5	NC_007519.1:304406	NC_007519.1:304406-+	C	AGGACTAGCGTCCGGTCAGCGTTT	NC_007519.1:304406+	TCCG	1-YTCCGKCNNNNNVNN
1364	122843	NC_007519.1	304431	5mC	-	10	4	0	0	2	16	0.62	NC_007519.1:304431	NC_007519.1:304431--	G	TGCGGTGAAACCGGAGTATATCAA	NC_007519.1:304431-	TCCG	1-YTCCGKCNNNNNVNN
1365	122853	NC_007519.1	304450	5mC	-	11	7	0	0	2	20	0.55	NC_007519.1:304450	NC_007519.1:304450--	G	ATCAAGGCGCACGGAATATTCCGT	NC_007519.1:304450-	TCCG	1-YTCCGKCNNNNNVNN
1366	122876	NC_007519.1	304503	5mC	+	14	13	0	0	0	27	0.52	NC_007519.1:304503	NC_007519.1:304503-+	C	TTGTCTTGTTTCCGCCGGGCAGCA	NC_007519.1:304503+	TCCG	1-YTCCGKCNNNNNVNN
1367	122947	NC_007519.1	304607	5mC	-	11	7	0	0	1	19	0.58	NC_007519.1:304607	NC_007519.1:304607--	G	AATGCCGCATACGGAGAACGGCGG	NC_007519.1:304607-	TCCG	1-YTCCGKCNNNNNVNN
1368	123099	NC_007519.1	304877	5mC	-	14	10	0	0	0	24	0.58	NC_007519.1:304877	NC_007519.1:304877--	G	CCTTTCCGCGGCGGACTATTGTAA	NC_007519.1:304877-	TCCG	1-YTCCGKCNNNNNVNN
1369	123117	NC_007519.1	304920	5mC	-	3	2	0	0	0	5	0.6	NC_007519.1:304920	NC_007519.1:304920--	G	TTTTGCAGAGCTGCTGTCCGTGGT	NC_007519.1:304920-
1370	123242	NC_007519.1	305145	5mC	-	4	1	0	0	0	5	0.8	NC_007519.1:305145	NC_007519.1:305145--	G	GCGTGAAGCCGTGGTGGATCAGCA	NC_007519.1:305145-
1371	123264	NC_007519.1	305196	5mC	-	11	8	0	0	0	19	0.58	NC_007519.1:305196	NC_007519.1:305196--	G	TCTGAACCTGCCGGAAGACCGGCG	NC_007519.1:305196-	TCCG	1-YTCCGKCNNNNNVNN
1372	123346	NC_007519.1	305353	5mC	-	10	10	0	0	0	20	0.5	NC_007519.1:305353	NC_007519.1:305353--	G	GGCGCAGATTGCGCGTGCTGCCTG	NC_007519.1:305353-
1373	123430	NC_007519.1	305508	5mC	+	3	1	0	0	1	5	0.6	NC_007519.1:305508	NC_007519.1:305508-+	C	CGTGTGGCGTGGCAGCTCAGGCAG	NC_007519.1:305508+
1374	123443	NC_007519.1	305523	5mC	-	13	6	0	0	1	20	0.65	NC_007519.1:305523	NC_007519.1:305523--	G	CTCAGGCAGGCCGGAGCCATAACG	NC_007519.1:305523-	TCCG	1-YTCCGKCNNNNNVNN
1375	123448	NC_007519.1	305534	5mC	-	16	4	0	0	0	20	0.8	NC_007519.1:305534	NC_007519.1:305534--	G	CGGAGCCATAACGGATGTGACGCG	NC_007519.1:305534-	TCCG	1-YTCCGKCNNNNNVNN
1376	123477	NC_007519.1	305580	5mC	-	12	4	0	0	1	17	0.71	NC_007519.1:305580	NC_007519.1:305580--	G	AGAAAGCAGACCGGAGCCGTACAC	NC_007519.1:305580-	TCCG	1-YTCCGKCNNNNNVNN
1377	123593	NC_007519.1	305834	5mC	-	11	8	0	0	0	19	0.58	NC_007519.1:305834	NC_007519.1:305834--	G	CTACCTTTTTCCGGAAACGTACAT	NC_007519.1:305834-	TCCG	1-YTCCGKCNNNNNVNN
1378	123610	NC_007519.1	305861	5mC	-	12	11	0	0	0	23	0.52	NC_007519.1:305861	NC_007519.1:305861--	G	GCAGCGTCCGCCGGAGATGAACAG	NC_007519.1:305861-	TCCG	1-YTCCGKCNNNNNVNN
1379	123626	NC_007519.1	305894	5mC	-	15	8	0	0	1	24	0.62	NC_007519.1:305894	NC_007519.1:305894--	G	CCGTGCCGTGGCGGATATGCTGGT	NC_007519.1:305894-	TCCG	1-YTCCGKCNNNNNVNN
1380	123663	NC_007519.1	305993	5mC	-	13	9	0	0	2	24	0.54	NC_007519.1:305993	NC_007519.1:305993--	G	TGAACCTCAGCCGGAAGAGCTGGG	NC_007519.1:305993-	TCCG	1-YTCCGKCNNNNNVNN
1381	123869	NC_007519.1	306443	5mC	+	3	1	0	0	1	5	0.6	NC_007519.1:306443	NC_007519.1:306443-+	C	TTTTGTTTGTTGCAGCAGAGTACC	NC_007519.1:306443+
1382	123881	NC_007519.1	306480	5mC	-	15	7	0	0	2	24	0.62	NC_007519.1:306480	NC_007519.1:306480--	G	TTGTTTCCTGCCGGATTGCCGGTT	NC_007519.1:306480-	TCCG	1-YTCCGKCNNNNNVNN
1383	123917	NC_007519.1	306555	5mC	-	18	5	0	0	3	26	0.69	NC_007519.1:306555	NC_007519.1:306555--	G	AGGAGACGGCACGGACACTGCGGA	NC_007519.1:306555-	TCCG	1-YTCCGKCNNNNNVNN
1384	124064	NC_007519.1	306913	5mC	-	12	8	0	0	1	21	0.57	NC_007519.1:306913	NC_007519.1:306913--	G	GTGGAACAGGCCGGAGAGCAGATG	NC_007519.1:306913-	TCCG	1-YTCCGKCNNNNNVNN
1385	124158	NC_007519.1	307112	5mC	-	11	9	0	0	0	20	0.55	NC_007519.1:307112	NC_007519.1:307112--	G	CTGTCGCCGTCCGGGTGCAGGCCC	NC_007519.1:307112-
1386	124293	NC_007519.1	307436	5mC	+	11	8	0	0	0	19	0.58	NC_007519.1:307436	NC_007519.1:307436-+	C	GTCTGCGGTATCCGGGAAATGCGG	NC_007519.1:307436+	TCCG	1-YTCCGKCNNNNNVNN
1387	124306	NC_007519.1	307468	5mC	-	13	7	0	0	0	20	0.65	NC_007519.1:307468	NC_007519.1:307468--	G	CTGTGAGTGATCGGACTGCAAAAG	NC_007519.1:307468-	TCCG	1-YTCCGKCNNNNNVNN
1388	124333	NC_007519.1	307542	5mC	-	12	4	0	0	2	18	0.67	NC_007519.1:307542	NC_007519.1:307542--	G	TCGGTGGAGGCCGGGCCGCTGCTC	NC_007519.1:307542-
1389	124447	NC_007519.1	307791	5mC	-	3	2	0	0	0	5	0.6	NC_007519.1:307791	NC_007519.1:307791--	G	AGGAAGATTCCTGTGCGGGCCACT	NC_007519.1:307791-
1390	124587	NC_007519.1	308123	5mC	-	15	7	0	0	1	23	0.65	NC_007519.1:308123	NC_007519.1:308123--	G	GTTGCTGGAGTCGGAGTTGTTCGG	NC_007519.1:308123-	TCCG	1-YTCCGKCNNNNNVNN
1391	124605	NC_007519.1	308165	5mC	-	18	4	0	0	2	24	0.75	NC_007519.1:308165	NC_007519.1:308165--	G	CACCGGTGCCACGGAAAGCAAGCC	NC_007519.1:308165-	TCCG	1-YTCCGKCNNNNNVNN
1392	124631	NC_007519.1	308219	5mC	-	21	2	0	0	3	26	0.81	NC_007519.1:308219	NC_007519.1:308219--	G	GCTTTTTCTGACGGAAATCGGTGA	NC_007519.1:308219-	TCCG	1-YTCCGKCNNNNNVNN
1393	124756	NC_007519.1	308517	5mC	-	16	8	0	0	0	24	0.67	NC_007519.1:308517	NC_007519.1:308517--	G	AAGAAAGTTACCGGATTTTCGCAG	NC_007519.1:308517-	TCCG	1-YTCCGKCNNNNNVNN
1394	124836	NC_007519.1	308685	5mC	-	17	7	0	0	0	24	0.71	NC_007519.1:308685	NC_007519.1:308685--	G	GGTGTGCCTGCCGGAACGGGATAC	NC_007519.1:308685-	TCCG	1-YTCCGKCNNNNNVNN
1395	125020	NC_007519.1	309055	5mC	-	10	10	0	0	0	20	0.5	NC_007519.1:309055	NC_007519.1:309055--	G	TGATCTGGCGACGGAAATCTGGCT	NC_007519.1:309055-	TCCG	1-YTCCGKCNNNNNVNN
1396	125283	NC_007519.1	309584	5mC	-	14	6	0	0	0	20	0.7	NC_007519.1:309584	NC_007519.1:309584--	G	TAAACAAGACACGCCATTCTTTTG	NC_007519.1:309584-
1397	125319	NC_007519.1	309686	5mC	-	9	3	0	0	2	14	0.64	NC_007519.1:309686	NC_007519.1:309686--	G	AAGCCCTGAACCGTGTGTACCACG	NC_007519.1:309686-
1398	125603	NC_007519.1	310308	5mC	-	9	8	0	0	0	17	0.53	NC_007519.1:310308	NC_007519.1:310308--	G	CTGGGCTCTGACGGGCGTGCTGGT	NC_007519.1:310308-
1399	125659	NC_007519.1	310399	5mC	-	13	5	0	0	2	20	0.65	NC_007519.1:310399	NC_007519.1:310399--	G	CTGTCTTCCATCGGACGGCTGGCT	NC_007519.1:310399-	TCCG	1-YTCCGKCNNNNNVNN
1400	125669	NC_007519.1	310414	5mC	-	15	3	0	0	2	20	0.75	NC_007519.1:310414	NC_007519.1:310414--	G	CGGCTGGCTGCCGGAGTGGCACAT	NC_007519.1:310414-	TCCG	1-YTCCGKCNNNNNVNN
1401	125879	NC_007519.1	310866	5mC	-	15	5	0	0	0	20	0.75	NC_007519.1:310866	NC_007519.1:310866--	G	CGTGCTGATAACGGACAACGGCGT	NC_007519.1:310866-	TCCG	1-YTCCGKCNNNNNVNN
1402	126177	NC_007519.1	311528	5mC	-	12	6	0	0	1	19	0.63	NC_007519.1:311528	NC_007519.1:311528--	G	AGGCACGGTACCGTAAACGGGAGG	NC_007519.1:311528-
1403	126180	NC_007519.1	311535	5mC	-	5	4	0	0	1	10	0.5	NC_007519.1:311535	NC_007519.1:311535--	G	GTACCGTAAACGGGAGGGCTCATG	NC_007519.1:311535-
1404	126402	NC_007519.1	312098	5mC	-	12	11	0	0	0	23	0.52	NC_007519.1:312098	NC_007519.1:312098--	G	ACTGGCACTGGCGCAGTCTCTTCT	NC_007519.1:312098-
1405	126519	NC_007519.1	312418	5mC	-	3	2	0	0	0	5	0.6	NC_007519.1:312418	NC_007519.1:312418--	G	GCATCCGGCGCTGCAGGTTTGCAG	NC_007519.1:312418-
1406	126531	NC_007519.1	312441	5mC	-	13	5	0	0	1	19	0.68	NC_007519.1:312441	NC_007519.1:312441--	G	GGGCGCCCGACCGGATTCATACAC	NC_007519.1:312441-	TCCG	1-YTCCGKCNNNNNVNN
1407	126545	NC_007519.1	312468	5mC	-	5	3	0	0	1	9	0.56	NC_007519.1:312468	NC_007519.1:312468--	G	GGCGATGCTCCGGGAGGGTCAGGC	NC_007519.1:312468-
1408	126556	NC_007519.1	312489	5mC	-	13	13	0	0	0	26	0.5	NC_007519.1:312489	NC_007519.1:312489--	G	GGCATGAAAAACGCTGTGGTGGCT	NC_007519.1:312489-
1409	126726	NC_007519.1	312898	5mC	-	5	2	0	0	1	8	0.62	NC_007519.1:312898	NC_007519.1:312898--	G	AGTCCGGCAAAGGCAGCCCGCAGG	NC_007519.1:312898-
1410	127892	NC_007519.1	315828	5mC	-	10	4	0	0	0	14	0.71	NC_007519.1:315828	NC_007519.1:315828--	G	CAACAGTCTGACGGAAAAAATCCA	NC_007519.1:315828-	TCCG	1-YTCCGKCNNNNNVNN
1411	127999	NC_007519.1	316120	5mC	-	12	5	0	0	0	17	0.71	NC_007519.1:316120	NC_007519.1:316120--	G	CGTCGCGCCTGCGCAAGGCTTTCG	NC_007519.1:316120-
1412	128178	NC_007519.1	316522	5mC	-	8	8	0	0	0	16	0.5	NC_007519.1:316522	NC_007519.1:316522--	G	AAATGCTGGGCCGTGAGGCCGTGC	NC_007519.1:316522-
1413	128411	NC_007519.1	317057	5mC	-	4	2	0	0	1	7	0.57	NC_007519.1:317057	NC_007519.1:317057--	G	CGGTCAGGGTTCGGAAGCGGACCG	NC_007519.1:317057-	TCCG	1-YTCCGKCNNNNNVNN
1414	128415	NC_007519.1	317063	5mC	-	7	6	0	0	0	13	0.54	NC_007519.1:317063	NC_007519.1:317063--	G	GGGTTCGGAAGCGGACCGCGAAGA	NC_007519.1:317063-	TCCG	1-YTCCGKCNNNNNVNN
1415	128523	NC_007519.1	317346	5mC	+	11	7	0	0	0	18	0.61	NC_007519.1:317346	NC_007519.1:317346-+	C	TTTTTAGTACTGCGGCATCAGCGG	NC_007519.1:317346+
1416	128718	NC_007519.1	317803	5mC	-	11	5	0	0	0	16	0.69	NC_007519.1:317803	NC_007519.1:317803--	G	ACGGCGGGTGGCGGGACGTATGCT	NC_007519.1:317803-
1417	128839	NC_007519.1	318047	5mC	+	3	1	0	0	1	5	0.6	NC_007519.1:318047	NC_007519.1:318047-+	C	CGGCCTGCATTGCAGGGGTGTTAC	NC_007519.1:318047+
1418	129076	NC_007519.1	318523	5mC	-	9	9	0	0	0	18	0.5	NC_007519.1:318523	NC_007519.1:318523--	G	TTTCACCGCACCGGAATTGACCGA	NC_007519.1:318523-	TCCG	1-YTCCGKCNNNNNVNN
1419	129117	NC_007519.1	318601	5mC	-	10	7	0	0	0	17	0.59	NC_007519.1:318601	NC_007519.1:318601--	G	GCCGCCGCCCACGGAAAAAGGTAT	NC_007519.1:318601-	TCCG	1-YTCCGKCNNNNNVNN
1420	129194	NC_007519.1	318821	5mC	+	13	7	0	0	0	20	0.65	NC_007519.1:318821	NC_007519.1:318821-+	C	CAGGGGATAATCCGTTTACTGAGC	NC_007519.1:318821+	TCCG	1-YTCCGKCNNNNNVNN
1421	129233	NC_007519.1	318903	5mC	-	11	8	0	0	0	19	0.58	NC_007519.1:318903	NC_007519.1:318903--	G	CCGCTTTTTTCCGGATGGAACTGG	NC_007519.1:318903-	TCCG	1-YTCCGKCNNNNNVNN
1422	129404	NC_007519.1	319288	5mC	+	10	8	0	0	1	19	0.53	NC_007519.1:319288	NC_007519.1:319288-+	C	CAGCGTCAAGTCCGGCGGCCGTCA	NC_007519.1:319288+	TCCG	1-YTCCGKCNNNNNVNN
1423	129744	NC_007519.1	320067	5mC	-	8	6	0	0	1	15	0.53	NC_007519.1:320067	NC_007519.1:320067--	G	ACCCATTGAACCGGAAACCGTCGC	NC_007519.1:320067-	TCCG	1-YTCCGKCNNNNNVNN
1424	129820	NC_007519.1	320251	5mC	+	8	7	0	0	1	16	0.5	NC_007519.1:320251	NC_007519.1:320251-+	C	CGCGATCTTTTCCGTCAGGCCATG	NC_007519.1:320251+	TCCG	1-YTCCGKCNNNNNVNN
1425	129865	NC_007519.1	320348	5mC	+	9	8	0	0	0	17	0.53	NC_007519.1:320348	NC_007519.1:320348-+	C	AAATGCCCTTTCCGCTTATTGTGC	NC_007519.1:320348+	TCCG	1-YTCCGKCNNNNNVNN
1426	130249	NC_007519.1	321184	5mC	-	9	7	0	0	1	17	0.53	NC_007519.1:321184	NC_007519.1:321184--	G	GCCATGCTGGCCGGATTCACGCTG	NC_007519.1:321184-	TCCG	1-YTCCGKCNNNNNVNN
1427	130331	NC_007519.1	321363	5mC	+	18	3	0	0	0	21	0.86	NC_007519.1:321363	NC_007519.1:321363-+	C	ATACGGTTTTTCCGACAGACAGCT	NC_007519.1:321363+	TCCG	1-YTCCGKCNNNNNVNN
1428	130591	NC_007519.1	321991	5mC	-	10	1	0	0	3	14	0.71	NC_007519.1:321991	NC_007519.1:321991--	G	AGCGAGACCATCGGATACCCCGTG	NC_007519.1:321991-	TCCG	1-YTCCGKCNNNNNVNN
1429	130617	NC_007519.1	322053	5mC	+	9	8	0	0	1	18	0.5	NC_007519.1:322053	NC_007519.1:322053-+	C	GGAAGTGGTTTACGATGCGGAACA	NC_007519.1:322053+
1430	130786	NC_007519.1	322437	5mC	-	6	4	0	0	1	11	0.55	NC_007519.1:322437	NC_007519.1:322437--	G	TTCAAAGGCCACGGGCGTGCCGCT	NC_007519.1:322437-
1431	130787	NC_007519.1	322438	5mC	-	3	3	0	0	0	6	0.5	NC_007519.1:322438	NC_007519.1:322438--	G	TCAAAGGCCACGGGCGTGCCGCTG	NC_007519.1:322438-
1432	130831	NC_007519.1	322533	5mC	+	10	7	0	0	0	17	0.59	NC_007519.1:322533	NC_007519.1:322533-+	C	AGGCTACTTCTCCGTTAAGGAATC	NC_007519.1:322533+	TCCG	1-YTCCGKCNNNNNVNN
1433	130996	NC_007519.1	322954	5mC	+	13	3	0	0	2	18	0.72	NC_007519.1:322954	NC_007519.1:322954-+	C	TCCAAGGACATCCGGCAGGCGACG	NC_007519.1:322954+	TCCG	1-YTCCGKCNNNNNVNN
1434	131115	NC_007519.1	323192	5mC	-	5	3	0	0	1	9	0.56	NC_007519.1:323192	NC_007519.1:323192--	G	ATGACCTACTTCGGACTGTATGCG	NC_007519.1:323192-	TCCG	1-YTCCGKCNNNNNVNN
1435	131270	NC_007519.1	323558	5mC	-	10	7	0	0	1	18	0.56	NC_007519.1:323558	NC_007519.1:323558--	G	AAGCACATGAACGGAGGCACTGTC	NC_007519.1:323558-	TCCG	1-YTCCGKCNNNNNVNN
1436	131369	NC_007519.1	323764	5mC	+	10	10	0	0	0	20	0.5	NC_007519.1:323764	NC_007519.1:323764-+	C	GCTTATCCGTTCCGTCAAGCCGGG	NC_007519.1:323764+	TCCG	1-YTCCGKCNNNNNVNN
1437	131727	NC_007519.1	324600	5mC	+	13	8	0	0	1	22	0.59	NC_007519.1:324600	NC_007519.1:324600-+	C	CCGGTGTGTATCCGACAGCCCTGG	NC_007519.1:324600+	TCCG	1-YTCCGKCNNNNNVNN
1438	131765	NC_007519.1	324682	5mC	-	7	5	0	0	0	12	0.58	NC_007519.1:324682	NC_007519.1:324682--	G	CACCCGCCGCACGGACTGGATTCC	NC_007519.1:324682-	TCCG	1-YTCCGKCNNNNNVNN
1439	131783	NC_007519.1	324737	5mC	-	8	8	0	0	0	16	0.5	NC_007519.1:324737	NC_007519.1:324737--	G	GAAGGCATTGCCGCCATGCGCGAC	NC_007519.1:324737-
1440	132066	NC_007519.1	325378	5mC	-	12	3	0	0	3	18	0.67	NC_007519.1:325378	NC_007519.1:325378--	G	TGTGCTGGTGACGGATGGTCAGGG	NC_007519.1:325378-	TCCG	1-YTCCGKCNNNNNVNN
1441	132081	NC_007519.1	325411	5mC	-	10	4	0	0	0	14	0.71	NC_007519.1:325411	NC_007519.1:325411--	G	GGGCATTCTGACGGACGGCGACGT	NC_007519.1:325411-	TCCG	1-YTCCGKCNNNNNVNN
1442	132119	NC_007519.1	325488	5mC	-	9	9	0	0	0	18	0.5	NC_007519.1:325488	NC_007519.1:325488--	G	ATGTGATGGTACGCAGTCCGCTGA	NC_007519.1:325488-
1443	132169	NC_007519.1	325634	5mC	-	10	8	0	0	1	19	0.53	NC_007519.1:325634	NC_007519.1:325634--	G	CTGGGCAAGGGCGGAGTTAAATTT	NC_007519.1:325634-	TCCG	1-YTCCGKCNNNNNVNN
1444	132180	NC_007519.1	325662	5mC	-	6	4	0	0	1	11	0.55	NC_007519.1:325662	NC_007519.1:325662--	G	GCTGACAGGCCCGTGGCATGGTAA	NC_007519.1:325662-
1445	132210	NC_007519.1	325712	5mC	-	7	3	0	0	1	11	0.64	NC_007519.1:325712	NC_007519.1:325712--	G	TATGCTGTGTACGGGACGCGGCTG	NC_007519.1:325712-
1446	132255	NC_007519.1	325792	5mC	-	10	6	0	0	0	16	0.62	NC_007519.1:325792	NC_007519.1:325792--	G	CGGCAGGATACCGGAGGTAATTAT	NC_007519.1:325792-	TCCG	1-YTCCGKCNNNNNVNN
1447	132375	NC_007519.1	326104	5mC	-	9	7	0	0	0	16	0.56	NC_007519.1:326104	NC_007519.1:326104--	G	AAACCTGCTCACGGGCGAGGTGCG	NC_007519.1:326104-
1448	132516	NC_007519.1	326433	5mC	-	9	9	0	0	0	18	0.5	NC_007519.1:326433	NC_007519.1:326433--	G	ATCCTGCCGTACGGATACCGGCAG	NC_007519.1:326433-	TCCG	1-YTCCGKCNNNNNVNN
1449	132541	NC_007519.1	326499	5mC	-	9	6	0	0	0	15	0.6	NC_007519.1:326499	NC_007519.1:326499--	G	GCGCAACGCGCCGGAACGCGATTT	NC_007519.1:326499-	TCCG	1-YTCCGKCNNNNNVNN
1450	132910	NC_007519.1	327309	5mC	-	11	10	0	0	0	21	0.52	NC_007519.1:327309	NC_007519.1:327309--	G	GACTCTGGATACGCTGCGCAGCCT	NC_007519.1:327309-
1451	133168	NC_007519.1	327916	5mC	-	11	8	0	0	0	19	0.58	NC_007519.1:327916	NC_007519.1:327916--	G	GTGCTGTATGACGGGCGTGTATGT	NC_007519.1:327916-
1452	133192	NC_007519.1	327953	5mC	-	12	8	0	0	0	20	0.6	NC_007519.1:327953	NC_007519.1:327953--	G	AGGACACCGGCCGCAAGGCGCCGC	NC_007519.1:327953-
1453	133220	NC_007519.1	328026	5mC	+	9	9	0	0	0	18	0.5	NC_007519.1:328026	NC_007519.1:328026-+	C	GGCAAAGTTTTCCGGCGAGCGTCT	NC_007519.1:328026+	TCCG	1-YTCCGKCNNNNNVNN
1454	133258	NC_007519.1	328110	5mC	-	4	1	0	0	1	6	0.67	NC_007519.1:328110	NC_007519.1:328110--	G	GACTGTGGCCCCGCTGCTGAGCCG	NC_007519.1:328110-
1455	133271	NC_007519.1	328131	5mC	-	3	1	0	0	2	6	0.5	NC_007519.1:328131	NC_007519.1:328131--	G	CCGCGAGGCACGGGGAGAGCTGGC	NC_007519.1:328131-
1456	133292	NC_007519.1	328184	5mC	+	9	9	0	0	0	18	0.5	NC_007519.1:328184	NC_007519.1:328184-+	C	AGGTGTTTTTTCCGGTTACGGCCC	NC_007519.1:328184+	TCCG	1-YTCCGKCNNNNNVNN
1457	133313	NC_007519.1	328231	5mC	-	3	2	0	0	1	6	0.5	NC_007519.1:328231	NC_007519.1:328231--	G	GGGTTTTCTTATGCCGCTTCGCGG	NC_007519.1:328231-
1458	133347	NC_007519.1	328289	5mC	-	9	7	0	0	0	16	0.56	NC_007519.1:328289	NC_007519.1:328289--	G	GGCGTTTTGTGCGGGCGGCACCCG	NC_007519.1:328289-
1459	133380	NC_007519.1	328336	5mC	-	14	3	0	0	1	18	0.78	NC_007519.1:328336	NC_007519.1:328336--	G	TGGCGTGACAACGGAAGAGGCGAT	NC_007519.1:328336-	TCCG	1-YTCCGKCNNNNNVNN
1460	133416	NC_007519.1	328430	5mC	+	10	5	0	0	2	17	0.59	NC_007519.1:328430	NC_007519.1:328430-+	C	AGCTCCCGATTCCGACTGAATACT	NC_007519.1:328430+	TCCG	1-YTCCGKCNNNNNVNN
1461	133434	NC_007519.1	328482	5mC	-	11	6	0	0	3	20	0.55	NC_007519.1:328482	NC_007519.1:328482--	G	AACGGGGAACACGGACGGAGGTTG	NC_007519.1:328482-	TCCG	1-YTCCGKCNNNNNVNN
1462	133437	NC_007519.1	328486	5mC	-	12	4	0	0	0	16	0.75	NC_007519.1:328486	NC_007519.1:328486--	G	GGGAACACGGACGGAGGTTGCGGC	NC_007519.1:328486-	TCCG	1-YTCCGKCNNNNNVNN
1463	133481	NC_007519.1	328592	5mC	-	10	10	0	0	0	20	0.5	NC_007519.1:328592	NC_007519.1:328592--	G	TCTCAGCCTTCCGCACACGGCCCG	NC_007519.1:328592-
1464	133668	NC_007519.1	329052	5mC	-	3	1	0	0	2	6	0.5	NC_007519.1:329052	NC_007519.1:329052--	G	TGGTTTGACTATGAGCAGAAAAAC	NC_007519.1:329052-
1465	133733	NC_007519.1	329192	5mC	+	9	3	0	0	0	12	0.75	NC_007519.1:329192	NC_007519.1:329192-+	C	CAGCTGGCGTTCCGGCATCAAGCA	NC_007519.1:329192+	TCCG	1-YTCCGKCNNNNNVNN
1466	133920	NC_007519.1	329620	5mC	-	4	1	0	0	0	5	0.8	NC_007519.1:329620	NC_007519.1:329620--	G	ATCAGGGGCCGTGGACGCTGGACC	NC_007519.1:329620-
1467	134110	NC_007519.1	330009	5mC	-	15	11	0	0	1	27	0.56	NC_007519.1:330009	NC_007519.1:330009--	G	AAAAAACAGGCCGGAAGTAGTATC	NC_007519.1:330009-	TCCG	1-YTCCGKCNNNNNVNN
1468	134117	NC_007519.1	330026	5mC	+	7	7	0	0	0	14	0.5	NC_007519.1:330026	NC_007519.1:330026-+	C	TAGTATCCCTTCCGGCCTGTGCAT	NC_007519.1:330026+	TCCG	1-YTCCGKCNNNNNVNN
1469	134426	NC_007519.1	330655	5mC	-	9	3	0	0	2	14	0.64	NC_007519.1:330655	NC_007519.1:330655--	G	GGCCGTGGTGCCGGAGCGGTGCGC	NC_007519.1:330655-	TCCG	1-YTCCGKCNNNNNVNN
1470	134450	NC_007519.1	330684	5mC	-	7	5	0	0	2	14	0.5	NC_007519.1:330684	NC_007519.1:330684--	G	GGGCCGCGCTGCGGGGCGCTGCCT	NC_007519.1:330684-
1471	134686	NC_007519.1	331111	5mC	-	4	0	0	0	2	6	0.67	NC_007519.1:331111	NC_007519.1:331111--	G	TGTGAAAGATCGGGAATGTCGATG	NC_007519.1:331111-
1472	134708	NC_007519.1	331166	5mC	+	11	4	0	0	0	15	0.73	NC_007519.1:331166	NC_007519.1:331166-+	C	AACGCACCTGTCCGTTACGCAGTT	NC_007519.1:331166+	TCCG	1-YTCCGKCNNNNNVNN
1473	134827	NC_007519.1	331460	5mC	-	13	10	0	0	0	23	0.57	NC_007519.1:331460	NC_007519.1:331460--	G	CCCCGGCAAGCCGGACAACATGCG	NC_007519.1:331460-	TCCG	1-YTCCGKCNNNNNVNN
1474	134840	NC_007519.1	331485	5mC	-	14	10	0	0	0	24	0.58	NC_007519.1:331485	NC_007519.1:331485--	G	CGGATATGTGGCGGAAAAAAGATA	NC_007519.1:331485-	TCCG	1-YTCCGKCNNNNNVNN
1475	134897	NC_007519.1	331608	5mC	+	3	1	0	0	1	5	0.6	NC_007519.1:331608	NC_007519.1:331608-+	C	ACGCAGCGCGTCCAGCGTGAGCGT	NC_007519.1:331608+
1476	134946	NC_007519.1	331704	5mC	-	8	6	0	0	0	14	0.57	NC_007519.1:331704	NC_007519.1:331704--	G	GGTCTGTTTGCCGTAGCCCACACC	NC_007519.1:331704-
1477	135162	NC_007519.1	332115	5mC	-	16	5	0	0	3	24	0.67	NC_007519.1:332115	NC_007519.1:332115--	G	GTCTCCAAAACCGGAATTCCGGTT	NC_007519.1:332115-	TCCG	1-YTCCGKCNNNNNVNN
1478	135169	NC_007519.1	332136	5mC	+	6	3	0	0	2	11	0.55	NC_007519.1:332136	NC_007519.1:332136-+	C	GTTGGTTTCATCCGTCATATAACT	NC_007519.1:332136+	TCCG	1-YTCCGKCNNNNNVNN
1479	135199	NC_007519.1	332209	5mC	-	7	7	0	0	0	14	0.5	NC_007519.1:332209	NC_007519.1:332209--	G	GAAAAGCGCCTCGGGGCGCGTGGG	NC_007519.1:332209-
1480	135211	NC_007519.1	332228	5mC	+	7	6	0	0	0	13	0.54	NC_007519.1:332228	NC_007519.1:332228-+	C	GTGGGTGCACTGCGGCAGTGTGAA	NC_007519.1:332228+
1481	135289	NC_007519.1	332381	5mC	-	12	12	0	0	0	24	0.5	NC_007519.1:332381	NC_007519.1:332381--	G	ACGGTGGCTGCCGCCAGTGCAGAC	NC_007519.1:332381-
1482	135368	NC_007519.1	332541	5mC	-	18	3	0	0	1	22	0.82	NC_007519.1:332541	NC_007519.1:332541--	G	GTCCGGCCAGCCGGATGAGCGCCG	NC_007519.1:332541-	TCCG	1-YTCCGKCNNNNNVNN
1483	135392	NC_007519.1	332592	5mC	+	10	3	0	0	0	13	0.77	NC_007519.1:332592	NC_007519.1:332592-+	C	CTCCCGCCAGTTCGCTGCTGGCGG	NC_007519.1:332592+
1484	135464	NC_007519.1	332725	5mC	-	15	4	0	0	0	19	0.79	NC_007519.1:332725	NC_007519.1:332725--	G	CAGGGGTATGCCGGAGCGGGCCAT	NC_007519.1:332725-	TCCG	1-YTCCGKCNNNNNVNN
1485	135471	NC_007519.1	332740	5mC	+	9	8	0	0	0	17	0.53	NC_007519.1:332740	NC_007519.1:332740-+	C	GCGGGCCATCTCCGTGTCTGTGAA	NC_007519.1:332740+	TCCG	1-YTCCGKCNNNNNVNN
1486	135719	NC_007519.1	333228	5mC	+	11	6	0	0	0	17	0.65	NC_007519.1:333228	NC_007519.1:333228-+	C	TTGTATCGTCTCCGGCGGGCGGCG	NC_007519.1:333228+	TCCG	1-YTCCGKCNNNNNVNN
1487	135768	NC_007519.1	333308	5mC	-	14	10	0	0	0	24	0.58	NC_007519.1:333308	NC_007519.1:333308--	G	AGAGGCGAATCCGCAGTGGTGCGT	NC_007519.1:333308-
1488	135831	NC_007519.1	333423	5mC	-	4	3	0	0	0	7	0.57	NC_007519.1:333423	NC_007519.1:333423--	G	CGTACAGCTGCTGCATCAGATACA	NC_007519.1:333423-
1489	135882	NC_007519.1	333539	5mC	-	14	7	0	0	1	22	0.64	NC_007519.1:333539	NC_007519.1:333539--	G	GCGTGAAGTTCCGGATAGCCTCCA	NC_007519.1:333539-	TCCG	1-YTCCGKCNNNNNVNN
1490	136034	NC_007519.1	333873	5mC	+	8	8	0	0	0	16	0.5	NC_007519.1:333873	NC_007519.1:333873-+	C	TCAGACTGGCTCCGGCCGTGAACC	NC_007519.1:333873+	TCCG	1-YTCCGKCNNNNNVNN
1491	136052	NC_007519.1	333909	5mC	+	10	7	0	0	0	17	0.59	NC_007519.1:333909	NC_007519.1:333909-+	C	TGTCCTGCACTCCGGCTGTCAGCG	NC_007519.1:333909+	TCCG	1-YTCCGKCNNNNNVNN
1492	136162	NC_007519.1	334138	5mC	-	19	7	0	0	1	27	0.7	NC_007519.1:334138	NC_007519.1:334138--	G	CAGCGCCGCGGCGGAACGGGCCAT	NC_007519.1:334138-	TCCG	1-YTCCGKCNNNNNVNN
1493	136217	NC_007519.1	334231	5mC	-	11	8	0	0	1	20	0.55	NC_007519.1:334231	NC_007519.1:334231--	G	GTCGCACGAGCCGGACGCGCCGTC	NC_007519.1:334231-	TCCG	1-YTCCGKCNNNNNVNN
1494	136416	NC_007519.1	334623	5mC	+	9	6	0	0	1	16	0.56	NC_007519.1:334623	NC_007519.1:334623-+	C	TGCTTCCAGTTCCGGTGCTCCGCC	NC_007519.1:334623+	TCCG	1-YTCCGKCNNNNNVNN
1495	136445	NC_007519.1	334678	5mC	-	5	2	0	0	0	7	0.71	NC_007519.1:334678	NC_007519.1:334678--	G	ACATACCCTGCTGCCAGCACGAGA	NC_007519.1:334678-
1496	136504	NC_007519.1	334824	5mC	+	8	8	0	0	0	16	0.5	NC_007519.1:334824	NC_007519.1:334824-+	C	TTTGGGTGTGTCCGGCGCATTCAG	NC_007519.1:334824+	TCCG	1-YTCCGKCNNNNNVNN
1497	136545	NC_007519.1	334910	5mC	+	9	4	0	0	2	15	0.6	NC_007519.1:334910	NC_007519.1:334910-+	C	AGGGAGTCCGTCCGGCATACGGGC	NC_007519.1:334910+	TCCG	1-YTCCGKCNNNNNVNN
1498	136588	NC_007519.1	334991	5mC	-	11	10	0	0	0	21	0.52	NC_007519.1:334991	NC_007519.1:334991--	G	ATAACATGATGCGGAAGCCTGTTT	NC_007519.1:334991-	TCCG	1-YTCCGKCNNNNNVNN
1499	136628	NC_007519.1	335105	5mC	-	12	7	0	0	0	19	0.63	NC_007519.1:335105	NC_007519.1:335105--	G	GCATTTTCGGCCGGGTACCGGATT	NC_007519.1:335105-
1500	136631	NC_007519.1	335112	5mC	-	11	4	0	0	0	15	0.73	NC_007519.1:335112	NC_007519.1:335112--	G	CGGCCGGGTACCGGATTTCCGGAC	NC_007519.1:335112-	TCCG	1-YTCCGKCNNNNNVNN
1501	136666	NC_007519.1	335208	5mC	-	11	5	0	0	1	17	0.65	NC_007519.1:335208	NC_007519.1:335208--	G	CGCGTGTGATACGGAACTTGCAAT	NC_007519.1:335208-	TCCG	1-YTCCGKCNNNNNVNN
1502	136735	NC_007519.1	335413	5mC	-	13	10	0	0	0	23	0.57	NC_007519.1:335413	NC_007519.1:335413--	G	GATGCCGTTGACGCCAAAAAAGCC	NC_007519.1:335413-
1503	136900	NC_007519.1	335883	5mC	+	8	8	0	0	0	16	0.5	NC_007519.1:335883	NC_007519.1:335883-+	C	GTAAGGGATATCCGGCACGGTGCC	NC_007519.1:335883+	TCCG	1-YTCCGKCNNNNNVNN
1504	136978	NC_007519.1	336062	5mC	-	10	9	0	0	0	19	0.53	NC_007519.1:336062	NC_007519.1:336062--	G	GCGCGCCGCAGCGGAAAATGCCGA	NC_007519.1:336062-	TCCG	1-YTCCGKCNNNNNVNN
1505	136998	NC_007519.1	336121	5mC	+	7	6	0	0	0	13	0.54	NC_007519.1:336121	NC_007519.1:336121-+	C	GCCCCAGAAATCCGGCAAACACGC	NC_007519.1:336121+	TCCG	1-YTCCGKCNNNNNVNN
1506	137093	NC_007519.1	336376	5mC	-	9	9	0	0	0	18	0.5	NC_007519.1:336376	NC_007519.1:336376--	G	GCGTGCATGCCCGCGTGCGCAGCG	NC_007519.1:336376-
1507	137095	NC_007519.1	336378	5mC	-	10	9	0	0	0	19	0.53	NC_007519.1:336378	NC_007519.1:336378--	G	GTGCATGCCCGCGTGCGCAGCGCG	NC_007519.1:336378-
1508	137171	NC_007519.1	336557	5mC	-	11	3	0	0	2	16	0.69	NC_007519.1:336557	NC_007519.1:336557--	G	TAAATACGAGGCGGAACTTGCCCT	NC_007519.1:336557-	TCCG	1-YTCCGKCNNNNNVNN
1509	137268	NC_007519.1	336828	5mC	-	12	4	0	0	1	17	0.71	NC_007519.1:336828	NC_007519.1:336828--	G	GCATCCGGTGCCGGAATTCAGTCT	NC_007519.1:336828-	TCCG	1-YTCCGKCNNNNNVNN
1510	137373	NC_007519.1	337058	5mC	-	10	7	0	0	0	17	0.59	NC_007519.1:337058	NC_007519.1:337058--	G	GGGCAAACAGACGGAAGACATCAG	NC_007519.1:337058-	TCCG	1-YTCCGKCNNNNNVNN
1511	137410	NC_007519.1	337152	5mC	-	3	2	0	0	0	5	0.6	NC_007519.1:337152	NC_007519.1:337152--	G	GCGGCCAGAGCGGGCGATGCCGGT	NC_007519.1:337152-
1512	137499	NC_007519.1	337385	5mC	+	7	6	0	0	1	14	0.5	NC_007519.1:337385	NC_007519.1:337385-+	C	AGAGCATACGTCCGATCAGGTGCG	NC_007519.1:337385+	TCCG	1-YTCCGKCNNNNNVNN
1513	137533	NC_007519.1	337490	5mC	-	9	7	0	0	2	18	0.5	NC_007519.1:337490	NC_007519.1:337490--	G	TACGGATACGGCGGAAGGCATGGA	NC_007519.1:337490-	TCCG	1-YTCCGKCNNNNNVNN
1514	137543	NC_007519.1	337515	5mC	-	11	7	0	0	0	18	0.61	NC_007519.1:337515	NC_007519.1:337515--	G	CAGGCCGCTGGCGCAGTGGCACGT	NC_007519.1:337515-
1515	137684	NC_007519.1	337892	5mC	-	11	8	0	0	0	19	0.58	NC_007519.1:337892	NC_007519.1:337892--	G	TTGCCTGCGGCCGGAAAATGTGGG	NC_007519.1:337892-	TCCG	1-YTCCGKCNNNNNVNN
1516	137943	NC_007519.1	338533	5mC	-	7	5	0	0	2	14	0.5	NC_007519.1:338533	NC_007519.1:338533--	G	TGTACGGGGACCGGACGGGAAATC	NC_007519.1:338533-	TCCG	1-YTCCGKCNNNNNVNN
1517	138190	NC_007519.1	339142	5mC	-	11	5	0	0	0	16	0.69	NC_007519.1:339142	NC_007519.1:339142--	G	GGCACTCCGGCCGCCATAGATGCC	NC_007519.1:339142-
1518	138351	NC_007519.1	339492	5mC	-	6	6	0	0	0	12	0.5	NC_007519.1:339492	NC_007519.1:339492--	G	GGTCCGGCGTCCGGGAGCGGCACA	NC_007519.1:339492-
1519	138401	NC_007519.1	339604	5mC	-	6	2	0	0	2	10	0.6	NC_007519.1:339604	NC_007519.1:339604--	G	CCGTGAGTGATCGGGCAAGTGCGC	NC_007519.1:339604-
1520	138406	NC_007519.1	339612	5mC	-	4	3	0	0	1	8	0.5	NC_007519.1:339612	NC_007519.1:339612--	G	GATCGGGCAAGTGCGCCCGCGGGT	NC_007519.1:339612-
1521	138422	NC_007519.1	339632	5mC	-	10	2	0	0	1	13	0.77	NC_007519.1:339632	NC_007519.1:339632--	G	GGGTGCTCGGGCGGATGTGTACAG	NC_007519.1:339632-	TCCG	1-YTCCGKCNNNNNVNN
1522	138533	NC_007519.1	339843	5mC	-	9	7	0	0	0	16	0.56	NC_007519.1:339843	NC_007519.1:339843--	G	TGATCAATGTCCGGATTGGAACCC	NC_007519.1:339843-	TCCG	1-YTCCGKCNNNNNVNN
1523	138590	NC_007519.1	339982	5mC	-	8	4	0	0	1	13	0.62	NC_007519.1:339982	NC_007519.1:339982--	G	GGCTGATGGAGCGGAGCACATCAA	NC_007519.1:339982-	TCCG	1-YTCCGKCNNNNNVNN
1524	138600	NC_007519.1	339999	5mC	-	10	6	0	0	0	16	0.62	NC_007519.1:339999	NC_007519.1:339999--	G	ACATCAATGGCCGGATAGTGCCCC	NC_007519.1:339999-	TCCG	1-YTCCGKCNNNNNVNN
1525	138894	NC_007519.1	340672	5mC	+	10	7	0	0	0	17	0.59	NC_007519.1:340672	NC_007519.1:340672-+	C	TGGGGTTGTGTCCGGCCACCGGCG	NC_007519.1:340672+	TCCG	1-YTCCGKCNNNNNVNN
1526	138988	NC_007519.1	340862	5mC	+	8	7	0	0	0	15	0.53	NC_007519.1:340862	NC_007519.1:340862-+	C	GCCTACGACTTCCGCAGGCAGCGG	NC_007519.1:340862+	TCCG	1-YTCCGKCNNNNNVNN
1527	139143	NC_007519.1	341206	5mC	-	12	7	0	0	0	19	0.63	NC_007519.1:341206	NC_007519.1:341206--	G	GCCGGGCTGAACGGAATCGTCGGG	NC_007519.1:341206-	TCCG	1-YTCCGKCNNNNNVNN
1528	139579	NC_007519.1	342206	5mC	-	12	9	0	0	1	22	0.55	NC_007519.1:342206	NC_007519.1:342206--	G	TATTTCGGCAACGGACTGGACACC	NC_007519.1:342206-	TCCG	1-YTCCGKCNNNNNVNN
1529	140160	NC_007519.1	343476	5mC	+	11	3	0	0	0	14	0.79	NC_007519.1:343476	NC_007519.1:343476-+	C	GAAGTTCGCTTCCGGCACGCCGGC	NC_007519.1:343476+	TCCG	1-YTCCGKCNNNNNVNN
1530	140658	NC_007519.1	344680	5mC	+	8	6	0	0	0	14	0.57	NC_007519.1:344680	NC_007519.1:344680-+	C	CACTCTCGGTTCCGGCGTCAGTTT	NC_007519.1:344680+	TCCG	1-YTCCGKCNNNNNVNN
1531	140769	NC_007519.1	344976	5mC	-	13	2	0	0	0	15	0.87	NC_007519.1:344976	NC_007519.1:344976--	G	CGTACACCTGACGGAAAGGGCGGT	NC_007519.1:344976-	TCCG	1-YTCCGKCNNNNNVNN
1532	141024	NC_007519.1	345654	5mC	+	9	4	0	0	0	13	0.69	NC_007519.1:345654	NC_007519.1:345654-+	C	GGTGTCTGCCTCCGATGAAGCCAT	NC_007519.1:345654+	TCCG	1-YTCCGKCNNNNNVNN
1533	141035	NC_007519.1	345679	5mC	-	6	5	0	0	0	11	0.55	NC_007519.1:345679	NC_007519.1:345679--	G	CGCCGGAAAGCCGGACGCTGCCAT	NC_007519.1:345679-	TCCG	1-YTCCGKCNNNNNVNN
1534	141107	NC_007519.1	345889	5mC	+	8	7	0	0	0	15	0.53	NC_007519.1:345889	NC_007519.1:345889-+	C	TCCTGCTTGTTCCGTGGCAAAGGA	NC_007519.1:345889+	TCCG	1-YTCCGKCNNNNNVNN
1535	141147	NC_007519.1	345996	5mC	-	8	4	0	0	1	13	0.62	NC_007519.1:345996	NC_007519.1:345996--	G	CCGTTTTCGAACGGAGGGGAACCA	NC_007519.1:345996-	TCCG	1-YTCCGKCNNNNNVNN
1536	141259	NC_007519.1	346320	5mC	+	7	6	0	0	1	14	0.5	NC_007519.1:346320	NC_007519.1:346320-+	C	TGGATATGAATCCGGCCAATATGA	NC_007519.1:346320+	TCCG	1-YTCCGKCNNNNNVNN
1537	141421	NC_007519.1	346676	5mC	+	5	4	0	0	1	10	0.5	NC_007519.1:346676	NC_007519.1:346676-+	C	ATCACCTTTTTGCGGGAAGAGGAA	NC_007519.1:346676+
1538	141476	NC_007519.1	346810	5mC	-	8	2	0	0	1	11	0.73	NC_007519.1:346810	NC_007519.1:346810--	G	CCCCTGACGGACGGAAATCTGCGG	NC_007519.1:346810-	TCCG	1-YTCCGKCNNNNNVNN
1539	141795	NC_007519.1	347550	5mC	-	6	6	0	0	0	12	0.5	NC_007519.1:347550	NC_007519.1:347550--	G	TTTCCAGCGAGCGGATGTCACCTT	NC_007519.1:347550-	TCCG	1-YTCCGKCNNNNNVNN
1540	141861	NC_007519.1	347760	5mC	-	7	4	0	0	0	11	0.64	NC_007519.1:347760	NC_007519.1:347760--	G	CCTGCAATTGACGGAGCAGTTCGG	NC_007519.1:347760-	TCCG	1-YTCCGKCNNNNNVNN
1541	141866	NC_007519.1	347786	5mC	+	4	3	0	0	0	7	0.57	NC_007519.1:347786	NC_007519.1:347786-+	C	TATCTGGACATGCGTTGTCTCCTG	NC_007519.1:347786+
1542	141881	NC_007519.1	347816	5mC	-	8	1	0	0	0	9	0.89	NC_007519.1:347816	NC_007519.1:347816--	G	GTGTGATGTGCCGGAGTTGCGGAC	NC_007519.1:347816-	TCCG	1-YTCCGKCNNNNNVNN
1543	141912	NC_007519.1	347899	5mC	-	5	4	0	0	0	9	0.56	NC_007519.1:347899	NC_007519.1:347899--	G	TCCTTGAGCGCCGGAGGGAAGCAC	NC_007519.1:347899-	TCCG	1-YTCCGKCNNNNNVNN
1544	142072	NC_007519.1	348296	5mC	-	6	6	0	0	0	12	0.5	NC_007519.1:348296	NC_007519.1:348296--	G	GGCCGTCATAGCGCAGGATGCCGT	NC_007519.1:348296-
1545	142184	NC_007519.1	348604	5mC	+	5	2	0	0	0	7	0.71	NC_007519.1:348604	NC_007519.1:348604-+	C	TGGCGGGCACTCCGGCCATACCCC	NC_007519.1:348604+	TCCG	1-YTCCGKCNNNNNVNN
1546	142263	NC_007519.1	348779	5mC	+	4	4	0	0	0	8	0.5	NC_007519.1:348779	NC_007519.1:348779-+	C	GGTCTCTGTGTGCGTATGTTCAAC	NC_007519.1:348779+
1547	142348	NC_007519.1	349063	5mC	+	4	4	0	0	0	8	0.5	NC_007519.1:349063	NC_007519.1:349063-+	C	CGGGTTCCAGTCCGGCAAGGCGGA	NC_007519.1:349063+	TCCG	1-YTCCGKCNNNNNVNN
1548	142387	NC_007519.1	349204	5mC	-	3	3	0	0	0	6	0.5	NC_007519.1:349204	NC_007519.1:349204--	G	ACATGAAGTATCGGGTTACTTCGG	NC_007519.1:349204-
1549	142394	NC_007519.1	349227	5mC	-	4	2	0	0	0	6	0.67	NC_007519.1:349227	NC_007519.1:349227--	G	GGATGCGTGACCGTGACGGGGCCG	NC_007519.1:349227-
1550	142414	NC_007519.1	349274	5mC	-	5	2	0	0	0	7	0.71	NC_007519.1:349274	NC_007519.1:349274--	G	CAGCGGCACAACGGAGCCGGACGA	NC_007519.1:349274-	TCCG	1-YTCCGKCNNNNNVNN
1551	142469	NC_007519.1	349438	5mC	+	7	3	0	0	0	10	0.7	NC_007519.1:349438	NC_007519.1:349438-+	C	AACGCTGCACTCCGGCATCGTGGG	NC_007519.1:349438+	TCCG	1-YTCCGKCNNNNNVNN
1552	142540	NC_007519.1	349646	5mC	-	3	2	0	0	1	6	0.5	NC_007519.1:349646	NC_007519.1:349646--	G	AAAGCCGTGTACGTGTTCAAGATC	NC_007519.1:349646-
1553	142556	NC_007519.1	349708	5mC	-	4	4	0	0	0	8	0.5	NC_007519.1:349708	NC_007519.1:349708--	G	CCAGCACCAGACGGGCGGGAGCAT	NC_007519.1:349708-
1554	142562	NC_007519.1	349723	5mC	-	6	0	0	0	1	7	0.86	NC_007519.1:349723	NC_007519.1:349723--	G	CGGGAGCATACCGGATAATCTGCC	NC_007519.1:349723-	TCCG	1-YTCCGKCNNNNNVNN
1555	142613	NC_007519.1	349867	5mC	-	4	4	0	0	0	8	0.5	NC_007519.1:349867	NC_007519.1:349867--	G	AGTTGACCTCGCGCATGTTTTTTA	NC_007519.1:349867-
1556	142653	NC_007519.1	349988	5mC	+	5	5	0	0	0	10	0.5	NC_007519.1:349988	NC_007519.1:349988-+	C	GGAAGAAGCTTCCGTAAGGGCGAT	NC_007519.1:349988+	TCCG	1-YTCCGKCNNNNNVNN
1557	142654	NC_007519.1	349989	5mC	-	4	3	0	0	0	7	0.57	NC_007519.1:349989	NC_007519.1:349989--	G	GAAGAAGCTTCCGTAAGGGCGATG	NC_007519.1:349989-
1558	142682	NC_007519.1	350052	5mC	-	4	3	0	0	0	7	0.57	NC_007519.1:350052	NC_007519.1:350052--	G	AGGCGGTCCAGCGTGCCCATGACG	NC_007519.1:350052-
1559	142712	NC_007519.1	350120	5mC	-	4	2	0	0	1	7	0.57	NC_007519.1:350120	NC_007519.1:350120--	G	CACGAACCCCACGGGGAAGTAGCC	NC_007519.1:350120-
1560	142732	NC_007519.1	350173	5mC	+	5	5	0	0	0	10	0.5	NC_007519.1:350173	NC_007519.1:350173-+	C	CCAGCCGTTCTCCGGCTCTGCCGG	NC_007519.1:350173+	TCCG	1-YTCCGKCNNNNNVNN
1561	142781	NC_007519.1	350281	5mC	-	5	5	0	0	0	10	0.5	NC_007519.1:350281	NC_007519.1:350281--	G	AGAACAGAATGCGGATACCCAGAC	NC_007519.1:350281-	TCCG	1-YTCCGKCNNNNNVNN
1562	142787	NC_007519.1	350295	5mC	-	5	4	0	0	0	9	0.56	NC_007519.1:350295	NC_007519.1:350295--	G	ATACCCAGACGCGCGCCGCCGGTG	NC_007519.1:350295-
1563	142831	NC_007519.1	350414	5mC	-	4	2	0	0	1	7	0.57	NC_007519.1:350414	NC_007519.1:350414--	G	CTGCACGCTTGCGGCGCGCAGCAG	NC_007519.1:350414-
1564	142884	NC_007519.1	350572	5mC	-	5	4	0	0	0	9	0.56	NC_007519.1:350572	NC_007519.1:350572--	G	AAAAGTCGAACCGCAGCATATAGG	NC_007519.1:350572-
1565	142918	NC_007519.1	350673	5mC	+	6	6	0	0	0	12	0.5	NC_007519.1:350673	NC_007519.1:350673-+	C	CGCATGGCTGTCCGTCAAGCGCGC	NC_007519.1:350673+	TCCG	1-YTCCGKCNNNNNVNN
1566	142930	NC_007519.1	350698	5mC	+	8	4	0	0	1	13	0.62	NC_007519.1:350698	NC_007519.1:350698-+	C	CAGGATGGCATCCGTTACGCGGGT	NC_007519.1:350698+	TCCG	1-YTCCGKCNNNNNVNN
1567	142990	NC_007519.1	350839	5mC	-	4	4	0	0	0	8	0.5	NC_007519.1:350839	NC_007519.1:350839--	G	GGGTTTCCATACGGGGCGCGATTC	NC_007519.1:350839-
1568	143010	NC_007519.1	350877	5mC	-	6	3	0	0	0	9	0.67	NC_007519.1:350877	NC_007519.1:350877--	G	CCAGTGCCCGGCGCAGTCCTTCTG	NC_007519.1:350877-
1569	143013	NC_007519.1	350891	5mC	-	7	2	0	0	0	9	0.78	NC_007519.1:350891	NC_007519.1:350891--	G	AGTCCTTCTGGCGTGCACCGGCAG	NC_007519.1:350891-
1570	143019	NC_007519.1	350904	5mC	-	5	4	0	0	1	10	0.5	NC_007519.1:350904	NC_007519.1:350904--	G	TGCACCGGCAGCGGGCCGGATCCA	NC_007519.1:350904-
1571	143037	NC_007519.1	350950	5mC	-	5	5	0	0	0	10	0.5	NC_007519.1:350950	NC_007519.1:350950--	G	CGAGCTCTGGCCGTAGGGCGCTTC	NC_007519.1:350950-
1572	143122	NC_007519.1	351185	5mC	-	4	4	0	0	0	8	0.5	NC_007519.1:351185	NC_007519.1:351185--	G	TCGGCCACGGCCGGATTGTCCGTG	NC_007519.1:351185-	TCCG	1-YTCCGKCNNNNNVNN
1573	143135	NC_007519.1	351214	5mC	-	8	2	0	0	0	10	0.8	NC_007519.1:351214	NC_007519.1:351214--	G	CATGCCGCCGCCGGAAGTGGTGAT	NC_007519.1:351214-	TCCG	1-YTCCGKCNNNNNVNN
1574	143244	NC_007519.1	351484	5mC	-	4	4	0	0	0	8	0.5	NC_007519.1:351484	NC_007519.1:351484--	G	GTTCCATGTTTCGGTGTCGCTGTC	NC_007519.1:351484-
1575	143261	NC_007519.1	351538	5mC	-	5	4	0	0	0	9	0.56	NC_007519.1:351538	NC_007519.1:351538--	G	GATGGGGCTTACGCTGCCGATGAA	NC_007519.1:351538-
1576	143271	NC_007519.1	351563	5mC	-	6	4	0	0	0	10	0.6	NC_007519.1:351563	NC_007519.1:351563--	G	GTCAGTGTGGACGCCAGCACGATA	NC_007519.1:351563-
1577	143285	NC_007519.1	351600	5mC	-	5	3	0	0	0	8	0.62	NC_007519.1:351600	NC_007519.1:351600--	G	TGCCCAGAGTGCGCAGGGCAAGGT	NC_007519.1:351600-
1578	143338	NC_007519.1	351770	5mC	-	4	3	0	0	0	7	0.57	NC_007519.1:351770	NC_007519.1:351770--	G	CCGCCCATATGCGGCGGCGAGAGG	NC_007519.1:351770-
1579	143344	NC_007519.1	351788	5mC	+	8	6	0	0	0	14	0.57	NC_007519.1:351788	NC_007519.1:351788-+	C	GAGAGGAATATGCGTTTTTGTGTC	NC_007519.1:351788+
1580	143441	NC_007519.1	352035	5mC	-	6	3	0	0	0	9	0.67	NC_007519.1:352035	NC_007519.1:352035--	G	GCGCAGGGCACCGGATAAAACGGC	NC_007519.1:352035-	TCCG	1-YTCCGKCNNNNNVNN
1581	143497	NC_007519.1	352171	5mC	+	11	7	0	0	0	18	0.61	NC_007519.1:352171	NC_007519.1:352171-+	C	GGTGAATGTATCCGTGGTGGCGTG	NC_007519.1:352171+	TCCG	1-YTCCGKCNNNNNVNN
1582	143665	NC_007519.1	352572	5mC	-	7	2	0	0	0	9	0.78	NC_007519.1:352572	NC_007519.1:352572--	G	CGGTCATGGTGCGGAATTTGATGA	NC_007519.1:352572-	TCCG	1-YTCCGKCNNNNNVNN
1583	143677	NC_007519.1	352609	5mC	-	4	3	0	0	1	8	0.5	NC_007519.1:352609	NC_007519.1:352609--	G	GCCGTTTTTACCGGGGCGTATCTG	NC_007519.1:352609-
1584	143749	NC_007519.1	352760	5mC	-	5	5	0	0	0	10	0.5	NC_007519.1:352760	NC_007519.1:352760--	G	GTCACCCTGCGCGGGCGGGGGCCG	NC_007519.1:352760-
1585	143769	NC_007519.1	352800	5mC	-	5	2	0	0	2	9	0.56	NC_007519.1:352800	NC_007519.1:352800--	G	GGCGCATGGTACGGAATATGATGC	NC_007519.1:352800-	TCCG	1-YTCCGKCNNNNNVNN
1586	143809	NC_007519.1	352885	5mC	+	9	7	0	0	1	17	0.53	NC_007519.1:352885	NC_007519.1:352885-+	C	CGCGATGAGCTGCGGCTGTGTGAT	NC_007519.1:352885+
1587	143903	NC_007519.1	353098	5mC	-	5	5	0	0	0	10	0.5	NC_007519.1:353098	NC_007519.1:353098--	G	GCTGTGCAGCGCGGGGCGCACATC	NC_007519.1:353098-
1588	143937	NC_007519.1	353167	5mC	+	8	7	0	0	0	15	0.53	NC_007519.1:353167	NC_007519.1:353167-+	C	GATATCAGCCTCCGAGACGGAATC	NC_007519.1:353167+	TCCG	1-YTCCGKCNNNNNVNN
1589	143940	NC_007519.1	353173	5mC	-	8	1	0	0	0	9	0.89	NC_007519.1:353173	NC_007519.1:353173--	G	AGCCTCCGAGACGGAATCGGGCCC	NC_007519.1:353173-	TCCG	1-YTCCGKCNNNNNVNN
1590	143955	NC_007519.1	353208	5mC	-	6	4	0	0	0	10	0.6	NC_007519.1:353208	NC_007519.1:353208--	G	AGCCCACAAGGCGGAACCGTGCCT	NC_007519.1:353208-	TCCG	1-YTCCGKCNNNNNVNN
1591	143966	NC_007519.1	353231	5mC	-	3	3	0	0	0	6	0.5	NC_007519.1:353231	NC_007519.1:353231--	G	TGAGGATAACGCGGGGCGAGCATC	NC_007519.1:353231-
1592	144127	NC_007519.1	353638	5mC	-	6	6	0	0	0	12	0.5	NC_007519.1:353638	NC_007519.1:353638--	G	GAGCACCACATCGGGACGTTCTTC	NC_007519.1:353638-
1593	144354	NC_007519.1	354154	5mC	+	8	7	0	0	0	15	0.53	NC_007519.1:354154	NC_007519.1:354154-+	C	CAAGCACCTGTCCGATAACGGCAG	NC_007519.1:354154+	TCCG	1-YTCCGKCNNNNNVNN
1594	144370	NC_007519.1	354190	5mC	-	10	5	0	0	0	15	0.67	NC_007519.1:354190	NC_007519.1:354190--	G	ACTGGGTCTGGCGCATGATTTCCA	NC_007519.1:354190-
1595	144586	NC_007519.1	354698	5mC	-	4	3	0	0	0	7	0.57	NC_007519.1:354698	NC_007519.1:354698--	G	GATAAGTACGCCGGATTCGCGCGC	NC_007519.1:354698-	TCCG	1-YTCCGKCNNNNNVNN
1596	144620	NC_007519.1	354795	5mC	-	8	3	0	0	1	12	0.67	NC_007519.1:354795	NC_007519.1:354795--	G	CTGAGGTATGCCGGACGCGCGCCC	NC_007519.1:354795-	TCCG	1-YTCCGKCNNNNNVNN
1597	144743	NC_007519.1	355092	5mC	-	5	4	0	0	1	10	0.5	NC_007519.1:355092	NC_007519.1:355092--	G	GAAATAGGCGGCGCAGCTTCCTTC	NC_007519.1:355092-
1598	144761	NC_007519.1	355133	5mC	-	5	5	0	0	0	10	0.5	NC_007519.1:355133	NC_007519.1:355133--	G	GTCCCACGGGGCGGGCGGGTGTGC	NC_007519.1:355133-
1599	144775	NC_007519.1	355162	5mC	-	6	5	0	0	1	12	0.5	NC_007519.1:355162	NC_007519.1:355162--	G	TTGGCAAACAGCGGACAGTTGTCG	NC_007519.1:355162-	TCCG	1-YTCCGKCNNNNNVNN
1600	144836	NC_007519.1	355305	5mC	-	8	4	0	0	0	12	0.67	NC_007519.1:355305	NC_007519.1:355305--	G	CAGCCCGCTGTCGGGTATGGTGCC	NC_007519.1:355305-
1601	144857	NC_007519.1	355346	5mC	-	7	3	0	0	3	13	0.54	NC_007519.1:355346	NC_007519.1:355346--	G	CGTCTGCAGGACGGAATACCTCGT	NC_007519.1:355346-	TCCG	1-YTCCGKCNNNNNVNN
1602	144971	NC_007519.1	355608	5mC	-	8	2	0	0	2	12	0.67	NC_007519.1:355608	NC_007519.1:355608--	G	ACAGTCAGGGTCGGAAAGCAGCGC	NC_007519.1:355608-	TCCG	1-YTCCGKCNNNNNVNN
1603	145087	NC_007519.1	355863	5mC	-	6	4	0	0	0	10	0.6	NC_007519.1:355863	NC_007519.1:355863--	G	GCCACCGGGGCCGGGAACACGCAT	NC_007519.1:355863-
1604	145219	NC_007519.1	356196	5mC	-	10	5	0	0	0	15	0.67	NC_007519.1:356196	NC_007519.1:356196--	G	CCGCAGAAGCACGGAGCGGCAGAA	NC_007519.1:356196-	TCCG	1-YTCCGKCNNNNNVNN
1605	145253	NC_007519.1	356263	5mC	-	6	1	0	0	0	7	0.86	NC_007519.1:356263	NC_007519.1:356263--	G	GCCCGACGCCGCGGCACCGGTACG	NC_007519.1:356263-
1606	145315	NC_007519.1	356405	5mC	-	10	0	0	0	1	11	0.91	NC_007519.1:356405	NC_007519.1:356405--	G	TGTTGGTACACCGGAATAAAGCAA	NC_007519.1:356405-	TCCG	1-YTCCGKCNNNNNVNN
1607	145372	NC_007519.1	356534	5mC	+	3	3	0	0	0	6	0.5	NC_007519.1:356534	NC_007519.1:356534-+	C	GCCGCGGATGCGCGCTGGAACGTG	NC_007519.1:356534+
1608	145403	NC_007519.1	356593	5mC	-	6	4	0	0	2	12	0.5	NC_007519.1:356593	NC_007519.1:356593--	G	ATACGCCATGCCGGACCACATCCG	NC_007519.1:356593-	TCCG	1-YTCCGKCNNNNNVNN
1609	145418	NC_007519.1	356621	5mC	-	7	5	0	0	1	13	0.54	NC_007519.1:356621	NC_007519.1:356621--	G	CACAGCGAGGCCGTGGCGCAGGTG	NC_007519.1:356621-
1610	145560	NC_007519.1	356913	5mC	-	10	5	0	0	1	16	0.62	NC_007519.1:356913	NC_007519.1:356913--	G	TACGCCACGAGCGTATCGTGTCGC	NC_007519.1:356913-
1611	145581	NC_007519.1	356959	5mC	+	6	6	0	0	0	12	0.5	NC_007519.1:356959	NC_007519.1:356959-+	C	TATGGTGCGTTACGGCAGAACGGA	NC_007519.1:356959+
1612	145584	NC_007519.1	356968	5mC	-	11	7	0	0	0	18	0.61	NC_007519.1:356968	NC_007519.1:356968--	G	TTACGGCAGAACGGAAAAAAGCAG	NC_007519.1:356968-	TCCG	1-YTCCGKCNNNNNVNN
1613	145591	NC_007519.1	356998	5mC	-	9	8	0	0	1	18	0.5	NC_007519.1:356998	NC_007519.1:356998--	G	CATAACCCTGTCGCTGGAACAGGC	NC_007519.1:356998-
1614	145624	NC_007519.1	357078	5mC	-	6	5	0	0	0	11	0.55	NC_007519.1:357078	NC_007519.1:357078--	G	CTTTTGATAGCCGGGGGCTGGTCT	NC_007519.1:357078-
1615	145631	NC_007519.1	357097	5mC	-	8	5	0	0	2	15	0.53	NC_007519.1:357097	NC_007519.1:357097--	G	GGTCTGAGGAACGGGACGTATCGC	NC_007519.1:357097-
1616	145647	NC_007519.1	357121	5mC	-	3	1	0	0	2	6	0.5	NC_007519.1:357121	NC_007519.1:357121--	G	TTTCCGGTGCGCGGGGCATTCACG	NC_007519.1:357121-
1617	145667	NC_007519.1	357181	5mC	-	13	4	0	0	2	19	0.68	NC_007519.1:357181	NC_007519.1:357181--	G	TTGACCCCTGCCGGACGCTTGCGG	NC_007519.1:357181-	TCCG	1-YTCCGKCNNNNNVNN
1618	145774	NC_007519.1	357417	5mC	-	3	2	0	0	0	5	0.6	NC_007519.1:357417	NC_007519.1:357417--	G	CCGGCGCATCCGGGAGCGGACTGG	NC_007519.1:357417-
1619	145783	NC_007519.1	357448	5mC	+	5	3	0	0	1	9	0.56	NC_007519.1:357448	NC_007519.1:357448-+	C	CTTTCGCTTTTCCGGCATTTATCA	NC_007519.1:357448+	TCCG	1-YTCCGKCNNNNNVNN
1620	145845	NC_007519.1	357578	5mC	-	3	2	0	0	0	5	0.6	NC_007519.1:357578	NC_007519.1:357578--	G	AGAACCCGCCGTGGAAGGCGTGGA	NC_007519.1:357578-
1621	145895	NC_007519.1	357695	5mC	-	11	7	0	0	0	18	0.61	NC_007519.1:357695	NC_007519.1:357695--	G	TCCGGGGCAGGCGGAAGAACTGTG	NC_007519.1:357695-	TCCG	1-YTCCGKCNNNNNVNN
1622	145908	NC_007519.1	357723	5mC	-	10	7	0	0	0	17	0.59	NC_007519.1:357723	NC_007519.1:357723--	G	GCGCCGCTGCCCGGAGAAGTTACG	NC_007519.1:357723-	TCCG	1-YTCCGKCNNNNNVNN
1623	145957	NC_007519.1	357822	5mC	-	11	7	0	0	0	18	0.61	NC_007519.1:357822	NC_007519.1:357822--	G	CTGACGCCTGCCGGAGCATTGTCC	NC_007519.1:357822-	TCCG	1-YTCCGKCNNNNNVNN
1624	145981	NC_007519.1	357884	5mC	-	16	3	0	0	0	19	0.84	NC_007519.1:357884	NC_007519.1:357884--	G	AAGCCTGCTGCCGCAGGAAGCGGC	NC_007519.1:357884-
1625	146078	NC_007519.1	358106	5mC	-	8	7	0	0	0	15	0.53	NC_007519.1:358106	NC_007519.1:358106--	G	CTGGCACCCCGCGGGCGCACCCCG	NC_007519.1:358106-
1626	146116	NC_007519.1	358192	5mC	-	7	7	0	0	0	14	0.5	NC_007519.1:358192	NC_007519.1:358192--	G	GCGCCATCTGCCGCAGGGCAGTGC	NC_007519.1:358192-
1627	146165	NC_007519.1	358288	5mC	-	9	7	0	0	1	17	0.53	NC_007519.1:358288	NC_007519.1:358288--	G	GGAGCACCGGCCGGACATGCGTGT	NC_007519.1:358288-	TCCG	1-YTCCGKCNNNNNVNN
1628	146198	NC_007519.1	358359	5mC	+	7	2	0	0	0	9	0.78	NC_007519.1:358359	NC_007519.1:358359-+	C	CGCTGCAGCTTACGGGCGCCCATG	NC_007519.1:358359+
1629	146218	NC_007519.1	358390	5mC	-	9	6	0	0	0	15	0.6	NC_007519.1:358390	NC_007519.1:358390--	G	GCTGCTTGAAACGGAGCTGTGGCC	NC_007519.1:358390-	TCCG	1-YTCCGKCNNNNNVNN
1630	146225	NC_007519.1	358404	5mC	+	5	5	0	0	0	10	0.5	NC_007519.1:358404	NC_007519.1:358404-+	C	AGCTGTGGCCTGCGCTGATGGCGG	NC_007519.1:358404+
1631	146272	NC_007519.1	358499	5mC	-	9	6	0	0	1	16	0.56	NC_007519.1:358499	NC_007519.1:358499--	G	CTCAATTTTGACGGATTTCTGCGC	NC_007519.1:358499-	TCCG	1-YTCCGKCNNNNNVNN
1632	146283	NC_007519.1	358521	5mC	+	4	4	0	0	0	8	0.5	NC_007519.1:358521	NC_007519.1:358521-+	C	GCGCGGTGCCTCCGGCTGCCGTGC	NC_007519.1:358521+	TCCG	1-YTCCGKCNNNNNVNN
1633	146302	NC_007519.1	358554	5mC	+	6	5	0	0	0	11	0.55	NC_007519.1:358554	NC_007519.1:358554-+	C	CGGAGCACGATGCGGCCCGTTATG	NC_007519.1:358554+
1634	146315	NC_007519.1	358583	5mC	-	6	4	0	0	2	12	0.5	NC_007519.1:358583	NC_007519.1:358583--	G	CTGTTCGGCCACGGGCGGGTGCGC	NC_007519.1:358583-
1635	146370	NC_007519.1	358731	5mC	+	4	2	0	0	1	7	0.57	NC_007519.1:358731	NC_007519.1:358731-+	C	AAGAAGAGGATGCGGAATATCTGC	NC_007519.1:358731+
1636	146371	NC_007519.1	358732	5mC	-	11	8	0	0	0	19	0.58	NC_007519.1:358732	NC_007519.1:358732--	G	AGAAGAGGATGCGGAATATCTGCT	NC_007519.1:358732-	TCCG	1-YTCCGKCNNNNNVNN
1637	146383	NC_007519.1	358757	5mC	-	14	4	0	0	0	18	0.78	NC_007519.1:358757	NC_007519.1:358757--	G	CGGGCGGTGGCCGGAGAACGTCCG	NC_007519.1:358757-	TCCG	1-YTCCGKCNNNNNVNN
1638	146414	NC_007519.1	358826	5mC	+	3	3	0	0	0	6	0.5	NC_007519.1:358826	NC_007519.1:358826-+	C	CGCTGGCGCATCCGGCTTGACGAG	NC_007519.1:358826+	TCCG	1-YTCCGKCNNNNNVNN
1639	146496	NC_007519.1	358985	5mC	-	10	8	0	0	1	19	0.53	NC_007519.1:358985	NC_007519.1:358985--	G	CGCCCGCTGGGCGGACAGAATTTT	NC_007519.1:358985-	TCCG	1-YTCCGKCNNNNNVNN
1640	146545	NC_007519.1	359110	5mC	-	12	5	0	0	1	18	0.67	NC_007519.1:359110	NC_007519.1:359110--	G	TACCGGCGGGCCGGAGGAGGCAGC	NC_007519.1:359110-	TCCG	1-YTCCGKCNNNNNVNN
1641	146555	NC_007519.1	359135	5mC	+	4	4	0	0	0	8	0.5	NC_007519.1:359135	NC_007519.1:359135-+	C	CAGGAACTGCTGCGTCTGCTCAGA	NC_007519.1:359135+
1642	146574	NC_007519.1	359186	5mC	-	10	6	0	0	1	17	0.59	NC_007519.1:359186	NC_007519.1:359186--	G	GCACGGTTTGCCGGATATGTTGAA	NC_007519.1:359186-	TCCG	1-YTCCGKCNNNNNVNN
1643	146608	NC_007519.1	359276	5mC	-	15	5	0	0	0	20	0.75	NC_007519.1:359276	NC_007519.1:359276--	G	TTTTCGGTTTACGCACAGCTTCAG	NC_007519.1:359276-
1644	146619	NC_007519.1	359308	5mC	+	3	2	0	0	0	5	0.6	NC_007519.1:359308	NC_007519.1:359308-+	C	CGGTGTTATCTCCGGTTGGCAGCT	NC_007519.1:359308+	TCCG	1-YTCCGKCNNNNNVNN
1645	146657	NC_007519.1	359394	5mC	-	9	4	0	0	1	14	0.64	NC_007519.1:359394	NC_007519.1:359394--	G	CGTGTGTAGCCCGCAGTTTGCATA	NC_007519.1:359394-
1646	146689	NC_007519.1	359524	5mC	-	15	5	0	0	2	22	0.68	NC_007519.1:359524	NC_007519.1:359524--	G	TGCTTGATATACGGATTTGTTCTT	NC_007519.1:359524-	TCCG	1-YTCCGKCNNNNNVNN
1647	146696	NC_007519.1	359547	5mC	+	3	3	0	0	0	6	0.5	NC_007519.1:359547	NC_007519.1:359547-+	C	TCCGCACTGTGGCGGGTATTCTTT	NC_007519.1:359547+
1648	146738	NC_007519.1	359694	5mC	-	16	2	0	0	2	20	0.8	NC_007519.1:359694	NC_007519.1:359694--	G	GCCAAGCTGCACGGATCTTTTGTC	NC_007519.1:359694-	TCCG	1-YTCCGKCNNNNNVNN
1649	146800	NC_007519.1	359955	5mC	-	13	4	0	0	1	18	0.72	NC_007519.1:359955	NC_007519.1:359955--	G	TTTGTACAGGACGGATTGCGCTTT	NC_007519.1:359955-	TCCG	1-YTCCGKCNNNNNVNN
1650	146897	NC_007519.1	360229	5mC	+	4	3	0	0	1	8	0.5	NC_007519.1:360229	NC_007519.1:360229-+	C	CCATTATCCGTCCGCTGGGCGAAC	NC_007519.1:360229+	TCCG	1-YTCCGKCNNNNNVNN
1651	146961	NC_007519.1	360374	5mC	-	12	4	0	0	1	17	0.71	NC_007519.1:360374	NC_007519.1:360374--	G	GCGCAGCATGACGGAAGCTGAGGA	NC_007519.1:360374-	TCCG	1-YTCCGKCNNNNNVNN
1652	146988	NC_007519.1	360454	5mC	-	14	2	0	0	0	16	0.88	NC_007519.1:360454	NC_007519.1:360454--	G	CCGAAGAGGAACGGACACGCATTA	NC_007519.1:360454-	TCCG	1-YTCCGKCNNNNNVNN
1653	147036	NC_007519.1	360581	5mC	-	11	6	0	0	0	17	0.65	NC_007519.1:360581	NC_007519.1:360581--	G	TGCGGCAGGGGCGCAGGCCCAGCA	NC_007519.1:360581-
1654	147044	NC_007519.1	360602	5mC	-	10	6	0	0	1	17	0.59	NC_007519.1:360602	NC_007519.1:360602--	G	GCATGCCCGTTCGCAGGAAACGGC	NC_007519.1:360602-
1655	147141	NC_007519.1	360822	5mC	-	10	7	0	0	1	18	0.56	NC_007519.1:360822	NC_007519.1:360822--	G	GTGGAAGGCATCGGAGACATTATG	NC_007519.1:360822-	TCCG	1-YTCCGKCNNNNNVNN
1656	147226	NC_007519.1	361017	5mC	-	10	8	0	0	1	19	0.53	NC_007519.1:361017	NC_007519.1:361017--	G	GGTATTCAGGCCGGAGCCGGAGCC	NC_007519.1:361017-	TCCG	1-YTCCGKCNNNNNVNN
1657	147230	NC_007519.1	361023	5mC	-	10	9	0	0	0	19	0.53	NC_007519.1:361023	NC_007519.1:361023--	G	CAGGCCGGAGCCGGAGCCAACGTG	NC_007519.1:361023-	TCCG	1-YTCCGKCNNNNNVNN
1658	147323	NC_007519.1	361262	5mC	+	6	4	0	0	0	10	0.6	NC_007519.1:361262	NC_007519.1:361262-+	C	CATTTCCCGATCCGTGCAGCGTAT	NC_007519.1:361262+	TCCG	1-YTCCGKCNNNNNVNN
1659	147349	NC_007519.1	361316	5mC	-	10	8	0	0	2	20	0.5	NC_007519.1:361316	NC_007519.1:361316--	G	GCACGGTCTGACGGATAAAATCAG	NC_007519.1:361316-	TCCG	1-YTCCGKCNNNNNVNN
1660	147366	NC_007519.1	361358	5mC	-	11	8	0	0	0	19	0.58	NC_007519.1:361358	NC_007519.1:361358--	G	ATGTTCATGCACGGGTTGCCATAG	NC_007519.1:361358-
1661	147395	NC_007519.1	361413	5mC	-	7	6	0	0	1	14	0.5	NC_007519.1:361413	NC_007519.1:361413--	G	TGCGGCGTATGCGTATGAAAAAGG	NC_007519.1:361413-
1662	147565	NC_007519.1	361802	5mC	-	9	9	0	0	0	18	0.5	NC_007519.1:361802	NC_007519.1:361802--	G	TCCGTCGTCACCGTAGTGGCGGAT	NC_007519.1:361802-
1663	147605	NC_007519.1	361879	5mC	-	9	6	0	0	2	17	0.53	NC_007519.1:361879	NC_007519.1:361879--	G	GGGCTGTTTTCCGGAAGTTTGTTT	NC_007519.1:361879-	TCCG	1-YTCCGKCNNNNNVNN
1664	147675	NC_007519.1	362049	5mC	-	9	9	0	0	0	18	0.5	NC_007519.1:362049	NC_007519.1:362049--	G	GCTGCTGCTTACGGAAGGGTTTGG	NC_007519.1:362049-	TCCG	1-YTCCGKCNNNNNVNN
1665	147741	NC_007519.1	362194	5mC	-	6	1	0	0	0	7	0.86	NC_007519.1:362194	NC_007519.1:362194--	G	GGTGGTGGCCATGTAGCCGTCCAT	NC_007519.1:362194-
1666	147847	NC_007519.1	362425	5mC	-	10	8	0	0	0	18	0.56	NC_007519.1:362425	NC_007519.1:362425--	G	CGTTTCCGCGGCGGAACGGTCATG	NC_007519.1:362425-	TCCG	1-YTCCGKCNNNNNVNN
1667	147860	NC_007519.1	362448	5mC	-	8	8	0	0	0	16	0.5	NC_007519.1:362448	NC_007519.1:362448--	G	GGAGGTCGAGCCGCATTTCCACAT	NC_007519.1:362448-
1668	147925	NC_007519.1	362627	5mC	-	15	2	0	0	0	17	0.88	NC_007519.1:362627	NC_007519.1:362627--	G	TGCACGTTTTCCGGAATGCCGATA	NC_007519.1:362627-	TCCG	1-YTCCGKCNNNNNVNN
1669	148091	NC_007519.1	363009	5mC	-	9	7	0	0	0	16	0.56	NC_007519.1:363009	NC_007519.1:363009--	G	GGCCTGACTTGCGGAAAATGTCCA	NC_007519.1:363009-	TCCG	1-YTCCGKCNNNNNVNN
1670	148201	NC_007519.1	363265	5mC	-	8	6	0	0	1	15	0.53	NC_007519.1:363265	NC_007519.1:363265--	G	CACAAGCCTGACGGAAATGGACAC	NC_007519.1:363265-	TCCG	1-YTCCGKCNNNNNVNN
1671	148301	NC_007519.1	363514	5mC	-	8	6	0	0	2	16	0.5	NC_007519.1:363514	NC_007519.1:363514--	G	AATACCCTGTACGGAGCCTTCAAA	NC_007519.1:363514-	TCCG	1-YTCCGKCNNNNNVNN
1672	148334	NC_007519.1	363603	5mC	-	7	6	0	0	0	13	0.54	NC_007519.1:363603	NC_007519.1:363603--	G	CATTGGCCAGCCGCAGGGTGGTTT	NC_007519.1:363603-
1673	148379	NC_007519.1	363712	5mC	-	9	1	0	0	1	11	0.82	NC_007519.1:363712	NC_007519.1:363712--	G	TCCCAGCTCGTCGGAGCCGCCTTC	NC_007519.1:363712-	TCCG	1-YTCCGKCNNNNNVNN
1674	148482	NC_007519.1	363919	5mC	-	8	4	0	0	1	13	0.62	NC_007519.1:363919	NC_007519.1:363919--	G	GTTGAGCGCCACGGAAAGCACCGC	NC_007519.1:363919-	TCCG	1-YTCCGKCNNNNNVNN
1675	148600	NC_007519.1	364178	5mC	-	11	3	0	0	1	15	0.73	NC_007519.1:364178	NC_007519.1:364178--	G	CTGCGGTCCAGCGGAAAGGTGGTA	NC_007519.1:364178-	TCCG	1-YTCCGKCNNNNNVNN
1676	148752	NC_007519.1	364494	5mC	+	8	7	0	0	1	16	0.5	NC_007519.1:364494	NC_007519.1:364494-+	C	GCGTGTTGAATCCGGCAACCAGAC	NC_007519.1:364494+	TCCG	1-YTCCGKCNNNNNVNN
1677	148808	NC_007519.1	364591	5mC	-	8	5	0	0	1	14	0.57	NC_007519.1:364591	NC_007519.1:364591--	G	CAGACTCAGGGCGGATGCCGTCTG	NC_007519.1:364591-	TCCG	1-YTCCGKCNNNNNVNN
1678	148845	NC_007519.1	364655	5mC	-	8	8	0	0	0	16	0.5	NC_007519.1:364655	NC_007519.1:364655--	G	ACAGGCACAAGCGCCACAAGCAGG	NC_007519.1:364655-
1679	148908	NC_007519.1	364809	5mC	-	8	6	0	0	0	14	0.57	NC_007519.1:364809	NC_007519.1:364809--	G	AATGCGCATGCCGGAAATTCCGCG	NC_007519.1:364809-	TCCG	1-YTCCGKCNNNNNVNN
1680	149077	NC_007519.1	365167	5mC	-	11	5	0	0	0	16	0.69	NC_007519.1:365167	NC_007519.1:365167--	G	AGATATTTGAGCGTGACGGCGAAA	NC_007519.1:365167-
1681	149145	NC_007519.1	365299	5mC	-	8	5	0	0	2	15	0.53	NC_007519.1:365299	NC_007519.1:365299--	G	GCGTATTCGTACGGAGGCAGCGAA	NC_007519.1:365299-	TCCG	1-YTCCGKCNNNNNVNN
1682	149276	NC_007519.1	365574	5mC	-	9	1	0	0	0	10	0.9	NC_007519.1:365574	NC_007519.1:365574--	G	GTCGGCCCTGCCGGAGAGCAGCGC	NC_007519.1:365574-	TCCG	1-YTCCGKCNNNNNVNN
1683	149591	NC_007519.1	366240	5mC	-	7	5	0	0	1	13	0.54	NC_007519.1:366240	NC_007519.1:366240--	G	TGCGCCGTGAGCGGAAAACACGAG	NC_007519.1:366240-	TCCG	1-YTCCGKCNNNNNVNN
1684	150672	NC_007519.1	368843	5mC	-	9	4	0	0	2	15	0.6	NC_007519.1:368843	NC_007519.1:368843--	G	CGGTGTTGGGTCGGATGCCTGCCG	NC_007519.1:368843-	TCCG	1-YTCCGKCNNNNNVNN
1685	151103	NC_007519.1	369957	5mC	-	9	7	0	0	0	16	0.56	NC_007519.1:369957	NC_007519.1:369957--	G	GCCCGTGGCGGCGGGCGGGAAGGC	NC_007519.1:369957-
1686	151134	NC_007519.1	370027	5mC	-	12	7	0	0	0	19	0.63	NC_007519.1:370027	NC_007519.1:370027--	G	AACGCGAAAAACGGAGCGGTTAAG	NC_007519.1:370027-	TCCG	1-YTCCGKCNNNNNVNN
1687	151154	NC_007519.1	370081	5mC	+	8	5	0	0	0	13	0.62	NC_007519.1:370081	NC_007519.1:370081-+	C	GCGTGTGCGTTCCGGTGACCGGAA	NC_007519.1:370081+	TCCG	1-YTCCGKCNNNNNVNN
1688	151175	NC_007519.1	370150	5mC	+	9	5	0	0	0	14	0.64	NC_007519.1:370150	NC_007519.1:370150-+	C	TATACTGACTTGCGTCGTTGGTTT	NC_007519.1:370150+
1689	151423	NC_007519.1	370891	5mC	-	9	6	0	0	2	17	0.53	NC_007519.1:370891	NC_007519.1:370891--	G	ATCTCTTCCACCGCGCGCAGCTGC	NC_007519.1:370891-
1690	151751	NC_007519.1	371718	5mC	-	10	6	0	0	1	17	0.59	NC_007519.1:371718	NC_007519.1:371718--	G	CGATTCCTGCACGGAACGCGGGTC	NC_007519.1:371718-	TCCG	1-YTCCGKCNNNNNVNN
1691	151770	NC_007519.1	371760	5mC	-	11	5	0	0	1	17	0.65	NC_007519.1:371760	NC_007519.1:371760--	G	CACTGCCCTGCCGGATTCGCTGCC	NC_007519.1:371760-	TCCG	1-YTCCGKCNNNNNVNN
1692	151868	NC_007519.1	372053	5mC	-	6	3	0	0	2	11	0.55	NC_007519.1:372053	NC_007519.1:372053--	G	GCCTGAGCCCCCGCAGCCTGCCCG	NC_007519.1:372053-
1693	152370	NC_007519.1	373346	5mC	+	7	5	0	0	1	13	0.54	NC_007519.1:373346	NC_007519.1:373346-+	C	TCTTTCCTTTTCCGGAAGCCTGTT	NC_007519.1:373346+	TCCG	1-YTCCGKCNNNNNVNN
1694	152433	NC_007519.1	373622	5mC	-	6	3	0	0	0	9	0.67	NC_007519.1:373622	NC_007519.1:373622--	G	CAAAGGCCTTACGGACAGCTTTGC	NC_007519.1:373622-	TCCG	1-YTCCGKCNNNNNVNN
1695	152514	NC_007519.1	373818	5mC	-	6	4	0	0	0	10	0.6	NC_007519.1:373818	NC_007519.1:373818--	G	CTGCTGATGATCGGGTTTCCGCTG	NC_007519.1:373818-
1696	152521	NC_007519.1	373836	5mC	-	8	1	0	0	1	10	0.8	NC_007519.1:373836	NC_007519.1:373836--	G	CCGCTGAAGATCGGAGTGGGGTTT	NC_007519.1:373836-	TCCG	1-YTCCGKCNNNNNVNN
1697	152563	NC_007519.1	373984	5mC	+	5	5	0	0	0	10	0.5	NC_007519.1:373984	NC_007519.1:373984-+	C	CGCAGCAAGACCCGAGCAGAACAG	NC_007519.1:373984+
1698	152925	NC_007519.1	375044	5mC	-	5	5	0	0	0	10	0.5	NC_007519.1:375044	NC_007519.1:375044--	G	GGGGCGGTAATCGGAACGGAGCGT	NC_007519.1:375044-	TCCG	1-YTCCGKCNNNNNVNN
1699	153060	NC_007519.1	375386	5mC	+	14	6	0	0	0	20	0.7	NC_007519.1:375386	NC_007519.1:375386-+	C	TGCGGCCGGTTCCGTTATCCAGTC	NC_007519.1:375386+	TCCG	1-YTCCGKCNNNNNVNN
1700	153335	NC_007519.1	376069	5mC	-	6	6	0	0	0	12	0.5	NC_007519.1:376069	NC_007519.1:376069--	G	ATGTGGCCGAGCGCAGCGGTGCTG	NC_007519.1:376069-
1701	153659	NC_007519.1	376805	5mC	-	11	7	0	0	1	19	0.58	NC_007519.1:376805	NC_007519.1:376805--	G	CGATACGCTGACGGAATACGTGCG	NC_007519.1:376805-	TCCG	1-YTCCGKCNNNNNVNN
1702	153733	NC_007519.1	376943	5mC	-	11	1	0	0	4	16	0.69	NC_007519.1:376943	NC_007519.1:376943--	G	CGACGGGGGGGCGTATCTGGCCAT	NC_007519.1:376943-
1703	153756	NC_007519.1	376988	5mC	-	3	1	0	0	1	5	0.6	NC_007519.1:376988	NC_007519.1:376988--	G	GCTCATCCAGCGGGTGAATGCCGC	NC_007519.1:376988-
1704	153936	NC_007519.1	377390	5mC	-	11	9	0	0	1	21	0.52	NC_007519.1:377390	NC_007519.1:377390--	G	ACGCCTCCGGCCGGATGGGATGAG	NC_007519.1:377390-	TCCG	1-YTCCGKCNNNNNVNN
1705	154124	NC_007519.1	377836	5mC	+	8	4	0	0	3	15	0.53	NC_007519.1:377836	NC_007519.1:377836-+	C	TCATGAAATTTCCGGCCCGGCAGA	NC_007519.1:377836+	TCCG	1-YTCCGKCNNNNNVNN
1706	154143	NC_007519.1	377876	5mC	-	13	7	0	0	0	20	0.65	NC_007519.1:377876	NC_007519.1:377876--	G	GGTGAACTGGACGGATACGACAAG	NC_007519.1:377876-	TCCG	1-YTCCGKCNNNNNVNN
1707	154297	NC_007519.1	378241	5mC	-	11	7	0	0	1	19	0.58	NC_007519.1:378241	NC_007519.1:378241--	G	AAAACAGCTGCCGGGCGATGTGGC	NC_007519.1:378241-
1708	154350	NC_007519.1	378377	5mC	-	3	2	0	0	0	5	0.6	NC_007519.1:378377	NC_007519.1:378377--	G	CGGCAAGGGCGGGGTGGGTAAAAC	NC_007519.1:378377-
1709	154602	NC_007519.1	379024	5mC	-	15	3	0	0	1	19	0.79	NC_007519.1:379024	NC_007519.1:379024--	G	TCCTCGACAGCCGGAGTCCGGCGA	NC_007519.1:379024-	TCCG	1-YTCCGKCNNNNNVNN
1710	154640	NC_007519.1	379148	5mC	-	3	0	0	0	2	5	0.6	NC_007519.1:379148	NC_007519.1:379148--	G	GTAATCAGCCCTGGGAACGGCTGG	NC_007519.1:379148-
1711	154663	NC_007519.1	379197	5mC	-	9	8	0	0	0	17	0.53	NC_007519.1:379197	NC_007519.1:379197--	G	CTTCACCCCCGCGGAACAGGAACA	NC_007519.1:379197-	TCCG	1-YTCCGKCNNNNNVNN
1712	154737	NC_007519.1	379385	5mC	-	7	7	0	0	0	14	0.5	NC_007519.1:379385	NC_007519.1:379385--	G	ATGCCGAAAACCGCATTCGCGGGG	NC_007519.1:379385-
1713	154966	NC_007519.1	380029	5mC	-	9	9	0	0	0	18	0.5	NC_007519.1:380029	NC_007519.1:380029--	G	GAAGCCGATGACGGAACAACCGCA	NC_007519.1:380029-	TCCG	1-YTCCGKCNNNNNVNN
1714	155043	NC_007519.1	380306	5mC	-	7	7	0	0	0	14	0.5	NC_007519.1:380306	NC_007519.1:380306--	G	GCCCCGCCTGCCGGACGGCGGAAC	NC_007519.1:380306-	TCCG	1-YTCCGKCNNNNNVNN
1715	155048	NC_007519.1	380313	5mC	-	13	3	0	0	0	16	0.81	NC_007519.1:380313	NC_007519.1:380313--	G	CTGCCGGACGGCGGAACGGACATG	NC_007519.1:380313-	TCCG	1-YTCCGKCNNNNNVNN
1716	155050	NC_007519.1	380318	5mC	-	10	5	0	0	0	15	0.67	NC_007519.1:380318	NC_007519.1:380318--	G	GGACGGCGGAACGGACATGGGGTA	NC_007519.1:380318-	TCCG	1-YTCCGKCNNNNNVNN
1717	155098	NC_007519.1	380438	5mC	-	9	4	0	0	2	15	0.6	NC_007519.1:380438	NC_007519.1:380438--	G	GGATGCGTCTGCGGGCGGTGACGA	NC_007519.1:380438-
1718	155273	NC_007519.1	380984	5mC	-	13	6	0	0	0	19	0.68	NC_007519.1:380984	NC_007519.1:380984--	G	TCTGTTCCTGACGGAAAAAACCAA	NC_007519.1:380984-	TCCG	1-YTCCGKCNNNNNVNN
1719	155327	NC_007519.1	381180	5mC	-	9	7	0	0	1	17	0.53	NC_007519.1:381180	NC_007519.1:381180--	G	GCAGGCACATCCGGAAACGCAGCA	NC_007519.1:381180-	TCCG	1-YTCCGKCNNNNNVNN
1720	155342	NC_007519.1	381216	5mC	-	9	7	0	0	0	16	0.56	NC_007519.1:381216	NC_007519.1:381216--	G	GCAGTCGGTTGCGGAAACGCTCAA	NC_007519.1:381216-	TCCG	1-YTCCGKCNNNNNVNN
1721	155394	NC_007519.1	381351	5mC	+	6	5	0	0	0	11	0.55	NC_007519.1:381351	NC_007519.1:381351-+	C	GGAGACTGCTTCCGGCGAACAGTC	NC_007519.1:381351+	TCCG	1-YTCCGKCNNNNNVNN
1722	155400	NC_007519.1	381366	5mC	-	9	6	0	0	0	15	0.6	NC_007519.1:381366	NC_007519.1:381366--	G	CGAACAGTCACCGGAGCAGGAGCA	NC_007519.1:381366-	TCCG	1-YTCCGKCNNNNNVNN
1723	155455	NC_007519.1	381511	5mC	-	7	7	0	0	0	14	0.5	NC_007519.1:381511	NC_007519.1:381511--	G	TCTGATTTTTCCGGAAAGCTTTGT	NC_007519.1:381511-	TCCG	1-YTCCGKCNNNNNVNN
1724	155493	NC_007519.1	381619	5mC	-	9	4	0	0	1	14	0.64	NC_007519.1:381619	NC_007519.1:381619--	G	TCTGCGCCGCTCGGAAAACGTGCT	NC_007519.1:381619-	TCCG	1-YTCCGKCNNNNNVNN
1725	155600	NC_007519.1	381893	5mC	-	3	3	0	0	0	6	0.5	NC_007519.1:381893	NC_007519.1:381893--	G	GCCCGTTCCACGGGGCTTTCCGCA	NC_007519.1:381893-
1726	155627	NC_007519.1	381979	5mC	-	7	7	0	0	0	14	0.5	NC_007519.1:381979	NC_007519.1:381979--	G	TTTTGCAGCGGCGCAAGCCGCTTT	NC_007519.1:381979-
1727	155670	NC_007519.1	382068	5mC	-	7	5	0	0	0	12	0.58	NC_007519.1:382068	NC_007519.1:382068--	G	ATCGGACAATACGGAGGCCGCGGG	NC_007519.1:382068-	TCCG	1-YTCCGKCNNNNNVNN
1728	155706	NC_007519.1	382140	5mC	-	4	3	0	0	0	7	0.57	NC_007519.1:382140	NC_007519.1:382140--	G	CAGGGGCGTCGTGTGGGTGACCGG	NC_007519.1:382140-
1729	155780	NC_007519.1	382318	5mC	-	7	7	0	0	0	14	0.5	NC_007519.1:382318	NC_007519.1:382318--	G	CGATACAGGGCCGGGCCGGAGGAC	NC_007519.1:382318-
1730	155822	NC_007519.1	382412	5mC	-	13	2	0	0	0	15	0.87	NC_007519.1:382412	NC_007519.1:382412--	G	CTTGCGCGAAACGGAAACGGCTGA	NC_007519.1:382412-	TCCG	1-YTCCGKCNNNNNVNN
1731	155848	NC_007519.1	382487	5mC	-	7	4	0	0	0	11	0.64	NC_007519.1:382487	NC_007519.1:382487--	G	GTGCCGGTTTCCGGAACTGACACT	NC_007519.1:382487-	TCCG	1-YTCCGKCNNNNNVNN
1732	155858	NC_007519.1	382521	5mC	-	7	7	0	0	0	14	0.5	NC_007519.1:382521	NC_007519.1:382521--	G	GAGGCGGTCCACGCACTGAGCGCT	NC_007519.1:382521-
1733	155897	NC_007519.1	382623	5mC	-	7	5	0	0	2	14	0.5	NC_007519.1:382623	NC_007519.1:382623--	G	ATTTTTGTGTACGGAACACAGGCG	NC_007519.1:382623-	TCCG	1-YTCCGKCNNNNNVNN
1734	155917	NC_007519.1	382691	5mC	+	5	4	0	0	1	10	0.5	NC_007519.1:382691	NC_007519.1:382691-+	C	GGGTTTTTCTTCCGGTGCGGGGCA	NC_007519.1:382691+	TCCG	1-YTCCGKCNNNNNVNN
1735	155951	NC_007519.1	382765	5mC	+	4	4	0	0	0	8	0.5	NC_007519.1:382765	NC_007519.1:382765-+	C	ATGCGGAGCATCCGTCCGTGCTGG	NC_007519.1:382765+	TCCG	1-YTCCGKCNNNNNVNN
1736	155964	NC_007519.1	382802	5mC	-	8	7	0	0	0	15	0.53	NC_007519.1:382802	NC_007519.1:382802--	G	GGTGGCGCTTACGGGCGGATTTGC	NC_007519.1:382802-
1737	156111	NC_007519.1	383184	5mC	-	11	5	0	0	0	16	0.69	NC_007519.1:383184	NC_007519.1:383184--	G	GGCTGGTATACCGGAGTCCGGGTA	NC_007519.1:383184-	TCCG	1-YTCCGKCNNNNNVNN
1738	156112	NC_007519.1	383190	5mC	+	4	4	0	0	0	8	0.5	NC_007519.1:383190	NC_007519.1:383190-+	C	TATACCGGAGTCCGGGTACGCATG	NC_007519.1:383190+	TCCG	1-YTCCGKCNNNNNVNN
1739	156265	NC_007519.1	383593	5mC	-	8	6	0	0	0	14	0.57	NC_007519.1:383593	NC_007519.1:383593--	G	GGACTGGGATGCGCTGGCGCGTCT	NC_007519.1:383593-
1740	156307	NC_007519.1	383696	5mC	-	14	3	0	0	2	19	0.74	NC_007519.1:383696	NC_007519.1:383696--	G	AGCGGGGTGGACGGAGTCATGTTT	NC_007519.1:383696-	TCCG	1-YTCCGKCNNNNNVNN
1741	156346	NC_007519.1	383779	5mC	-	8	8	0	0	0	16	0.5	NC_007519.1:383779	NC_007519.1:383779--	G	CGGTGAGCAGCCGCAGCCCGACCC	NC_007519.1:383779-
1742	156372	NC_007519.1	383860	5mC	-	8	6	0	0	0	14	0.57	NC_007519.1:383860	NC_007519.1:383860--	G	CGAAAAAACAGCGCTGTTCAAAAT	NC_007519.1:383860-
1743	156385	NC_007519.1	383909	5mC	-	7	1	0	0	2	10	0.7	NC_007519.1:383909	NC_007519.1:383909--	G	CGGCAGTTTCCCGGAGCGCGTGCG	NC_007519.1:383909-	TCCG	1-YTCCGKCNNNNNVNN
1744	156502	NC_007519.1	384249	5mC	-	5	5	0	0	0	10	0.5	NC_007519.1:384249	NC_007519.1:384249--	G	TACCGACCCTGCGGAAGCCCGTTC	NC_007519.1:384249-	TCCG	1-YTCCGKCNNNNNVNN
1745	156518	NC_007519.1	384281	5mC	-	6	5	0	0	0	11	0.55	NC_007519.1:384281	NC_007519.1:384281--	G	GGGTCGTCATACGGGCGCACGGTA	NC_007519.1:384281-
1746	156529	NC_007519.1	384306	5mC	-	7	6	0	0	1	14	0.5	NC_007519.1:384306	NC_007519.1:384306--	G	TCCCGAAGAAACGGAAAGCGCGCT	NC_007519.1:384306-	TCCG	1-YTCCGKCNNNNNVNN
1747	156551	NC_007519.1	384346	5mC	-	12	3	0	0	0	15	0.8	NC_007519.1:384346	NC_007519.1:384346--	G	GATCTGGTGGACGCCACCTGTCCC	NC_007519.1:384346-
1748	156777	NC_007519.1	385119	5mC	-	10	3	0	0	0	13	0.77	NC_007519.1:385119	NC_007519.1:385119--	G	GCCCAAGGTGACGGAAATGCCCGA	NC_007519.1:385119-	TCCG	1-YTCCGKCNNNNNVNN
1749	157007	NC_007519.1	385905	5mC	-	7	4	0	0	0	11	0.64	NC_007519.1:385905	NC_007519.1:385905--	G	GGCCATCGGCACGGAATAACAATT	NC_007519.1:385905-	TCCG	1-YTCCGKCNNNNNVNN
1750	157011	NC_007519.1	385918	5mC	-	5	1	0	0	2	8	0.62	NC_007519.1:385918	NC_007519.1:385918--	G	GAATAACAATTCGGAACATTGTCT	NC_007519.1:385918-	TCCG	1-YTCCGKCNNNNNVNN
1751	157018	NC_007519.1	385943	5mC	-	7	6	0	0	0	13	0.54	NC_007519.1:385943	NC_007519.1:385943--	G	TCACACGCCCCCGCAGTTGCTTCC	NC_007519.1:385943-	GCANCTGCGS	2-GCAGCTGCGSCAG
1752	157072	NC_007519.1	386073	5mC	+	7	5	0	0	0	12	0.58	NC_007519.1:386073	NC_007519.1:386073-+	C	TCGCGGAACCTCCGGCCGCGCACC	NC_007519.1:386073+	TCCG	1-YTCCGKCNNNNNVNN
1753	157119	NC_007519.1	386174	5mC	-	6	5	0	0	0	11	0.55	NC_007519.1:386174	NC_007519.1:386174--	G	GTGCAGGTAAACGGATTCATCACA	NC_007519.1:386174-	TCCG	1-YTCCGKCNNNNNVNN
1754	157137	NC_007519.1	386234	5mC	-	8	7	0	0	0	15	0.53	NC_007519.1:386234	NC_007519.1:386234--	G	GGGAGTGCAGGCGCGGGTGGAAAC	NC_007519.1:386234-
1755	157202	NC_007519.1	386378	5mC	-	10	4	0	0	2	16	0.62	NC_007519.1:386378	NC_007519.1:386378--	G	TGCATCCGTACCGGAAAATCGTCT	NC_007519.1:386378-	TCCG	1-YTCCGKCNNNNNVNN
1756	157285	NC_007519.1	386575	5mC	+	7	3	0	0	1	11	0.64	NC_007519.1:386575	NC_007519.1:386575-+	C	AGCGCAGGAATCCGTTCCAGTTTT	NC_007519.1:386575+	TCCG	1-YTCCGKCNNNNNVNN
1757	157301	NC_007519.1	386609	5mC	-	9	2	0	0	3	14	0.64	NC_007519.1:386609	NC_007519.1:386609--	G	CGGCTGCGGGCCGGAAACCGGGGT	NC_007519.1:386609-	TCCG	1-YTCCGKCNNNNNVNN
1758	157421	NC_007519.1	386947	5mC	-	9	6	0	0	1	16	0.56	NC_007519.1:386947	NC_007519.1:386947--	G	GCTTTGTTTTGCGGATAGCCCGTG	NC_007519.1:386947-	TCCG	1-YTCCGKCNNNNNVNN
1759	157444	NC_007519.1	387015	5mC	+	7	7	0	0	0	14	0.5	NC_007519.1:387015	NC_007519.1:387015-+	C	CAGGGCCGGTTCCGGCCAGTACTG	NC_007519.1:387015+	TCCG	1-YTCCGKCNNNNNVNN
1760	157475	NC_007519.1	387082	5mC	-	11	6	0	0	1	18	0.61	NC_007519.1:387082	NC_007519.1:387082--	G	GCCGGGTCTGCCGGAAGGCCGTTG	NC_007519.1:387082-	TCCG	1-YTCCGKCNNNNNVNN
1761	157482	NC_007519.1	387100	5mC	-	11	6	0	0	1	18	0.61	NC_007519.1:387100	NC_007519.1:387100--	G	CCGTTGAACAGCGGAGTCACTTCC	NC_007519.1:387100-	TCCG	1-YTCCGKCNNNNNVNN
1762	157545	NC_007519.1	387224	5mC	-	14	0	0	0	3	17	0.82	NC_007519.1:387224	NC_007519.1:387224--	G	AGCCTGCGGGCCGGATGCTCCCTG	NC_007519.1:387224-	TCCG	1-YTCCGKCNNNNNVNN
1763	157635	NC_007519.1	387457	5mC	-	11	5	0	0	0	16	0.69	NC_007519.1:387457	NC_007519.1:387457--	G	CCCTGTACTTGCGGAAAGTGCGGC	NC_007519.1:387457-	TCCG	1-YTCCGKCNNNNNVNN
1764	157656	NC_007519.1	387495	5mC	-	12	6	0	0	0	18	0.67	NC_007519.1:387495	NC_007519.1:387495--	G	CGCATGCCTGCCGGAAACGCTGTG	NC_007519.1:387495-	TCCG	1-YTCCGKCNNNNNVNN
1765	157687	NC_007519.1	387569	5mC	+	8	3	0	0	0	11	0.73	NC_007519.1:387569	NC_007519.1:387569-+	C	AGCACATGCATCCGGCAGTCATAG	NC_007519.1:387569+	TCCG	1-YTCCGKCNNNNNVNN
1766	157716	NC_007519.1	387633	5mC	-	11	7	0	0	0	18	0.61	NC_007519.1:387633	NC_007519.1:387633--	G	CGTCCATGCAGCGGAAAAAAAATC	NC_007519.1:387633-	TCCG	1-YTCCGKCNNNNNVNN
1767	157979	NC_007519.1	388248	5mC	-	9	9	0	0	0	18	0.5	NC_007519.1:388248	NC_007519.1:388248--	G	CGTCCGGCAGACGCAGCATGTCTT	NC_007519.1:388248-
1768	158034	NC_007519.1	388375	5mC	-	7	6	0	0	1	14	0.5	NC_007519.1:388375	NC_007519.1:388375--	G	GGCCTGTGTGTCGGGCGGGCACGG	NC_007519.1:388375-
1769	158083	NC_007519.1	388467	5mC	+	3	3	0	0	0	6	0.5	NC_007519.1:388467	NC_007519.1:388467-+	C	ACAGCGCCACGGCATGACCCATCT	NC_007519.1:388467+
1770	158210	NC_007519.1	388744	5mC	-	11	6	0	0	1	18	0.61	NC_007519.1:388744	NC_007519.1:388744--	G	AGACAGCCATCCGGAAGCTGAAGA	NC_007519.1:388744-	TCCG	1-YTCCGKCNNNNNVNN
1771	158580	NC_007519.1	389607	5mC	-	6	3	0	0	0	9	0.67	NC_007519.1:389607	NC_007519.1:389607--	G	TGTCATCATCCCGTACTGCCGCAG	NC_007519.1:389607-
1772	158638	NC_007519.1	389742	5mC	-	11	8	0	0	0	19	0.58	NC_007519.1:389742	NC_007519.1:389742--	G	TCGTGACGGTCCGCAAAGGCGTGG	NC_007519.1:389742-
1773	159035	NC_007519.1	390667	5mC	-	14	6	0	0	2	22	0.64	NC_007519.1:390667	NC_007519.1:390667--	G	GCGCGGCATGTCGGATAACGTATC	NC_007519.1:390667-	TCCG	1-YTCCGKCNNNNNVNN
1774	159069	NC_007519.1	390749	5mC	+	9	9	0	0	0	18	0.5	NC_007519.1:390749	NC_007519.1:390749-+	C	ACAGACTGTATGCGGCTCCAAATA	NC_007519.1:390749+
1775	159133	NC_007519.1	390917	5mC	+	9	7	0	0	2	18	0.5	NC_007519.1:390917	NC_007519.1:390917-+	C	CGCCGTTGTTTCCGTCGTCGTCTC	NC_007519.1:390917+	TCCG	1-YTCCGKCNNNNNVNN
1776	159252	NC_007519.1	391135	5mC	-	17	7	0	0	0	24	0.71	NC_007519.1:391135	NC_007519.1:391135--	G	CGGCCGTCTGCCGGAAAGGCTGCC	NC_007519.1:391135-	TCCG	1-YTCCGKCNNNNNVNN
1777	159273	NC_007519.1	391179	5mC	-	11	10	0	0	0	21	0.52	NC_007519.1:391179	NC_007519.1:391179--	G	GTGTCCGGCGCCGGAAAAACAGCA	NC_007519.1:391179-	TCCG	1-YTCCGKCNNNNNVNN
1778	159423	NC_007519.1	391487	5mC	+	8	8	0	0	0	16	0.5	NC_007519.1:391487	NC_007519.1:391487-+	C	TTGATTCGGTTCCGGTTGTCTGCA	NC_007519.1:391487+	TCCG	1-YTCCGKCNNNNNVNN
1779	159489	NC_007519.1	391656	5mC	+	9	5	0	0	0	14	0.64	NC_007519.1:391656	NC_007519.1:391656-+	C	CATTGCGGCTTCCGGCCGTCCTGG	NC_007519.1:391656+	TCCG	1-YTCCGKCNNNNNVNN
1780	159504	NC_007519.1	391688	5mC	+	8	7	0	0	1	16	0.5	NC_007519.1:391688	NC_007519.1:391688-+	C	TTGTGGATATTCCGCGTGATGTGC	NC_007519.1:391688+	TCCG	1-YTCCGKCNNNNNVNN
1781	159534	NC_007519.1	391764	5mC	-	15	7	0	0	0	22	0.68	NC_007519.1:391764	NC_007519.1:391764--	G	TCCCCTGATGCCGGATATGGAAGA	NC_007519.1:391764-	TCCG	1-YTCCGKCNNNNNVNN
1782	159784	NC_007519.1	392331	5mC	-	11	7	0	0	0	18	0.61	NC_007519.1:392331	NC_007519.1:392331--	G	AATAGTGGGTCCGGAAGCCGTGGT	NC_007519.1:392331-	TCCG	1-YTCCGKCNNNNNVNN
1783	159817	NC_007519.1	392421	5mC	+	9	9	0	0	0	18	0.5	NC_007519.1:392421	NC_007519.1:392421-+	C	GTGGCTTACCTCCGGCGGGCTGGG	NC_007519.1:392421+	TCCG	1-YTCCGKCNNNNNVNN
1784	160126	NC_007519.1	393138	5mC	+	10	7	0	0	0	17	0.59	NC_007519.1:393138	NC_007519.1:393138-+	C	TGCGTCCTTTTCCGGCTGACGGAG	NC_007519.1:393138+	TCCG	1-YTCCGKCNNNNNVNN
1785	160132	NC_007519.1	393146	5mC	-	14	6	0	0	2	22	0.64	NC_007519.1:393146	NC_007519.1:393146--	G	TTTCCGGCTGACGGAGCTGCTTTT	NC_007519.1:393146-	TCCG	1-YTCCGKCNNNNNVNN
1786	160208	NC_007519.1	393319	5mC	+	9	9	0	0	0	18	0.5	NC_007519.1:393319	NC_007519.1:393319-+	C	TCTGTGTCTGTGCGTCTGAGACTG	NC_007519.1:393319+
1787	160445	NC_007519.1	393847	5mC	-	10	10	0	0	0	20	0.5	NC_007519.1:393847	NC_007519.1:393847--	G	AGCCGACCAGCCGGAATTTGGGGT	NC_007519.1:393847-	TCCG	1-YTCCGKCNNNNNVNN
1788	160835	NC_007519.1	394670	5mC	-	14	3	0	0	0	17	0.82	NC_007519.1:394670	NC_007519.1:394670--	G	CTGCCGCAGGCCGGAAACGTCCTC	NC_007519.1:394670-	TCCG	1-YTCCGKCNNNNNVNN
1789	160842	NC_007519.1	394682	5mC	+	9	5	0	0	2	16	0.56	NC_007519.1:394682	NC_007519.1:394682-+	C	GGAAACGTCCTCCGTGCGCCATGC	NC_007519.1:394682+	TCCG	1-YTCCGKCNNNNNVNN
1790	161035	NC_007519.1	395081	5mC	-	12	7	0	0	0	19	0.63	NC_007519.1:395081	NC_007519.1:395081--	G	TGAGCACCGCACGGAATCTGATAC	NC_007519.1:395081-	TCCG	1-YTCCGKCNNNNNVNN
1791	161120	NC_007519.1	395268	5mC	-	9	8	0	0	0	17	0.53	NC_007519.1:395268	NC_007519.1:395268--	G	CAGCGCGCCGCCGGAGGCGAACAG	NC_007519.1:395268-	TCCG	1-YTCCGKCNNNNNVNN
1792	161495	NC_007519.1	396068	5mC	-	3	2	0	0	0	5	0.6	NC_007519.1:396068	NC_007519.1:396068--	G	GGGCCGTTGCGTGCAGCGAAGCAT	NC_007519.1:396068-
1793	161520	NC_007519.1	396123	5mC	-	10	7	0	0	0	17	0.59	NC_007519.1:396123	NC_007519.1:396123--	G	GATGAGCAGACCGGAGTTTGCCCC	NC_007519.1:396123-	TCCG	1-YTCCGKCNNNNNVNN
1794	161729	NC_007519.1	396575	5mC	-	11	7	0	0	3	21	0.52	NC_007519.1:396575	NC_007519.1:396575--	G	CCGCAAACTGCCGGAATATGTTGC	NC_007519.1:396575-	TCCG	1-YTCCGKCNNNNNVNN
1795	162044	NC_007519.1	397300	5mC	-	4	2	0	0	2	8	0.5	NC_007519.1:397300	NC_007519.1:397300--	G	AGCTGCTGGTCGGGCGAAGACGGG	NC_007519.1:397300-
1796	162307	NC_007519.1	397888	5mC	-	4	1	0	0	1	6	0.67	NC_007519.1:397888	NC_007519.1:397888--	G	TACTGCGCCACGGGAATGGTGAAC	NC_007519.1:397888-
1797	162386	NC_007519.1	398054	5mC	+	10	9	0	0	0	19	0.53	NC_007519.1:398054	NC_007519.1:398054-+	C	CTTTCTGCAGTCCGTGCACAATGA	NC_007519.1:398054+	TCCG	1-YTCCGKCNNNNNVNN
1798	162553	NC_007519.1	398387	5mC	+	10	8	0	0	2	20	0.5	NC_007519.1:398387	NC_007519.1:398387-+	C	GGTAGACCGTTCCGTCGGAAAGGC	NC_007519.1:398387+	TCCG	1-YTCCGKCNNNNNVNN
1799	162615	NC_007519.1	398507	5mC	-	12	4	0	0	5	21	0.57	NC_007519.1:398507	NC_007519.1:398507--	G	AAAAGACCACACGGATGGGGTCTA	NC_007519.1:398507-	TCCG	1-YTCCGKCNNNNNVNN
1800	163009	NC_007519.1	399349	5mC	-	8	6	0	0	1	15	0.53	NC_007519.1:399349	NC_007519.1:399349--	G	AAGCAGCTGATCGGATGCCAGTAA	NC_007519.1:399349-	TCCG	1-YTCCGKCNNNNNVNN
1801	163021	NC_007519.1	399379	5mC	-	13	3	0	0	1	17	0.76	NC_007519.1:399379	NC_007519.1:399379--	G	TTGCAGCGGGCCGGAAAGCGAGAT	NC_007519.1:399379-	TCCG	1-YTCCGKCNNNNNVNN
1802	163038	NC_007519.1	399422	5mC	+	8	6	0	0	0	14	0.57	NC_007519.1:399422	NC_007519.1:399422-+	C	TCCGGACAGTTCCGGCGTTCAAGG	NC_007519.1:399422+	TCCG	1-YTCCGKCNNNNNVNN
1803	163746	NC_007519.1	401291	5mC	+	8	7	0	0	0	15	0.53	NC_007519.1:401291	NC_007519.1:401291-+	C	CTCCGGCGTGTGCGGCTGCCGTGT	NC_007519.1:401291+
1804	164175	NC_007519.1	402352	5mC	+	8	6	0	0	1	15	0.53	NC_007519.1:402352	NC_007519.1:402352-+	C	TGCGCAGCATTCCGTTGCGCATTG	NC_007519.1:402352+	TCCG	1-YTCCGKCNNNNNVNN
1805	164528	NC_007519.1	403274	5mC	-	10	1	0	0	2	13	0.77	NC_007519.1:403274	NC_007519.1:403274--	G	ATGCTGGATGCCGGATTCACTCCC	NC_007519.1:403274-	TCCG	1-YTCCGKCNNNNNVNN
1806	164699	NC_007519.1	403699	5mC	-	9	5	0	0	0	14	0.64	NC_007519.1:403699	NC_007519.1:403699--	G	TCCGTGCGTGACGGAAAAGCTGAA	NC_007519.1:403699-	TCCG	1-YTCCGKCNNNNNVNN
1807	164815	NC_007519.1	403976	5mC	-	3	0	0	0	2	5	0.6	NC_007519.1:403976	NC_007519.1:403976--	G	CCGTTGGGACTTGTGAATATTGCC	NC_007519.1:403976-
1808	164859	NC_007519.1	404071	5mC	-	9	1	0	0	1	11	0.82	NC_007519.1:404071	NC_007519.1:404071--	G	CAAGGAGGAATCGGATGCCGCCAT	NC_007519.1:404071-	TCCG	1-YTCCGKCNNNNNVNN
1809	165028	NC_007519.1	404552	5mC	-	8	6	0	0	0	14	0.57	NC_007519.1:404552	NC_007519.1:404552--	G	AAGTGGCTGCTCGTGGACCCCAAT	NC_007519.1:404552-
1810	165115	NC_007519.1	404834	5mC	-	10	4	0	0	0	14	0.71	NC_007519.1:404834	NC_007519.1:404834--	G	GCGCTGGTTGCCGGATTCACGCAG	NC_007519.1:404834-	TCCG	1-YTCCGKCNNNNNVNN
1811	165314	NC_007519.1	405457	5mC	-	9	8	0	0	1	18	0.5	NC_007519.1:405457	NC_007519.1:405457--	G	CCGTGCAAAGGCGGAACGCGGCGA	NC_007519.1:405457-	TCCG	1-YTCCGKCNNNNNVNN
1812	165399	NC_007519.1	405709	5mC	+	6	6	0	0	0	12	0.5	NC_007519.1:405709	NC_007519.1:405709-+	C	TGTGCCGGTTTCCGGCATCGCCGG	NC_007519.1:405709+	TCCG	1-YTCCGKCNNNNNVNN
1813	165816	NC_007519.1	406817	5mC	+	6	4	0	0	1	11	0.55	NC_007519.1:406817	NC_007519.1:406817-+	C	AACAGCGAATTCCGTCACCAGCGC	NC_007519.1:406817+	TCCG	1-YTCCGKCNNNNNVNN
1814	165868	NC_007519.1	406951	5mC	+	6	4	0	0	1	11	0.55	NC_007519.1:406951	NC_007519.1:406951-+	C	CCAGCAGCACTCCGGCCATGGCGC	NC_007519.1:406951+	TCCG	1-YTCCGKCNNNNNVNN
1815	166072	NC_007519.1	407570	5mC	+	6	6	0	0	0	12	0.5	NC_007519.1:407570	NC_007519.1:407570-+	C	AAAAAAGAAGGCCGGAGCGTCGCG	NC_007519.1:407570+
1816	166073	NC_007519.1	407571	5mC	-	7	7	0	0	0	14	0.5	NC_007519.1:407571	NC_007519.1:407571--	G	AAAAAGAAGGCCGGAGCGTCGCGG	NC_007519.1:407571-	TCCG	1-YTCCGKCNNNNNVNN
1817	166222	NC_007519.1	407964	5mC	-	3	2	0	0	0	5	0.6	NC_007519.1:407964	NC_007519.1:407964--	G	AAAAGCACTGCGGGAGAAACACCG	NC_007519.1:407964-
1818	166264	NC_007519.1	408075	5mC	-	9	4	0	0	0	13	0.69	NC_007519.1:408075	NC_007519.1:408075--	G	GCCGTGTCCAGCGGGACGGGCAGC	NC_007519.1:408075-
1819	166372	NC_007519.1	408358	5mC	-	9	6	0	0	1	16	0.56	NC_007519.1:408358	NC_007519.1:408358--	G	CGAGAATGGAACGGATGCGCGGTG	NC_007519.1:408358-	TCCG	1-YTCCGKCNNNNNVNN
1820	166388	NC_007519.1	408389	5mC	+	7	6	0	0	1	14	0.5	NC_007519.1:408389	NC_007519.1:408389-+	C	GGTATAAGGTTCCGCCCGCCAGCC	NC_007519.1:408389+	TCCG	1-YTCCGKCNNNNNVNN
1821	166540	NC_007519.1	408728	5mC	+	6	5	0	0	0	11	0.55	NC_007519.1:408728	NC_007519.1:408728-+	C	ATGTCCGTTGTCCGGTTCTTCAAG	NC_007519.1:408728+	TCCG	1-YTCCGKCNNNNNVNN
1822	166675	NC_007519.1	409016	5mC	-	8	8	0	0	0	16	0.5	NC_007519.1:409016	NC_007519.1:409016--	G	ACGTGCCGCTTCGGAAATGGATCC	NC_007519.1:409016-	TCCG	1-YTCCGKCNNNNNVNN
1823	166844	NC_007519.1	409423	5mC	-	10	5	0	0	1	16	0.62	NC_007519.1:409423	NC_007519.1:409423--	G	GCGCCCTGTTTCGGAATCAAGGTT	NC_007519.1:409423-	TCCG	1-YTCCGKCNNNNNVNN
1824	166883	NC_007519.1	409516	5mC	-	9	5	0	0	0	14	0.64	NC_007519.1:409516	NC_007519.1:409516--	G	CTGCTCGCCGCCGGAAAGCTGCGC	NC_007519.1:409516-	TCCG	1-YTCCGKCNNNNNVNN
1825	166891	NC_007519.1	409528	5mC	-	7	4	0	0	1	12	0.58	NC_007519.1:409528	NC_007519.1:409528--	G	GGAAAGCTGCGCGGGGTAGTGACC	NC_007519.1:409528-
1826	167013	NC_007519.1	409819	5mC	-	9	7	0	0	1	17	0.53	NC_007519.1:409819	NC_007519.1:409819--	G	TTTGCCCGAGCCGGAAGGCCCCAC	NC_007519.1:409819-	TCCG	1-YTCCGKCNNNNNVNN
1827	167230	NC_007519.1	410329	5mC	-	21	1	0	0	1	23	0.91	NC_007519.1:410329	NC_007519.1:410329--	G	CGGCGGCAGGCCGGATCTGGTCAT	NC_007519.1:410329-	TCCG	1-YTCCGKCNNNNNVNN
1828	167356	NC_007519.1	410599	5mC	-	11	9	0	0	1	21	0.52	NC_007519.1:410599	NC_007519.1:410599--	G	ATTGAACCAGCCGGACGGAATACA	NC_007519.1:410599-	TCCG	1-YTCCGKCNNNNNVNN
1829	167359	NC_007519.1	410603	5mC	-	13	7	0	0	1	21	0.62	NC_007519.1:410603	NC_007519.1:410603--	G	AACCAGCCGGACGGAATACATCCC	NC_007519.1:410603-	TCCG	1-YTCCGKCNNNNNVNN
1830	167454	NC_007519.1	410930	5mC	+	12	7	0	0	0	19	0.63	NC_007519.1:410930	NC_007519.1:410930-+	C	TAACTCCGAATCCGATAGCGTAAT	NC_007519.1:410930+	TCCG	1-YTCCGKCNNNNNVNN
1831	167474	NC_007519.1	410992	5mC	-	10	5	0	0	2	17	0.59	NC_007519.1:410992	NC_007519.1:410992--	G	ATTCAGGTTCACGGAACAAGGCGA	NC_007519.1:410992-	TCCG	1-YTCCGKCNNNNNVNN
1832	167521	NC_007519.1	411179	5mC	+	11	7	0	0	0	18	0.61	NC_007519.1:411179	NC_007519.1:411179-+	C	ATAAACAGCATCCGGCAGATAACG	NC_007519.1:411179+	TCCG	1-YTCCGKCNNNNNVNN
1833	167558	NC_007519.1	411293	5mC	+	11	7	0	0	0	18	0.61	NC_007519.1:411293	NC_007519.1:411293-+	C	AGAAAAAAAGTCCGTTTTTTTACC	NC_007519.1:411293+	TCCG	1-YTCCGKCNNNNNVNN
1834	167565	NC_007519.1	411312	5mC	-	14	7	0	0	0	21	0.67	NC_007519.1:411312	NC_007519.1:411312--	G	TTACCCTTCGGCGGATTTGTGCTG	NC_007519.1:411312-	TCCG	1-YTCCGKCNNNNNVNN
1835	167603	NC_007519.1	411397	5mC	-	10	10	0	0	0	20	0.5	NC_007519.1:411397	NC_007519.1:411397--	G	CGCCATGTCAGCGGGCGCGGGCCC	NC_007519.1:411397-
1836	167672	NC_007519.1	411563	5mC	-	12	10	0	0	0	22	0.55	NC_007519.1:411563	NC_007519.1:411563--	G	AAAGCTGGAAACGGACCCTGCGAG	NC_007519.1:411563-	TCCG	1-YTCCGKCNNNNNVNN
1837	167685	NC_007519.1	411605	5mC	-	13	2	0	0	4	19	0.68	NC_007519.1:411605	NC_007519.1:411605--	G	GGTTGCTGTTTCGGAGCGTGATCT	NC_007519.1:411605-	TCCG	1-YTCCGKCNNNNNVNN
1838	167732	NC_007519.1	411747	5mC	-	11	6	0	0	1	18	0.61	NC_007519.1:411747	NC_007519.1:411747--	G	GTGCTCGGGGGCGTGAGCCCGCTG	NC_007519.1:411747-
1839	167767	NC_007519.1	411828	5mC	-	13	6	0	0	0	19	0.68	NC_007519.1:411828	NC_007519.1:411828--	G	GTTTTTGTCAGCGGAGGACGCAGA	NC_007519.1:411828-	TCCG	1-YTCCGKCNNNNNVNN
1840	167770	NC_007519.1	411835	5mC	-	10	9	0	0	0	19	0.53	NC_007519.1:411835	NC_007519.1:411835--	G	TCAGCGGAGGACGCAGAGGGCTTG	NC_007519.1:411835-
1841	167920	NC_007519.1	412190	5mC	+	10	7	0	0	0	17	0.59	NC_007519.1:412190	NC_007519.1:412190-+	C	CGGCCGAATCTCCGGTCAGTGTGA	NC_007519.1:412190+	TCCG	1-YTCCGKCNNNNNVNN
1842	168066	NC_007519.1	412510	5mC	-	10	6	0	0	0	16	0.62	NC_007519.1:412510	NC_007519.1:412510--	G	TGCAGGAGCAGCGGAGCGCGGCTG	NC_007519.1:412510-	TCCG	1-YTCCGKCNNNNNVNN
1843	168234	NC_007519.1	412901	5mC	-	7	6	0	0	0	13	0.54	NC_007519.1:412901	NC_007519.1:412901--	G	GCAGCCGCTGGCGGAATGCCTGCC	NC_007519.1:412901-	TCCG	1-YTCCGKCNNNNNVNN
1844	168349	NC_007519.1	413231	5mC	-	6	5	0	0	1	12	0.5	NC_007519.1:413231	NC_007519.1:413231--	G	GCAGCACGGGCCGGACGCCCGGCA	NC_007519.1:413231-	TCCG	1-YTCCGKCNNNNNVNN
1845	168392	NC_007519.1	413326	5mC	-	7	4	0	0	0	11	0.64	NC_007519.1:413326	NC_007519.1:413326--	G	CAGAACCTTCCCGGACGGAAGTCG	NC_007519.1:413326-	TCCG	1-YTCCGKCNNNNNVNN
1846	168584	NC_007519.1	413734	5mC	-	8	5	0	0	0	13	0.62	NC_007519.1:413734	NC_007519.1:413734--	G	TTGACACTGGCCGGATTAAGGGGG	NC_007519.1:413734-	TCCG	1-YTCCGKCNNNNNVNN
1847	168595	NC_007519.1	413766	5mC	-	6	6	0	0	0	12	0.5	NC_007519.1:413766	NC_007519.1:413766--	G	CTGGGCATAGCCGGAGCCGATGAA	NC_007519.1:413766-	TCCG	1-YTCCGKCNNNNNVNN
1848	168813	NC_007519.1	414229	5mC	-	3	3	0	0	0	6	0.5	NC_007519.1:414229	NC_007519.1:414229--	G	CGTACACATGCTGCACTCCGAACC	NC_007519.1:414229-
1849	169071	NC_007519.1	414739	5mC	+	9	8	0	0	1	18	0.5	NC_007519.1:414739	NC_007519.1:414739-+	C	GCGCCAGCACTGCGGTGCCCGCGC	NC_007519.1:414739+
1850	169252	NC_007519.1	415089	5mC	+	9	6	0	0	1	16	0.56	NC_007519.1:415089	NC_007519.1:415089-+	C	TCCGGTTCTGTCCGGCCCACGTGG	NC_007519.1:415089+	TCCG	1-YTCCGKCNNNNNVNN
1851	169399	NC_007519.1	415343	5mC	-	9	2	0	0	1	12	0.75	NC_007519.1:415343	NC_007519.1:415343--	G	GCCTGCCACGGCGGAAACGGGCAG	NC_007519.1:415343-	TCCG	1-YTCCGKCNNNNNVNN
1852	169402	NC_007519.1	415349	5mC	-	6	5	0	0	1	12	0.5	NC_007519.1:415349	NC_007519.1:415349--	G	CACGGCGGAAACGGGCAGCCCGCC	NC_007519.1:415349-
1853	169471	NC_007519.1	415483	5mC	-	7	6	0	0	0	13	0.54	NC_007519.1:415483	NC_007519.1:415483--	G	GTGCCTCGTGGCGGGAGCAGAAAC	NC_007519.1:415483-
1854	169525	NC_007519.1	415599	5mC	-	7	7	0	0	0	14	0.5	NC_007519.1:415599	NC_007519.1:415599--	G	ATGCCCAGCTGCGCCAGCCGCCGG	NC_007519.1:415599-
1855	169602	NC_007519.1	415787	5mC	-	4	4	0	0	0	8	0.5	NC_007519.1:415787	NC_007519.1:415787--	G	GACGTTTTTTTCGGGATGCAGGCT	NC_007519.1:415787-
1856	169620	NC_007519.1	415816	5mC	+	8	6	0	0	0	14	0.57	NC_007519.1:415816	NC_007519.1:415816-+	C	CGTGTGCCCGTGCGAGTTTCAGGG	NC_007519.1:415816+
1857	169627	NC_007519.1	415835	5mC	+	11	3	0	0	2	16	0.69	NC_007519.1:415835	NC_007519.1:415835-+	C	CAGGGCGTTTTCCGTTGCCTCGGA	NC_007519.1:415835+	TCCG	1-YTCCGKCNNNNNVNN
1858	169725	NC_007519.1	416066	5mC	-	6	4	0	0	0	10	0.6	NC_007519.1:416066	NC_007519.1:416066--	G	CCAGATGTTGCCGTAGGGGTCGTA	NC_007519.1:416066-
1859	169807	NC_007519.1	416280	5mC	-	5	2	0	0	1	8	0.62	NC_007519.1:416280	NC_007519.1:416280--	G	TCTCCTGAGGACGGCAGCGGTACC	NC_007519.1:416280-
1860	169844	NC_007519.1	416366	5mC	-	6	5	0	0	0	11	0.55	NC_007519.1:416366	NC_007519.1:416366--	G	CTGTTTCAATGCGGATGCACCGCA	NC_007519.1:416366-	TCCG	1-YTCCGKCNNNNNVNN
1861	169870	NC_007519.1	416411	5mC	-	4	2	0	0	1	7	0.57	NC_007519.1:416411	NC_007519.1:416411--	G	CGGCCTGCTGCCGTGTATCGCCCG	NC_007519.1:416411-
1862	169884	NC_007519.1	416433	5mC	-	10	0	0	0	1	11	0.91	NC_007519.1:416433	NC_007519.1:416433--	G	CGTGGCCATGACGGAGGCAACACG	NC_007519.1:416433-	TCCG	1-YTCCGKCNNNNNVNN
1863	169955	NC_007519.1	416578	5mC	-	5	4	0	0	0	9	0.56	NC_007519.1:416578	NC_007519.1:416578--	G	GTCACTCTGCCCGGACGCGGCCAG	NC_007519.1:416578-	TCCG	1-YTCCGKCNNNNNVNN
1864	169976	NC_007519.1	416622	5mC	+	10	9	0	0	0	19	0.53	NC_007519.1:416622	NC_007519.1:416622-+	C	GTTGCAGCGGTCCGGTATCAGGCG	NC_007519.1:416622+	TCCG	1-YTCCGKCNNNNNVNN
1865	169987	NC_007519.1	416637	5mC	-	6	6	0	0	0	12	0.5	NC_007519.1:416637	NC_007519.1:416637--	G	TATCAGGCGTGCGGAATCCACCGG	NC_007519.1:416637-	TCCG	1-YTCCGKCNNNNNVNN
1866	170102	NC_007519.1	416869	5mC	-	4	3	0	0	1	8	0.5	NC_007519.1:416869	NC_007519.1:416869--	G	GCCAGAGTCTGCGGGGCAAGAATG	NC_007519.1:416869-
1867	170115	NC_007519.1	416897	5mC	+	11	8	0	0	2	21	0.52	NC_007519.1:416897	NC_007519.1:416897-+	C	GCAGGGTGTCTCCGTCTTCCAGAA	NC_007519.1:416897+	TCCG	1-YTCCGKCNNNNNVNN
1868	170145	NC_007519.1	416962	5mC	+	4	2	0	0	0	6	0.67	NC_007519.1:416962	NC_007519.1:416962-+	C	GAAAAACCCGTCCAGTGTATGCGT	NC_007519.1:416962+
1869	170264	NC_007519.1	417188	5mC	+	11	9	0	0	0	20	0.55	NC_007519.1:417188	NC_007519.1:417188-+	C	CGCATGCCTGTGCGGCGTTTTGTG	NC_007519.1:417188+
1870	170347	NC_007519.1	417345	5mC	+	13	11	0	0	0	24	0.54	NC_007519.1:417345	NC_007519.1:417345-+	C	GACGGCGCTTTCCGATGCGATGGT	NC_007519.1:417345+	TCCG	1-YTCCGKCNNNNNVNN
1871	170420	NC_007519.1	417474	5mC	+	11	10	0	0	1	22	0.5	NC_007519.1:417474	NC_007519.1:417474-+	C	CCCCGGTGCCTGCGGATTCATGTC	NC_007519.1:417474+
1872	170686	NC_007519.1	418004	5mC	-	11	1	0	0	0	12	0.92	NC_007519.1:418004	NC_007519.1:418004--	G	GTCGGTGATGCCGGAATCGGCATG	NC_007519.1:418004-	TCCG	1-YTCCGKCNNNNNVNN
1873	170845	NC_007519.1	418315	5mC	-	7	7	0	0	0	14	0.5	NC_007519.1:418315	NC_007519.1:418315--	G	CCATGCGCTCGCGGAAGGTGACAG	NC_007519.1:418315-	TCCG	1-YTCCGKCNNNNNVNN
1874	170871	NC_007519.1	418360	5mC	-	8	7	0	0	0	15	0.53	NC_007519.1:418360	NC_007519.1:418360--	G	AGCCTGCTGCGCGGACGGCCCACG	NC_007519.1:418360-	TCCG	1-YTCCGKCNNNNNVNN
1875	170877	NC_007519.1	418371	5mC	-	10	5	0	0	0	15	0.67	NC_007519.1:418371	NC_007519.1:418371--	G	CGGACGGCCCACGGATTGTGCAGC	NC_007519.1:418371-	TCCG	1-YTCCGKCNNNNNVNN
1876	170900	NC_007519.1	418420	5mC	+	11	5	0	0	4	20	0.55	NC_007519.1:418420	NC_007519.1:418420-+	C	TATACGGCGTTCCGGCCATCTGGG	NC_007519.1:418420+	TCCG	1-YTCCGKCNNNNNVNN
1877	171322	NC_007519.1	419309	5mC	-	8	6	0	0	1	15	0.53	NC_007519.1:419309	NC_007519.1:419309--	G	ACCACATGAAACGGGCCGCCCAGC	NC_007519.1:419309-
1878	171359	NC_007519.1	419378	5mC	-	7	5	0	0	0	12	0.58	NC_007519.1:419378	NC_007519.1:419378--	G	CCCGGAATCTGCGCGGCCTGCGCG	NC_007519.1:419378-
1879	171384	NC_007519.1	419430	5mC	+	10	9	0	0	0	19	0.53	NC_007519.1:419430	NC_007519.1:419430-+	C	CGCACTGCCATCCGGCAGCTGCCC	NC_007519.1:419430+	TCCG	1-YTCCGKCNNNNNVNN
1880	171622	NC_007519.1	419939	5mC	-	11	5	0	0	0	16	0.69	NC_007519.1:419939	NC_007519.1:419939--	G	CGCGTATGGAACGGACATCTCCGG	NC_007519.1:419939-	TCCG	1-YTCCGKCNNNNNVNN
1881	171624	NC_007519.1	419948	5mC	+	14	8	0	0	0	22	0.64	NC_007519.1:419948	NC_007519.1:419948-+	C	AACGGACATCTCCGGCCGGCAGGC	NC_007519.1:419948+	TCCG	1-YTCCGKCNNNNNVNN
1882	171639	NC_007519.1	419971	5mC	+	10	8	0	0	2	20	0.5	NC_007519.1:419971	NC_007519.1:419971-+	C	CTGCCTGCGATGCGGGCAAATTGT	NC_007519.1:419971+
1883	171696	NC_007519.1	420072	5mC	-	8	8	0	0	0	16	0.5	NC_007519.1:420072	NC_007519.1:420072--	G	CACACCCAGCGCGGAAATGCCTGC	NC_007519.1:420072-	TCCG	1-YTCCGKCNNNNNVNN
1884	171842	NC_007519.1	420338	5mC	-	8	8	0	0	0	16	0.5	NC_007519.1:420338	NC_007519.1:420338--	G	GTGCTCCCGCACGGGCGAATCCGG	NC_007519.1:420338-
1885	171945	NC_007519.1	420592	5mC	-	9	8	0	0	0	17	0.53	NC_007519.1:420592	NC_007519.1:420592--	G	TGGTCAGCCAGCGCATAGCGGCGG	NC_007519.1:420592-
1886	172008	NC_007519.1	420722	5mC	+	12	4	0	0	0	16	0.75	NC_007519.1:420722	NC_007519.1:420722-+	C	TGAATTCCACTCCGGCACCGAGCT	NC_007519.1:420722+	TCCG	1-YTCCGKCNNNNNVNN
1887	172036	NC_007519.1	420768	5mC	-	13	4	0	0	0	17	0.76	NC_007519.1:420768	NC_007519.1:420768--	G	CCGCAGGGCACCGGATATGTGCCC	NC_007519.1:420768-	TCCG	1-YTCCGKCNNNNNVNN
1888	172241	NC_007519.1	421203	5mC	-	9	7	0	0	0	16	0.56	NC_007519.1:421203	NC_007519.1:421203--	G	GTTGACGATGTCGCAGCCGGTATG	NC_007519.1:421203-
1889	172449	NC_007519.1	421666	5mC	-	12	4	0	0	0	16	0.75	NC_007519.1:421666	NC_007519.1:421666--	G	TTCCCCCGTATCGGGTGTTTCTTC	NC_007519.1:421666-
1890	172470	NC_007519.1	421723	5mC	+	6	5	0	0	0	11	0.55	NC_007519.1:421723	NC_007519.1:421723-+	C	TGCAGCGGTCTCCGTGACAAGGTA	NC_007519.1:421723+	TCCG	1-YTCCGKCNNNNNVNN
1891	172523	NC_007519.1	421855	5mC	+	8	4	0	0	1	13	0.62	NC_007519.1:421855	NC_007519.1:421855-+	C	CGGGGTGAGTTCCGGCCGCGCGGG	NC_007519.1:421855+	TCCG	1-YTCCGKCNNNNNVNN
1892	172619	NC_007519.1	422070	5mC	-	11	2	0	0	1	14	0.79	NC_007519.1:422070	NC_007519.1:422070--	G	CCGCCAGCAGACGGACGGCAAACG	NC_007519.1:422070-	TCCG	1-YTCCGKCNNNNNVNN
1893	172632	NC_007519.1	422099	5mC	+	8	6	0	0	0	14	0.57	NC_007519.1:422099	NC_007519.1:422099-+	C	TCATGCATGTTCCGCCTCCAGACC	NC_007519.1:422099+	TCCG	1-YTCCGKCNNNNNVNN
1894	172647	NC_007519.1	422130	5mC	-	9	4	0	0	0	13	0.69	NC_007519.1:422130	NC_007519.1:422130--	G	ACTGCGCGCAGCGGACGCAGACCG	NC_007519.1:422130-	TCCG	1-YTCCGKCNNNNNVNN
1895	172654	NC_007519.1	422147	5mC	+	6	6	0	0	0	12	0.5	NC_007519.1:422147	NC_007519.1:422147-+	C	CAGACCGTCCTGCGGGTCGGCGCG	NC_007519.1:422147+
1896	172656	NC_007519.1	422148	5mC	-	7	5	0	0	1	13	0.54	NC_007519.1:422148	NC_007519.1:422148--	G	AGACCGTCCTGCGGGTCGGCGCGC	NC_007519.1:422148-
1897	172714	NC_007519.1	422291	5mC	+	6	4	0	0	0	10	0.6	NC_007519.1:422291	NC_007519.1:422291-+	C	GCTGGCGTATTCCGCACCGTCGCC	NC_007519.1:422291+	TCCG	1-YTCCGKCNNNNNVNN
1898	172751	NC_007519.1	422387	5mC	-	5	4	0	0	1	10	0.5	NC_007519.1:422387	NC_007519.1:422387--	G	CACGGTATGGTCGGACCAGCCTGC	NC_007519.1:422387-	TCCG	1-YTCCGKCNNNNNVNN
1899	172776	NC_007519.1	422457	5mC	-	4	4	0	0	0	8	0.5	NC_007519.1:422457	NC_007519.1:422457--	G	CATTGTTCCGGCGGGGCGGGATAG	NC_007519.1:422457-
1900	172919	NC_007519.1	422779	5mC	+	6	5	0	0	1	12	0.5	NC_007519.1:422779	NC_007519.1:422779-+	C	ATGCTCTGCGTCCGGTTACCTGCG	NC_007519.1:422779+	TCCG	1-YTCCGKCNNNNNVNN
1901	172923	NC_007519.1	422789	5mC	+	6	6	0	0	0	12	0.5	NC_007519.1:422789	NC_007519.1:422789-+	C	TCCGGTTACCTGCGGCATGGCGGC	NC_007519.1:422789+
1902	172934	NC_007519.1	422814	5mC	-	6	6	0	0	0	12	0.5	NC_007519.1:422814	NC_007519.1:422814--	G	AAGACTTCCGGCGCAAACAGCTCG	NC_007519.1:422814-
1903	172944	NC_007519.1	422833	5mC	-	9	4	0	0	0	13	0.69	NC_007519.1:422833	NC_007519.1:422833--	G	GCTCGTCCAGCCGGAAGAGCTGGA	NC_007519.1:422833-	TCCG	1-YTCCGKCNNNNNVNN
1904	172949	NC_007519.1	422853	5mC	-	7	4	0	0	0	11	0.64	NC_007519.1:422853	NC_007519.1:422853--	G	TGGAATTTGACCGCATCACATCCG	NC_007519.1:422853-
1905	172980	NC_007519.1	422964	5mC	+	7	5	0	0	0	12	0.58	NC_007519.1:422964	NC_007519.1:422964-+	C	ATGTGGTATCTCCGGCTTTGCGGC	NC_007519.1:422964+	TCCG	1-YTCCGKCNNNNNVNN
1906	173049	NC_007519.1	423143	5mC	-	7	7	0	0	0	14	0.5	NC_007519.1:423143	NC_007519.1:423143--	G	TGCATGGAACACGCCGTGGTTTAT	NC_007519.1:423143-
1907	173241	NC_007519.1	423683	5mC	-	4	1	0	0	0	5	0.8	NC_007519.1:423683	NC_007519.1:423683--	G	TGGGCAGTTCGTGCATTTACCCGC	NC_007519.1:423683-
1908	173263	NC_007519.1	423736	5mC	-	8	3	0	0	0	11	0.73	NC_007519.1:423736	NC_007519.1:423736--	G	AGCCTGATGACCGGACCGCTGGAG	NC_007519.1:423736-	TCCG	1-YTCCGKCNNNNNVNN
1909	173354	NC_007519.1	423963	5mC	-	6	0	0	0	0	6	1	NC_007519.1:423963	NC_007519.1:423963--	G	TATGCAGGCCGTGGAACGGGATGA	NC_007519.1:423963-
1910	173427	NC_007519.1	424132	5mC	+	8	4	0	0	0	12	0.67	NC_007519.1:424132	NC_007519.1:424132-+	C	CATCTGGTGTTCCGCACGCAGGAA	NC_007519.1:424132+	TCCG	1-YTCCGKCNNNNNVNN
1911	173445	NC_007519.1	424167	5mC	-	5	4	0	0	1	10	0.5	NC_007519.1:424167	NC_007519.1:424167--	G	GAACATAGGTACGGGCGAAGACCT	NC_007519.1:424167-
1912	173496	NC_007519.1	424324	5mC	-	7	4	0	0	2	13	0.54	NC_007519.1:424324	NC_007519.1:424324--	G	CGGCCTTCCATCGGGCTGCGTCAG	NC_007519.1:424324-
1913	173540	NC_007519.1	424434	5mC	+	8	3	0	0	1	12	0.67	NC_007519.1:424434	NC_007519.1:424434-+	C	CAACGGAGAATCCGATGACACAGG	NC_007519.1:424434+	TCCG	1-YTCCGKCNNNNNVNN
1914	173636	NC_007519.1	424666	5mC	-	5	4	0	0	1	10	0.5	NC_007519.1:424666	NC_007519.1:424666--	G	ATGCGGGGGGCCGGGCAGGGCCAG	NC_007519.1:424666-
1915	173656	NC_007519.1	424702	5mC	+	7	2	0	0	1	10	0.7	NC_007519.1:424702	NC_007519.1:424702-+	C	CCGCGAGGCGCGCGCAGAAGCGCT	NC_007519.1:424702+
1916	173675	NC_007519.1	424751	5mC	-	9	3	0	0	0	12	0.75	NC_007519.1:424751	NC_007519.1:424751--	G	CTGACACCTGCCGGACTGGCCATG	NC_007519.1:424751-	TCCG	1-YTCCGKCNNNNNVNN
1917	173698	NC_007519.1	424803	5mC	+	5	5	0	0	0	10	0.5	NC_007519.1:424803	NC_007519.1:424803-+	C	GTGAGCGCATAGCGGTGCTGGGTC	NC_007519.1:424803+
1918	173728	NC_007519.1	424886	5mC	+	6	5	0	0	1	12	0.5	NC_007519.1:424886	NC_007519.1:424886-+	C	GACCTGTCTTTCCGTTTTCCGCTG	NC_007519.1:424886+	TCCG	1-YTCCGKCNNNNNVNN
1919	173889	NC_007519.1	425306	5mC	-	6	4	0	0	0	10	0.6	NC_007519.1:425306	NC_007519.1:425306--	G	CGGCGTGCTGCCGTAGGCGAAGAT	NC_007519.1:425306-
1920	173903	NC_007519.1	425343	5mC	-	8	4	0	0	0	12	0.67	NC_007519.1:425343	NC_007519.1:425343--	G	ACATTCCGTGGCGGGGCGTGCCGC	NC_007519.1:425343-
1921	173992	NC_007519.1	425537	5mC	+	6	4	0	0	1	11	0.55	NC_007519.1:425537	NC_007519.1:425537-+	C	GTGGGCATTTCCCGTTCGCCGTGG	NC_007519.1:425537+
1922	174044	NC_007519.1	425645	5mC	-	6	6	0	0	0	12	0.5	NC_007519.1:425645	NC_007519.1:425645--	G	GAATCCCCGGCCGGGCGGCAGGAG	NC_007519.1:425645-
1923	174113	NC_007519.1	425788	5mC	-	6	4	0	0	1	11	0.55	NC_007519.1:425788	NC_007519.1:425788--	G	GTGCCGCTGGCCGGATACAGGCAG	NC_007519.1:425788-	TCCG	1-YTCCGKCNNNNNVNN
1924	174156	NC_007519.1	425895	5mC	+	7	3	0	0	1	11	0.64	NC_007519.1:425895	NC_007519.1:425895-+	C	CATACCGTTTTCCGTCAACCATCC	NC_007519.1:425895+	TCCG	1-YTCCGKCNNNNNVNN
1925	174332	NC_007519.1	426427	5mC	-	7	6	0	0	0	13	0.54	NC_007519.1:426427	NC_007519.1:426427--	G	GTGCTGTTCAGCGGCGCACAGCGG	NC_007519.1:426427-
1926	174403	NC_007519.1	426584	5mC	-	5	5	0	0	0	10	0.5	NC_007519.1:426584	NC_007519.1:426584--	G	GCAGCTGACGGCGTGCGCGCCGCG	NC_007519.1:426584-
1927	174516	NC_007519.1	426899	5mC	-	5	3	0	0	0	8	0.62	NC_007519.1:426899	NC_007519.1:426899--	G	CAAGCCCCCGCCGGAGTCACGCGG	NC_007519.1:426899-	TCCG	1-YTCCGKCNNNNNVNN
1928	174683	NC_007519.1	427312	5mC	-	6	3	0	0	1	10	0.6	NC_007519.1:427312	NC_007519.1:427312--	G	TTCCCGTCATCCGGAGTATATGGC	NC_007519.1:427312-	TCCG	1-YTCCGKCNNNNNVNN
1929	174702	NC_007519.1	427352	5mC	-	10	2	0	0	0	12	0.83	NC_007519.1:427352	NC_007519.1:427352--	G	CTGGAAGATAACGGACTTTCCGGT	NC_007519.1:427352-	TCCG	1-YTCCGKCNNNNNVNN
1930	174817	NC_007519.1	427651	5mC	-	8	5	0	0	0	13	0.62	NC_007519.1:427651	NC_007519.1:427651--	G	GGAAGAAAAAGCGCTGCAGGATTC	NC_007519.1:427651-
1931	175020	NC_007519.1	428072	5mC	-	9	2	0	0	3	14	0.64	NC_007519.1:428072	NC_007519.1:428072--	G	ATGCTGGGTGCCGGACATTATCTG	NC_007519.1:428072-	TCCG	1-YTCCGKCNNNNNVNN
1932	175032	NC_007519.1	428106	5mC	-	9	4	0	0	0	13	0.69	NC_007519.1:428106	NC_007519.1:428106--	G	TGCGTCAGGGCCGCAGCATGGCCA	NC_007519.1:428106-
1933	175109	NC_007519.1	428264	5mC	-	9	5	0	0	0	14	0.64	NC_007519.1:428264	NC_007519.1:428264--	G	GAGTTTGTGGACGGAAACTCGCAC	NC_007519.1:428264-	TCCG	1-YTCCGKCNNNNNVNN
1934	175134	NC_007519.1	428333	5mC	-	8	5	0	0	0	13	0.62	NC_007519.1:428333	NC_007519.1:428333--	G	GATCTGATAACCGTGGACGGCGAC	NC_007519.1:428333-
1935	175156	NC_007519.1	428389	5mC	-	9	6	0	0	1	16	0.56	NC_007519.1:428389	NC_007519.1:428389--	G	GGATGTGCTGCCGCATCTGCGTGT	NC_007519.1:428389-
1936	175202	NC_007519.1	428488	5mC	-	10	5	0	0	1	16	0.62	NC_007519.1:428488	NC_007519.1:428488--	G	GCTTTCGCGTCCGGAAATGAGCGG	NC_007519.1:428488-	TCCG	1-YTCCGKCNNNNNVNN
1937	175236	NC_007519.1	428562	5mC	+	6	5	0	0	0	11	0.55	NC_007519.1:428562	NC_007519.1:428562-+	C	GCTAGCGCCGTGCGGAACGTTATA	NC_007519.1:428562+
1938	175369	NC_007519.1	428869	5mC	+	6	5	0	0	1	12	0.5	NC_007519.1:428869	NC_007519.1:428869-+	C	CAGTTTTTGCTCCGGCAGACGGAT	NC_007519.1:428869+	TCCG	1-YTCCGKCNNNNNVNN
1939	175375	NC_007519.1	428877	5mC	-	8	6	0	0	1	15	0.53	NC_007519.1:428877	NC_007519.1:428877--	G	GCTCCGGCAGACGGATGCCCCGTG	NC_007519.1:428877-	TCCG	1-YTCCGKCNNNNNVNN
1940	175471	NC_007519.1	429181	5mC	-	9	4	0	0	1	14	0.64	NC_007519.1:429181	NC_007519.1:429181--	G	ATCTTGCAGGCCGGATACGAAATA	NC_007519.1:429181-	TCCG	1-YTCCGKCNNNNNVNN
1941	175504	NC_007519.1	429283	5mC	-	3	1	0	0	1	5	0.6	NC_007519.1:429283	NC_007519.1:429283--	G	CAGGATATTGCTGCATACCGTGCT	NC_007519.1:429283-
1942	175676	NC_007519.1	429723	5mC	-	11	6	0	0	1	18	0.61	NC_007519.1:429723	NC_007519.1:429723--	G	GTGGCTGCGTACGGGCGGAGTGCT	NC_007519.1:429723-
1943	175679	NC_007519.1	429727	5mC	-	9	6	0	0	0	15	0.6	NC_007519.1:429727	NC_007519.1:429727--	G	CTGCGTACGGGCGGAGTGCTGCAC	NC_007519.1:429727-	TCCG	1-YTCCGKCNNNNNVNN
1944	175701	NC_007519.1	429783	5mC	-	10	7	0	0	0	17	0.59	NC_007519.1:429783	NC_007519.1:429783--	G	CACGGTGCTGTCGGACGTGCCCCT	NC_007519.1:429783-	TCCG	1-YTCCGKCNNNNNVNN
1945	175916	NC_007519.1	430392	5mC	-	9	4	0	0	1	14	0.64	NC_007519.1:430392	NC_007519.1:430392--	G	GGGTGGCGGCACGGACTACGGCGA	NC_007519.1:430392-	TCCG	1-YTCCGKCNNNNNVNN
1946	175950	NC_007519.1	430473	5mC	-	10	7	0	0	0	17	0.59	NC_007519.1:430473	NC_007519.1:430473--	G	GGTGCTGTGCACGGAGGTTCTGGA	NC_007519.1:430473-	TCCG	1-YTCCGKCNNNNNVNN
1947	176008	NC_007519.1	430665	5mC	-	13	2	0	0	0	15	0.87	NC_007519.1:430665	NC_007519.1:430665--	G	CATCAGGATAACGGAGCTGCGGCC	NC_007519.1:430665-	TCCG	1-YTCCGKCNNNNNVNN
1948	176018	NC_007519.1	430693	5mC	+	6	5	0	0	0	11	0.55	NC_007519.1:430693	NC_007519.1:430693-+	C	GGCGGTTTTTTCCGTCATCTTGCG	NC_007519.1:430693+	TCCG	1-YTCCGKCNNNNNVNN
1949	176043	NC_007519.1	430759	5mC	-	7	4	0	0	0	11	0.64	NC_007519.1:430759	NC_007519.1:430759--	G	GAATTTGCCGACGGGCGGGCAGAA	NC_007519.1:430759-
1950	176046	NC_007519.1	430763	5mC	-	6	5	0	0	1	12	0.5	NC_007519.1:430763	NC_007519.1:430763--	G	TTGCCGACGGGCGGGCAGAAGAAC	NC_007519.1:430763-
1951	176167	NC_007519.1	431081	5mC	-	11	7	0	0	0	18	0.61	NC_007519.1:431081	NC_007519.1:431081--	G	TGTGGCCGAGACGGATTTCCGCAT	NC_007519.1:431081-	TCCG	1-YTCCGKCNNNNNVNN
1952	176311	NC_007519.1	431461	5mC	-	10	7	0	0	0	17	0.59	NC_007519.1:431461	NC_007519.1:431461--	G	GGCTCTCGCGCCGGACGGGTGCGG	NC_007519.1:431461-	TCCG	1-YTCCGKCNNNNNVNN
1953	176322	NC_007519.1	431488	5mC	+	7	6	0	0	0	13	0.54	NC_007519.1:431488	NC_007519.1:431488-+	C	AAGATTCGTTTCCGCAGCTGCTGT	NC_007519.1:431488+	TCCG	1-YTCCGKCNNNNNVNN
1954	176416	NC_007519.1	431711	5mC	-	13	2	0	0	0	15	0.87	NC_007519.1:431711	NC_007519.1:431711--	G	GCCCGCAGAGCCGGAGCATCTGTC	NC_007519.1:431711-	TCCG	1-YTCCGKCNNNNNVNN
1955	176423	NC_007519.1	431729	5mC	-	12	5	0	0	0	17	0.71	NC_007519.1:431729	NC_007519.1:431729--	G	TCTGTCAGTTACGGACAGGCCGTT	NC_007519.1:431729-	TCCG	1-YTCCGKCNNNNNVNN
1956	176436	NC_007519.1	431769	5mC	-	9	6	0	0	1	16	0.56	NC_007519.1:431769	NC_007519.1:431769--	G	CCTGTGTTCAACGGGGCGTCGTTT	NC_007519.1:431769-
1957	176515	NC_007519.1	431924	5mC	-	11	7	0	0	0	18	0.61	NC_007519.1:431924	NC_007519.1:431924--	G	CATACGGGTGGCGGACAAGGAAAA	NC_007519.1:431924-	TCCG	1-YTCCGKCNNNNNVNN
1958	176540	NC_007519.1	431979	5mC	-	9	8	0	0	0	17	0.53	NC_007519.1:431979	NC_007519.1:431979--	G	ATAGGTCAGGCCGGAGGCGGCTGG	NC_007519.1:431979-	TCCG	1-YTCCGKCNNNNNVNN
1959	176562	NC_007519.1	432026	5mC	-	10	7	0	0	0	17	0.59	NC_007519.1:432026	NC_007519.1:432026--	G	TTGTTTTGCGCCGGAATTTGTGGG	NC_007519.1:432026-	TCCG	1-YTCCGKCNNNNNVNN
1960	176576	NC_007519.1	432059	5mC	-	11	8	0	0	0	19	0.58	NC_007519.1:432059	NC_007519.1:432059--	G	TGAAATAATATCGCAGCGGCCCGG	NC_007519.1:432059-
1961	176595	NC_007519.1	432105	5mC	-	6	5	0	0	0	11	0.55	NC_007519.1:432105	NC_007519.1:432105--	G	ATGCAGGAATTCGGAGCCCGTCAG	NC_007519.1:432105-	TCCG	1-YTCCGKCNNNNNVNN
1962	176629	NC_007519.1	432193	5mC	-	8	6	0	0	1	15	0.53	NC_007519.1:432193	NC_007519.1:432193--	G	CTTCGCTGTACCGGAAAGAGCTGT	NC_007519.1:432193-	TCCG	1-YTCCGKCNNNNNVNN
1963	176742	NC_007519.1	432491	5mC	-	6	6	0	0	0	12	0.5	NC_007519.1:432491	NC_007519.1:432491--	G	CGGTGTCATAGCGGACATACGCAC	NC_007519.1:432491-	TCCG	1-YTCCGKCNNNNNVNN
1964	176824	NC_007519.1	432670	5mC	-	8	2	0	0	2	12	0.67	NC_007519.1:432670	NC_007519.1:432670--	G	TGCGGCTGGGCCGGAAAAAAGCGG	NC_007519.1:432670-	TCCG	1-YTCCGKCNNNNNVNN
1965	176856	NC_007519.1	432730	5mC	+	7	6	0	0	1	14	0.5	NC_007519.1:432730	NC_007519.1:432730-+	C	CCGAACTGGCTCCGCTGTTCAGCG	NC_007519.1:432730+	TCCG	1-YTCCGKCNNNNNVNN
1966	176861	NC_007519.1	432741	5mC	-	10	5	0	0	0	15	0.67	NC_007519.1:432741	NC_007519.1:432741--	G	CCGCTGTTCAGCGGATATCGCGAA	NC_007519.1:432741-	TCCG	1-YTCCGKCNNNNNVNN
1967	176934	NC_007519.1	432923	5mC	-	11	5	0	0	0	16	0.69	NC_007519.1:432923	NC_007519.1:432923--	G	GCGTTTTACGCCGGAGCTGGCGGA	NC_007519.1:432923-	TCCG	1-YTCCGKCNNNNNVNN
1968	176942	NC_007519.1	432943	5mC	-	9	5	0	0	0	14	0.64	NC_007519.1:432943	NC_007519.1:432943--	G	CGGATTGTCTGCGCAGTCTTCAGG	NC_007519.1:432943-
1969	177002	NC_007519.1	433070	5mC	-	7	7	0	0	0	14	0.5	NC_007519.1:433070	NC_007519.1:433070--	G	GCTGCGCGGTGCGGACATGGCCGG	NC_007519.1:433070-	TCCG	1-YTCCGKCNNNNNVNN
1970	177007	NC_007519.1	433080	5mC	-	10	3	0	0	1	14	0.71	NC_007519.1:433080	NC_007519.1:433080--	G	GCGGACATGGCCGGATGCGGCAGA	NC_007519.1:433080-	TCCG	1-YTCCGKCNNNNNVNN
1971	177029	NC_007519.1	433121	5mC	-	6	5	0	0	0	11	0.55	NC_007519.1:433121	NC_007519.1:433121--	G	GCAGGCAGCGGCGGGGCGCATAGT	NC_007519.1:433121-
1972	177033	NC_007519.1	433126	5mC	-	7	7	0	0	0	14	0.5	NC_007519.1:433126	NC_007519.1:433126--	G	CAGCGGCGGGGCGCATAGTGCTTT	NC_007519.1:433126-
1973	177040	NC_007519.1	433148	5mC	-	7	7	0	0	0	14	0.5	NC_007519.1:433148	NC_007519.1:433148--	G	TTTTCTGCCGCCGGATGCGGTGGC	NC_007519.1:433148-	TCCG	1-YTCCGKCNNNNNVNN
1974	177171	NC_007519.1	433410	5mC	-	6	5	0	0	1	12	0.5	NC_007519.1:433410	NC_007519.1:433410--	G	CTGCCGTTGTCCGGAGATTCTGCG	NC_007519.1:433410-	TCCG	1-YTCCGKCNNNNNVNN
1975	177204	NC_007519.1	433488	5mC	-	6	3	0	0	2	11	0.55	NC_007519.1:433488	NC_007519.1:433488--	G	GTCTATCTGGACGGGTGCCGCATC	NC_007519.1:433488-
1976	177402	NC_007519.1	433922	5mC	+	9	5	0	0	1	15	0.6	NC_007519.1:433922	NC_007519.1:433922-+	C	CATGCACCTTTCCGCCTGCGGTGC	NC_007519.1:433922+	TCCG	1-YTCCGKCNNNNNVNN
1977	177604	NC_007519.1	434430	5mC	-	9	4	0	0	0	13	0.69	NC_007519.1:434430	NC_007519.1:434430--	G	AGGCATGTGAGCGTGTCGGAACGG	NC_007519.1:434430-
1978	177607	NC_007519.1	434435	5mC	-	9	3	0	0	1	13	0.69	NC_007519.1:434435	NC_007519.1:434435--	G	TGTGAGCGTGTCGGAACGGGGAGT	NC_007519.1:434435-	TCCG	1-YTCCGKCNNNNNVNN
1979	177658	NC_007519.1	434559	5mC	-	7	1	0	0	0	8	0.88	NC_007519.1:434559	NC_007519.1:434559--	G	CTGGATGAGGACGTGCCGCTGGCG	NC_007519.1:434559-
1980	177661	NC_007519.1	434564	5mC	-	6	6	0	0	0	12	0.5	NC_007519.1:434564	NC_007519.1:434564--	G	TGAGGACGTGCCGCTGGCGGTCTG	NC_007519.1:434564-
1981	177692	NC_007519.1	434664	5mC	-	6	5	0	0	1	12	0.5	NC_007519.1:434664	NC_007519.1:434664--	G	CTTGTGCTGGCCGGAGGGCCCGCG	NC_007519.1:434664-	TCCG	1-YTCCGKCNNNNNVNN
1982	177791	NC_007519.1	434915	5mC	-	6	5	0	0	0	11	0.55	NC_007519.1:434915	NC_007519.1:434915--	G	ACAGGACGAGGCGGGCGGGCTCAT	NC_007519.1:434915-
1983	177823	NC_007519.1	434988	5mC	+	6	4	0	0	0	10	0.6	NC_007519.1:434988	NC_007519.1:434988-+	C	CCGCACAAAGCCCGTCTGCTGGCG	NC_007519.1:434988+
1984	177852	NC_007519.1	435052	5mC	+	6	5	0	0	0	11	0.55	NC_007519.1:435052	NC_007519.1:435052-+	C	CGCGTTCGTTTCCGGTATTCATGG	NC_007519.1:435052+	TCCG	1-YTCCGKCNNNNNVNN
1985	177877	NC_007519.1	435111	5mC	-	8	0	0	0	3	11	0.73	NC_007519.1:435111	NC_007519.1:435111--	G	TCCATGCCTGCCGGGTTGCGCAGC	NC_007519.1:435111-
1986	177939	NC_007519.1	435241	5mC	-	7	3	0	0	1	11	0.64	NC_007519.1:435241	NC_007519.1:435241--	G	GCGGCGGTGCACGGGACTTTCTGT	NC_007519.1:435241-
1987	178025	NC_007519.1	435446	5mC	-	8	2	0	0	0	10	0.8	NC_007519.1:435446	NC_007519.1:435446--	G	GGTGCTGCGTACGGAAAACGGCGG	NC_007519.1:435446-	TCCG	1-YTCCGKCNNNNNVNN
1988	178040	NC_007519.1	435472	5mC	-	7	4	0	0	1	12	0.58	NC_007519.1:435472	NC_007519.1:435472--	G	TGGCTGCGGCACGCAACACGGGGC	NC_007519.1:435472-
1989	178078	NC_007519.1	435562	5mC	-	5	4	0	0	1	10	0.5	NC_007519.1:435562	NC_007519.1:435562--	G	TCGCCGCCGTGCGGGAAGCGCTGA	NC_007519.1:435562-
1990	178131	NC_007519.1	435710	5mC	-	9	4	0	0	0	13	0.69	NC_007519.1:435710	NC_007519.1:435710--	G	GCAGAAACAGCCGGAATACATTCA	NC_007519.1:435710-	TCCG	1-YTCCGKCNNNNNVNN
1991	178200	NC_007519.1	435879	5mC	-	3	2	0	0	0	5	0.6	NC_007519.1:435879	NC_007519.1:435879--	G	CTGCGTGACGCCGTGTATTTTTAC	NC_007519.1:435879-
1992	178224	NC_007519.1	435941	5mC	-	6	3	0	0	0	9	0.67	NC_007519.1:435941	NC_007519.1:435941--	G	CTGGAAACGGCCGGAAAAATATCG	NC_007519.1:435941-	TCCG	1-YTCCGKCNNNNNVNN
1993	178385	NC_007519.1	436370	5mC	-	7	2	0	0	0	9	0.78	NC_007519.1:436370	NC_007519.1:436370--	G	AGGGCAAGGAGCGGGCCGGACGCT	NC_007519.1:436370-
1994	178389	NC_007519.1	436375	5mC	-	7	4	0	0	1	12	0.58	NC_007519.1:436375	NC_007519.1:436375--	G	AAGGAGCGGGCCGGACGCTGGAGC	NC_007519.1:436375-	TCCG	1-YTCCGKCNNNNNVNN
1995	178420	NC_007519.1	436458	5mC	+	6	6	0	0	0	12	0.5	NC_007519.1:436458	NC_007519.1:436458-+	C	CGCGTCTGGTTCCGGCCGGAGCAT	NC_007519.1:436458+	TCCG	1-YTCCGKCNNNNNVNN
1996	178425	NC_007519.1	436463	5mC	-	5	4	0	0	0	9	0.56	NC_007519.1:436463	NC_007519.1:436463--	G	CTGGTTCCGGCCGGAGCATGGGCG	NC_007519.1:436463-	TCCG	1-YTCCGKCNNNNNVNN
1997	178428	NC_007519.1	436474	5mC	-	7	5	0	0	0	12	0.58	NC_007519.1:436474	NC_007519.1:436474--	G	CGGAGCATGGGCGGAAGCTGCGGT	NC_007519.1:436474-	TCCG	1-YTCCGKCNNNNNVNN
[truncated: 10,200 more rows]

## Sheet: 30µM
Final output from the call_methylation pipeline for 30 µM
	index	Contig	Position	Modification	Strand	Modified_bases	Unmodified_bases	Other_mod_base	Modification_below_threshold	Other_bases	Total_coverage	Percent_modified	SNP_Position	SNP_Position_Strand	RefBase	Sequence	site_strand	motif	motif_raw
0	191	NC_007519.1	620	5mC	-	7	5	0	0	0	12	0.58	NC_007519.1:620	NC_007519.1:620--	G	CCCGCAGGCAGCGGAAAAACCCAC	NC_007519.1:620-	TCCG	1-YTCCGKCNNNNNVNN
1	459	NC_007519.1	1365	5mC	-	8	4	0	0	1	13	0.62	NC_007519.1:1365	NC_007519.1:1365--	G	CTGTTCTTGGCCGGACTTTTGGTG	NC_007519.1:1365-	TCCG	1-YTCCGKCNNNNNVNN
2	761	NC_007519.1	2421	5mC	-	9	7	0	0	1	17	0.53	NC_007519.1:2421	NC_007519.1:2421--	G	ACACCCGATGCCGGAGCGCTGGAA	NC_007519.1:2421-	TCCG	1-YTCCGKCNNNNNVNN
3	1353	NC_007519.1	3998	5mC	+	11	9	0	0	0	20	0.55	NC_007519.1:3998	NC_007519.1:3998-+	C	AGGGGCGCTTTCCGACAATGCCCT	NC_007519.1:3998+	TCCG	1-YTCCGKCNNNNNVNN
4	1364	NC_007519.1	4030	5mC	-	3	1	0	0	1	5	0.6	NC_007519.1:4030	NC_007519.1:4030--	G	AGCTGGCTGACTGCCAGAGCAAGG	NC_007519.1:4030-
5	1861	NC_007519.1	5332	5mC	-	13	5	0	0	0	18	0.72	NC_007519.1:5332	NC_007519.1:5332--	G	CCGTGCACCGGCGCATCATGTTCG	NC_007519.1:5332-
6	2462	NC_007519.1	6748	5mC	+	10	7	0	0	0	17	0.59	NC_007519.1:6748	NC_007519.1:6748-+	C	TCAAGCGTACTCCGCTGGACAGCT	NC_007519.1:6748+	TCCG	1-YTCCGKCNNNNNVNN
7	2574	NC_007519.1	7013	5mC	-	11	7	0	0	0	18	0.61	NC_007519.1:7013	NC_007519.1:7013--	G	CCGTGAATTCACGGAAGAAAAGTA	NC_007519.1:7013-	TCCG	1-YTCCGKCNNNNNVNN
8	2732	NC_007519.1	7360	5mC	-	11	7	0	0	2	20	0.55	NC_007519.1:7360	NC_007519.1:7360--	G	GATACGGTAAACGGACACTTATCG	NC_007519.1:7360-	TCCG	1-YTCCGKCNNNNNVNN
9	2795	NC_007519.1	7534	5mC	-	10	6	0	0	0	16	0.62	NC_007519.1:7534	NC_007519.1:7534--	G	TGAAAGAGGTCCGCAGTGTGGGCC	NC_007519.1:7534-
10	3056	NC_007519.1	8116	5mC	-	8	7	0	0	1	16	0.5	NC_007519.1:8116	NC_007519.1:8116--	G	GGCGCGCGGCACGGATATACCGGG	NC_007519.1:8116-	TCCG	1-YTCCGKCNNNNNVNN
11	3247	NC_007519.1	8562	5mC	-	8	7	0	0	0	15	0.53	NC_007519.1:8562	NC_007519.1:8562--	G	TCCCTGTCTGCCGGAGGCTGTTTT	NC_007519.1:8562-	TCCG	1-YTCCGKCNNNNNVNN
12	3261	NC_007519.1	8597	5mC	+	7	7	0	0	0	14	0.5	NC_007519.1:8597	NC_007519.1:8597-+	C	ATTGTATGTCTCCGACGGGCAAGG	NC_007519.1:8597+	TCCG	1-YTCCGKCNNNNNVNN
13	3676	NC_007519.1	9476	5mC	+	7	6	0	0	0	13	0.54	NC_007519.1:9476	NC_007519.1:9476-+	C	GAATCTGATTTCCGGCTGGCCGCG	NC_007519.1:9476+	TCCG	1-YTCCGKCNNNNNVNN
14	3812	NC_007519.1	9815	5mC	+	8	4	0	0	0	12	0.67	NC_007519.1:9815	NC_007519.1:9815-+	C	TTATGCGTTGTCCGGCCGTAAGCG	NC_007519.1:9815+	TCCG	1-YTCCGKCNNNNNVNN
15	3821	NC_007519.1	9832	5mC	+	7	5	0	0	0	12	0.58	NC_007519.1:9832	NC_007519.1:9832-+	C	GTAAGCGCTGTCCGGCATCGGGCA	NC_007519.1:9832+	TCCG	1-YTCCGKCNNNNNVNN
16	3843	NC_007519.1	9871	5mC	+	7	7	0	0	0	14	0.5	NC_007519.1:9871	NC_007519.1:9871-+	C	AGTGGTATTCTCCGTACAGGATAA	NC_007519.1:9871+	TCCG	1-YTCCGKCNNNNNVNN
17	4038	NC_007519.1	10424	5mC	-	3	2	0	0	0	5	0.6	NC_007519.1:10424	NC_007519.1:10424--	G	GTTCACCTTTATGGAGAATACGGC	NC_007519.1:10424-
18	4066	NC_007519.1	10496	5mC	-	9	4	0	0	3	16	0.56	NC_007519.1:10496	NC_007519.1:10496--	G	TCTTGAGCGCACGGAACTGTTCTG	NC_007519.1:10496-	TCCG	1-YTCCGKCNNNNNVNN
19	4079	NC_007519.1	10523	5mC	-	7	6	0	0	0	13	0.54	NC_007519.1:10523	NC_007519.1:10523--	G	TTCCATAGGCACGGAAACCGACGT	NC_007519.1:10523-	TCCG	1-YTCCGKCNNNNNVNN
20	4095	NC_007519.1	10567	5mC	-	10	6	0	0	1	17	0.59	NC_007519.1:10567	NC_007519.1:10567--	G	CGTTTCCTGACCGGAAAAACCGGT	NC_007519.1:10567-	TCCG	1-YTCCGKCNNNNNVNN
21	4120	NC_007519.1	10608	5mC	-	10	2	0	0	2	14	0.71	NC_007519.1:10608	NC_007519.1:10608--	G	GAAGCGACAGCCGGAGTGATGCGG	NC_007519.1:10608-	TCCG	1-YTCCGKCNNNNNVNN
22	4150	NC_007519.1	10702	5mC	+	7	7	0	0	0	14	0.5	NC_007519.1:10702	NC_007519.1:10702-+	C	GGTACGAGCGTCCGCAGAAGGGGC	NC_007519.1:10702+	TCCG	1-YTCCGKCNNNNNVNN
23	4457	NC_007519.1	11469	5mC	-	10	7	0	0	1	18	0.56	NC_007519.1:11469	NC_007519.1:11469--	G	ATGCGGCAGGCCGGAAAACGCAAT	NC_007519.1:11469-	TCCG	1-YTCCGKCNNNNNVNN
24	4521	NC_007519.1	11633	5mC	-	7	7	0	0	0	14	0.5	NC_007519.1:11633	NC_007519.1:11633--	G	CAGTATCTTGGCGGGGTCGGATGC	NC_007519.1:11633-
25	4886	NC_007519.1	12634	5mC	-	6	4	0	0	2	12	0.5	NC_007519.1:12634	NC_007519.1:12634--	G	CAAGGATGTGACGGATATCCTGCG	NC_007519.1:12634-	TCCG	1-YTCCGKCNNNNNVNN
26	4894	NC_007519.1	12653	5mC	-	4	4	0	0	0	8	0.5	NC_007519.1:12653	NC_007519.1:12653--	G	CTGCGCGGTTCCGGATTCCGGCTG	NC_007519.1:12653-	TCCG	1-YTCCGKCNNNNNVNN
27	4968	NC_007519.1	12835	5mC	+	8	3	0	0	1	12	0.67	NC_007519.1:12835	NC_007519.1:12835-+	C	CAAGTTCCTTTCCGATGACGAGCG	NC_007519.1:12835+	TCCG	1-YTCCGKCNNNNNVNN
28	4990	NC_007519.1	12890	5mC	-	8	6	0	0	0	14	0.57	NC_007519.1:12890	NC_007519.1:12890--	G	ACGGGCGATATCGTGTTCTTTCAG	NC_007519.1:12890-
29	5089	NC_007519.1	13184	5mC	+	7	3	0	0	0	10	0.7	NC_007519.1:13184	NC_007519.1:13184-+	C	GGCGGATCCATACGCATCCACAGT	NC_007519.1:13184+
30	5346	NC_007519.1	13893	5mC	-	7	4	0	0	0	11	0.64	NC_007519.1:13893	NC_007519.1:13893--	G	TGTTTCCGGTCCGGAGGCGCGCGA	NC_007519.1:13893-	TCCG	1-YTCCGKCNNNNNVNN
31	5501	NC_007519.1	14300	5mC	-	7	3	0	0	1	11	0.64	NC_007519.1:14300	NC_007519.1:14300--	G	TGCTGTGTACACGCAGCCCGACAG	NC_007519.1:14300-
32	5679	NC_007519.1	14807	5mC	+	5	5	0	0	0	10	0.5	NC_007519.1:14807	NC_007519.1:14807-+	C	GGCTGCCACCCACGCTCCCAAACT	NC_007519.1:14807+
33	5865	NC_007519.1	15385	5mC	-	4	3	0	0	0	7	0.57	NC_007519.1:15385	NC_007519.1:15385--	G	GCATCAGAAGCCGGACCGGAAAGG	NC_007519.1:15385-	TCCG	1-YTCCGKCNNNNNVNN
34	5901	NC_007519.1	15518	5mC	+	5	4	0	0	0	9	0.56	NC_007519.1:15518	NC_007519.1:15518-+	C	ACATTCACCCTGCGCTGCCGTATG	NC_007519.1:15518+
35	5997	NC_007519.1	15828	5mC	+	8	6	0	0	0	14	0.57	NC_007519.1:15828	NC_007519.1:15828-+	C	CAGCAACTGTCCCGTGCGGCTTAC	NC_007519.1:15828+
36	6070	NC_007519.1	16020	5mC	+	7	3	0	0	0	10	0.7	NC_007519.1:16020	NC_007519.1:16020-+	C	CGACCTTACATCCGGCATTCAGGA	NC_007519.1:16020+	TCCG	1-YTCCGKCNNNNNVNN
37	6181	NC_007519.1	16382	5mC	-	5	4	0	0	1	10	0.5	NC_007519.1:16382	NC_007519.1:16382--	G	CGCTCTGTGCACGGAGCTTGTGTA	NC_007519.1:16382-	TCCG	1-YTCCGKCNNNNNVNN
38	6239	NC_007519.1	16578	5mC	-	3	1	0	0	1	5	0.6	NC_007519.1:16578	NC_007519.1:16578--	G	CGTTCGCGGTTCGGAACGGGACTT	NC_007519.1:16578-	TCCG	1-YTCCGKCNNNNNVNN
39	6270	NC_007519.1	16652	5mC	+	8	5	0	0	0	13	0.62	NC_007519.1:16652	NC_007519.1:16652-+	C	TCCGCTGCAATCCGGCTGGTATCG	NC_007519.1:16652+	TCCG	1-YTCCGKCNNNNNVNN
40	6377	NC_007519.1	16922	5mC	+	7	6	0	0	1	14	0.5	NC_007519.1:16922	NC_007519.1:16922-+	C	GCTTTTTGCTTCCGACTCCCGCCC	NC_007519.1:16922+	TCCG	1-YTCCGKCNNNNNVNN
41	6542	NC_007519.1	17342	5mC	-	7	7	0	0	0	14	0.5	NC_007519.1:17342	NC_007519.1:17342--	G	TACGCTGCAGTCGGAAATTCTGGA	NC_007519.1:17342-	TCCG	1-YTCCGKCNNNNNVNN
42	6590	NC_007519.1	17491	5mC	+	9	8	0	0	0	17	0.53	NC_007519.1:17491	NC_007519.1:17491-+	C	AGTGGACGACTCCGCCCGACAGCC	NC_007519.1:17491+	TCCG	1-YTCCGKCNNNNNVNN
43	6592	NC_007519.1	17495	5mC	+	9	8	0	0	0	17	0.53	NC_007519.1:17495	NC_007519.1:17495-+	C	GACGACTCCGCCCGACAGCCCTGC	NC_007519.1:17495+
44	6780	NC_007519.1	18026	5mC	+	7	7	0	0	0	14	0.5	NC_007519.1:18026	NC_007519.1:18026-+	C	ATCCTGCGCTTCCGGCGGCATAAA	NC_007519.1:18026+	TCCG	1-YTCCGKCNNNNNVNN
45	6891	NC_007519.1	18374	5mC	+	8	5	0	0	0	13	0.62	NC_007519.1:18374	NC_007519.1:18374-+	C	ATGGCCGCTCTCCGTGTTTCGTCA	NC_007519.1:18374+	TCCG	1-YTCCGKCNNNNNVNN
46	7019	NC_007519.1	18725	5mC	+	6	6	0	0	0	12	0.5	NC_007519.1:18725	NC_007519.1:18725-+	C	TGCGGTTGTTCCCGCAGGGCGTGG	NC_007519.1:18725+
47	7125	NC_007519.1	19036	5mC	-	7	3	0	0	0	10	0.7	NC_007519.1:19036	NC_007519.1:19036--	G	TTCAAACCTGCCGGAAAGCGCCGT	NC_007519.1:19036-	TCCG	1-YTCCGKCNNNNNVNN
48	7422	NC_007519.1	20174	5mC	-	3	3	0	0	0	6	0.5	NC_007519.1:20174	NC_007519.1:20174--	G	GCGCATACCTCCGGAAAGCTGTGC	NC_007519.1:20174-	TCCG	1-YTCCGKCNNNNNVNN
49	7526	NC_007519.1	20483	5mC	-	6	5	0	0	1	12	0.5	NC_007519.1:20483	NC_007519.1:20483--	G	TTTTCCGCAACCGGAACCGCCCAG	NC_007519.1:20483-	TCCG	1-YTCCGKCNNNNNVNN
50	7534	NC_007519.1	20517	5mC	-	6	5	0	0	1	12	0.5	NC_007519.1:20517	NC_007519.1:20517--	G	ATCTTGCCGGCCGGAATGGTCAGA	NC_007519.1:20517-	TCCG	1-YTCCGKCNNNNNVNN
51	7750	NC_007519.1	21194	5mC	+	6	5	0	0	0	11	0.55	NC_007519.1:21194	NC_007519.1:21194-+	C	CAGAATCATACCCGTGCAGGCAGC	NC_007519.1:21194+
52	7833	NC_007519.1	21401	5mC	-	5	5	0	0	0	10	0.5	NC_007519.1:21401	NC_007519.1:21401--	G	CCGAAAATCGGCGCTATCTGGGTG	NC_007519.1:21401-
53	7890	NC_007519.1	21565	5mC	-	6	4	0	0	0	10	0.6	NC_007519.1:21565	NC_007519.1:21565--	G	TACCGCCCCGCCGGAGGACTCGAT	NC_007519.1:21565-	TCCG	1-YTCCGKCNNNNNVNN
54	8164	NC_007519.1	22363	5mC	-	5	4	0	0	0	9	0.56	NC_007519.1:22363	NC_007519.1:22363--	G	TTCCTGCCCGCCGGAGGCTGTTTA	NC_007519.1:22363-	TCCG	1-YTCCGKCNNNNNVNN
55	8254	NC_007519.1	22591	5mC	-	4	4	0	0	0	8	0.5	NC_007519.1:22591	NC_007519.1:22591--	G	TCCCTGCCCGCCGGAGGCAGTTTG	NC_007519.1:22591-	TCCG	1-YTCCGKCNNNNNVNN
56	8265	NC_007519.1	22616	5mC	-	5	2	0	0	0	7	0.71	NC_007519.1:22616	NC_007519.1:22616--	G	GATGGATATACCGGACAAAGCAAA	NC_007519.1:22616-	TCCG	1-YTCCGKCNNNNNVNN
57	8277	NC_007519.1	22646	5mC	-	6	2	0	0	0	8	0.75	NC_007519.1:22646	NC_007519.1:22646--	G	CCGGAAGGATCCGGAGCTTTTATT	NC_007519.1:22646-	TCCG	1-YTCCGKCNNNNNVNN
58	8428	NC_007519.1	23085	5mC	-	6	3	0	0	0	9	0.67	NC_007519.1:23085	NC_007519.1:23085--	G	CTTTATACAGCCGGAAGTTCCGTG	NC_007519.1:23085-	TCCG	1-YTCCGKCNNNNNVNN
59	8464	NC_007519.1	23202	5mC	+	10	5	0	0	1	16	0.62	NC_007519.1:23202	NC_007519.1:23202-+	C	CCAGTCCTTTTCCGTAGTCGGAAA	NC_007519.1:23202+	TCCG	1-YTCCGKCNNNNNVNN
60	8467	NC_007519.1	23209	5mC	-	5	4	0	0	1	10	0.5	NC_007519.1:23209	NC_007519.1:23209--	G	TTTTCCGTAGTCGGAAAGAATGAT	NC_007519.1:23209-	TCCG	1-YTCCGKCNNNNNVNN
61	8490	NC_007519.1	23274	5mC	+	7	7	0	0	0	14	0.5	NC_007519.1:23274	NC_007519.1:23274-+	C	CTCTGTCCAGTCCGGTGCCGGTCA	NC_007519.1:23274+	TCCG	1-YTCCGKCNNNNNVNN
62	8497	NC_007519.1	23288	5mC	-	4	1	0	0	3	8	0.5	NC_007519.1:23288	NC_007519.1:23288--	G	GTGCCGGTCAGCGGAGAGGTGTCT	NC_007519.1:23288-	TCCG	1-YTCCGKCNNNNNVNN
63	8573	NC_007519.1	23472	5mC	+	15	4	0	0	0	19	0.79	NC_007519.1:23472	NC_007519.1:23472-+	C	GTTCCGGCTTTCCGCCCAGTGACT	NC_007519.1:23472+	TCCG	1-YTCCGKCNNNNNVNN
64	8804	NC_007519.1	24034	5mC	-	4	4	0	0	0	8	0.5	NC_007519.1:24034	NC_007519.1:24034--	G	CTCGTCCGAAACGGATAACAATGT	NC_007519.1:24034-	TCCG	1-YTCCGKCNNNNNVNN
65	8812	NC_007519.1	24057	5mC	+	13	3	0	0	0	16	0.81	NC_007519.1:24057	NC_007519.1:24057-+	C	TGCGGGCATGTCCGGCTGTCAGCG	NC_007519.1:24057+	TCCG	1-YTCCGKCNNNNNVNN
66	8995	NC_007519.1	24527	5mC	-	6	3	0	0	2	11	0.55	NC_007519.1:24527	NC_007519.1:24527--	G	GATACTGTGCCCGGATTTTCATGT	NC_007519.1:24527-	TCCG	1-YTCCGKCNNNNNVNN
67	9233	NC_007519.1	25247	5mC	-	6	6	0	0	0	12	0.5	NC_007519.1:25247	NC_007519.1:25247--	G	GCTCGGGGCTTCGGAAAGGCGCAC	NC_007519.1:25247-	TCCG	1-YTCCGKCNNNNNVNN
68	9379	NC_007519.1	25711	5mC	-	6	5	0	0	0	11	0.55	NC_007519.1:25711	NC_007519.1:25711--	G	CTTCTTCCGGCCGGAAAAAAACCG	NC_007519.1:25711-	TCCG	1-YTCCGKCNNNNNVNN
69	9879	NC_007519.1	27363	5mC	+	9	7	0	0	0	16	0.56	NC_007519.1:27363	NC_007519.1:27363-+	C	CTGAAGGTAATCCGGACGGATGAA	NC_007519.1:27363+	TCCG	1-YTCCGKCNNNNNVNN
70	9947	NC_007519.1	27557	5mC	-	7	4	0	0	2	13	0.54	NC_007519.1:27557	NC_007519.1:27557--	G	GCTCAGCTGACCGGAACAGCACGT	NC_007519.1:27557-	TCCG	1-YTCCGKCNNNNNVNN
71	9954	NC_007519.1	27571	5mC	-	7	4	0	0	0	11	0.64	NC_007519.1:27571	NC_007519.1:27571--	G	AACAGCACGTGCGCACCGGGGGAT	NC_007519.1:27571-
72	9978	NC_007519.1	27628	5mC	+	9	7	0	0	0	16	0.56	NC_007519.1:27628	NC_007519.1:27628-+	C	CATATCACAATGCGATCTCACTCT	NC_007519.1:27628+
73	10043	NC_007519.1	27780	5mC	-	8	6	0	0	2	16	0.5	NC_007519.1:27780	NC_007519.1:27780--	G	GCTCAGCTGACCGGAACAGCACGT	NC_007519.1:27780-	TCCG	1-YTCCGKCNNNNNVNN
74	10075	NC_007519.1	27850	5mC	+	13	5	0	0	0	18	0.72	NC_007519.1:27850	NC_007519.1:27850-+	C	CCTATCACAATCCGATCTCAATAC	NC_007519.1:27850+	TCCG	1-YTCCGKCNNNNNVNN
75	10122	NC_007519.1	27949	5mC	+	11	5	0	0	0	16	0.69	NC_007519.1:27949	NC_007519.1:27949-+	C	CGCGTTGTACTGCGTTGTTCGGCG	NC_007519.1:27949+
76	10188	NC_007519.1	28091	5mC	-	10	1	0	0	1	12	0.83	NC_007519.1:28091	NC_007519.1:28091--	G	ACAGGGACTGCCGGAAGTAATCAA	NC_007519.1:28091-	TCCG	1-YTCCGKCNNNNNVNN
77	10576	NC_007519.1	29091	5mC	+	9	0	0	0	1	10	0.9	NC_007519.1:29091	NC_007519.1:29091-+	C	CGTGCAGTTTTACGGTTCCTTTGC	NC_007519.1:29091+
78	10821	NC_007519.1	29642	5mC	-	3	3	0	0	0	6	0.5	NC_007519.1:29642	NC_007519.1:29642--	G	GTCCCCATGCCTGCCGGTACACCC	NC_007519.1:29642-
79	11248	NC_007519.1	30690	5mC	-	9	8	0	0	0	17	0.53	NC_007519.1:30690	NC_007519.1:30690--	G	ACAAACTGATACGGACGCAGACCG	NC_007519.1:30690-	TCCG	1-YTCCGKCNNNNNVNN
80	11457	NC_007519.1	31127	5mC	-	8	6	0	0	0	14	0.57	NC_007519.1:31127	NC_007519.1:31127--	G	GCGCACAGGAGCGGAAGCCCGCCC	NC_007519.1:31127-	TCCG	1-YTCCGKCNNNNNVNN
81	11520	NC_007519.1	31256	5mC	-	13	2	0	0	0	15	0.87	NC_007519.1:31256	NC_007519.1:31256--	G	CGCCTCTGCGGCGGATAAGCCCGA	NC_007519.1:31256-	TCCG	1-YTCCGKCNNNNNVNN
82	11949	NC_007519.1	32234	5mC	-	9	6	0	0	1	16	0.56	NC_007519.1:32234	NC_007519.1:32234--	G	TCCTGCGTTGCCGGATTGTTCCAC	NC_007519.1:32234-	TCCG	1-YTCCGKCNNNNNVNN
83	11998	NC_007519.1	32329	5mC	-	9	8	0	0	0	17	0.53	NC_007519.1:32329	NC_007519.1:32329--	G	GTCTGCCAGACCGCAGGCCAGACG	NC_007519.1:32329-
84	12126	NC_007519.1	32581	5mC	-	8	5	0	0	0	13	0.62	NC_007519.1:32581	NC_007519.1:32581--	G	GTAGGCGGCTACGGAACCGCACAC	NC_007519.1:32581-	TCCG	1-YTCCGKCNNNNNVNN
85	12248	NC_007519.1	32876	5mC	-	9	6	0	0	0	15	0.6	NC_007519.1:32876	NC_007519.1:32876--	G	TGAACTGAAAACGCAGGCTCCAGC	NC_007519.1:32876-
86	12337	NC_007519.1	33078	5mC	-	7	7	0	0	0	14	0.5	NC_007519.1:33078	NC_007519.1:33078--	G	TTCTGTGCCGCCGGAAGTCTTGGA	NC_007519.1:33078-	TCCG	1-YTCCGKCNNNNNVNN
87	12351	NC_007519.1	33108	5mC	-	9	4	0	0	1	14	0.64	NC_007519.1:33108	NC_007519.1:33108--	G	GGTGGTGCAACCGGAAAGCGCCAC	NC_007519.1:33108-	TCCG	1-YTCCGKCNNNNNVNN
88	12564	NC_007519.1	33560	5mC	-	10	5	0	0	0	15	0.67	NC_007519.1:33560	NC_007519.1:33560--	G	TACTCTCTTGCCGGATACCGTTTT	NC_007519.1:33560-	TCCG	1-YTCCGKCNNNNNVNN
89	12582	NC_007519.1	33607	5mC	-	9	6	0	0	1	16	0.56	NC_007519.1:33607	NC_007519.1:33607--	G	GCAGCATCCGCCGGAACACCGCGG	NC_007519.1:33607-	TCCG	1-YTCCGKCNNNNNVNN
90	12716	NC_007519.1	33882	5mC	-	5	4	0	0	0	9	0.56	NC_007519.1:33882	NC_007519.1:33882--	G	GAGCTTCCAAACGGGTGCGGCCTG	NC_007519.1:33882-
91	12889	NC_007519.1	34245	5mC	-	6	5	0	0	1	12	0.5	NC_007519.1:34245	NC_007519.1:34245--	G	CAGAGGATATCCGTACCCATACCA	NC_007519.1:34245-
92	12957	NC_007519.1	34417	5mC	-	8	7	0	0	0	15	0.53	NC_007519.1:34417	NC_007519.1:34417--	G	TACCGGCTGGACGGACATTTTTAT	NC_007519.1:34417-	TCCG	1-YTCCGKCNNNNNVNN
93	12982	NC_007519.1	34486	5mC	-	6	4	0	0	2	12	0.5	NC_007519.1:34486	NC_007519.1:34486--	G	TTTTCATCTGCCGGAATCGTCATT	NC_007519.1:34486-	TCCG	1-YTCCGKCNNNNNVNN
94	13182	NC_007519.1	35011	5mC	-	9	6	0	0	1	16	0.56	NC_007519.1:35011	NC_007519.1:35011--	G	AAAGGAGTAGGCGCATGTCGGCAA	NC_007519.1:35011-
95	13269	NC_007519.1	35189	5mC	-	10	4	0	0	3	17	0.59	NC_007519.1:35189	NC_007519.1:35189--	G	GCAGGCAGAGTCGGAAGTGGCCGC	NC_007519.1:35189-	TCCG	1-YTCCGKCNNNNNVNN
96	13880	NC_007519.1	36471	5mC	-	8	8	0	0	0	16	0.5	NC_007519.1:36471	NC_007519.1:36471--	G	GTGAACAACACCGTATACGGCATG	NC_007519.1:36471-
97	14429	NC_007519.1	37663	5mC	-	3	3	0	0	0	6	0.5	NC_007519.1:37663	NC_007519.1:37663--	G	GCAGGCCGCCGTGCAGCGGTCCAC	NC_007519.1:37663-
98	14458	NC_007519.1	37726	5mC	-	8	6	0	0	0	14	0.57	NC_007519.1:37726	NC_007519.1:37726--	G	ATATCTGTCGCCGTAGCGGCGCCT	NC_007519.1:37726-
99	14521	NC_007519.1	37849	5mC	-	7	6	0	0	1	14	0.5	NC_007519.1:37849	NC_007519.1:37849--	G	TGCCGCACCGGCGTCAGCCGCGCA	NC_007519.1:37849-
100	14708	NC_007519.1	38194	5mC	+	4	2	0	0	0	6	0.67	NC_007519.1:38194	NC_007519.1:38194-+	C	TTTTTCCTGCGGCAGATACGGGTC	NC_007519.1:38194+
101	14795	NC_007519.1	38391	5mC	+	11	11	0	0	0	22	0.5	NC_007519.1:38391	NC_007519.1:38391-+	C	TGGTGTAATGTCCGCCGAAAAGCG	NC_007519.1:38391+	TCCG	1-YTCCGKCNNNNNVNN
102	14845	NC_007519.1	38481	5mC	-	6	5	0	0	1	12	0.5	NC_007519.1:38481	NC_007519.1:38481--	G	GCACCTGCGGCCGCAAAGGAGCAA	NC_007519.1:38481-
103	14930	NC_007519.1	38658	5mC	-	7	5	0	0	1	13	0.54	NC_007519.1:38658	NC_007519.1:38658--	G	GCCGCGCCTGCCGGAAACCACCAG	NC_007519.1:38658-	TCCG	1-YTCCGKCNNNNNVNN
104	15148	NC_007519.1	39135	5mC	-	16	0	0	0	1	17	0.94	NC_007519.1:39135	NC_007519.1:39135--	G	GTCCATGGAGACGGAATCAGGCAC	NC_007519.1:39135-	TCCG	1-YTCCGKCNNNNNVNN
105	15366	NC_007519.1	39592	5mC	-	9	8	0	0	0	17	0.53	NC_007519.1:39592	NC_007519.1:39592--	G	ATGTGACTATACGGATACTCAACG	NC_007519.1:39592-	TCCG	1-YTCCGKCNNNNNVNN
106	15371	NC_007519.1	39603	5mC	-	12	5	0	0	0	17	0.71	NC_007519.1:39603	NC_007519.1:39603--	G	CGGATACTCAACGGAAAAGCAAAC	NC_007519.1:39603-	TCCG	1-YTCCGKCNNNNNVNN
107	15612	NC_007519.1	40132	5mC	-	10	7	0	0	0	17	0.59	NC_007519.1:40132	NC_007519.1:40132--	G	TCCGTAATGGACGGGACAAAGTTT	NC_007519.1:40132-
108	15678	NC_007519.1	40303	5mC	-	12	5	0	0	1	18	0.67	NC_007519.1:40303	NC_007519.1:40303--	G	AGCAAGGGTGACGGAAAGTTCCCC	NC_007519.1:40303-	TCCG	1-YTCCGKCNNNNNVNN
109	15711	NC_007519.1	40399	5mC	-	15	2	0	0	0	17	0.88	NC_007519.1:40399	NC_007519.1:40399--	G	CAGGTGGCAAACGGAGTGGTGGAC	NC_007519.1:40399-	TCCG	1-YTCCGKCNNNNNVNN
110	15806	NC_007519.1	40660	5mC	-	9	4	0	0	0	13	0.69	NC_007519.1:40660	NC_007519.1:40660--	G	ACGTCTCTTTACGGGCTTGATCAC	NC_007519.1:40660-
111	15942	NC_007519.1	41001	5mC	-	12	7	0	0	0	19	0.63	NC_007519.1:41001	NC_007519.1:41001--	G	GTAGCGTCCATCGGACAGGATGAT	NC_007519.1:41001-	TCCG	1-YTCCGKCNNNNNVNN
112	15947	NC_007519.1	41016	5mC	-	14	3	0	0	1	18	0.78	NC_007519.1:41016	NC_007519.1:41016--	G	CAGGATGATTACGCATAGTAAACA	NC_007519.1:41016-
113	15989	NC_007519.1	41146	5mC	-	15	5	0	0	0	20	0.75	NC_007519.1:41146	NC_007519.1:41146--	G	AAACGGGTTGTCGGATGCTGCCCC	NC_007519.1:41146-	TCCG	1-YTCCGKCNNNNNVNN
114	16350	NC_007519.1	42196	5mC	-	9	7	0	0	0	16	0.56	NC_007519.1:42196	NC_007519.1:42196--	G	CGGGCAACCTTCGCAGATATAAAC	NC_007519.1:42196-
115	16434	NC_007519.1	42394	5mC	+	11	10	0	0	0	21	0.52	NC_007519.1:42394	NC_007519.1:42394-+	C	CATGGTGTTTTCCGTCACTACGCG	NC_007519.1:42394+	TCCG	1-YTCCGKCNNNNNVNN
116	16463	NC_007519.1	42460	5mC	-	6	4	0	0	2	12	0.5	NC_007519.1:42460	NC_007519.1:42460--	G	TGAGCCGACACCGGAAAGCTTGAA	NC_007519.1:42460-	TCCG	1-YTCCGKCNNNNNVNN
117	16636	NC_007519.1	42866	5mC	-	14	4	0	0	0	18	0.78	NC_007519.1:42866	NC_007519.1:42866--	G	ATGTAGTTTGCCGGATCTTCTGCC	NC_007519.1:42866-	TCCG	1-YTCCGKCNNNNNVNN
118	16827	NC_007519.1	43309	5mC	-	11	8	0	0	0	19	0.58	NC_007519.1:43309	NC_007519.1:43309--	G	CGCGGCAATGCCGGATGGTTTGTA	NC_007519.1:43309-	TCCG	1-YTCCGKCNNNNNVNN
119	16833	NC_007519.1	43328	5mC	-	8	4	0	0	2	14	0.57	NC_007519.1:43328	NC_007519.1:43328--	G	TTGTAAATGACCGGATTGCCCGTC	NC_007519.1:43328-	TCCG	1-YTCCGKCNNNNNVNN
120	16896	NC_007519.1	43482	5mC	-	10	4	0	0	0	14	0.71	NC_007519.1:43482	NC_007519.1:43482--	G	GCCTGCCCAGCCGGAGCATTTCGC	NC_007519.1:43482-	TCCG	1-YTCCGKCNNNNNVNN
121	17114	NC_007519.1	43939	5mC	-	11	3	0	0	0	14	0.79	NC_007519.1:43939	NC_007519.1:43939--	G	GCCTCCCGTGCCGGAAGGCTCCAC	NC_007519.1:43939-	TCCG	1-YTCCGKCNNNNNVNN
122	17122	NC_007519.1	43958	5mC	-	8	5	0	0	0	13	0.62	NC_007519.1:43958	NC_007519.1:43958--	G	TCCACCGGTGCCGGACGGGCTGCC	NC_007519.1:43958-	TCCG	1-YTCCGKCNNNNNVNN
123	17142	NC_007519.1	43993	5mC	+	11	10	0	0	1	22	0.5	NC_007519.1:43993	NC_007519.1:43993-+	C	CAGGGTCAGCTCCGGATTTTCAAG	NC_007519.1:43993+	TCCG	1-YTCCGKCNNNNNVNN
124	17248	NC_007519.1	44215	5mC	-	6	4	0	0	2	12	0.5	NC_007519.1:44215	NC_007519.1:44215--	G	GTATCGTGTTTCGGGCACGCCCAG	NC_007519.1:44215-
125	17383	NC_007519.1	44547	5mC	-	11	7	0	0	0	18	0.61	NC_007519.1:44547	NC_007519.1:44547--	G	GCGGATAATGACGGAATTCCGGCT	NC_007519.1:44547-	TCCG	1-YTCCGKCNNNNNVNN
126	17631	NC_007519.1	45170	5mC	-	8	7	0	0	0	15	0.53	NC_007519.1:45170	NC_007519.1:45170--	G	GTGTTCAGATACGGGAAAACGTCG	NC_007519.1:45170-
127	17668	NC_007519.1	45272	5mC	-	9	7	0	0	1	17	0.53	NC_007519.1:45272	NC_007519.1:45272--	G	TTGAAGATGGACGGAGCTTCGCCG	NC_007519.1:45272-	TCCG	1-YTCCGKCNNNNNVNN
128	17788	NC_007519.1	45577	5mC	-	10	3	0	0	0	13	0.77	NC_007519.1:45577	NC_007519.1:45577--	G	CAAAAAAAAGCCGGAAAGGAAATC	NC_007519.1:45577-	TCCG	1-YTCCGKCNNNNNVNN
129	17834	NC_007519.1	45676	5mC	+	9	4	0	0	0	13	0.69	NC_007519.1:45676	NC_007519.1:45676-+	C	CGGGCGGGTTTCCGGTAATTTGCC	NC_007519.1:45676+	TCCG	1-YTCCGKCNNNNNVNN
130	17932	NC_007519.1	45896	5mC	-	12	4	0	0	0	16	0.75	NC_007519.1:45896	NC_007519.1:45896--	G	ATGCCGATGACCGGAATGCTGACA	NC_007519.1:45896-	TCCG	1-YTCCGKCNNNNNVNN
131	18032	NC_007519.1	46138	5mC	-	12	4	0	0	0	16	0.75	NC_007519.1:46138	NC_007519.1:46138--	G	GGGCTTGGTGCCGGAACGGCGTTT	NC_007519.1:46138-	TCCG	1-YTCCGKCNNNNNVNN
132	18149	NC_007519.1	46384	5mC	-	8	7	0	0	1	16	0.5	NC_007519.1:46384	NC_007519.1:46384--	G	GTTTTCGACGCCGGAGTTCTGCAG	NC_007519.1:46384-	TCCG	1-YTCCGKCNNNNNVNN
133	18231	NC_007519.1	46549	5mC	-	7	6	0	0	0	13	0.54	NC_007519.1:46549	NC_007519.1:46549--	G	GCCGAATGTGCCGGAGGCCGTCAT	NC_007519.1:46549-	TCCG	1-YTCCGKCNNNNNVNN
134	18312	NC_007519.1	46730	5mC	+	8	7	0	0	0	15	0.53	NC_007519.1:46730	NC_007519.1:46730-+	C	GTGGTGTTTTTCCGTCGTGCTGGT	NC_007519.1:46730+	TCCG	1-YTCCGKCNNNNNVNN
135	18367	NC_007519.1	46848	5mC	-	7	6	0	0	0	13	0.54	NC_007519.1:46848	NC_007519.1:46848--	G	GTGCGCAGAAACGGAGTGGGGCCG	NC_007519.1:46848-	TCCG	1-YTCCGKCNNNNNVNN
136	18420	NC_007519.1	46995	5mC	-	11	6	0	0	1	18	0.61	NC_007519.1:46995	NC_007519.1:46995--	G	ATGCTTTCAAACGGATAGCATCCG	NC_007519.1:46995-	TCCG	1-YTCCGKCNNNNNVNN
137	18428	NC_007519.1	47016	5mC	+	8	3	0	0	1	12	0.67	NC_007519.1:47016	NC_007519.1:47016-+	C	CCGAGAGGCATCCGGTGGCCGAAT	NC_007519.1:47016+	TCCG	1-YTCCGKCNNNNNVNN
138	18476	NC_007519.1	47112	5mC	-	9	7	0	0	0	16	0.56	NC_007519.1:47112	NC_007519.1:47112--	G	GCCAGCATGAGCGTGGGCGTTTCA	NC_007519.1:47112-
139	18709	NC_007519.1	47628	5mC	-	3	2	0	0	0	5	0.6	NC_007519.1:47628	NC_007519.1:47628--	G	GGAGATTTACATGCGGCGCGGCTG	NC_007519.1:47628-
140	18737	NC_007519.1	47692	5mC	+	9	8	0	0	1	18	0.5	NC_007519.1:47692	NC_007519.1:47692-+	C	CCGCCGGTGTTCCGATTTGCAGCG	NC_007519.1:47692+	TCCG	1-YTCCGKCNNNNNVNN
141	18745	NC_007519.1	47709	5mC	-	9	5	0	0	0	14	0.64	NC_007519.1:47709	NC_007519.1:47709--	G	TGCAGCGCTGCCGGATTTTTTTTG	NC_007519.1:47709-	TCCG	1-YTCCGKCNNNNNVNN
142	18808	NC_007519.1	47843	5mC	-	7	7	0	0	0	14	0.5	NC_007519.1:47843	NC_007519.1:47843--	G	CGTGTATCTGACGGAACTCCTTTC	NC_007519.1:47843-	TCCG	1-YTCCGKCNNNNNVNN
143	18849	NC_007519.1	47925	5mC	-	10	4	0	0	0	14	0.71	NC_007519.1:47925	NC_007519.1:47925--	G	CCGCCCCGCAACGGAATCTGATCA	NC_007519.1:47925-	TCCG	1-YTCCGKCNNNNNVNN
144	18908	NC_007519.1	48070	5mC	+	11	8	0	0	0	19	0.58	NC_007519.1:48070	NC_007519.1:48070-+	C	CGACAACTTTTCCGTCAAGGAACT	NC_007519.1:48070+	TCCG	1-YTCCGKCNNNNNVNN
145	19022	NC_007519.1	48346	5mC	-	9	5	0	0	1	15	0.6	NC_007519.1:48346	NC_007519.1:48346--	G	CCGCATGGGGGCGGACCGTGTCAT	NC_007519.1:48346-	TCCG	1-YTCCGKCNNNNNVNN
146	19074	NC_007519.1	48466	5mC	-	8	7	0	0	1	16	0.5	NC_007519.1:48466	NC_007519.1:48466--	G	CTACTGCGTTTCGGGCCGCTGCTA	NC_007519.1:48466-
147	19180	NC_007519.1	48741	5mC	-	10	7	0	0	0	17	0.59	NC_007519.1:48741	NC_007519.1:48741--	G	ATCCTTCGGTACGCAAGCAGGCAG	NC_007519.1:48741-
148	19298	NC_007519.1	49007	5mC	-	6	6	0	0	0	12	0.5	NC_007519.1:49007	NC_007519.1:49007--	G	GTGCCCAAGGGCGGGGCATTTACT	NC_007519.1:49007-
149	19689	NC_007519.1	49930	5mC	-	7	7	0	0	0	14	0.5	NC_007519.1:49930	NC_007519.1:49930--	G	ACAGCAAAGACCGGACGGGTATCC	NC_007519.1:49930-	TCCG	1-YTCCGKCNNNNNVNN
150	19692	NC_007519.1	49934	5mC	-	5	4	0	0	1	10	0.5	NC_007519.1:49934	NC_007519.1:49934--	G	CAAAGACCGGACGGGTATCCGTCC	NC_007519.1:49934-
151	19703	NC_007519.1	49968	5mC	-	9	7	0	0	0	16	0.56	NC_007519.1:49968	NC_007519.1:49968--	G	TATGCAGAGTCCGCAGCGTGTCTT	NC_007519.1:49968-
152	19816	NC_007519.1	50258	5mC	-	11	5	0	0	1	17	0.65	NC_007519.1:50258	NC_007519.1:50258--	G	GCCCTTCATGCCGCATGCCTGCCC	NC_007519.1:50258-
153	19902	NC_007519.1	50456	5mC	-	10	7	0	0	0	17	0.59	NC_007519.1:50456	NC_007519.1:50456--	G	GGCAACCAGCACGGAGCCGTGAGT	NC_007519.1:50456-	TCCG	1-YTCCGKCNNNNNVNN
154	19943	NC_007519.1	50555	5mC	-	11	7	0	0	0	18	0.61	NC_007519.1:50555	NC_007519.1:50555--	G	CCGTGACGCGCCGGAAAAATCGGA	NC_007519.1:50555-	TCCG	1-YTCCGKCNNNNNVNN
155	20080	NC_007519.1	50917	5mC	-	11	4	0	0	2	17	0.65	NC_007519.1:50917	NC_007519.1:50917--	G	GAATGGCCGAACGGATTTTGCTCA	NC_007519.1:50917-	TCCG	1-YTCCGKCNNNNNVNN
156	20194	NC_007519.1	51279	5mC	-	8	5	0	0	1	14	0.57	NC_007519.1:51279	NC_007519.1:51279--	G	CAGCTGGAAGACGGAGCTGTCAAA	NC_007519.1:51279-	TCCG	1-YTCCGKCNNNNNVNN
157	20358	NC_007519.1	51731	5mC	-	6	4	0	0	1	11	0.55	NC_007519.1:51731	NC_007519.1:51731--	G	GTCACCCGGCACGGAAAGCCGCAA	NC_007519.1:51731-	TCCG	1-YTCCGKCNNNNNVNN
158	20411	NC_007519.1	51888	5mC	-	4	2	0	0	0	6	0.67	NC_007519.1:51888	NC_007519.1:51888--	G	CCGCGGTCGCCCGCAATCACATGG	NC_007519.1:51888-
159	20431	NC_007519.1	51946	5mC	-	7	0	0	0	0	7	1	NC_007519.1:51946	NC_007519.1:51946--	G	CTGCCTCGCACCGGAAAATATCAT	NC_007519.1:51946-	TCCG	1-YTCCGKCNNNNNVNN
160	20500	NC_007519.1	52162	5mC	-	5	4	0	0	0	9	0.56	NC_007519.1:52162	NC_007519.1:52162--	G	CGCTGCCGTGGCGGAAGGGCCGGA	NC_007519.1:52162-	TCCG	1-YTCCGKCNNNNNVNN
161	20524	NC_007519.1	52234	5mC	+	9	7	0	0	0	16	0.56	NC_007519.1:52234	NC_007519.1:52234-+	C	CATTGCCGATTCCGTGGCCTTGTG	NC_007519.1:52234+	TCCG	1-YTCCGKCNNNNNVNN
162	20538	NC_007519.1	52263	5mC	-	5	4	0	0	0	9	0.56	NC_007519.1:52263	NC_007519.1:52263--	G	TTGTGGACGGACGCGAGGGGCTGA	NC_007519.1:52263-
163	20841	NC_007519.1	53080	5mC	-	7	4	0	0	1	12	0.58	NC_007519.1:53080	NC_007519.1:53080--	G	CCGGACACTTACGGAAGCAGTCAC	NC_007519.1:53080-	TCCG	1-YTCCGKCNNNNNVNN
164	20853	NC_007519.1	53118	5mC	-	6	6	0	0	0	12	0.5	NC_007519.1:53118	NC_007519.1:53118--	G	CGGTGGTCAAACGGGTGCGTCCCA	NC_007519.1:53118-
165	20938	NC_007519.1	53393	5mC	+	7	5	0	0	1	13	0.54	NC_007519.1:53393	NC_007519.1:53393-+	C	TTTTTGTCTGTCCGGTACATGATG	NC_007519.1:53393+	TCCG	1-YTCCGKCNNNNNVNN
166	21035	NC_007519.1	53650	5mC	-	5	4	0	0	0	9	0.56	NC_007519.1:53650	NC_007519.1:53650--	G	TTCCCGCCGTACGGACAGCCCTGC	NC_007519.1:53650-	TCCG	1-YTCCGKCNNNNNVNN
167	21077	NC_007519.1	53761	5mC	-	3	3	0	0	0	6	0.5	NC_007519.1:53761	NC_007519.1:53761--	G	AACGATGTCGCCGGGACTTGCGGC	NC_007519.1:53761-
168	21144	NC_007519.1	53916	5mC	-	5	3	0	0	1	9	0.56	NC_007519.1:53916	NC_007519.1:53916--	G	TGACCAGCGGGCGCAGGGGCGAAA	NC_007519.1:53916-
169	21209	NC_007519.1	54068	5mC	-	9	2	0	0	0	11	0.82	NC_007519.1:54068	NC_007519.1:54068--	G	CCTTTGGTCAGCGGAAAGTGCCGC	NC_007519.1:54068-	TCCG	1-YTCCGKCNNNNNVNN
170	21214	NC_007519.1	54081	5mC	-	7	1	0	0	1	9	0.78	NC_007519.1:54081	NC_007519.1:54081--	G	GAAAGTGCCGCCGGAACTGTATGC	NC_007519.1:54081-	TCCG	1-YTCCGKCNNNNNVNN
171	21248	NC_007519.1	54193	5mC	-	5	0	0	0	2	7	0.71	NC_007519.1:54193	NC_007519.1:54193--	G	CGCCGGTTTGCCGTGCAGGATGGC	NC_007519.1:54193-
172	21308	NC_007519.1	54382	5mC	-	5	4	0	0	1	10	0.5	NC_007519.1:54382	NC_007519.1:54382--	G	GTCAATGATGACGGACTGGCCCCA	NC_007519.1:54382-	TCCG	1-YTCCGKCNNNNNVNN
173	21436	NC_007519.1	54730	5mC	-	6	4	0	0	0	10	0.6	NC_007519.1:54730	NC_007519.1:54730--	G	CAGCGTGGGGCCGGATGCCGAAGC	NC_007519.1:54730-	TCCG	1-YTCCGKCNNNNNVNN
174	21484	NC_007519.1	54836	5mC	-	5	5	0	0	0	10	0.5	NC_007519.1:54836	NC_007519.1:54836--	G	TGGGCGGCAGCCGCAGTTCCCGTG	NC_007519.1:54836-
175	21530	NC_007519.1	54946	5mC	-	4	3	0	0	1	8	0.5	NC_007519.1:54946	NC_007519.1:54946--	G	AGGTTGTCCTGCGGATAGCGCAGC	NC_007519.1:54946-	TCCG	1-YTCCGKCNNNNNVNN
176	21583	NC_007519.1	55084	5mC	-	5	2	0	0	0	7	0.71	NC_007519.1:55084	NC_007519.1:55084--	G	AACGAATAGCCCGGAGGCGCCAGC	NC_007519.1:55084-	TCCG	1-YTCCGKCNNNNNVNN
177	21644	NC_007519.1	55239	5mC	-	5	5	0	0	0	10	0.5	NC_007519.1:55239	NC_007519.1:55239--	G	CCATGTGCGTTCGGGGCGCCCCCG	NC_007519.1:55239-
178	21649	NC_007519.1	55250	5mC	-	6	3	0	0	2	11	0.55	NC_007519.1:55250	NC_007519.1:55250--	G	CGGGGCGCCCCCGGAACAGCCAGT	NC_007519.1:55250-	TCCG	1-YTCCGKCNNNNNVNN
179	21673	NC_007519.1	55323	5mC	-	6	6	0	0	0	12	0.5	NC_007519.1:55323	NC_007519.1:55323--	G	AAGTCTGTCCACGGGTTTGGTGCC	NC_007519.1:55323-
180	21677	NC_007519.1	55335	5mC	-	6	5	0	0	0	11	0.55	NC_007519.1:55335	NC_007519.1:55335--	G	GGGTTTGGTGCCGTAAAAGCCGTA	NC_007519.1:55335-
181	21810	NC_007519.1	55666	5mC	-	5	4	0	0	1	10	0.5	NC_007519.1:55666	NC_007519.1:55666--	G	GCAGCCCCGGCCGGGCCGCCCTGC	NC_007519.1:55666-
182	21842	NC_007519.1	55759	5mC	-	8	3	0	0	1	12	0.67	NC_007519.1:55759	NC_007519.1:55759--	G	AGTATGTGTGACGGACACCGCGCC	NC_007519.1:55759-	TCCG	1-YTCCGKCNNNNNVNN
183	22168	NC_007519.1	56806	5mC	-	6	4	0	0	0	10	0.6	NC_007519.1:56806	NC_007519.1:56806--	G	GCCGGCAAGGCCGGACCGGTCACC	NC_007519.1:56806-	TCCG	1-YTCCGKCNNNNNVNN
184	22416	NC_007519.1	57514	5mC	-	8	3	0	0	1	12	0.67	NC_007519.1:57514	NC_007519.1:57514--	G	CTTACCGAAAACGGACTGGCAGCG	NC_007519.1:57514-	TCCG	1-YTCCGKCNNNNNVNN
185	22575	NC_007519.1	57933	5mC	-	7	7	0	0	0	14	0.5	NC_007519.1:57933	NC_007519.1:57933--	G	TGAATGGGCACCGCAGTTTGCCCT	NC_007519.1:57933-
186	22642	NC_007519.1	58123	5mC	-	8	5	0	0	0	13	0.62	NC_007519.1:58123	NC_007519.1:58123--	G	GTGGCCGGTGACGGACCTGCTCCT	NC_007519.1:58123-	TCCG	1-YTCCGKCNNNNNVNN
187	22695	NC_007519.1	58238	5mC	-	7	6	0	0	1	14	0.5	NC_007519.1:58238	NC_007519.1:58238--	G	GTACTTCCGGTCGTGTTGCGGATG	NC_007519.1:58238-
188	22912	NC_007519.1	58832	5mC	-	9	7	0	0	0	16	0.56	NC_007519.1:58832	NC_007519.1:58832--	G	GGCGAGCGCACCGTGGATGCCAGT	NC_007519.1:58832-
189	23012	NC_007519.1	59141	5mC	+	7	6	0	0	0	13	0.54	NC_007519.1:59141	NC_007519.1:59141-+	C	GGGACCAAAATCCGCCCTGCGCAT	NC_007519.1:59141+	TCCG	1-YTCCGKCNNNNNVNN
190	23039	NC_007519.1	59205	5mC	-	7	6	0	0	0	13	0.54	NC_007519.1:59205	NC_007519.1:59205--	G	GGTCTGGGTGCCGCCATAGCGCAG	NC_007519.1:59205-
191	23063	NC_007519.1	59261	5mC	-	11	6	0	0	2	19	0.58	NC_007519.1:59261	NC_007519.1:59261--	G	CGGTTCGCTGACGGATGTGGACCC	NC_007519.1:59261-	TCCG	1-YTCCGKCNNNNNVNN
192	23110	NC_007519.1	59361	5mC	-	8	8	0	0	0	16	0.5	NC_007519.1:59361	NC_007519.1:59361--	G	ATGGAAGACGGCGGATTCTACAAA	NC_007519.1:59361-	TCCG	1-YTCCGKCNNNNNVNN
193	23255	NC_007519.1	59749	5mC	+	6	4	0	0	0	10	0.6	NC_007519.1:59749	NC_007519.1:59749-+	C	GCCCGACATATCCGGTCATACCCC	NC_007519.1:59749+	TCCG	1-YTCCGKCNNNNNVNN
194	23261	NC_007519.1	59765	5mC	+	6	5	0	0	0	11	0.55	NC_007519.1:59765	NC_007519.1:59765-+	C	CATACCCCGCTCCGGCGCATCATG	NC_007519.1:59765+	TCCG	1-YTCCGKCNNNNNVNN
195	23276	NC_007519.1	59795	5mC	-	10	4	0	0	3	17	0.59	NC_007519.1:59795	NC_007519.1:59795--	G	ACAGGAACCACCGGAGTCTGGCCC	NC_007519.1:59795-	TCCG	1-YTCCGKCNNNNNVNN
196	23291	NC_007519.1	59842	5mC	+	7	3	0	0	0	10	0.7	NC_007519.1:59842	NC_007519.1:59842-+	C	TGTTTTGTACTCCGTCCGCCGAAG	NC_007519.1:59842+	TCCG	1-YTCCGKCNNNNNVNN
197	23305	NC_007519.1	59884	5mC	+	5	5	0	0	0	10	0.5	NC_007519.1:59884	NC_007519.1:59884-+	C	ATGTCATGTCTCCGACGGGCAAGG	NC_007519.1:59884+	TCCG	1-YTCCGKCNNNNNVNN
198	23351	NC_007519.1	59984	5mC	-	17	2	0	0	0	19	0.89	NC_007519.1:59984	NC_007519.1:59984--	G	CATCACCGGCACGGAGCAAGGCAG	NC_007519.1:59984-	TCCG	1-YTCCGKCNNNNNVNN
199	23384	NC_007519.1	60069	5mC	-	4	3	0	0	1	8	0.5	NC_007519.1:60069	NC_007519.1:60069--	G	GATCATCTCCCTGCCCGCCGGAGG	NC_007519.1:60069-
200	23424	NC_007519.1	60183	5mC	-	9	7	0	0	0	16	0.56	NC_007519.1:60183	NC_007519.1:60183--	G	CTATGCCTTTTCGGGCGTTCAGGG	NC_007519.1:60183-
201	23434	NC_007519.1	60210	5mC	-	15	2	0	0	0	17	0.88	NC_007519.1:60210	NC_007519.1:60210--	G	CATCACCGGCACGGAGCAAGGCAG	NC_007519.1:60210-	TCCG	1-YTCCGKCNNNNNVNN
202	23472	NC_007519.1	60295	5mC	-	4	4	0	0	0	8	0.5	NC_007519.1:60295	NC_007519.1:60295--	G	GATCATCTCCCTGCCCGCCGGAGG	NC_007519.1:60295-
203	23476	NC_007519.1	60302	5mC	-	11	7	0	0	0	18	0.61	NC_007519.1:60302	NC_007519.1:60302--	G	TCCCTGCCCGCCGGAGGCGTCTTC	NC_007519.1:60302-	TCCG	1-YTCCGKCNNNNNVNN
204	23483	NC_007519.1	60336	5mC	+	5	5	0	0	0	10	0.5	NC_007519.1:60336	NC_007519.1:60336-+	C	GTGTCATGTCTCCGACGGGCAAGG	NC_007519.1:60336+	TCCG	1-YTCCGKCNNNNNVNN
205	23523	NC_007519.1	60435	5mC	-	16	4	0	0	0	20	0.8	NC_007519.1:60435	NC_007519.1:60435--	G	CATCACCGGCACGGAGCAAGGCAT	NC_007519.1:60435-	TCCG	1-YTCCGKCNNNNNVNN
206	23563	NC_007519.1	60527	5mC	-	12	9	0	0	0	21	0.57	NC_007519.1:60527	NC_007519.1:60527--	G	TCCCTGCCCGCCGGAGGCGTCTTC	NC_007519.1:60527-	TCCG	1-YTCCGKCNNNNNVNN
207	23573	NC_007519.1	60561	5mC	+	5	5	0	0	0	10	0.5	NC_007519.1:60561	NC_007519.1:60561-+	C	ATGTAATGTCTCCGACGGGCAAGG	NC_007519.1:60561+	TCCG	1-YTCCGKCNNNNNVNN
208	23617	NC_007519.1	60661	5mC	-	16	4	0	0	2	22	0.73	NC_007519.1:60661	NC_007519.1:60661--	G	CATCACCGGCACGGAGCAAGGCAT	NC_007519.1:60661-	TCCG	1-YTCCGKCNNNNNVNN
209	23637	NC_007519.1	60705	5mC	+	4	4	0	0	0	8	0.5	NC_007519.1:60705	NC_007519.1:60705-+	C	GAAAGCGGCTTCCGCGGGTTCGCG	NC_007519.1:60705+	TCCG	1-YTCCGKCNNNNNVNN
210	23658	NC_007519.1	60753	5mC	-	11	8	0	0	1	20	0.55	NC_007519.1:60753	NC_007519.1:60753--	G	TCCCTGCCCGCCGGAGGCTTTTCT	NC_007519.1:60753-	TCCG	1-YTCCGKCNNNNNVNN
211	23684	NC_007519.1	60810	5mC	-	3	0	0	0	2	5	0.6	NC_007519.1:60810	NC_007519.1:60810--	G	GCTGCGGCAGCGGGAATTCCACCA	NC_007519.1:60810-
212	23760	NC_007519.1	60988	5mC	+	5	4	0	0	0	9	0.56	NC_007519.1:60988	NC_007519.1:60988-+	C	GTATGTGGCTTCCGGAATGCGTCT	NC_007519.1:60988+	TCCG	1-YTCCGKCNNNNNVNN
213	23789	NC_007519.1	61055	5mC	-	8	7	0	0	1	16	0.5	NC_007519.1:61055	NC_007519.1:61055--	G	TTCTGGCTTTGCGGGGGCTTTGGG	NC_007519.1:61055-
214	23828	NC_007519.1	61128	5mC	+	5	2	0	0	0	7	0.71	NC_007519.1:61128	NC_007519.1:61128-+	C	CAGGGGGTGGTCCGGCGGTAACCG	NC_007519.1:61128+	TCCG	1-YTCCGKCNNNNNVNN
215	23881	NC_007519.1	61263	5mC	+	4	4	0	0	0	8	0.5	NC_007519.1:61263	NC_007519.1:61263-+	C	ACAGAACAACTCCGCTGACGTTTG	NC_007519.1:61263+	TCCG	1-YTCCGKCNNNNNVNN
216	23895	NC_007519.1	61295	5mC	-	11	7	0	0	3	21	0.52	NC_007519.1:61295	NC_007519.1:61295--	G	AGGCTGAAAGCCGGATTGCTGGTT	NC_007519.1:61295-	TCCG	1-YTCCGKCNNNNNVNN
217	23922	NC_007519.1	61366	5mC	-	10	7	0	0	1	18	0.56	NC_007519.1:61366	NC_007519.1:61366--	G	CCTGTACGGTCCGGAAGCGTGGCT	NC_007519.1:61366-	TCCG	1-YTCCGKCNNNNNVNN
218	24016	NC_007519.1	61591	5mC	-	11	8	0	0	2	21	0.52	NC_007519.1:61591	NC_007519.1:61591--	G	TGCTTATTTTACGGGTCTGGGCAG	NC_007519.1:61591-
219	24094	NC_007519.1	61777	5mC	-	11	6	0	0	1	18	0.61	NC_007519.1:61777	NC_007519.1:61777--	G	TTTTTTTCTGACGGAGCCGCAGCT	NC_007519.1:61777-	TCCG	1-YTCCGKCNNNNNVNN
220	24126	NC_007519.1	61860	5mC	+	4	4	0	0	0	8	0.5	NC_007519.1:61860	NC_007519.1:61860-+	C	TGCTGTTCACTCCGGTGTCTTTGT	NC_007519.1:61860+	TCCG	1-YTCCGKCNNNNNVNN
221	24233	NC_007519.1	62089	5mC	-	6	5	0	0	1	12	0.5	NC_007519.1:62089	NC_007519.1:62089--	G	CGGCGCGTTGCCGGTACGGCGCGG	NC_007519.1:62089-
222	24344	NC_007519.1	62323	5mC	-	14	5	0	0	0	19	0.74	NC_007519.1:62323	NC_007519.1:62323--	G	TCCCACCACGCCGGAAGTGATGAT	NC_007519.1:62323-	TCCG	1-YTCCGKCNNNNNVNN
223	24386	NC_007519.1	62438	5mC	-	9	9	0	0	0	18	0.5	NC_007519.1:62438	NC_007519.1:62438--	G	AGGTCTATGTCCGGATCATTCTGC	NC_007519.1:62438-	TCCG	1-YTCCGKCNNNNNVNN
224	24496	NC_007519.1	62749	5mC	-	12	6	0	0	0	18	0.67	NC_007519.1:62749	NC_007519.1:62749--	G	CTTGTGGAAAACGGACTTTCTGCC	NC_007519.1:62749-	TCCG	1-YTCCGKCNNNNNVNN
225	24569	NC_007519.1	62945	5mC	-	4	3	0	0	1	8	0.5	NC_007519.1:62945	NC_007519.1:62945--	G	TCGTCGGGCACGGGGGCTGTGGCC	NC_007519.1:62945-
226	24668	NC_007519.1	63166	5mC	+	6	6	0	0	0	12	0.5	NC_007519.1:63166	NC_007519.1:63166-+	C	GGGGCTGGTTTCCGCCAGCCACAG	NC_007519.1:63166+	TCCG	1-YTCCGKCNNNNNVNN
227	24826	NC_007519.1	63529	5mC	-	12	4	0	0	1	17	0.71	NC_007519.1:63529	NC_007519.1:63529--	G	GCGTTGTTGGCCGGATAGGTGACG	NC_007519.1:63529-	TCCG	1-YTCCGKCNNNNNVNN
228	24837	NC_007519.1	63552	5mC	-	14	2	0	0	2	18	0.78	NC_007519.1:63552	NC_007519.1:63552--	G	GGGGCCGGGAACGGAGACATGCCA	NC_007519.1:63552-	TCCG	1-YTCCGKCNNNNNVNN
229	25021	NC_007519.1	63974	5mC	+	7	4	0	0	0	11	0.64	NC_007519.1:63974	NC_007519.1:63974-+	C	GAAAAACCTGTCCGATGTGGGAGA	NC_007519.1:63974+	TCCG	1-YTCCGKCNNNNNVNN
230	25421	NC_007519.1	64924	5mC	-	10	8	0	0	0	18	0.56	NC_007519.1:64924	NC_007519.1:64924--	G	CACATACACGACGGAACGCGCACC	NC_007519.1:64924-	TCCG	1-YTCCGKCNNNNNVNN
231	25470	NC_007519.1	65030	5mC	-	5	1	0	0	0	6	0.83	NC_007519.1:65030	NC_007519.1:65030--	G	CACCGTACAACGGGAATATCCGCA	NC_007519.1:65030-
232	25478	NC_007519.1	65052	5mC	+	9	6	0	0	1	16	0.56	NC_007519.1:65052	NC_007519.1:65052-+	C	CATGGTCGTCTCCGGCGGGCATGG	NC_007519.1:65052+	TCCG	1-YTCCGKCNNNNNVNN
233	25556	NC_007519.1	65217	5mC	-	13	4	0	0	0	17	0.76	NC_007519.1:65217	NC_007519.1:65217--	G	GGCGGTGCAGTCGGAATACTGTTT	NC_007519.1:65217-	TCCG	1-YTCCGKCNNNNNVNN
234	25568	NC_007519.1	65240	5mC	-	11	5	0	0	1	17	0.65	NC_007519.1:65240	NC_007519.1:65240--	G	TTGCTGCGGGGCGGACTGATGGCC	NC_007519.1:65240-	TCCG	1-YTCCGKCNNNNNVNN
235	25581	NC_007519.1	65259	5mC	-	9	5	0	0	1	15	0.6	NC_007519.1:65259	NC_007519.1:65259--	G	TGGCCGCCCCGCGGAAGGTTATGA	NC_007519.1:65259-	TCCG	1-YTCCGKCNNNNNVNN
236	25610	NC_007519.1	65322	5mC	-	3	1	0	0	1	5	0.6	NC_007519.1:65322	NC_007519.1:65322--	G	GGCCGTATACGGGGGGCGCAGCAC	NC_007519.1:65322-
237	25655	NC_007519.1	65422	5mC	+	5	4	0	0	0	9	0.56	NC_007519.1:65422	NC_007519.1:65422-+	C	TCGGGCGTTATGCGGGTTTCCCCC	NC_007519.1:65422+
238	25711	NC_007519.1	65565	5mC	-	11	6	0	0	2	19	0.58	NC_007519.1:65565	NC_007519.1:65565--	G	CAGCAGGGCCACGGAATAGGTGCC	NC_007519.1:65565-	TCCG	1-YTCCGKCNNNNNVNN
239	25745	NC_007519.1	65643	5mC	-	3	2	0	0	0	5	0.6	NC_007519.1:65643	NC_007519.1:65643--	G	TTTCTGCACCATGCCGCGCTGCAT	NC_007519.1:65643-
240	26070	NC_007519.1	66317	5mC	-	10	5	0	0	2	17	0.59	NC_007519.1:66317	NC_007519.1:66317--	G	GCCGCGAGTATCGGATATGGGTCT	NC_007519.1:66317-	TCCG	1-YTCCGKCNNNNNVNN
241	26246	NC_007519.1	66713	5mC	-	13	6	0	0	0	19	0.68	NC_007519.1:66713	NC_007519.1:66713--	G	CCGCCTTCCGCCGGAGAGGTGGCC	NC_007519.1:66713-	TCCG	1-YTCCGKCNNNNNVNN
242	26264	NC_007519.1	66752	5mC	-	5	3	0	0	1	9	0.56	NC_007519.1:66752	NC_007519.1:66752--	G	GCGGCTCTGGCCGGGGGAATGCCT	NC_007519.1:66752-
243	26273	NC_007519.1	66769	5mC	-	12	7	0	0	1	20	0.6	NC_007519.1:66769	NC_007519.1:66769--	G	AATGCCTCTGGCGGAGCGCTTCAG	NC_007519.1:66769-	TCCG	1-YTCCGKCNNNNNVNN
244	26322	NC_007519.1	66875	5mC	+	5	5	0	0	0	10	0.5	NC_007519.1:66875	NC_007519.1:66875-+	C	GCCACCCGCGTGCGGCTGTGGTAC	NC_007519.1:66875+
245	26550	NC_007519.1	67421	5mC	-	11	8	0	0	0	19	0.58	NC_007519.1:67421	NC_007519.1:67421--	G	AAAAAGCTGGGCGGAAGCTATTGC	NC_007519.1:67421-	TCCG	1-YTCCGKCNNNNNVNN
246	26602	NC_007519.1	67532	5mC	-	12	3	0	0	0	15	0.8	NC_007519.1:67532	NC_007519.1:67532--	G	GCGCGGCTGGCCGGAGTGGACGGC	NC_007519.1:67532-	TCCG	1-YTCCGKCNNNNNVNN
247	26678	NC_007519.1	67730	5mC	-	8	5	0	0	0	13	0.62	NC_007519.1:67730	NC_007519.1:67730--	G	ACTGTGAGCATCGGGCTGGCGCAG	NC_007519.1:67730-
248	26834	NC_007519.1	68112	5mC	-	7	6	0	0	1	14	0.5	NC_007519.1:68112	NC_007519.1:68112--	G	GTAAGAACTATCGGAATTTCAGCA	NC_007519.1:68112-	TCCG	1-YTCCGKCNNNNNVNN
249	26885	NC_007519.1	68242	5mC	-	9	5	0	0	1	15	0.6	NC_007519.1:68242	NC_007519.1:68242--	G	CCCTCTGCTGACGGATTTTTCGGC	NC_007519.1:68242-	TCCG	1-YTCCGKCNNNNNVNN
250	26901	NC_007519.1	68281	5mC	-	9	7	0	0	1	17	0.53	NC_007519.1:68281	NC_007519.1:68281--	G	TAAGTATGTGCCGGATTCGCTCAA	NC_007519.1:68281-	TCCG	1-YTCCGKCNNNNNVNN
251	27006	NC_007519.1	68567	5mC	-	8	4	0	0	0	12	0.67	NC_007519.1:68567	NC_007519.1:68567--	G	GAAACAGGTGCCGGACAGCATGGC	NC_007519.1:68567-	TCCG	1-YTCCGKCNNNNNVNN
252	27134	NC_007519.1	68902	5mC	-	13	2	0	0	0	15	0.87	NC_007519.1:68902	NC_007519.1:68902--	G	AGGCCGTCTGCCGGATTACTGCAT	NC_007519.1:68902-	TCCG	1-YTCCGKCNNNNNVNN
253	27287	NC_007519.1	69290	5mC	-	7	7	0	0	0	14	0.5	NC_007519.1:69290	NC_007519.1:69290--	G	GAGTCAGCCCACGCACTGGCATAC	NC_007519.1:69290-
254	27616	NC_007519.1	70404	5mC	-	11	4	0	0	1	16	0.69	NC_007519.1:70404	NC_007519.1:70404--	G	CAAGCGTTAATCGGAATCACTGGG	NC_007519.1:70404-	TCCG	1-YTCCGKCNNNNNVNN
255	27655	NC_007519.1	70520	5mC	-	6	5	0	0	1	12	0.5	NC_007519.1:70520	NC_007519.1:70520--	G	GGAGAGGGTGGCGGAATTCCAGGT	NC_007519.1:70520-	TCCG	1-YTCCGKCNNNNNVNN
256	27852	NC_007519.1	71185	5mC	-	13	2	0	0	1	16	0.81	NC_007519.1:71185	NC_007519.1:71185--	G	CTGCATGAAGTCGGAATCGCTAGT	NC_007519.1:71185-	TCCG	1-YTCCGKCNNNNNVNN
257	27963	NC_007519.1	71508	5mC	-	13	3	0	0	0	16	0.81	NC_007519.1:71508	NC_007519.1:71508--	G	AAGCGTGAGGTCGGAAGTTCAAGT	NC_007519.1:71508-	TCCG	1-YTCCGKCNNNNNVNN
258	28047	NC_007519.1	71730	5mC	-	11	4	0	0	1	16	0.69	NC_007519.1:71730	NC_007519.1:71730--	G	TGCCGTGCGGCCGGAGCGAAAGCT	NC_007519.1:71730-	TCCG	1-YTCCGKCNNNNNVNN
259	28198	NC_007519.1	72220	5mC	-	9	8	0	0	0	17	0.53	NC_007519.1:72220	NC_007519.1:72220--	G	CGTACCTGAAACGGAACACGGCTC	NC_007519.1:72220-	TCCG	1-YTCCGKCNNNNNVNN
260	28203	NC_007519.1	72232	5mC	-	9	4	0	0	1	14	0.64	NC_007519.1:72232	NC_007519.1:72232--	G	GGAACACGGCTCGGAAGGCACCTG	NC_007519.1:72232-	TCCG	1-YTCCGKCNNNNNVNN
261	28489	NC_007519.1	73199	5mC	-	9	7	0	0	1	17	0.53	NC_007519.1:73199	NC_007519.1:73199--	G	GGTAATCTGCCCGGAGTTAGTCGG	NC_007519.1:73199-	TCCG	1-YTCCGKCNNNNNVNN
262	28673	NC_007519.1	73705	5mC	-	11	7	0	0	2	20	0.55	NC_007519.1:73705	NC_007519.1:73705--	G	CTGCCCGGTGCCGGAAGGTTAAGG	NC_007519.1:73705-	TCCG	1-YTCCGKCNNNNNVNN
263	28753	NC_007519.1	73916	5mC	-	12	6	0	0	1	19	0.63	NC_007519.1:73916	NC_007519.1:73916--	G	CCGCAGCAAGACGGAAAGACCCTG	NC_007519.1:73916-	TCCG	1-YTCCGKCNNNNNVNN
264	28842	NC_007519.1	74136	5mC	-	16	4	0	0	0	20	0.8	NC_007519.1:74136	NC_007519.1:74136--	G	CCAAAATGTAACGGAGGCATGCAA	NC_007519.1:74136-	TCCG	1-YTCCGKCNNNNNVNN
265	28863	NC_007519.1	74197	5mC	-	3	1	0	0	1	5	0.6	NC_007519.1:74197	NC_007519.1:74197--	G	GCAAACGCATAAGGGAGCTTGACT	NC_007519.1:74197-
266	29022	NC_007519.1	74621	5mC	-	7	3	0	0	3	13	0.54	NC_007519.1:74621	NC_007519.1:74621--	G	AAGCATCTAAGCGGGAAGCCTGCC	NC_007519.1:74621-
267	29474	NC_007519.1	75810	5mC	-	11	11	0	0	0	22	0.5	NC_007519.1:75810	NC_007519.1:75810--	G	CTTATAATAGACGGAGGTAGCTAT	NC_007519.1:75810-	TCCG	1-YTCCGKCNNNNNVNN
268	29627	NC_007519.1	76201	5mC	-	3	1	0	0	1	5	0.6	NC_007519.1:76201	NC_007519.1:76201--	G	ACGGTAACCACGGGAAAGATGCTG	NC_007519.1:76201-
269	29793	NC_007519.1	76664	5mC	-	8	8	0	0	0	16	0.5	NC_007519.1:76664	NC_007519.1:76664--	G	CGGACGGCAAACGGGACACGTTGA	NC_007519.1:76664-
270	30015	NC_007519.1	77182	5mC	-	11	4	0	0	0	15	0.73	NC_007519.1:77182	NC_007519.1:77182--	G	ATCCGCTTTACCGGAAAGGCATTA	NC_007519.1:77182-	TCCG	1-YTCCGKCNNNNNVNN
271	30114	NC_007519.1	77434	5mC	-	12	4	0	0	0	16	0.75	NC_007519.1:77434	NC_007519.1:77434--	G	AACCCCCGCGCCGGAGAATTCGGC	NC_007519.1:77434-	TCCG	1-YTCCGKCNNNNNVNN
272	30172	NC_007519.1	77567	5mC	-	12	4	0	0	1	17	0.71	NC_007519.1:77567	NC_007519.1:77567--	G	CGGTCGGCCACCGGAATGTCACTG	NC_007519.1:77567-	TCCG	1-YTCCGKCNNNNNVNN
273	30191	NC_007519.1	77620	5mC	-	11	6	0	0	1	18	0.61	NC_007519.1:77620	NC_007519.1:77620--	G	TTATTTCAGTCCGGATTTTGATCT	NC_007519.1:77620-	TCCG	1-YTCCGKCNNNNNVNN
274	30232	NC_007519.1	77751	5mC	-	8	6	0	0	2	16	0.5	NC_007519.1:77751	NC_007519.1:77751--	G	ATACTTGTAATCGGAACAGAACCG	NC_007519.1:77751-	TCCG	1-YTCCGKCNNNNNVNN
275	30319	NC_007519.1	77966	5mC	-	8	8	0	0	0	16	0.5	NC_007519.1:77966	NC_007519.1:77966--	G	ATACCGTCTGGCGGCGGGACCGTC	NC_007519.1:77966-
276	30321	NC_007519.1	77969	5mC	-	8	4	0	0	2	14	0.57	NC_007519.1:77969	NC_007519.1:77969--	G	CCGTCTGGCGGCGGGACCGTCCGG	NC_007519.1:77969-
277	30337	NC_007519.1	78002	5mC	-	8	7	0	0	0	15	0.53	NC_007519.1:78002	NC_007519.1:78002--	G	TTTGCGTCCGGCGGACCGCTGGTC	NC_007519.1:78002-	TCCG	1-YTCCGKCNNNNNVNN
278	30345	NC_007519.1	78017	5mC	-	9	6	0	0	2	17	0.53	NC_007519.1:78017	NC_007519.1:78017--	G	CCGCTGGTCGCCGGAACTTGACCG	NC_007519.1:78017-	TCCG	1-YTCCGKCNNNNNVNN
279	30349	NC_007519.1	78028	5mC	-	8	7	0	0	0	15	0.53	NC_007519.1:78028	NC_007519.1:78028--	G	CGGAACTTGACCGGGCGCTGGAAC	NC_007519.1:78028-
280	30378	NC_007519.1	78099	5mC	-	11	5	0	0	0	16	0.69	NC_007519.1:78099	NC_007519.1:78099--	G	CTGGTTATTGACGGACGGGTTGTG	NC_007519.1:78099-	TCCG	1-YTCCGKCNNNNNVNN
281	30431	NC_007519.1	78214	5mC	-	7	6	0	0	1	14	0.5	NC_007519.1:78214	NC_007519.1:78214--	G	TATGTCCTCTACGGAACTCTGTGC	NC_007519.1:78214-	TCCG	1-YTCCGKCNNNNNVNN
282	30438	NC_007519.1	78226	5mC	-	7	4	0	0	1	12	0.58	NC_007519.1:78226	NC_007519.1:78226--	G	GGAACTCTGTGCGGGGCCCCGCCG	NC_007519.1:78226-
283	30571	NC_007519.1	78520	5mC	-	8	4	0	0	0	12	0.67	NC_007519.1:78520	NC_007519.1:78520--	G	TTGAGAATTATCGGAGTATGGAGC	NC_007519.1:78520-	TCCG	1-YTCCGKCNNNNNVNN
284	30642	NC_007519.1	78694	5mC	-	3	1	0	0	1	5	0.6	NC_007519.1:78694	NC_007519.1:78694--	G	AGGCCCAGAACGGGAAAGGTGGTC	NC_007519.1:78694-
285	30652	NC_007519.1	78726	5mC	-	7	7	0	0	0	14	0.5	NC_007519.1:78726	NC_007519.1:78726--	G	AGGTCGCAGACCGTAACGGTTGTG	NC_007519.1:78726-
286	30679	NC_007519.1	78789	5mC	-	6	5	0	0	0	11	0.55	NC_007519.1:78789	NC_007519.1:78789--	G	CCCGTGGACGGCGTGGAGAACCGG	NC_007519.1:78789-
287	30749	NC_007519.1	78970	5mC	-	8	8	0	0	0	16	0.5	NC_007519.1:78970	NC_007519.1:78970--	G	AGAAACAGCGACGCCAGAAAATAC	NC_007519.1:78970-
288	30779	NC_007519.1	79042	5mC	-	3	1	0	0	1	5	0.6	NC_007519.1:79042	NC_007519.1:79042--	G	GGAGAGCGCCCTGCGATTGCGTAA	NC_007519.1:79042-
289	30801	NC_007519.1	79093	5mC	-	9	4	0	0	0	13	0.69	NC_007519.1:79093	NC_007519.1:79093--	G	GCATAGCGAGCCGCAGTGTACAGC	NC_007519.1:79093-
290	30812	NC_007519.1	79123	5mC	-	10	4	0	0	2	16	0.62	NC_007519.1:79123	NC_007519.1:79123--	G	AAAGCAATCCACGGAACCAGCAGC	NC_007519.1:79123-	TCCG	1-YTCCGKCNNNNNVNN
291	30819	NC_007519.1	79139	5mC	-	7	7	0	0	0	14	0.5	NC_007519.1:79139	NC_007519.1:79139--	G	CCAGCAGCCTGCGGGCGCTTTTTT	NC_007519.1:79139-
292	30966	NC_007519.1	79460	5mC	-	8	5	0	0	0	13	0.62	NC_007519.1:79460	NC_007519.1:79460--	G	GGATACACATCCGGGCGCAATGCG	NC_007519.1:79460-
293	31076	NC_007519.1	79788	5mC	-	9	5	0	0	3	17	0.53	NC_007519.1:79788	NC_007519.1:79788--	G	CATTGCCGGTACGGATGAAGGCAG	NC_007519.1:79788-	TCCG	1-YTCCGKCNNNNNVNN
294	31121	NC_007519.1	79893	5mC	-	13	1	0	0	0	14	0.93	NC_007519.1:79893	NC_007519.1:79893--	G	GTGCACAAAAACGGATATCGACAC	NC_007519.1:79893-	TCCG	1-YTCCGKCNNNNNVNN
295	31208	NC_007519.1	80166	5mC	-	10	6	0	0	1	17	0.59	NC_007519.1:80166	NC_007519.1:80166--	G	GCTGGGATTGACGGAGAAAGGGTA	NC_007519.1:80166-	TCCG	1-YTCCGKCNNNNNVNN
296	31244	NC_007519.1	80264	5mC	-	11	8	0	0	2	21	0.52	NC_007519.1:80264	NC_007519.1:80264--	G	GGCCTCAGGAACGGATAATAACCG	NC_007519.1:80264-	TCCG	1-YTCCGKCNNNNNVNN
297	31262	NC_007519.1	80301	5mC	-	7	0	0	0	1	8	0.88	NC_007519.1:80301	NC_007519.1:80301--	G	GGCAGCAATGCCGCAGTCCCCTGC	NC_007519.1:80301-
298	31339	NC_007519.1	80480	5mC	-	13	3	0	0	0	16	0.81	NC_007519.1:80480	NC_007519.1:80480--	G	GTGGAAAAGGCCGGAAGCGGGGGG	NC_007519.1:80480-	TCCG	1-YTCCGKCNNNNNVNN
299	31370	NC_007519.1	80536	5mC	-	10	9	0	0	0	19	0.53	NC_007519.1:80536	NC_007519.1:80536--	G	GGGGGTCAGGGCGCTGCGGGGCAG	NC_007519.1:80536-
300	31574	NC_007519.1	80930	5mC	-	10	6	0	0	0	16	0.62	NC_007519.1:80930	NC_007519.1:80930--	G	AGGTGGATGTCCGGAAAGCTTCTG	NC_007519.1:80930-	TCCG	1-YTCCGKCNNNNNVNN
301	31582	NC_007519.1	80952	5mC	-	13	4	0	0	0	17	0.76	NC_007519.1:80952	NC_007519.1:80952--	G	TGATAAATTGCCGGATGGTTTCCG	NC_007519.1:80952-	TCCG	1-YTCCGKCNNNNNVNN
302	31603	NC_007519.1	81003	5mC	-	10	8	0	0	0	18	0.56	NC_007519.1:81003	NC_007519.1:81003--	G	CAAATCCGATGCGCAAGGCCCCTT	NC_007519.1:81003-
303	31614	NC_007519.1	81030	5mC	-	8	8	0	0	0	16	0.5	NC_007519.1:81030	NC_007519.1:81030--	G	TGCTGGAAGCACGCAGCCGCGCAA	NC_007519.1:81030-
304	31711	NC_007519.1	81211	5mC	-	3	2	0	0	0	5	0.6	NC_007519.1:81211	NC_007519.1:81211--	G	GCCAATACGGCTGCCCGCCGCAGT	NC_007519.1:81211-
305	31716	NC_007519.1	81218	5mC	-	9	8	0	0	0	17	0.53	NC_007519.1:81218	NC_007519.1:81218--	G	CGGCTGCCCGCCGCAGTGAAGCCG	NC_007519.1:81218-
306	31745	NC_007519.1	81304	5mC	-	9	8	0	0	0	17	0.53	NC_007519.1:81304	NC_007519.1:81304--	G	CTGCATAAGCGCGGGCGTAAGGCG	NC_007519.1:81304-
307	31748	NC_007519.1	81308	5mC	-	9	8	0	0	0	17	0.53	NC_007519.1:81308	NC_007519.1:81308--	G	ATAAGCGCGGGCGTAAGGCGCAAA	NC_007519.1:81308-
308	31991	NC_007519.1	81874	5mC	-	8	6	0	0	2	16	0.5	NC_007519.1:81874	NC_007519.1:81874--	G	AACAGTGAGGTCGGGCGGGGGCGG	NC_007519.1:81874-
309	31994	NC_007519.1	81878	5mC	-	5	2	0	0	0	7	0.71	NC_007519.1:81878	NC_007519.1:81878--	G	GTGAGGTCGGGCGGGGGCGGCACC	NC_007519.1:81878-
310	31995	NC_007519.1	81879	5mC	-	8	1	0	0	2	11	0.73	NC_007519.1:81879	NC_007519.1:81879--	G	TGAGGTCGGGCGGGGGCGGCACCT	NC_007519.1:81879-
311	32032	NC_007519.1	81968	5mC	-	9	6	0	0	2	17	0.53	NC_007519.1:81968	NC_007519.1:81968--	G	TTCCGCCACAGCGGAAGGGGCCGG	NC_007519.1:81968-	TCCG	1-YTCCGKCNNNNNVNN
312	32038	NC_007519.1	81978	5mC	-	9	7	0	0	0	16	0.56	NC_007519.1:81978	NC_007519.1:81978--	G	GCGGAAGGGGCCGGATTGTTGCCG	NC_007519.1:81978-	TCCG	1-YTCCGKCNNNNNVNN
313	32056	NC_007519.1	82012	5mC	-	8	8	0	0	0	16	0.5	NC_007519.1:82012	NC_007519.1:82012--	G	CGGTAGCAAGCCGCAGTGCATGCA	NC_007519.1:82012-
314	32172	NC_007519.1	82236	5mC	-	9	8	0	0	0	17	0.53	NC_007519.1:82236	NC_007519.1:82236--	G	AGAGCGATGTCCGGGGCGGCGATG	NC_007519.1:82236-
315	32203	NC_007519.1	82314	5mC	-	9	9	0	0	0	18	0.5	NC_007519.1:82314	NC_007519.1:82314--	G	CTGATGACCGGCGGATTTTGTCCT	NC_007519.1:82314-	TCCG	1-YTCCGKCNNNNNVNN
316	32211	NC_007519.1	82334	5mC	-	8	8	0	0	0	16	0.5	NC_007519.1:82334	NC_007519.1:82334--	G	TCCTTTCAGCGCGTACAGGCCGAA	NC_007519.1:82334-
317	32219	NC_007519.1	82350	5mC	-	4	3	0	0	0	7	0.57	NC_007519.1:82350	NC_007519.1:82350--	G	AGGCCGAACTCGGCCACGGGAATC	NC_007519.1:82350-
318	32298	NC_007519.1	82509	5mC	-	11	6	0	0	0	17	0.65	NC_007519.1:82509	NC_007519.1:82509--	G	GTCCGGGCCTGCGGAAAGCACGAC	NC_007519.1:82509-	TCCG	1-YTCCGKCNNNNNVNN
319	32313	NC_007519.1	82550	5mC	+	8	7	0	0	0	15	0.53	NC_007519.1:82550	NC_007519.1:82550-+	C	CGCCTTTATTTCCGTTACGGTTTC	NC_007519.1:82550+	TCCG	1-YTCCGKCNNNNNVNN
320	32372	NC_007519.1	82680	5mC	-	6	4	0	0	1	11	0.55	NC_007519.1:82680	NC_007519.1:82680--	G	GGGTCAAAGGTCGTGTCAGAGCGT	NC_007519.1:82680-
321	32666	NC_007519.1	83390	5mC	-	11	7	0	0	0	18	0.61	NC_007519.1:83390	NC_007519.1:83390--	G	GCTGCGCAGGGCGGAAAGACGCTG	NC_007519.1:83390-	TCCG	1-YTCCGKCNNNNNVNN
322	32797	NC_007519.1	83732	5mC	+	8	7	0	0	1	16	0.5	NC_007519.1:83732	NC_007519.1:83732-+	C	AACGAGCTTTTCCGCTTCTTCGGT	NC_007519.1:83732+	TCCG	1-YTCCGKCNNNNNVNN
323	32935	NC_007519.1	84150	5mC	+	10	8	0	0	0	18	0.56	NC_007519.1:84150	NC_007519.1:84150-+	C	AATAGTTTGTTCCGATGAAACGCT	NC_007519.1:84150+	TCCG	1-YTCCGKCNNNNNVNN
324	32989	NC_007519.1	84267	5mC	-	10	7	0	0	1	18	0.56	NC_007519.1:84267	NC_007519.1:84267--	G	ACAGCAGAAGACGGAGCGGGAATC	NC_007519.1:84267-	TCCG	1-YTCCGKCNNNNNVNN
325	33004	NC_007519.1	84304	5mC	-	9	4	0	0	2	15	0.6	NC_007519.1:84304	NC_007519.1:84304--	G	CAGAGCAGAACCGGACGGCAGCCC	NC_007519.1:84304-	TCCG	1-YTCCGKCNNNNNVNN
326	33018	NC_007519.1	84336	5mC	-	10	6	0	0	1	17	0.59	NC_007519.1:84336	NC_007519.1:84336--	G	GGGTTTGTCATCGGAGTGGATGCC	NC_007519.1:84336-	TCCG	1-YTCCGKCNNNNNVNN
327	33045	NC_007519.1	84387	5mC	-	10	3	0	0	3	16	0.62	NC_007519.1:84387	NC_007519.1:84387--	G	GTGGACATAGCCGGAGGGCACGCC	NC_007519.1:84387-	TCCG	1-YTCCGKCNNNNNVNN
328	33087	NC_007519.1	84493	5mC	+	10	9	0	0	1	20	0.5	NC_007519.1:84493	NC_007519.1:84493-+	C	CAGGCATCAATCCGGCTGATGTCC	NC_007519.1:84493+	TCCG	1-YTCCGKCNNNNNVNN
329	33194	NC_007519.1	84756	5mC	-	11	10	0	0	0	21	0.52	NC_007519.1:84756	NC_007519.1:84756--	G	CTGCACAGTTACGCCAATCCGGCT	NC_007519.1:84756-
330	33197	NC_007519.1	84763	5mC	+	10	6	0	0	1	17	0.59	NC_007519.1:84763	NC_007519.1:84763-+	C	GTTACGCCAATCCGGCTCATGAGC	NC_007519.1:84763+	TCCG	1-YTCCGKCNNNNNVNN
331	33215	NC_007519.1	84795	5mC	+	11	6	0	0	2	19	0.58	NC_007519.1:84795	NC_007519.1:84795-+	C	GCAGAGGCCATCCGGCTGACCAGC	NC_007519.1:84795+	TCCG	1-YTCCGKCNNNNNVNN
332	33242	NC_007519.1	84848	5mC	-	7	6	0	0	0	13	0.54	NC_007519.1:84848	NC_007519.1:84848--	G	GAGCATGCAGGCGGGAATGCGTGA	NC_007519.1:84848-
333	33356	NC_007519.1	85070	5mC	-	9	9	0	0	0	18	0.5	NC_007519.1:85070	NC_007519.1:85070--	G	ATGCTTCGGTGCGCAATACGCGGC	NC_007519.1:85070-
334	33510	NC_007519.1	85401	5mC	-	12	8	0	0	0	20	0.6	NC_007519.1:85401	NC_007519.1:85401--	G	CCGGGGCTGGGCGGGCGCTGTGTC	NC_007519.1:85401-
335	33610	NC_007519.1	85601	5mC	-	15	5	0	0	0	20	0.75	NC_007519.1:85601	NC_007519.1:85601--	G	GTTTACGCCCACGGACGCACTGCA	NC_007519.1:85601-	TCCG	1-YTCCGKCNNNNNVNN
336	33802	NC_007519.1	86014	5mC	-	11	6	0	0	0	17	0.65	NC_007519.1:86014	NC_007519.1:86014--	G	CATAAGGAGCACGGAATGCCGTAC	NC_007519.1:86014-	TCCG	1-YTCCGKCNNNNNVNN
337	33855	NC_007519.1	86136	5mC	-	12	7	0	0	0	19	0.63	NC_007519.1:86136	NC_007519.1:86136--	G	GCACGCCTGGGCGGAAACACCCGA	NC_007519.1:86136-	TCCG	1-YTCCGKCNNNNNVNN
338	33906	NC_007519.1	86271	5mC	-	9	7	0	0	0	16	0.56	NC_007519.1:86271	NC_007519.1:86271--	G	TACACTGGTGGCGGAAAAAGGAGA	NC_007519.1:86271-	TCCG	1-YTCCGKCNNNNNVNN
339	33915	NC_007519.1	86300	5mC	-	9	9	0	0	0	18	0.5	NC_007519.1:86300	NC_007519.1:86300--	G	GCCCCTTTGACCGCACGCTGTTTT	NC_007519.1:86300-
340	33936	NC_007519.1	86350	5mC	-	10	8	0	0	0	18	0.56	NC_007519.1:86350	NC_007519.1:86350--	G	CTGGAAGTCATCGGGAAAGCCTGA	NC_007519.1:86350-
341	33995	NC_007519.1	86540	5mC	-	12	4	0	0	0	16	0.75	NC_007519.1:86540	NC_007519.1:86540--	G	CCGCTCTTGGGCGGAGAGGGCACG	NC_007519.1:86540-	TCCG	1-YTCCGKCNNNNNVNN
342	34011	NC_007519.1	86579	5mC	-	9	7	0	0	1	17	0.53	NC_007519.1:86579	NC_007519.1:86579--	G	AAACGATGACCCGGAAGGAGGAAC	NC_007519.1:86579-	TCCG	1-YTCCGKCNNNNNVNN
343	34055	NC_007519.1	86752	5mC	-	8	6	0	0	0	14	0.57	NC_007519.1:86752	NC_007519.1:86752--	G	TTGTGCATAAGCGGACAGCTGCGT	NC_007519.1:86752-	TCCG	1-YTCCGKCNNNNNVNN
344	34085	NC_007519.1	86867	5mC	-	10	5	0	0	0	15	0.67	NC_007519.1:86867	NC_007519.1:86867--	G	GAATTTACGCACGGACTTGTGCGT	NC_007519.1:86867-	TCCG	1-YTCCGKCNNNNNVNN
345	34094	NC_007519.1	86889	5mC	-	8	7	0	0	0	15	0.53	NC_007519.1:86889	NC_007519.1:86889--	G	GTCAGGTTGTGCGCAGCGCAGATA	NC_007519.1:86889-
346	34122	NC_007519.1	86974	5mC	-	3	2	0	0	0	5	0.6	NC_007519.1:86974	NC_007519.1:86974--	G	ACCGCAGGGGCGGGTGTACGGATT	NC_007519.1:86974-
347	34163	NC_007519.1	87071	5mC	-	9	4	0	0	2	15	0.6	NC_007519.1:87071	NC_007519.1:87071--	G	CTGTTTCATGCCGGACATGAAGCG	NC_007519.1:87071-	TCCG	1-YTCCGKCNNNNNVNN
348	34222	NC_007519.1	87217	5mC	-	7	6	0	0	0	13	0.54	NC_007519.1:87217	NC_007519.1:87217--	G	GGCGGTTATGCCGCTGCTGCGTGC	NC_007519.1:87217-
349	34243	NC_007519.1	87268	5mC	-	7	5	0	0	1	13	0.54	NC_007519.1:87268	NC_007519.1:87268--	G	TACAGGTCATGCGGGCGGCAGTGC	NC_007519.1:87268-
350	34317	NC_007519.1	87466	5mC	-	8	5	0	0	0	13	0.62	NC_007519.1:87466	NC_007519.1:87466--	G	AAAAAAATGAGCGGAGAACATCTT	NC_007519.1:87466-	TCCG	1-YTCCGKCNNNNNVNN
351	34631	NC_007519.1	88346	5mC	-	8	5	0	0	0	13	0.62	NC_007519.1:88346	NC_007519.1:88346--	G	GGCTTCAATGCCGGAGTGCTGGAA	NC_007519.1:88346-	TCCG	1-YTCCGKCNNNNNVNN
352	34712	NC_007519.1	88586	5mC	-	8	6	0	0	0	14	0.57	NC_007519.1:88586	NC_007519.1:88586--	G	GCCATCGGCGCCGGAGAGGTGCCC	NC_007519.1:88586-	TCCG	1-YTCCGKCNNNNNVNN
353	34977	NC_007519.1	89283	5mC	+	7	6	0	0	0	13	0.54	NC_007519.1:89283	NC_007519.1:89283-+	C	GGGAGCAGTATCCGTTTGATTTCC	NC_007519.1:89283+	TCCG	1-YTCCGKCNNNNNVNN
354	35006	NC_007519.1	89362	5mC	-	5	4	0	0	0	9	0.56	NC_007519.1:89362	NC_007519.1:89362--	G	GGCTATGGCAACGGATTCCGGAAA	NC_007519.1:89362-	TCCG	1-YTCCGKCNNNNNVNN
355	35231	NC_007519.1	90088	5mC	+	6	5	0	0	1	12	0.5	NC_007519.1:90088	NC_007519.1:90088-+	C	AAAGGCCATTTCCGGCTCGACCAT	NC_007519.1:90088+	TCCG	1-YTCCGKCNNNNNVNN
356	35270	NC_007519.1	90211	5mC	-	6	4	0	0	0	10	0.6	NC_007519.1:90211	NC_007519.1:90211--	G	TTCCAGCTGACCGGAAACGGTCAG	NC_007519.1:90211-	TCCG	1-YTCCGKCNNNNNVNN
357	35507	NC_007519.1	90897	5mC	+	10	6	0	0	0	16	0.62	NC_007519.1:90897	NC_007519.1:90897-+	C	TGCTGCTTCTTGCGAAGGGATAGG	NC_007519.1:90897+
358	35689	NC_007519.1	91498	5mC	+	8	6	0	0	0	14	0.57	NC_007519.1:91498	NC_007519.1:91498-+	C	ATGTTTTCTATCCGCTCAACGGGC	NC_007519.1:91498+	TCCG	1-YTCCGKCNNNNNVNN
359	35771	NC_007519.1	91710	5mC	-	8	7	0	0	0	15	0.53	NC_007519.1:91710	NC_007519.1:91710--	G	GAAAACCCCAACGGAACGTTTCTG	NC_007519.1:91710-	TCCG	1-YTCCGKCNNNNNVNN
360	35976	NC_007519.1	92247	5mC	-	15	2	0	0	0	17	0.88	NC_007519.1:92247	NC_007519.1:92247--	G	GCGGGCATCAACGGATCGGGCAAG	NC_007519.1:92247-	TCCG	1-YTCCGKCNNNNNVNN
361	36048	NC_007519.1	92465	5mC	+	12	6	0	0	0	18	0.67	NC_007519.1:92465	NC_007519.1:92465-+	C	CGCCATCATGTCCGTGTATCTGGG	NC_007519.1:92465+	TCCG	1-YTCCGKCNNNNNVNN
362	36294	NC_007519.1	93167	5mC	-	10	5	0	0	0	15	0.67	NC_007519.1:93167	NC_007519.1:93167--	G	GCATACGCTGTCGGACCTGACCGA	NC_007519.1:93167-	TCCG	1-YTCCGKCNNNNNVNN
363	36584	NC_007519.1	94077	5mC	-	9	3	0	0	1	13	0.69	NC_007519.1:94077	NC_007519.1:94077--	G	TTATGTAGGCCCGGAACTGGAATT	NC_007519.1:94077-	TCCG	1-YTCCGKCNNNNNVNN
364	36801	NC_007519.1	94633	5mC	+	9	8	0	0	0	17	0.53	NC_007519.1:94633	NC_007519.1:94633-+	C	TCGTCGCTTATCCGTGTGCCCATG	NC_007519.1:94633+	TCCG	1-YTCCGKCNNNNNVNN
365	36957	NC_007519.1	95038	5mC	+	9	7	0	0	0	16	0.56	NC_007519.1:95038	NC_007519.1:95038-+	C	CGTCTGCCTCTCCGTGGCGGCGGT	NC_007519.1:95038+	TCCG	1-YTCCGKCNNNNNVNN
366	37052	NC_007519.1	95231	5mC	-	9	8	0	0	1	18	0.5	NC_007519.1:95231	NC_007519.1:95231--	G	CTTTTCTCTGCCGGAGCCTGTTTT	NC_007519.1:95231-	TCCG	1-YTCCGKCNNNNNVNN
367	37511	NC_007519.1	96428	5mC	+	6	6	0	0	0	12	0.5	NC_007519.1:96428	NC_007519.1:96428-+	C	TGCCGCCGCATCCGATAAGCACCG	NC_007519.1:96428+	TCCG	1-YTCCGKCNNNNNVNN
368	37563	NC_007519.1	96547	5mC	-	9	5	0	0	1	15	0.6	NC_007519.1:96547	NC_007519.1:96547--	G	TTTATTTTGTCCGGAGTCAGCGTT	NC_007519.1:96547-	TCCG	1-YTCCGKCNNNNNVNN
369	37932	NC_007519.1	97422	5mC	-	9	8	0	0	0	17	0.53	NC_007519.1:97422	NC_007519.1:97422--	G	TTCGCGAAGGGCGGAAACAACCTT	NC_007519.1:97422-	TCCG	1-YTCCGKCNNNNNVNN
370	37975	NC_007519.1	97584	5mC	-	8	7	0	0	0	15	0.53	NC_007519.1:97584	NC_007519.1:97584--	G	CTTCACCTTGGCGGGAGACTCGAC	NC_007519.1:97584-
371	38001	NC_007519.1	97650	5mC	-	11	4	0	0	2	17	0.65	NC_007519.1:97650	NC_007519.1:97650--	G	GGTTCCGCGGACGGAGCGCGTTGC	NC_007519.1:97650-	TCCG	1-YTCCGKCNNNNNVNN
372	38233	NC_007519.1	98139	5mC	-	12	11	0	0	0	23	0.52	NC_007519.1:98139	NC_007519.1:98139--	G	TGCCTGCCGGGCGGAAAAATATTT	NC_007519.1:98139-	TCCG	1-YTCCGKCNNNNNVNN
373	38372	NC_007519.1	98419	5mC	-	11	9	0	0	1	21	0.52	NC_007519.1:98419	NC_007519.1:98419--	G	ACGAGGCCGACCGGATAGGTCTTA	NC_007519.1:98419-	TCCG	1-YTCCGKCNNNNNVNN
374	38466	NC_007519.1	98631	5mC	-	8	6	0	0	0	14	0.57	NC_007519.1:98631	NC_007519.1:98631--	G	TACGGCCGTGTCGGAGAATCGTCG	NC_007519.1:98631-	TCCG	1-YTCCGKCNNNNNVNN
375	38497	NC_007519.1	98694	5mC	-	11	11	0	0	0	22	0.5	NC_007519.1:98694	NC_007519.1:98694--	G	GGGTAACATGCCGGAAAAAAGAGG	NC_007519.1:98694-	TCCG	1-YTCCGKCNNNNNVNN
376	38580	NC_007519.1	98882	5mC	+	6	5	0	0	0	11	0.55	NC_007519.1:98882	NC_007519.1:98882-+	C	CGCTGCAGGTTCCGGCACCGGACG	NC_007519.1:98882+	TCCG	1-YTCCGKCNNNNNVNN
377	38676	NC_007519.1	99101	5mC	-	7	5	0	0	2	14	0.5	NC_007519.1:99101	NC_007519.1:99101--	G	CGGTCTGGCATCGGGCGGAGCACC	NC_007519.1:99101-
378	38813	NC_007519.1	99407	5mC	+	8	6	0	0	0	14	0.57	NC_007519.1:99407	NC_007519.1:99407-+	C	GCAGTTTGAGTCCGGCACGCAGGG	NC_007519.1:99407+	TCCG	1-YTCCGKCNNNNNVNN
379	38843	NC_007519.1	99462	5mC	-	12	3	0	0	1	16	0.75	NC_007519.1:99462	NC_007519.1:99462--	G	GGCACCTCCTACGGAAAATATCAG	NC_007519.1:99462-	TCCG	1-YTCCGKCNNNNNVNN
380	39064	NC_007519.1	99987	5mC	-	9	5	0	0	1	15	0.6	NC_007519.1:99987	NC_007519.1:99987--	G	CTTTCACTGATCGGATCAGATAAA	NC_007519.1:99987-	TCCG	1-YTCCGKCNNNNNVNN
381	39103	NC_007519.1	100112	5mC	+	5	3	0	0	0	8	0.62	NC_007519.1:100112	NC_007519.1:100112-+	C	GGCTGAACCTTCCGCCCCTGTAAT	NC_007519.1:100112+	TCCG	1-YTCCGKCNNNNNVNN
382	39182	NC_007519.1	100293	5mC	+	5	5	0	0	0	10	0.5	NC_007519.1:100293	NC_007519.1:100293-+	C	TTGTTCCGGTTCCGGCCTTCCGGT	NC_007519.1:100293+	TCCG	1-YTCCGKCNNNNNVNN
383	39283	NC_007519.1	100514	5mC	+	6	4	0	0	1	11	0.55	NC_007519.1:100514	NC_007519.1:100514-+	C	TGCGGTGATATCCGTTTCGCCGTC	NC_007519.1:100514+	TCCG	1-YTCCGKCNNNNNVNN
384	39307	NC_007519.1	100558	5mC	+	6	3	0	0	0	9	0.67	NC_007519.1:100558	NC_007519.1:100558-+	C	GCAGTTCGCGTCCGGTGACATATT	NC_007519.1:100558+	TCCG	1-YTCCGKCNNNNNVNN
385	39372	NC_007519.1	100723	5mC	+	7	2	0	0	0	9	0.78	NC_007519.1:100723	NC_007519.1:100723-+	C	TCAGAAAGTGTCCGGCCAGCAGGG	NC_007519.1:100723+	TCCG	1-YTCCGKCNNNNNVNN
386	40032	NC_007519.1	102247	5mC	-	11	8	0	0	0	19	0.58	NC_007519.1:102247	NC_007519.1:102247--	G	ACCGATAAGGTCGGAAATGACGCG	NC_007519.1:102247-	TCCG	1-YTCCGKCNNNNNVNN
387	40175	NC_007519.1	102562	5mC	-	17	6	0	0	1	24	0.71	NC_007519.1:102562	NC_007519.1:102562--	G	GCCTCCGGTGCCGGAAAGCACCGT	NC_007519.1:102562-	TCCG	1-YTCCGKCNNNNNVNN
388	40225	NC_007519.1	102654	5mC	+	6	4	0	0	0	10	0.6	NC_007519.1:102654	NC_007519.1:102654-+	C	GCGGGCAGCTTGCGGCTGCTTCGT	NC_007519.1:102654+
389	40267	NC_007519.1	102735	5mC	+	5	5	0	0	0	10	0.5	NC_007519.1:102735	NC_007519.1:102735-+	C	AAGAAACATCTCCGGCGGCATCCA	NC_007519.1:102735+	TCCG	1-YTCCGKCNNNNNVNN
390	40677	NC_007519.1	103735	5mC	+	6	2	0	0	0	8	0.75	NC_007519.1:103735	NC_007519.1:103735-+	C	CACAAGGTAATCCGGAGGACATTA	NC_007519.1:103735+	TCCG	1-YTCCGKCNNNNNVNN
391	40764	NC_007519.1	103901	5mC	+	5	4	0	0	1	10	0.5	NC_007519.1:103901	NC_007519.1:103901-+	C	GTGCCCCTTTGGCGGCAGCGGACC	NC_007519.1:103901+
392	40974	NC_007519.1	104313	5mC	+	6	4	0	0	0	10	0.6	NC_007519.1:104313	NC_007519.1:104313-+	C	CGCGGCATACTGCGGGTACAGACC	NC_007519.1:104313+
393	41043	NC_007519.1	104441	5mC	+	6	4	0	0	1	11	0.55	NC_007519.1:104441	NC_007519.1:104441-+	C	AGTGGCTTTTTCCGGCAGGGCATG	NC_007519.1:104441+	TCCG	1-YTCCGKCNNNNNVNN
394	41109	NC_007519.1	104615	5mC	-	10	8	0	0	0	18	0.56	NC_007519.1:104615	NC_007519.1:104615--	G	AAAGGCCCTGACGGAGAACCGCTG	NC_007519.1:104615-	TCCG	1-YTCCGKCNNNNNVNN
395	41305	NC_007519.1	105095	5mC	+	3	3	0	0	0	6	0.5	NC_007519.1:105095	NC_007519.1:105095-+	C	CTGGAGTTCATCCGCGCCAAGGAA	NC_007519.1:105095+	TCCG	1-YTCCGKCNNNNNVNN
396	41388	NC_007519.1	105309	5mC	-	9	8	0	0	1	18	0.5	NC_007519.1:105309	NC_007519.1:105309--	G	TTTTCATTGACCGGATAAACCGTG	NC_007519.1:105309-	TCCG	1-YTCCGKCNNNNNVNN
397	41422	NC_007519.1	105367	5mC	+	3	3	0	0	0	6	0.5	NC_007519.1:105367	NC_007519.1:105367-+	C	CACAAACCCGTGCGGGGAGCAGCC	NC_007519.1:105367+
398	41439	NC_007519.1	105412	5mC	+	5	5	0	0	0	10	0.5	NC_007519.1:105412	NC_007519.1:105412-+	C	CAATCTCGGTTCCGTCAATCTGGC	NC_007519.1:105412+	TCCG	1-YTCCGKCNNNNNVNN
399	41496	NC_007519.1	105543	5mC	+	6	5	0	0	0	11	0.55	NC_007519.1:105543	NC_007519.1:105543-+	C	CTTCGCGCTATCCGCTGGACCGCA	NC_007519.1:105543+	TCCG	1-YTCCGKCNNNNNVNN
400	41601	NC_007519.1	105768	5mC	-	3	0	0	0	2	5	0.6	NC_007519.1:105768	NC_007519.1:105768--	G	AGTCAGTGTTCGGACAGCGGGACC	NC_007519.1:105768-	TCCG	1-YTCCGKCNNNNNVNN
401	41849	NC_007519.1	106340	5mC	-	9	7	0	0	1	17	0.53	NC_007519.1:106340	NC_007519.1:106340--	G	GATATCGTATACGGATTTACCCAG	NC_007519.1:106340-	TCCG	1-YTCCGKCNNNNNVNN
402	41871	NC_007519.1	106403	5mC	-	10	7	0	0	3	20	0.5	NC_007519.1:106403	NC_007519.1:106403--	G	AACGAAGTGGACGGAAGGCCGTTT	NC_007519.1:106403-	TCCG	1-YTCCGKCNNNNNVNN
403	42382	NC_007519.1	107642	5mC	-	10	8	0	0	0	18	0.56	NC_007519.1:107642	NC_007519.1:107642--	G	GTCTTCCTTGCCGGACTTTTTCTG	NC_007519.1:107642-	TCCG	1-YTCCGKCNNNNNVNN
404	42429	NC_007519.1	107755	5mC	-	12	4	0	0	1	17	0.71	NC_007519.1:107755	NC_007519.1:107755--	G	AACAGTGCGCTCGCAATGGGACAG	NC_007519.1:107755-
405	42582	NC_007519.1	108145	5mC	-	14	4	0	0	0	18	0.78	NC_007519.1:108145	NC_007519.1:108145--	G	CAGCCGTGAAACGGAAATTGAAAT	NC_007519.1:108145-	TCCG	1-YTCCGKCNNNNNVNN
406	42688	NC_007519.1	108438	5mC	+	5	4	0	0	0	9	0.56	NC_007519.1:108438	NC_007519.1:108438-+	C	CCGCAGGGTTTCCGGTAGCTTTCC	NC_007519.1:108438+	TCCG	1-YTCCGKCNNNNNVNN
407	42776	NC_007519.1	108690	5mC	-	6	5	0	0	1	12	0.5	NC_007519.1:108690	NC_007519.1:108690--	G	GCAGTGAAGGCCGGAGTGCGCGCC	NC_007519.1:108690-	TCCG	1-YTCCGKCNNNNNVNN
408	42920	NC_007519.1	109031	5mC	-	8	7	0	0	0	15	0.53	NC_007519.1:109031	NC_007519.1:109031--	G	GGGCAGAATGACGGAAGACGAACT	NC_007519.1:109031-	TCCG	1-YTCCGKCNNNNNVNN
409	43184	NC_007519.1	109661	5mC	-	8	7	0	0	0	15	0.53	NC_007519.1:109661	NC_007519.1:109661--	G	CGGTTCGCTTGCGCCGGAAGGGGC	NC_007519.1:109661-
410	43186	NC_007519.1	109664	5mC	-	12	1	0	0	0	13	0.92	NC_007519.1:109664	NC_007519.1:109664--	G	TTCGCTTGCGCCGGAAGGGGCCGT	NC_007519.1:109664-	TCCG	1-YTCCGKCNNNNNVNN
411	43201	NC_007519.1	109700	5mC	-	7	5	0	0	0	12	0.58	NC_007519.1:109700	NC_007519.1:109700--	G	TGCCGTTGCACCGGAAATGATGCA	NC_007519.1:109700-	TCCG	1-YTCCGKCNNNNNVNN
412	43341	NC_007519.1	110060	5mC	-	6	6	0	0	0	12	0.5	NC_007519.1:110060	NC_007519.1:110060--	G	GGTTGACGAAGCGGAAATGGAGCG	NC_007519.1:110060-	TCCG	1-YTCCGKCNNNNNVNN
413	43392	NC_007519.1	110207	5mC	-	4	4	0	0	0	8	0.5	NC_007519.1:110207	NC_007519.1:110207--	G	CTGAATGACCCCGGGCACCGGCAT	NC_007519.1:110207-
414	43516	NC_007519.1	110472	5mC	-	5	3	0	0	1	9	0.56	NC_007519.1:110472	NC_007519.1:110472--	G	CCCCTTGCCCGCGGAGGGCAAACC	NC_007519.1:110472-	TCCG	1-YTCCGKCNNNNNVNN
415	43576	NC_007519.1	110685	5mC	+	8	6	0	0	1	15	0.53	NC_007519.1:110685	NC_007519.1:110685-+	C	CACCCTTATTTCCGACAAGGGGCT	NC_007519.1:110685+	TCCG	1-YTCCGKCNNNNNVNN
416	43744	NC_007519.1	111165	5mC	-	5	4	0	0	0	9	0.56	NC_007519.1:111165	NC_007519.1:111165--	G	CCCTCTGGGTACGGGCACGCGGCT	NC_007519.1:111165-
417	43795	NC_007519.1	111282	5mC	+	12	6	0	0	1	19	0.63	NC_007519.1:111282	NC_007519.1:111282-+	C	TGAAGTCCTTTCCGGCAGGGCGGA	NC_007519.1:111282+	TCCG	1-YTCCGKCNNNNNVNN
418	43807	NC_007519.1	111304	5mC	-	6	6	0	0	0	12	0.5	NC_007519.1:111304	NC_007519.1:111304--	G	GATACAGCGCCCGCCATACGGGCC	NC_007519.1:111304-
419	43938	NC_007519.1	111593	5mC	-	8	6	0	0	0	14	0.57	NC_007519.1:111593	NC_007519.1:111593--	G	TGTTTCGTCGCCGTAAGAGCGTGC	NC_007519.1:111593-
420	44012	NC_007519.1	111746	5mC	-	7	7	0	0	0	14	0.5	NC_007519.1:111746	NC_007519.1:111746--	G	GCAGAACCAGCCGGAAGGCGTGCA	NC_007519.1:111746-	TCCG	1-YTCCGKCNNNNNVNN
421	44110	NC_007519.1	111963	5mC	-	6	6	0	0	0	12	0.5	NC_007519.1:111963	NC_007519.1:111963--	G	ATGCGGCTGCGCGCTGCCGGCGGG	NC_007519.1:111963-
422	44145	NC_007519.1	112050	5mC	+	13	5	0	0	0	18	0.72	NC_007519.1:112050	NC_007519.1:112050-+	C	CGCCTCCTGCTCCGGCCAGATACC	NC_007519.1:112050+	TCCG	1-YTCCGKCNNNNNVNN
423	44180	NC_007519.1	112135	5mC	-	7	6	0	0	1	14	0.5	NC_007519.1:112135	NC_007519.1:112135--	G	GTGCGCAGGGCCGTATAGGTTGTG	NC_007519.1:112135-
424	44301	NC_007519.1	112377	5mC	-	8	8	0	0	0	16	0.5	NC_007519.1:112377	NC_007519.1:112377--	G	GCAAGCCGCATCGCAGGAAGGCTC	NC_007519.1:112377-
425	44319	NC_007519.1	112414	5mC	+	10	10	0	0	0	20	0.5	NC_007519.1:112414	NC_007519.1:112414-+	C	ACCGGCGGTATGCGGACCACGTCG	NC_007519.1:112414+
426	44344	NC_007519.1	112472	5mC	-	6	4	0	0	0	10	0.6	NC_007519.1:112472	NC_007519.1:112472--	G	CTTTGTTTACACGGACTTCACCCT	NC_007519.1:112472-	TCCG	1-YTCCGKCNNNNNVNN
427	44405	NC_007519.1	112629	5mC	-	8	4	0	0	1	13	0.62	NC_007519.1:112629	NC_007519.1:112629--	G	CATATCTGCTCCGTGGGATGTAAA	NC_007519.1:112629-
428	44786	NC_007519.1	113468	5mC	-	10	5	0	0	0	15	0.67	NC_007519.1:113468	NC_007519.1:113468--	G	TCATGTAGTAACGGATTTTTTCCG	NC_007519.1:113468-	TCCG	1-YTCCGKCNNNNNVNN
429	44989	NC_007519.1	113902	5mC	-	7	5	0	0	1	13	0.54	NC_007519.1:113902	NC_007519.1:113902--	G	GCCTGCGGCGCCGGAGCGCTCTGG	NC_007519.1:113902-	TCCG	1-YTCCGKCNNNNNVNN
430	45024	NC_007519.1	113964	5mC	-	9	5	0	0	0	14	0.64	NC_007519.1:113964	NC_007519.1:113964--	G	GTTTATCTGGTCGGAAACATCTTT	NC_007519.1:113964-	TCCG	1-YTCCGKCNNNNNVNN
431	45093	NC_007519.1	114120	5mC	-	10	5	0	0	0	15	0.67	NC_007519.1:114120	NC_007519.1:114120--	G	GGTATTCAGGGCGGAACGGGCAGC	NC_007519.1:114120-	TCCG	1-YTCCGKCNNNNNVNN
432	45189	NC_007519.1	114327	5mC	-	8	5	0	0	0	13	0.62	NC_007519.1:114327	NC_007519.1:114327--	G	GGCATCGGCAACGGAAGGCAGTAC	NC_007519.1:114327-	TCCG	1-YTCCGKCNNNNNVNN
433	45209	NC_007519.1	114370	5mC	-	7	5	0	0	0	12	0.58	NC_007519.1:114370	NC_007519.1:114370--	G	AGGAGTGCCAGCGGAAAACGCAAT	NC_007519.1:114370-	TCCG	1-YTCCGKCNNNNNVNN
434	45295	NC_007519.1	114572	5mC	-	9	4	0	0	0	13	0.69	NC_007519.1:114572	NC_007519.1:114572--	G	GTATGTCCTGCCGGACAGGAATCG	NC_007519.1:114572-	TCCG	1-YTCCGKCNNNNNVNN
435	45480	NC_007519.1	114964	5mC	-	8	8	0	0	0	16	0.5	NC_007519.1:114964	NC_007519.1:114964--	G	CCTGCCCCTGCCGGATGCATCATG	NC_007519.1:114964-	TCCG	1-YTCCGKCNNNNNVNN
436	45740	NC_007519.1	115590	5mC	-	10	6	0	0	1	17	0.59	NC_007519.1:115590	NC_007519.1:115590--	G	CACCCCGGATGCGCTGCATGATGC	NC_007519.1:115590-
437	45808	NC_007519.1	115732	5mC	-	9	6	0	0	0	15	0.6	NC_007519.1:115732	NC_007519.1:115732--	G	TGCATCCCTGCCGGAGGCCGGACT	NC_007519.1:115732-	TCCG	1-YTCCGKCNNNNNVNN
438	45811	NC_007519.1	115739	5mC	-	8	5	0	0	1	14	0.57	NC_007519.1:115739	NC_007519.1:115739--	G	CTGCCGGAGGCCGGACTGTATTTC	NC_007519.1:115739-	TCCG	1-YTCCGKCNNNNNVNN
439	45827	NC_007519.1	115775	5mC	+	9	8	0	0	0	17	0.53	NC_007519.1:115775	NC_007519.1:115775-+	C	CTGGGCAGGCTGCGTATCAAGGGG	NC_007519.1:115775+
440	45990	NC_007519.1	116123	5mC	-	6	5	0	0	0	11	0.55	NC_007519.1:116123	NC_007519.1:116123--	G	AACGGCGGGGGCGGTATGCAGGCG	NC_007519.1:116123-
441	46047	NC_007519.1	116224	5mC	+	12	4	0	0	0	16	0.75	NC_007519.1:116224	NC_007519.1:116224-+	C	CATGGACAACTCCGGCCAGAGGCA	NC_007519.1:116224+	TCCG	1-YTCCGKCNNNNNVNN
442	46127	NC_007519.1	116413	5mC	+	10	8	0	0	0	18	0.56	NC_007519.1:116413	NC_007519.1:116413-+	C	TCTGTGCCAGTCCGGCACACAGAA	NC_007519.1:116413+	TCCG	1-YTCCGKCNNNNNVNN
443	46286	NC_007519.1	116776	5mC	+	9	7	0	0	1	17	0.53	NC_007519.1:116776	NC_007519.1:116776-+	C	CGGCGGCGATTCCGTGCTGCCGGC	NC_007519.1:116776+	TCCG	1-YTCCGKCNNNNNVNN
444	46386	NC_007519.1	116986	5mC	-	6	5	0	0	0	11	0.55	NC_007519.1:116986	NC_007519.1:116986--	G	GGTGGCCCCTGCGCAGGCGGCCGC	NC_007519.1:116986-
445	46402	NC_007519.1	117018	5mC	-	7	4	0	0	0	11	0.64	NC_007519.1:117018	NC_007519.1:117018--	G	TAGCGGTTTTCCGTATCGGATACG	NC_007519.1:117018-
446	46588	NC_007519.1	117436	5mC	-	6	5	0	0	0	11	0.55	NC_007519.1:117436	NC_007519.1:117436--	G	ACAAAAGGCATCGTACGCTTTTTC	NC_007519.1:117436-
447	46740	NC_007519.1	117888	5mC	-	5	3	0	0	0	8	0.62	NC_007519.1:117888	NC_007519.1:117888--	G	TCTGCCCCATACGGGCGAAGGAAA	NC_007519.1:117888-
448	46889	NC_007519.1	118234	5mC	-	8	3	0	0	0	11	0.73	NC_007519.1:118234	NC_007519.1:118234--	G	GAGCAGACTCTCGGAGCGCGTGAA	NC_007519.1:118234-	TCCG	1-YTCCGKCNNNNNVNN
449	46981	NC_007519.1	118458	5mC	+	10	6	0	0	0	16	0.62	NC_007519.1:118458	NC_007519.1:118458-+	C	GGACGGACGCTCCGTTTTTCCGGC	NC_007519.1:118458+	TCCG	1-YTCCGKCNNNNNVNN
450	47140	NC_007519.1	118821	5mC	-	6	3	0	0	1	10	0.6	NC_007519.1:118821	NC_007519.1:118821--	G	AGCACATCGGCCGGAACCGGACCT	NC_007519.1:118821-	TCCG	1-YTCCGKCNNNNNVNN
451	47166	NC_007519.1	118871	5mC	-	4	3	0	0	0	7	0.57	NC_007519.1:118871	NC_007519.1:118871--	G	CTTCTGTACAGCGGGGGTTATGAT	NC_007519.1:118871-
452	47196	NC_007519.1	118936	5mC	+	7	4	0	0	1	12	0.58	NC_007519.1:118936	NC_007519.1:118936-+	C	GCGGATTGACTCCGGCCACTGCCA	NC_007519.1:118936+	TCCG	1-YTCCGKCNNNNNVNN
453	47242	NC_007519.1	119039	5mC	-	7	4	0	0	0	11	0.64	NC_007519.1:119039	NC_007519.1:119039--	G	TGAATCAATGGCGGAACGCAGCGA	NC_007519.1:119039-	TCCG	1-YTCCGKCNNNNNVNN
454	47387	NC_007519.1	119374	5mC	+	10	6	0	0	0	16	0.62	NC_007519.1:119374	NC_007519.1:119374-+	C	GCGCTTCCACTCCGTCCACAAGTA	NC_007519.1:119374+	TCCG	1-YTCCGKCNNNNNVNN
455	47400	NC_007519.1	119398	5mC	+	9	8	0	0	0	17	0.53	NC_007519.1:119398	NC_007519.1:119398-+	C	TGCACCTGCGGCCGTTCATATATC	NC_007519.1:119398+
456	47444	NC_007519.1	119504	5mC	+	8	4	0	0	0	12	0.67	NC_007519.1:119504	NC_007519.1:119504-+	C	GGCTGTTATTTCCGGTCCGATTCC	NC_007519.1:119504+	TCCG	1-YTCCGKCNNNNNVNN
457	47447	NC_007519.1	119509	5mC	+	9	8	0	0	0	17	0.53	NC_007519.1:119509	NC_007519.1:119509-+	C	TTATTTCCGGTCCGATTCCCGCAG	NC_007519.1:119509+	TCCG	1-YTCCGKCNNNNNVNN
458	47449	NC_007519.1	119516	5mC	+	9	7	0	0	1	17	0.53	NC_007519.1:119516	NC_007519.1:119516-+	C	CGGTCCGATTCCCGCAGGGTCACC	NC_007519.1:119516+
459	47595	NC_007519.1	119842	5mC	-	6	4	0	0	0	10	0.6	NC_007519.1:119842	NC_007519.1:119842--	G	GAGCACAAGGCCGGACGGTTTTTC	NC_007519.1:119842-	TCCG	1-YTCCGKCNNNNNVNN
460	47793	NC_007519.1	120233	5mC	-	5	3	0	0	1	9	0.56	NC_007519.1:120233	NC_007519.1:120233--	G	CGGGCCGCCACCGGAGCGGCAAGT	NC_007519.1:120233-	TCCG	1-YTCCGKCNNNNNVNN
461	47840	NC_007519.1	120345	5mC	+	9	9	0	0	0	18	0.5	NC_007519.1:120345	NC_007519.1:120345-+	C	CCACAATGATGGCGCTCCTGCGCC	NC_007519.1:120345+
462	47896	NC_007519.1	120498	5mC	+	12	3	0	0	0	15	0.8	NC_007519.1:120498	NC_007519.1:120498-+	C	CAGGGTCCGCTCCGATGGAGGTGC	NC_007519.1:120498+	TCCG	1-YTCCGKCNNNNNVNN
463	47909	NC_007519.1	120528	5mC	+	6	4	0	0	2	12	0.5	NC_007519.1:120528	NC_007519.1:120528-+	C	CCGGCTCGCCTCCGGCCAGCAGAT	NC_007519.1:120528+	TCCG	1-YTCCGKCNNNNNVNN
464	47925	NC_007519.1	120569	5mC	-	8	3	0	0	0	11	0.73	NC_007519.1:120569	NC_007519.1:120569--	G	CTTCCGTTTTCCGGAAATGCCGGA	NC_007519.1:120569-	TCCG	1-YTCCGKCNNNNNVNN
465	47928	NC_007519.1	120578	5mC	-	5	3	0	0	0	8	0.62	NC_007519.1:120578	NC_007519.1:120578--	G	TCCGGAAATGCCGGACACAGGAGG	NC_007519.1:120578-	TCCG	1-YTCCGKCNNNNNVNN
466	48030	NC_007519.1	120831	5mC	-	6	5	0	0	0	11	0.55	NC_007519.1:120831	NC_007519.1:120831--	G	GAATGCGCGTACGCAGTCCGGCTT	NC_007519.1:120831-
467	48202	NC_007519.1	121273	5mC	-	6	5	0	0	1	12	0.5	NC_007519.1:121273	NC_007519.1:121273--	G	AAGGCGAAAAACGGAATGGTAATG	NC_007519.1:121273-	TCCG	1-YTCCGKCNNNNNVNN
468	48310	NC_007519.1	121647	5mC	-	6	5	0	0	0	11	0.55	NC_007519.1:121647	NC_007519.1:121647--	G	CAGCAGGACCCCGCAGCGCTTGAA	NC_007519.1:121647-
469	48407	NC_007519.1	121937	5mC	-	9	5	0	0	0	14	0.64	NC_007519.1:121937	NC_007519.1:121937--	G	CGTGACCGCGGCGCAGCTGTGTGC	NC_007519.1:121937-
470	48423	NC_007519.1	121977	5mC	-	7	6	0	0	0	13	0.54	NC_007519.1:121977	NC_007519.1:121977--	G	CAAAGCGAATCCGCAGGCGGCCGC	NC_007519.1:121977-
471	48461	NC_007519.1	122058	5mC	+	5	4	0	0	0	9	0.56	NC_007519.1:122058	NC_007519.1:122058-+	C	TCGCCCGGCTTCCGACAGCTTCGC	NC_007519.1:122058+	TCCG	1-YTCCGKCNNNNNVNN
472	48676	NC_007519.1	122681	5mC	-	8	5	0	0	0	13	0.62	NC_007519.1:122681	NC_007519.1:122681--	G	CCATGTCCCGCCGGATTGTTCCCA	NC_007519.1:122681-	TCCG	1-YTCCGKCNNNNNVNN
473	48828	NC_007519.1	123051	5mC	-	7	5	0	0	0	12	0.58	NC_007519.1:123051	NC_007519.1:123051--	G	CGCCGTTGCGGCGGACCGGAGCAA	NC_007519.1:123051-	TCCG	1-YTCCGKCNNNNNVNN
474	48934	NC_007519.1	123291	5mC	-	8	5	0	0	1	14	0.57	NC_007519.1:123291	NC_007519.1:123291--	G	TGTGCCCCCGCCGGATGATTCCGG	NC_007519.1:123291-	TCCG	1-YTCCGKCNNNNNVNN
475	49217	NC_007519.1	124036	5mC	+	9	2	0	0	0	11	0.82	NC_007519.1:124036	NC_007519.1:124036-+	C	GGATTCTTCCTCCGGCAGGCTGTT	NC_007519.1:124036+	TCCG	1-YTCCGKCNNNNNVNN
476	49225	NC_007519.1	124059	5mC	+	6	6	0	0	0	12	0.5	NC_007519.1:124059	NC_007519.1:124059-+	C	TTACCGCCACTCCGGCGATGATGG	NC_007519.1:124059+	TCCG	1-YTCCGKCNNNNNVNN
477	49236	NC_007519.1	124095	5mC	-	8	5	0	0	0	13	0.62	NC_007519.1:124095	NC_007519.1:124095--	G	AGGCCACCGGCCGGACAACCGCCA	NC_007519.1:124095-	TCCG	1-YTCCGKCNNNNNVNN
478	49646	NC_007519.1	125295	5mC	-	10	2	0	0	0	12	0.83	NC_007519.1:125295	NC_007519.1:125295--	G	GAGTTTGCTGACGGAACAACGTCG	NC_007519.1:125295-	TCCG	1-YTCCGKCNNNNNVNN
479	49664	NC_007519.1	125337	5mC	+	9	2	0	0	1	12	0.75	NC_007519.1:125337	NC_007519.1:125337-+	C	CCGTGACATATCCGGTTACGGACT	NC_007519.1:125337+	TCCG	1-YTCCGKCNNNNNVNN
480	49900	NC_007519.1	125906	5mC	-	12	5	0	0	0	17	0.71	NC_007519.1:125906	NC_007519.1:125906--	G	TCCCTGCCCGCCGGAGGCTGCTTC	NC_007519.1:125906-	TCCG	1-YTCCGKCNNNNNVNN
481	49923	NC_007519.1	125958	5mC	-	6	4	0	0	2	12	0.5	NC_007519.1:125958	NC_007519.1:125958--	G	GGCCGTGCGGCCGGAGCCTCAGGC	NC_007519.1:125958-	TCCG	1-YTCCGKCNNNNNVNN
482	50167	NC_007519.1	126555	5mC	+	7	2	0	0	1	10	0.7	NC_007519.1:126555	NC_007519.1:126555-+	C	ATGCAGCGAGTCCGTGTTCAGACC	NC_007519.1:126555+	TCCG	1-YTCCGKCNNNNNVNN
483	50205	NC_007519.1	126654	5mC	-	4	3	0	0	1	8	0.5	NC_007519.1:126654	NC_007519.1:126654--	G	CAGATAACATTCGGAGATGCGCAT	NC_007519.1:126654-	TCCG	1-YTCCGKCNNNNNVNN
484	50241	NC_007519.1	126737	5mC	-	8	7	0	0	0	15	0.53	NC_007519.1:126737	NC_007519.1:126737--	G	GACGGTGCAGCCGGAAATAGCGGG	NC_007519.1:126737-	TCCG	1-YTCCGKCNNNNNVNN
485	50247	NC_007519.1	126751	5mC	-	8	8	0	0	0	16	0.5	NC_007519.1:126751	NC_007519.1:126751--	G	AAATAGCGGGCCGTGTTTATGGAA	NC_007519.1:126751-
486	50468	NC_007519.1	127290	5mC	-	8	4	0	0	0	12	0.67	NC_007519.1:127290	NC_007519.1:127290--	G	CATCACATAAACGGACAACGGCAG	NC_007519.1:127290-	TCCG	1-YTCCGKCNNNNNVNN
487	50743	NC_007519.1	127966	5mC	-	7	4	0	0	0	11	0.64	NC_007519.1:127966	NC_007519.1:127966--	G	AACGGGTACCACGTGGCAAAGATG	NC_007519.1:127966-
488	50832	NC_007519.1	128189	5mC	-	8	4	0	0	0	12	0.67	NC_007519.1:128189	NC_007519.1:128189--	G	CGGTGCGGGTGCGCAGCAGCACCC	NC_007519.1:128189-
489	50916	NC_007519.1	128391	5mC	-	7	6	0	0	0	13	0.54	NC_007519.1:128391	NC_007519.1:128391--	G	GAGCGCCAGACCGGAAAGCGTCTG	NC_007519.1:128391-	TCCG	1-YTCCGKCNNNNNVNN
490	50936	NC_007519.1	128453	5mC	+	7	6	0	0	1	14	0.5	NC_007519.1:128453	NC_007519.1:128453-+	C	GCGAAAAAAGTCCGGCAGCCAGCA	NC_007519.1:128453+	TCCG	1-YTCCGKCNNNNNVNN
491	51150	NC_007519.1	129017	5mC	-	12	4	0	0	0	16	0.75	NC_007519.1:129017	NC_007519.1:129017--	G	GTAGTGGATGGCGGAAACTTCGCC	NC_007519.1:129017-	TCCG	1-YTCCGKCNNNNNVNN
492	51200	NC_007519.1	129127	5mC	+	11	3	0	0	0	14	0.79	NC_007519.1:129127	NC_007519.1:129127-+	C	CCCGCGGCCCTGCGCCCATGACGC	NC_007519.1:129127+
493	51426	NC_007519.1	129690	5mC	-	7	6	0	0	1	14	0.5	NC_007519.1:129690	NC_007519.1:129690--	G	TACGCGGTAAGCGGATTGGCGCCG	NC_007519.1:129690-	TCCG	1-YTCCGKCNNNNNVNN
494	51442	NC_007519.1	129724	5mC	+	9	5	0	0	0	14	0.64	NC_007519.1:129724	NC_007519.1:129724-+	C	TTACCAGCGCTCCGGTGATGAAGG	NC_007519.1:129724+	TCCG	1-YTCCGKCNNNNNVNN
495	51474	NC_007519.1	129805	5mC	-	8	6	0	0	0	14	0.57	NC_007519.1:129805	NC_007519.1:129805--	G	GTTTTTCCAGACGGATCATGCTGT	NC_007519.1:129805-	TCCG	1-YTCCGKCNNNNNVNN
496	51513	NC_007519.1	129883	5mC	-	10	3	0	0	1	14	0.71	NC_007519.1:129883	NC_007519.1:129883--	G	TATGCGCTCCACGGAATCGGCGTC	NC_007519.1:129883-	TCCG	1-YTCCGKCNNNNNVNN
497	51600	NC_007519.1	130152	5mC	+	7	6	0	0	0	13	0.54	NC_007519.1:130152	NC_007519.1:130152-+	C	CGGAAAGGGTTCCGGCCGGTGTCC	NC_007519.1:130152+	TCCG	1-YTCCGKCNNNNNVNN
498	51633	NC_007519.1	130218	5mC	-	4	1	0	0	0	5	0.8	NC_007519.1:130218	NC_007519.1:130218--	G	CCGTTTCTTCGTGCATATGGCTGC	NC_007519.1:130218-
499	51706	NC_007519.1	130401	5mC	-	7	6	0	0	1	14	0.5	NC_007519.1:130401	NC_007519.1:130401--	G	TGCCGCGGTACCGGATGGTGCCGC	NC_007519.1:130401-	TCCG	1-YTCCGKCNNNNNVNN
500	51848	NC_007519.1	130791	5mC	-	8	5	0	0	0	13	0.62	NC_007519.1:130791	NC_007519.1:130791--	G	CCTTGAGCTTGCGGAAAACATCAA	NC_007519.1:130791-	TCCG	1-YTCCGKCNNNNNVNN
501	52275	NC_007519.1	131963	5mC	-	9	6	0	0	0	15	0.6	NC_007519.1:131963	NC_007519.1:131963--	G	GTATTTTTCACCGGAATCAAGACC	NC_007519.1:131963-	TCCG	1-YTCCGKCNNNNNVNN
502	52306	NC_007519.1	132061	5mC	-	9	3	0	0	1	13	0.69	NC_007519.1:132061	NC_007519.1:132061--	G	TGTGAAAGGTACGGAAACAGGAGA	NC_007519.1:132061-	TCCG	1-YTCCGKCNNNNNVNN
503	52519	NC_007519.1	132568	5mC	-	14	7	0	0	0	21	0.67	NC_007519.1:132568	NC_007519.1:132568--	G	CGGCCATCTGGCGGATAAGGTCGT	NC_007519.1:132568-	TCCG	1-YTCCGKCNNNNNVNN
504	52609	NC_007519.1	132808	5mC	+	10	7	0	0	0	17	0.59	NC_007519.1:132808	NC_007519.1:132808-+	C	CTGCGGTGTATCCGGCCAGATATT	NC_007519.1:132808+	TCCG	1-YTCCGKCNNNNNVNN
505	52774	NC_007519.1	133278	5mC	-	10	9	0	0	0	19	0.53	NC_007519.1:133278	NC_007519.1:133278--	G	TCGCCCGAAAGCGGGCGCAACAAA	NC_007519.1:133278-
506	52799	NC_007519.1	133340	5mC	-	15	3	0	0	0	18	0.83	NC_007519.1:133340	NC_007519.1:133340--	G	GGGCATGAAACCGGACGGAGAGAC	NC_007519.1:133340-	TCCG	1-YTCCGKCNNNNNVNN
507	52802	NC_007519.1	133344	5mC	-	10	4	0	0	1	15	0.67	NC_007519.1:133344	NC_007519.1:133344--	G	ATGAAACCGGACGGAGAGACCGCA	NC_007519.1:133344-	TCCG	1-YTCCGKCNNNNNVNN
508	52831	NC_007519.1	133413	5mC	-	10	3	0	0	4	17	0.59	NC_007519.1:133413	NC_007519.1:133413--	G	TCAGCAGAGGCCGGGCCGGGGGCG	NC_007519.1:133413-
509	53307	NC_007519.1	134693	5mC	-	8	6	0	0	1	15	0.53	NC_007519.1:134693	NC_007519.1:134693--	G	GACGGCAGTGCCGGAATTGATGCC	NC_007519.1:134693-	TCCG	1-YTCCGKCNNNNNVNN
510	53358	NC_007519.1	134797	5mC	-	6	3	0	0	0	9	0.67	NC_007519.1:134797	NC_007519.1:134797--	G	GGCCGCAGGCCCGTGTGTTTTTTG	NC_007519.1:134797-
511	53520	NC_007519.1	135223	5mC	-	8	4	0	0	0	12	0.67	NC_007519.1:135223	NC_007519.1:135223--	G	GTGTGGGAAGCCGGAGTGCGCTCC	NC_007519.1:135223-	TCCG	1-YTCCGKCNNNNNVNN
512	54077	NC_007519.1	136766	5mC	-	5	4	0	0	0	9	0.56	NC_007519.1:136766	NC_007519.1:136766--	G	AAAAATTATGCCGGAGATGTTCTT	NC_007519.1:136766-	TCCG	1-YTCCGKCNNNNNVNN
513	54128	NC_007519.1	136929	5mC	-	7	4	0	0	0	11	0.64	NC_007519.1:136929	NC_007519.1:136929--	G	TTGCGGCTGGTCGGGCAATGACGG	NC_007519.1:136929-
514	54149	NC_007519.1	136977	5mC	-	7	4	0	0	0	11	0.64	NC_007519.1:136977	NC_007519.1:136977--	G	ATTGCTGTGCACGGAACGAAAAAA	NC_007519.1:136977-	TCCG	1-YTCCGKCNNNNNVNN
515	54173	NC_007519.1	137071	5mC	-	6	5	0	0	0	11	0.55	NC_007519.1:137071	NC_007519.1:137071--	G	GCCTTCAGCTCCGGAGGCTGACGC	NC_007519.1:137071-	TCCG	1-YTCCGKCNNNNNVNN
516	54263	NC_007519.1	137334	5mC	+	9	8	0	0	1	18	0.5	NC_007519.1:137334	NC_007519.1:137334-+	C	CGCGGAGATATCCGGCTGCAGGAT	NC_007519.1:137334+	TCCG	1-YTCCGKCNNNNNVNN
517	54289	NC_007519.1	137395	5mC	-	7	6	0	0	0	13	0.54	NC_007519.1:137395	NC_007519.1:137395--	G	GGCGTTTCCGGCGCAAGTGGCATG	NC_007519.1:137395-
518	54383	NC_007519.1	137604	5mC	+	9	7	0	0	1	17	0.53	NC_007519.1:137604	NC_007519.1:137604-+	C	ATGGCGGCATTCCGGCATGGTTAT	NC_007519.1:137604+	TCCG	1-YTCCGKCNNNNNVNN
519	54392	NC_007519.1	137621	5mC	+	11	5	0	0	0	16	0.69	NC_007519.1:137621	NC_007519.1:137621-+	C	TGGTTATCTGTCCGTGCAGCATGA	NC_007519.1:137621+	TCCG	1-YTCCGKCNNNNNVNN
520	54525	NC_007519.1	137947	5mC	-	5	5	0	0	0	10	0.5	NC_007519.1:137947	NC_007519.1:137947--	G	CAACCAGACAACGGGAAGGAGACG	NC_007519.1:137947-
521	54683	NC_007519.1	138320	5mC	-	6	1	0	0	1	8	0.75	NC_007519.1:138320	NC_007519.1:138320--	G	GTATCATTCTTCGGAATCCGGCGC	NC_007519.1:138320-	TCCG	1-YTCCGKCNNNNNVNN
522	54883	NC_007519.1	138809	5mC	-	9	3	0	0	0	12	0.75	NC_007519.1:138809	NC_007519.1:138809--	G	CGGCGTTACCACGGACATGGATCG	NC_007519.1:138809-	TCCG	1-YTCCGKCNNNNNVNN
523	54928	NC_007519.1	138913	5mC	-	6	5	0	0	1	12	0.5	NC_007519.1:138913	NC_007519.1:138913--	G	CGTTTCCTGACCGGAGCACAGCGC	NC_007519.1:138913-	TCCG	1-YTCCGKCNNNNNVNN
524	54943	NC_007519.1	138959	5mC	+	9	6	0	0	1	16	0.56	NC_007519.1:138959	NC_007519.1:138959-+	C	GAGGCAGCCCTCCGGCAAAAAAAG	NC_007519.1:138959+	TCCG	1-YTCCGKCNNNNNVNN
525	55028	NC_007519.1	139205	5mC	-	7	4	0	0	1	12	0.58	NC_007519.1:139205	NC_007519.1:139205--	G	AAGGATGTGGTCGGACAGGCCCAG	NC_007519.1:139205-	TCCG	1-YTCCGKCNNNNNVNN
526	55207	NC_007519.1	139678	5mC	-	4	3	0	0	0	7	0.57	NC_007519.1:139678	NC_007519.1:139678--	G	CCTCAAGGAACCGGAGTTCCTGAA	NC_007519.1:139678-	TCCG	1-YTCCGKCNNNNNVNN
527	55357	NC_007519.1	140085	5mC	-	4	3	0	0	0	7	0.57	NC_007519.1:140085	NC_007519.1:140085--	G	GCCGTGCGGGCCGTGCGGGCCGTG	NC_007519.1:140085-
528	55374	NC_007519.1	140113	5mC	+	11	9	0	0	1	21	0.52	NC_007519.1:140113	NC_007519.1:140113-+	C	CACCTTTGTGTCCGGCCGCGAATT	NC_007519.1:140113+	TCCG	1-YTCCGKCNNNNNVNN
529	55416	NC_007519.1	140207	5mC	-	5	5	0	0	0	10	0.5	NC_007519.1:140207	NC_007519.1:140207--	G	GAAGTGGAAAACGCCAAATTCACC	NC_007519.1:140207-
530	55480	NC_007519.1	140372	5mC	-	5	5	0	0	0	10	0.5	NC_007519.1:140372	NC_007519.1:140372--	G	GCAGGCGATGCCGTGACCGAAGAG	NC_007519.1:140372-
531	55534	NC_007519.1	140489	5mC	-	7	4	0	0	1	12	0.58	NC_007519.1:140489	NC_007519.1:140489--	G	GGGGCCATTGCCGGAGAAACCGGC	NC_007519.1:140489-	TCCG	1-YTCCGKCNNNNNVNN
532	55540	NC_007519.1	140507	5mC	-	6	1	0	0	2	9	0.67	NC_007519.1:140507	NC_007519.1:140507--	G	ACCGGCCTGCCCGGACGGATGATC	NC_007519.1:140507-	TCCG	1-YTCCGKCNNNNNVNN
533	55543	NC_007519.1	140511	5mC	-	7	4	0	0	1	12	0.58	NC_007519.1:140511	NC_007519.1:140511--	G	GCCTGCCCGGACGGATGATCGGCT	NC_007519.1:140511-	TCCG	1-YTCCGKCNNNNNVNN
534	55598	NC_007519.1	140630	5mC	-	8	4	0	0	0	12	0.67	NC_007519.1:140630	NC_007519.1:140630--	G	AACAAGCTTGCCGTGGAACCTGCC	NC_007519.1:140630-
535	55628	NC_007519.1	140700	5mC	-	5	4	0	0	0	9	0.56	NC_007519.1:140700	NC_007519.1:140700--	G	TCCGGATTTTCCGGAGCGGGTTTT	NC_007519.1:140700-	TCCG	1-YTCCGKCNNNNNVNN
536	55634	NC_007519.1	140716	5mC	+	6	6	0	0	0	12	0.5	NC_007519.1:140716	NC_007519.1:140716-+	C	CGGGTTTTTTTGCGGGCGGGGCCG	NC_007519.1:140716+
537	55635	NC_007519.1	140717	5mC	-	9	1	0	0	1	11	0.82	NC_007519.1:140717	NC_007519.1:140717--	G	GGGTTTTTTTGCGGGCGGGGCCGA	NC_007519.1:140717-
538	55638	NC_007519.1	140721	5mC	-	5	5	0	0	0	10	0.5	NC_007519.1:140721	NC_007519.1:140721--	G	TTTTTTGCGGGCGGGGCCGATGTT	NC_007519.1:140721-
539	55782	NC_007519.1	141049	5mC	+	9	7	0	0	0	16	0.56	NC_007519.1:141049	NC_007519.1:141049-+	C	GGGGCAGCACTCCGGCCAGACTTT	NC_007519.1:141049+	TCCG	1-YTCCGKCNNNNNVNN
540	55854	NC_007519.1	141202	5mC	-	7	6	0	0	0	13	0.54	NC_007519.1:141202	NC_007519.1:141202--	G	ACTGCTGCCAGCGCAATACGGCAT	NC_007519.1:141202-
541	55959	NC_007519.1	141444	5mC	-	10	3	0	0	0	13	0.77	NC_007519.1:141444	NC_007519.1:141444--	G	GTCACGCTTACCGGATCGTCCATA	NC_007519.1:141444-	TCCG	1-YTCCGKCNNNNNVNN
542	56067	NC_007519.1	141726	5mC	-	8	4	0	0	0	12	0.67	NC_007519.1:141726	NC_007519.1:141726--	G	GAACGCCCCAGCGCAAGAAACCAG	NC_007519.1:141726-
543	56072	NC_007519.1	141740	5mC	-	7	3	0	0	0	10	0.7	NC_007519.1:141740	NC_007519.1:141740--	G	AAGAAACCAGCCGGAAAGCACGCT	NC_007519.1:141740-	TCCG	1-YTCCGKCNNNNNVNN
544	56235	NC_007519.1	142118	5mC	-	8	6	0	0	0	14	0.57	NC_007519.1:142118	NC_007519.1:142118--	G	ATGCAGCAGACCGGAAACCGCAAG	NC_007519.1:142118-	TCCG	1-YTCCGKCNNNNNVNN
545	56273	NC_007519.1	142207	5mC	+	10	9	0	0	0	19	0.53	NC_007519.1:142207	NC_007519.1:142207-+	C	TGAGCTACAGTCCGTTGGCGGTGA	NC_007519.1:142207+	TCCG	1-YTCCGKCNNNNNVNN
546	56314	NC_007519.1	142300	5mC	+	10	9	0	0	0	19	0.53	NC_007519.1:142300	NC_007519.1:142300-+	C	CGCGCAGTACTCCGGCCATGATAA	NC_007519.1:142300+	TCCG	1-YTCCGKCNNNNNVNN
547	56341	NC_007519.1	142365	5mC	-	7	7	0	0	0	14	0.5	NC_007519.1:142365	NC_007519.1:142365--	G	CCAAGCTTGTCCGCCACATTCAGT	NC_007519.1:142365-
548	56357	NC_007519.1	142400	5mC	-	6	6	0	0	0	12	0.5	NC_007519.1:142400	NC_007519.1:142400--	G	GTTCATGAATCCGTAATCCACTTC	NC_007519.1:142400-
549	56430	NC_007519.1	142589	5mC	-	8	4	0	0	0	12	0.67	NC_007519.1:142589	NC_007519.1:142589--	G	CAGCACCGCGGCGGAGTCTGCCGT	NC_007519.1:142589-	TCCG	1-YTCCGKCNNNNNVNN
550	56443	NC_007519.1	142633	5mC	+	11	8	0	0	0	19	0.58	NC_007519.1:142633	NC_007519.1:142633-+	C	GCACCAGTCTTCCGTGACCGAGTG	NC_007519.1:142633+	TCCG	1-YTCCGKCNNNNNVNN
551	56524	NC_007519.1	142868	5mC	+	10	9	0	0	0	19	0.53	NC_007519.1:142868	NC_007519.1:142868-+	C	GTCTGTTTTTTCCGGCTGGCCGGA	NC_007519.1:142868+	TCCG	1-YTCCGKCNNNNNVNN
552	56586	NC_007519.1	143005	5mC	-	11	1	0	0	0	12	0.92	NC_007519.1:143005	NC_007519.1:143005--	G	ATGCTGCAGGACGGAAAAAAACAA	NC_007519.1:143005-	TCCG	1-YTCCGKCNNNNNVNN
553	56613	NC_007519.1	143066	5mC	-	8	2	0	0	1	11	0.73	NC_007519.1:143066	NC_007519.1:143066--	G	TGTAGACAGCACGGGGCGGGGTGA	NC_007519.1:143066-
554	56618	NC_007519.1	143072	5mC	-	5	1	0	0	0	6	0.83	NC_007519.1:143072	NC_007519.1:143072--	G	CAGCACGGGGCGGGGTGACAATGC	NC_007519.1:143072-
555	56731	NC_007519.1	143338	5mC	-	7	5	0	0	0	12	0.58	NC_007519.1:143338	NC_007519.1:143338--	G	AAAAGCGGTCACGGGTGGAAAATA	NC_007519.1:143338-
556	56808	NC_007519.1	143536	5mC	-	7	7	0	0	0	14	0.5	NC_007519.1:143536	NC_007519.1:143536--	G	GAAAGGCGGAGCGCAATTTTTTCA	NC_007519.1:143536-
557	57179	NC_007519.1	144405	5mC	-	11	3	0	0	1	15	0.73	NC_007519.1:144405	NC_007519.1:144405--	G	TCCTCTTCTGCCGGAGCGCTGTGC	NC_007519.1:144405-	TCCG	1-YTCCGKCNNNNNVNN
558	57269	NC_007519.1	144582	5mC	-	8	7	0	0	0	15	0.53	NC_007519.1:144582	NC_007519.1:144582--	G	CGGGAACCCGGCGGATATTGCTTG	NC_007519.1:144582-	TCCG	1-YTCCGKCNNNNNVNN
559	57283	NC_007519.1	144616	5mC	-	3	2	0	0	1	6	0.5	NC_007519.1:144616	NC_007519.1:144616--	G	GACGCAGGACGTGCTGCTCCACTT	NC_007519.1:144616-
560	57290	NC_007519.1	144637	5mC	-	8	2	0	0	1	11	0.73	NC_007519.1:144637	NC_007519.1:144637--	G	CTTCATGGTATCGGAAGGCTTCGC	NC_007519.1:144637-	TCCG	1-YTCCGKCNNNNNVNN
561	57346	NC_007519.1	144773	5mC	-	3	1	0	0	2	6	0.5	NC_007519.1:144773	NC_007519.1:144773--	G	GCGCCCTGAACGGGGCGGCAGACG	NC_007519.1:144773-
562	57388	NC_007519.1	144874	5mC	-	11	3	0	0	0	14	0.79	NC_007519.1:144874	NC_007519.1:144874--	G	TGCTGCCGGTCCGCAGGGGGCCGC	NC_007519.1:144874-
563	57476	NC_007519.1	145055	5mC	-	10	5	0	0	0	15	0.67	NC_007519.1:145055	NC_007519.1:145055--	G	CAGCTGATTGCCGTAGGTATGCTG	NC_007519.1:145055-
564	57489	NC_007519.1	145079	5mC	-	9	6	0	0	1	16	0.56	NC_007519.1:145079	NC_007519.1:145079--	G	GCCACGGCGGCCGGAGCCGGTGCG	NC_007519.1:145079-	TCCG	1-YTCCGKCNNNNNVNN
565	57585	NC_007519.1	145315	5mC	-	8	7	0	0	0	15	0.53	NC_007519.1:145315	NC_007519.1:145315--	G	GCCTGACAAAGCGGAAACTCTGGG	NC_007519.1:145315-	TCCG	1-YTCCGKCNNNNNVNN
566	57608	NC_007519.1	145385	5mC	-	9	5	0	0	1	15	0.6	NC_007519.1:145385	NC_007519.1:145385--	G	GGAGCGCTGTTCGGAGGGCTGATA	NC_007519.1:145385-	TCCG	1-YTCCGKCNNNNNVNN
567	57721	NC_007519.1	145632	5mC	-	10	6	0	0	1	17	0.59	NC_007519.1:145632	NC_007519.1:145632--	G	TTGTGTCACAACGCAGATCAGCGG	NC_007519.1:145632-
568	57728	NC_007519.1	145642	5mC	-	10	5	0	0	0	15	0.67	NC_007519.1:145642	NC_007519.1:145642--	G	ACGCAGATCAGCGGAGCCTGCGGC	NC_007519.1:145642-	TCCG	1-YTCCGKCNNNNNVNN
[truncated: 11,629 more rows]
